# Supplementary material for: Genetically encoded transcriptional plasticity underlies stress adaptation in Mycobacterium tuberculosis
Source: Nat Commun. 2024 Apr 10;15:3088. doi: 10.1038/s41467-024-47410-5 (PMC11006872; doi:10.1038/s41467-024-47410-5)
Supplement: Supplementary file 5 — Supplementary Data 2 [file 41467_2024_47410_MOESM5_ESM.csv]

	SRR10115601	SRR10115602	SRR10115603	SRR10115604	SRR10115605	SRR10115606	SRR10115607	SRR10115608	SRR10115609	SRR10115610	SRR10115611	SRR10115612	SRR11364846	SRR11364847	SRR11364848	SRR11364849	SRR11364850	SRR11364851	SRR11364852	SRR11364853	SRR11364854	SRR11364855	SRR11364856	SRR11364857	SRR11364858	SRR11364859	SRR11364860	SRR11364861	SRR11364862	SRR11364863	SRR11364864	SRR11364865	SRR11364866	SRR11364867	SRR11364868	SRR11364869	SRR11364870	SRR11364871	SRR11364873	SRR11364874	SRR11364875	SRR11364876	SRR11364877	SRR12192602	SRR12192603	SRR12192604	SRR12192605	SRR12192606	SRR12192607
Rv0001	246.5	301.3	259.7	273.3	814.8	1012	188.8	335.5	247.3	202.5	264.3	280.9	129.7	112.7	114.2	116.9	106.9	115.2	123.4	100.7	74.7	78.1	205.4	215.3	226	198.9	202.4	209.2	142.2	117.3	146.2	125.2	101.7	122	125.2	100.1	78.2	85.6	192	172.8	176.5	168	144.9	507	539.6	535.3	223	289.8	295.9
Rv0002	292.6	286.2	410.8	352.4	81.6	87.7	306.1	365.5	43.2	65.5	356.7	239.9	186.5	196.4	192.5	255.5	224.1	253.3	226.5	211	175.4	167.9	241.7	245.6	254	186	137.3	145.3	192.7	211.8	242.9	250.9	228.3	220.4	219.3	182.9	150.8	171.8	241	152.8	149.5	90.6	92.9	416.2	430.6	417.3	323.9	298.1	340.9
Rv0003	90.1	68.5	154.9	125.1	72.3	68.6	130.2	140.2	62.4	49	136.6	77.8	60.6	40.7	48.2	71.6	49.7	57.9	60.8	58.2	45.6	38.8	62.9	42.3	30	16.5	15.4	25.2	78.1	44	68.5	54.6	53.4	76.1	63.6	59	37.1	35.4	39.3	25.9	19.8	17.1	12.5	196.8	196.3	173.4	79.2	84.7	94
Rv0004	54.3	79.3	88.4	99.1	23.5	42.9	88.2	83.2	38.4	32.1	100.2	77.3	108.8	102.6	115.7	159.8	143.1	152.2	173.3	161.4	117	89.8	130.3	93.3	96.6	52	54.1	64.6	127.8	112.1	136	154.6	163.2	123.9	154.2	151.5	107.1	99.8	81.9	50.8	82.1	55.1	42.3	115.3	125.3	116	64.6	72	60.8
Rv0005	549.9	713.9	675.1	644.4	192.4	132.8	830.5	492.7	154	277	568.5	799.1	774.3	626	702.1	781.9	728.2	743.8	738.3	748.5	824.7	800.6	848.5	901.7	824.8	809.4	866.4	897.1	849.8	652.3	871.8	807.8	766.6	721.9	747.8	793.7	822.7	807.1	924.9	871.4	923.8	693.2	757.1	611.5	650	616.6	642.3	576.2	657.8
Rv0006	357.9	410.5	576.1	559.6	88.9	68.1	759.8	489.1	87.2	161.2	545.9	749.1	560.3	429.3	533.3	636.4	618.7	628.2	632.4	670	642.7	585.4	604.1	570.1	490.7	299.8	232.9	309.9	596.2	434.5	621.9	595.3	625.4	665.1	686.4	700.1	610.3	536.4	511.5	424.3	314.1	183.9	231.2	534.5	539.1	528.5	433.6	394.3	456.9
Rv0007	326	325.4	428.1	442.4	119.3	124.4	551.5	436	130.6	147	422.1	471.1	434.4	339.3	401.8	453.5	435.3	432.3	456.7	429.4	404.9	342.9	322.8	266.4	254	146.6	172.2	154.8	416.1	326.2	387.5	439.5	452.8	411.9	451.5	439.6	406.4	341.9	247.1	237.8	180.7	136.4	142.6	401.1	356.1	397.5	282.8	273.7	229.7
Rv0008c	124.9	107	100.4	103.4	446.7	390.4	80	102.7	449.2	365.8	74	77	142.1	174.5	172.4	168.4	152.9	110.3	124.4	109.4	107.8	118.1	124.4	105.8	153.9	119.7	162.5	194	185.1	169.1	140.7	141.2	140.2	143.1	119.2	112.4	105.9	138.2	145.2	145.1	130.9	166.7	127.4	83.6	111.4	100.4	122.2	85.6	97
Rv0009	754.6	811.6	1101.2	1182.5	308.2	368.8	741	1134.5	215.6	347.5	1350.2	1403.2	1692.9	2083.6	2300.8	2391.4	2004.7	1586.9	1803.4	1477.1	1325	1519.3	1120.9	1290.2	1383.1	1196.8	1066.3	1196.9	1857.8	2027.2	2485.7	2122.2	2081.4	1736.9	1786.2	1390.1	1427.4	1754	1402.5	1430.7	1372.6	977	936.8	1050.7	942.4	979.1	171.4	221.8	206.3
Rv0010c	83.9	66	150	145.7	91.9	72.8	187.5	135.4	92.6	72.8	175.9	203.3	106	101.4	112.5	120.3	129.7	152.3	122.5	107.5	102.6	78.2	111.6	83.1	88.9	150.8	167.1	123.5	111	93.2	131.7	145.5	115.9	94.5	110.8	100.3	100.9	108.4	101.6	100.8	104.5	137.5	116.3	153.6	181.1	182.9	66.3	68.9	71.7
Rv0011c	426.7	427	447.1	323.2	334.2	278.3	213.9	367.5	277.9	270.6	281.6	223.5	251.1	194	186.6	243.3	197.8	230	240.5	213	212.2	224.8	316.9	278.9	274.1	461.6	414.6	510.8	294	203.3	317.7	215.5	226.2	206.1	241.1	212.8	228.5	209.9	298.4	325.7	469.1	484.3	569.4	316.6	351.1	340.1	181.4	188.3	227.3
Rv0012	342.9	335.4	221.5	219	410.1	446.3	213.9	215.6	398.7	484.1	192.4	233.6	229.6	247.5	241.7	191.7	173.3	173.7	145.3	144.2	175.8	180.9	170.3	176.9	179.5	259.3	273.8	230.8	220.7	246.5	200.1	210.7	165.1	146.2	147.8	141.8	163.2	175	197.4	253.6	332.5	385	326.7	190.3	182.6	198.8	155.8	174.9	136
Rv0013	258.8	239.3	244.9	194.4	147.5	173.2	152.8	226.6	138.3	149.4	201.7	210.9	232.6	218.7	214.4	167	161	151.5	139.1	115.9	96.5	91.2	89.8	114.7	89.8	155.6	163.6	132	225.1	217.2	215.2	210.5	158.5	135.5	131.2	101.9	102.4	96.6	112.4	108.9	158.3	149.6	121.1	245.5	204.2	223	141.3	184.1	138.6
Rv0014c	37.2	47.5	101	109.4	31.9	40.9	117	136.7	30.7	31.4	80	160.1	102.9	78.6	95.8	117.8	109.1	113.9	138.9	140.5	119	109.8	80.2	78.6	67.8	53.6	59	59.8	122.6	79.4	114.3	121.5	127.8	139.1	143.7	154.7	139.7	106.6	71.9	56.1	36.1	95.6	85	136.9	148.8	158	66.9	80.4	84.8
Rv0015c	57.4	76.8	149.8	221.3	128.9	122.6	254.1	218.8	136.4	179.2	157.3	283	271.2	194.1	200.9	209.8	219.5	232.6	210.3	220.5	220.9	200	166.3	141.1	136.5	135.2	166.7	160.5	249.9	207.2	181.9	192.1	195.2	237.7	245.2	250.6	213.7	169.2	125.8	123.7	127.2	255.6	206.2	158.4	157.1	146.9	83	90.1	77.6
Rv0016c	48.9	78.2	109.6	123.1	245.3	237.3	109.4	129.8	295.2	234.6	99.8	151.2	148.5	122.4	131.8	159.9	148.5	179.9	152.2	168.5	173.3	162	128.8	89.3	82.6	70.6	87.2	75.7	155.4	108	138.9	155.2	142.3	147.9	175.3	159.5	157.7	125.1	92.1	84.2	72.6	92.8	89.2	143.8	134.8	136.4	76.9	74.1	78.8
Rv0017c	72.9	90.5	118.9	131.7	62.9	71.1	109.9	124.1	61.9	74.1	118.5	177.5	84.8	58.3	71.7	72.4	93.2	103.5	96.2	117.7	82.6	77.1	98.4	73.1	70.6	44.8	41.5	48.8	68.9	57.8	78.1	85.4	91.5	96.2	109.1	114.3	83.7	72.1	60.2	56.5	32.5	50.8	47.6	145	157.3	158	84.7	85.1	89.9
Rv0018c	146.8	138.1	213.7	244.3	215.1	213.5	262.2	315.8	223.8	212.7	215	257.6	283.6	196	197.6	201.6	208.3	237.5	240.8	220.3	183.8	161.4	147.7	149.7	120.9	171.8	228.1	140.4	278.1	197.4	201.1	200.4	213.6	225.6	228.1	229	195.7	161.7	150.4	122.1	147.8	202.8	183.1	225	235.3	257	132.1	148.4	138.4
Rv0019c	444.1	409.8	504.9	515	215.5	212.2	587	716.6	144.9	237.4	498.1	513.6	550.4	492.2	491.1	469.4	453.2	449.1	475.2	442.1	381.1	312.5	373.8	378.4	355.8	419	581.1	415	560.8	475.7	464.3	444.4	437.2	473.6	444	436.5	356.1	330.5	364.3	328.4	398.5	693.4	544.1	444.9	487.7	456.9	262.6	294.9	256.4
Rv0020c	741.8	787.4	832.5	931.6	751.3	678.9	1196.1	1126.5	826	830.1	928.7	1082.4	1223.3	1085.5	1234.6	1353.4	1340.8	1220.3	1297.7	1257.5	1372.9	1391.6	1113.9	1191.3	1206.3	1436.9	1569.8	1593.5	1253	1068.1	1041.4	1205.4	1324.5	1335.2	1301.3	1240.3	1423.3	1435	1340.9	1417.1	1578.3	2296.9	1869.8	651.2	663.2	635.8	554.3	567	536.4
Rv0021c	106.1	94.5	89	80.2	60.9	76.5	62.3	61.5	47	57.6	72.8	60.1	56.3	56.2	61.3	43.3	47.3	69.2	51.5	44.1	43.9	43.1	37.3	26.3	43.9	33.7	33.2	29.2	57.2	58.8	56.3	53	60	60.7	52.2	49.1	38.6	50.6	37.9	40.4	27.3	27	35	67.5	79.6	84.5	42.5	40.6	30.8
Rv0022c	3.5	10.3	7	10.7	13.1	11.5	7.8	7	7.9	9.1	3	9.9	8.4	8.7	13.3	16.2	7.3	12.1	14	7.2	9.8	12.6	9.1	0	7.4	8.1	4	15.4	8.2	12	6.6	7.6	9.9	8.8	10.4	4.4	7.4	7.9	4.6	5	8.4	2.1	6	9.8	5.5	7.1	5.6	4.5	7.1
Rv0023	46.4	46.8	64.6	63.1	200.9	151.4	64.5	68.5	189.6	137.3	56	50.8	78.8	42.8	47.3	50.7	45.2	45.4	44.8	51.9	61.3	50.5	27.9	33.1	28.9	34.4	50.5	35.7	79.3	46.1	48.7	42.4	44.2	49.7	59.9	54.1	56.2	50.1	32.9	27.2	25.7	58.5	45.6	43.8	48.2	47.3	23.6	47.8	27.1
Rv0024	42.2	43.5	68.6	83.3	39.7	36.6	89.6	89	51.9	62	78.8	89.6	92.4	69	61.5	69.9	84	91.3	79.6	88.2	110.6	93.4	43.4	54.8	55.8	83.3	73.1	79.4	100.5	65	51.4	65.2	80.5	87.2	89.6	88	109.8	87.7	64.9	70.2	54.2	132.1	84.5	50.6	52.7	53.7	39.6	55.4	51.1
Rv0025	122.6	89.4	127.6	137.1	97.2	88.1	141.5	123.9	105.6	97.2	133	141.2	78.8	106.7	116.6	137.8	158.5	137.5	144.5	129.5	120.4	133.7	137.9	123.4	181.5	156.8	186.7	149.4	99.5	116.3	155.8	145.1	127.8	138.5	143.5	117.1	148	158	121.2	169.3	187.1	222.3	178	158.7	160.1	144.5	97.2	89.5	139.6
Rv0026	31.9	35.9	51.8	51.1	82.7	79.5	42.4	48.6	101.9	92.8	41.5	47.7	36.1	47.4	43.2	44.8	40.8	42.3	43.5	43	38.5	37.6	36.7	29.4	35.8	22.2	34.6	36.6	44.5	46.3	51.8	42.9	43.4	38	41.4	34	32.6	29.3	29.6	25.9	36.3	40.5	32.6	65.4	65.9	70.1	29.7	31.5	34.9
Rv0027	117	140.6	68.2	65.1	121.3	115.8	61.5	55.3	83.9	106.5	87.9	80.1	52.9	60.9	61	91	101.7	63	91.7	75.4	83	102.5	73.7	96.6	73.4	177.2	141.2	196	57.5	59.6	98.7	63.9	80.4	77.4	69.4	78.1	89.6	95.7	132.3	157.1	198.3	266.5	254.4	73.7	100.9	108.4	227.5	210.2	210.9
Rv0028	116.8	115.4	76.6	51.2	43.2	45.9	34.6	19.2	21.8	73.2	60.2	43.7	53	24	44.2	56.1	49.1	39.5	51.8	44.6	53.7	62.5	60.1	61.3	76.3	86.6	113.5	111.1	40.1	38.2	61.2	57.6	48.6	58.3	44.9	60.5	54.3	63.3	69.5	75.3	93.7	114.9	120.9	82	65.3	66.9	155.7	142.9	141.3
Rv0029	97	113.6	108.9	127.3	286.6	290.7	83.9	68.6	262.2	198.1	101.2	103.8	115.8	104.2	121.8	121.2	119.4	120.2	109.3	94.8	112.2	104.5	109.1	96.3	123.8	127.8	131.9	106.9	108.6	124.4	134.1	138.3	108.1	104.3	109.7	104.3	104.4	84.5	119.8	109.7	124.1	119.5	109.1	112.8	119.8	117.4	120	121.7	118.1
Rv0030	119.3	124.5	140.4	150.8	247.2	264.2	116.1	168.9	365.5	247.1	173.2	95.5	103.7	101.5	89.1	109.6	82.6	117.6	87.6	80.9	67.6	53.7	88.3	77.3	61.3	129.8	92.4	105.4	129.5	92.5	102.8	103.6	98.2	50.1	93.7	86.9	83.8	73.4	82.8	66.7	108.2	76.5	114	174.6	178.9	154.4	103.4	113.6	158.1
Rv0032	21.1	19.9	30.1	27	39	43.7	18.7	27.4	34.8	27	24.1	21.9	16.7	27.6	23.5	25.7	22	17	16	13.4	12.4	13.3	17.2	11.7	8.5	8.3	7.3	4.2	21.4	27.7	26.5	27.9	22.4	22.9	21.6	17.2	14.7	12.9	9.4	7.4	9.1	8.6	7	48.5	41.5	43.6	18.8	18.3	17.4
Rv0033	2.8	5.5	11.1	12.7	2.1	7.3	3.1	14.8	2.1	3.6	14.4	19.3	2.2	9.9	18.9	18.8	24.1	10.8	11.6	24.1	3.3	9.4	9.6	3.9	23.6	2.1	6.4	6.1	3.3	11.2	15.5	9.3	14.6	9.9	17	8.5	11.7	19.5	8.2	6.6	0	1.7	0	28.1	26.4	26.5	8.9	21.3	11.3
Rv0034	16.6	10.9	22.2	33.9	13.9	13.5	10.3	39.5	12.6	9.6	28.9	23.3	12.7	33	34.1	21.9	23.1	20.9	19.4	21.5	25.9	19.7	12.8	9.2	9.2	15.7	10.7	12.3	16.7	31	33.9	28.5	27	19.8	22.7	28.3	20.1	26.4	9.2	10.6	5.6	13.7	9.5	54	44.6	56.8	22.3	23.7	13.2
Rv0035	10.8	4.3	16	17.5	12.7	13.8	10.6	24.9	16.1	8.8	20.3	20.4	15.9	27.6	37.6	31	27.7	28.2	23.2	29.6	27.1	31.9	18.4	10.5	16.3	4.3	5	5.3	21.5	30.3	32.4	32.6	30.1	29.9	27.9	28.7	31.2	23.1	8.7	10.8	4.7	5.9	8.5	40.7	35	39.9	12.2	15.9	16.3
Rv0036c	280.8	221.7	296.2	294.8	203.7	206.5	204.3	325.9	203.2	229.8	301.2	279.7	319.1	311.8	319.7	346.8	315.8	334.4	351.1	311.2	325.2	356.5	280	251	263.4	271.6	229.9	248.8	296.4	322.6	311.8	312.9	322.2	316.4	327.5	328.8	294.4	323.1	236.8	268	252.9	237.6	234.2	195.6	176	202	141.3	130.7	123.3
Rv0037c	95.2	92.4	102.1	124.8	165	214.1	110.7	120.9	210.8	165.1	108.3	96.5	123.7	103.2	130.3	102.7	126.2	117.3	111.5	123.1	145.1	146.1	136.7	125.3	139.6	174.7	154.6	148.3	111.8	110	99.8	116	118.9	110.2	130.8	150.1	151.1	144.9	139.2	165.4	190.9	201.6	158.5	100.8	89.4	90.4	92.2	82	80.4
Rv0038	197.6	181.1	222.4	209.3	167.4	145.6	289.1	191.1	185.3	148	226.3	192.4	323.2	266.1	311.3	296.2	306.9	248.5	261.4	302.4	331.9	360	355.9	384.8	333	534.8	562	560.8	291.8	267.5	290.4	330.9	308.4	292.4	314.7	306.4	344.5	365.6	407.8	489.2	617.6	806	792	192.5	208.4	178	277.1	253.3	249.7
Rv0039c	291.3	236.2	205.6	229.8	299.3	352.2	255.3	292.2	292.3	280.9	191.7	217.7	676.6	812.3	836.1	744.1	913.2	960.3	851.5	904.9	832.8	793.8	697.5	634.6	637.9	354.6	272.7	274.4	579.2	864.4	711.4	938.8	900.4	835.2	840.7	741.3	811.9	712.4	619.9	505.8	261	178.7	144.2	363	275.2	285.7	346.4	346.4	321.3
Rv0040c	694.9	861.6	397.8	461.5	503.3	649	570.6	420.2	366.4	638.9	381.9	505.3	311.2	416.9	405.7	518.5	785.5	859.8	790.2	853.5	780.3	826	732.9	823.9	1000.1	735.7	614.7	677.4	296.9	439.4	437.8	647.4	860.2	827.4	841.5	807.1	807.8	817.3	914.7	964.3	682.4	645.4	752.2	1009	912.2	957.9	1771.7	1662.2	1448.3
Rv0041	145.6	147.2	195.5	164.3	86.7	71.1	112.1	136.4	89	101.9	169.8	169.8	131.7	139.8	150.6	144.3	138.7	135.3	123.7	130.3	113.2	121.8	100.6	93.8	104.4	80.8	68.1	61.2	146.4	146.6	154.4	147.1	141.8	133.2	135.5	123.5	137.5	120.9	102.3	91.3	78.5	59.5	66.8	140.8	144.2	152.1	117.8	119.6	108.3
Rv0042c	200.1	216.2	305.8	272.9	105.5	124.4	126.1	325.9	81.5	95.8	280.6	251.3	242.8	270.5	315	332.6	310.7	290.6	284.1	239.5	216.1	210.7	244.6	267.5	243.2	240	283.8	218.1	253.1	304.3	350.3	316.5	311.2	261.5	282.5	258.3	252.8	247.7	268.8	182.1	213.8	151.7	165.1	215.2	232.8	227.9	163.2	179.3	145
Rv0043c	88.3	82.4	145.2	121.7	73.5	69.9	82.1	115.7	65	61	120.1	126.9	137.3	146	175.1	206.9	192.3	177.4	187.3	217.5	236.7	239.5	278.5	211.2	234.3	174.8	159.1	178.4	143.7	182.2	214.3	202.5	219.7	207	224.8	255.5	280.3	262.4	264.2	248.5	172.8	230.6	188.6	116.4	146.7	127.8	121.6	98.6	118.6
Rv0044c	69.7	52.6	62	76.7	52.7	36.6	57.4	73.8	43.3	41.4	73.5	83.7	126.2	152.8	204.8	148.2	155.7	112	146.1	104.9	138	161.3	160.2	155.9	144.2	104.2	124.7	100.8	127.8	153.9	175.3	167.8	152.8	144.3	129.6	136.7	149.4	167.7	144.8	132.7	98.2	75.4	96.3	56.9	70.7	64.7	73.2	77.8	63.7
Rv0045c	328.5	422	316.4	385.2	397.6	352.1	737.1	396.8	274.5	357.8	296.7	363.1	225	204	160.9	159	164.9	168.7	189.1	157.3	133.1	152.4	138.5	157.9	166	128.2	151.1	128.1	227.8	173.2	149.9	144.2	166.3	192	181.6	157.2	142.3	140.9	159.1	158.1	156.8	125.1	132.2	370.2	305.2	325.2	416.9	404.6	358.1
Rv0046c	1063	1438.7	798.3	1021.6	416.4	450.6	1612	937.9	148	721	642.1	712.5	691.7	516.6	469.9	505.2	638	733.3	783.7	689.7	614.8	721.2	920.2	1217.6	1415.6	947.4	1318.4	1394.2	721.8	551.4	463.9	495.3	693	775.2	794.4	732.2	607.4	781.3	1143.4	1206.6	1003.7	1025.6	1207.3	1183.7	1192	1191	1863.8	1717.1	1506.8
Rv0047c	1137.7	1720.7	469.7	557.1	10349.5	9252.7	932.3	497	9019.4	6793.3	394.2	474.3	841.7	587.6	428.1	324.3	324.1	435.1	378.9	346.4	305.2	352.2	395.7	579.3	764.2	686	931.5	857	911.1	591.1	355.5	315.6	330.8	348	360.9	317	293.4	324.5	542.9	550.6	669.9	872.4	805.1	691	722.5	663.3	1353.7	1251.5	1170.8
Rv0048c	66.2	82.9	89.6	88.7	96.3	88	60.9	103.4	77.3	94.3	87.6	75.7	82.1	86.7	90.9	75.8	74.6	78.6	79.4	69	82.9	83.9	80.1	70	64.4	86.1	77.9	83.7	92.5	89.9	79.1	71.2	69.7	72.8	79.8	72.3	79.1	71.7	71.7	77.1	69.9	71	86.5	88	80.1	94.2	108.8	122	85.7
Rv0049	537.3	538.1	478.7	559.2	881.3	765.2	405.6	481.8	1008.2	1186.5	377.4	426	1145.3	1155.8	1174.9	1059.2	1110.2	1182	1192.9	1116.7	1302.2	1371.3	1227.7	1304.6	1224	1504.1	1240.1	1354.6	1082.6	1167.4	962.2	1075.6	1122.5	1111.7	1101.7	1232.5	1416.4	1259.8	1417.1	1500.8	1334.5	1270.5	1469.5	506.9	586.1	539.4	964.5	855.4	817.3
Rv0050	71.6	87.4	155.7	195.7	72	57.1	154.5	207.4	63.3	49.6	170.9	272.1	282.3	204.1	255.7	288.1	265.5	258	283.3	316.5	311.6	294.7	273.8	266.7	247	239.6	250	222.9	292.2	212.4	258.4	266.2	280.6	274.1	298.4	327.6	334.9	298.3	261.9	250.8	239	245.6	223.8	210.9	214.3	217.5	181	168.9	193.6
Rv0051	16.5	18	49.1	72.1	28.2	26.5	47.5	62.7	25.4	21.5	51.3	77.7	76.8	54.1	62.7	71.7	69.9	80.7	79.1	83.5	67.4	54.3	64.8	53.8	36.4	38.5	36.7	37	79.6	66.9	70.8	79.5	74.2	69.6	80.2	82.3	72.6	54	50.4	52.5	45.6	37.8	42.9	63.6	58	64.1	35.6	36.7	42.5
Rv0052	38.8	34.5	53	65.4	45	40.4	41.9	67.6	35.5	46.5	56.3	89.2	117.2	63.6	68.3	72.5	75.9	70.5	57.6	76.4	70.7	54	74.2	50.8	44.1	68.9	27	51.7	86.7	69.9	73.9	75.4	58	81.8	63.7	94.5	58.6	47.8	53.2	55.7	25.8	44	44.5	53.3	51.9	45.2	46.9	41	41
Rv0053	1769.4	1471.7	1958.6	1179.8	1121.3	1546.4	1549.2	1317.1	901.5	798.1	1606.6	1473.6	966.3	791.6	672.6	713	736.8	752.8	652.5	441	384	344.4	629.4	717.7	745	828.8	841.4	956.7	998.6	670.8	729.2	713.5	720	683.8	562	409.7	365.8	347.4	701.4	621.7	760.6	631.9	564.7	1189.1	1400.9	1297.8	608.3	663.2	599.3
Rv0054	944.5	834.6	1368.2	931.9	314	356.2	1238.5	995.5	270.6	465.3	1113.9	826.4	523.9	608.1	480.3	599.1	563.8	567.2	467.3	357.9	308.1	323.4	491.6	579.7	549.1	568.1	573.4	495.4	572.2	533.8	544.7	585.8	582.5	515.5	475.2	349.8	304.1	333	523.2	472.7	481	468.9	396.6	762.2	753.1	791.2	816.1	763.4	782.9
Rv0055	846.6	701.2	1407.3	866.2	62.7	85.5	1339.5	1161.8	28.3	119.7	1185.7	961.3	253.4	352.1	316.9	403.6	422.4	374.1	366.3	310.5	269.2	343.1	589	553.5	618.3	364.6	435.2	409.4	252.9	257.9	427.8	383.3	416.4	433.7	421.5	332.7	293	338.9	469.4	379.4	387.3	302.2	250.9	732.5	840.3	824.7	521.2	590.3	540.7
Rv0056	1077.3	837.2	1651.8	1212.1	44.4	24.3	1479.5	1418.7	18.2	109.1	1451.7	1109.7	392.8	487	477	571.8	623	543.1	575.3	477.9	434.6	483	705.6	775	627.2	429.7	498.4	454.9	420.6	373	552.6	587.7	657.7	635.6	604.7	436.6	381.5	452.4	572.7	452.7	351.6	266.1	341.6	1075.7	1090.7	1094.9	770	821.9	917.4
Rv0057	216.6	182.3	332.5	223.9	87.6	108.6	309.2	277.2	67.1	110.5	267.7	248.8	71.2	54.2	58.6	59	66.8	51.8	65.2	52.3	38.8	30.5	78.9	38.9	47.7	38.9	51.9	49.6	80	46.3	65.2	63.8	77.5	71.3	53.6	47.9	27.7	37.7	43.5	36.8	30.4	40.6	52.9	221.5	203	253.6	89	86.2	107.1
Rv0058	157.5	127.2	550.4	443.7	70.3	54.1	198.5	588.5	69.9	131	363.9	273	318.4	563.4	628.4	609.6	545.7	487.7	480.8	439.7	373.8	370.5	222.4	142.1	119.3	108.2	102	83.9	377.5	548.2	695	616.7	556	503.7	472.5	404.3	361.8	363.4	144.5	103.9	84.8	125.9	113.7	405	373.1	388	315.6	302.2	357.5
Rv0059	16.8	22.9	87.2	72.6	23.1	26.6	41.2	131.2	23.3	24.8	68.7	82.7	46	69.5	69.6	81.7	68.3	41.8	80.9	55.2	47.8	35.3	19.2	15	7.5	7.3	15.9	3.5	50.9	75.9	92.6	73	76.2	85.8	85.7	78.4	50	41.5	12.9	7.6	9.5	20.2	13.6	108.1	95.9	90.1	33.1	35.2	49.5
Rv0060	201.8	239.6	226.5	215.4	232.1	247	174.7	175.4	219.4	414.3	150	184.9	124	145.3	124.6	166.3	133.5	138.4	133.9	148.1	133	138.8	116.7	112.1	117.1	203.3	228	218.6	126.8	135.7	163.6	159.7	161.1	145.3	142.2	133.3	132.3	129.2	141.6	140.2	216.5	314.1	335.8	257.6	265.6	279.3	420.4	424.6	473.6
Rv0061c	2756	3341.1	1667.4	1342.7	4484.2	4153.9	1767.5	997.9	4038	3720.9	1281.7	1154.1	654.5	487.2	538.4	628.5	700.1	774.7	767.7	768.7	912.9	866.1	1104.9	1087.7	884.4	982.4	807.2	1071.9	684.8	508.1	566.1	691.3	773.4	779	887.3	952.5	895.4	968.4	1150.6	1095.2	1049.7	861.6	923.2	1133.6	1069.5	988.8	641.8	685.4	650.8
Rv0062	386.7	346.9	223.7	170.7	115.2	125.4	276.7	250.6	78.8	128.9	268.4	231.2	425.2	404	405.7	392.5	397.5	412	440.2	450.7	395.2	387	404.2	340.4	314.5	170.1	188.3	162.1	430.3	359.3	357.2	326.8	381.1	428	412.9	414.6	365	367.6	276.9	194.3	153.5	162.9	147.6	218.1	152.1	225.1	117.8	128.4	105.6
Rv0063	35.5	48.6	57	51.3	71.6	73	65.1	75.4	75.6	80.5	61.3	96.2	69.3	85.8	82.9	133.5	149.8	189.2	151.9	168.7	155.8	143.6	141.3	166.4	153.8	162.4	181.2	146.1	76.3	87.4	85.9	121.4	153	174.3	157.8	166.6	156.5	149.7	159.7	156.7	166	149	209.1	84.6	74.6	71.5	32.7	42.1	44.5
Rv0063a	126.1	169.1	101.3	155.3	612.4	529.3	156	114.7	717	638.8	117.6	139.5	147.5	135.7	108.9	127.6	117.9	133.5	131.1	136.7	126.7	111.5	191.7	176.8	243.3	535.7	590.9	574.5	119.8	113.4	132.1	139.1	148.7	130.4	159.1	154.5	127.6	131.7	258.2	284.6	438.2	1082.3	1180.9	81.3	97.6	70.9	141.6	150.4	101.2
Rv0064	66	86.3	49.1	67.7	136.1	97.7	99	45.2	103.8	156.2	59.6	98.8	70.7	56	53.6	61.5	64.9	62.4	71.2	74.8	94.1	93.4	87.5	139.8	160.5	306.5	634	466.6	69.7	59.1	58.3	61.9	62.7	70	74.6	76.7	96.6	86.3	161.1	196.1	342.4	1051.4	967.1	81.6	79.8	79.2	163	145.1	140.2
Rv0064A	66.9	69.1	63.5	48.9	59.7	100.9	34	40.7	88	109.3	79.4	58.4	28.3	16.4	26.9	25.8	30.8	23.8	33.1	21.5	37.9	29.5	29	39.1	28.1	58.7	148.3	101.2	21	18.5	16.6	30.6	27.3	20	28.3	27.1	21	20.2	41.3	58.2	71.7	229.1	172.5	53.1	58.1	66.6	76	91.1	80.7
Rv0065	12.7	26.9	11.7	25	64.4	56.6	18.3	19.5	59.4	45.1	6.3	26.9	22.8	9.8	18.3	25.7	23.4	22.9	24.8	28.7	19.7	26.4	36.3	46.6	20.6	43.5	187.6	46.3	20.2	14	20.1	22.5	20.3	30.3	20.4	22.3	9.7	14.3	21.1	15.6	51.6	178.3	117	28.7	12.7	33.6	10.2	20.2	18.5
Rv0066c	327.2	337.6	221.7	225.9	98	84	223.7	194	98.8	231.2	274.5	228.9	93.6	126.4	168.1	196.8	207.1	191.7	202.2	226.4	268.7	296.9	211.8	254.4	255.6	263.1	232.1	299.4	107.5	134.2	190.7	192.1	217.5	227.2	231.3	262.3	291.8	335.7	304.1	356.6	322.1	319.4	309.7	244	250.5	267.2	269.6	256.8	220.8
Rv0067c	93.4	93.6	36	31.4	187.6	124.9	48.6	30.9	275	289.5	43.5	39.7	48.1	40.4	37.6	22.5	37.1	28.4	31.4	43.1	37.1	34.2	28.9	32	40.9	71.2	43.1	52.5	53.2	42.9	28.4	27.7	24.8	27.9	36.5	36.4	43.7	36.4	35.2	30	57.2	31.6	59.4	36.1	31.8	23.7	34	42.7	37.9
Rv0068	507	725.7	30.9	49.7	774.8	707.5	97.4	20.4	387	1428.6	42.5	34.2	25.2	22.7	19	22.4	22.3	26.1	22.2	30.3	33.1	32.2	61.8	55.4	52.3	35.8	24.2	35.5	32.1	26.3	21.4	25.4	22.8	19.3	21.9	22.5	32.1	36.3	55.4	53.2	37.7	25.7	28.2	35.6	34.1	46	103.8	88.3	75.2
Rv0069c	14.7	18.7	38.9	29	11.1	12.6	30.6	43	17.2	13.4	37.6	32.4	47	40.4	40.1	52.9	48	52.3	64.4	53.2	43.8	54.7	53.5	64.6	55	51.2	25.7	57.8	51.2	42.2	54.6	50.6	45.1	54.3	52.8	53	55.7	51.3	52.7	41.6	38.2	31.5	35.8	60	51.3	58.7	39.5	36.5	39.3
Rv0070c	30.8	32.7	21.1	26.3	97.9	134.9	20.4	43.6	47	52.2	24.9	32.9	24.2	27	37.7	36.9	32.7	35.1	37	37.7	27.1	37.7	58	44.8	43.8	42.8	66.3	63.3	31	33.8	35.1	36.7	38.2	36.5	42.2	38.5	28.4	41.3	52	54.4	52.8	42.7	52	42.5	43.3	45.7	35.9	32.3	29.2
Rv0071	14.4	16.3	17.4	21.3	42.8	50.6	21.9	16.6	41.6	64.7	12.6	18.9	12.9	9.6	15.8	7.6	12.6	17.5	8.7	13.7	21.5	9	19.7	10.3	10.3	8.8	7.2	13.7	12.7	13.4	13.2	15.2	8.8	15.7	13.4	11.5	11.5	9.8	5.5	6.9	13.7	15.3	8.9	11.6	10.5	5.6	24.1	21.2	21.1
Rv0072	247.3	232.1	336.7	289.7	126.5	118.6	172.4	263.5	105.3	129.4	239.6	256.8	208.5	208.4	201.8	194.8	199.4	172.3	176	156.3	153.9	160.9	163.6	180.6	157.6	153.5	171.9	136.4	221.3	228.9	224.6	197.2	178.9	175.6	178.7	166.3	169.1	168.8	166.7	143.7	194	109.9	115.9	332.7	333.8	338.3	285.6	239.1	252
Rv0073	273.2	224.3	377.3	337.9	31.1	27.8	245.5	323	30.8	34.6	338.4	261	217.2	228.8	209.2	262.2	247.2	234.1	231.4	228.5	223	191.5	233	208.8	194.3	123.1	110.1	101.9	250.6	205.8	270.4	246.5	248.4	233.3	234.4	227.2	216.2	225.9	189.7	140.3	107.9	64.5	78.3	394.9	386.2	378.3	270	276.8	280
Rv0074	59.6	50.2	102.5	102.7	61.1	63.1	107.5	121	79.1	79.1	109	95.8	165.4	149.5	179	184.8	170.6	169.5	185.7	182.9	147.6	153	142.5	133.6	128.4	53.8	41.8	74	170.8	164.8	189.9	177.9	161.5	156.6	161	182.2	162.6	138.3	110.5	89.9	71.7	36.1	45.2	129.5	106.8	112.8	79.5	80.3	78.4
Rv0075	97.6	79.3	97.5	93.9	297.9	255.2	73.7	95.9	339.7	336.2	83.9	98	93.1	87.9	86.9	88.6	84.4	102.5	95.1	108.1	83.3	84.5	77.3	71.9	57.5	42.3	47.7	38.6	88.9	88	88.5	106.6	92.8	88.7	98.6	106	83.3	66.5	57.1	47.9	47	41.9	36.9	141.4	121.3	126.5	84.7	82.5	81.3
Rv0076c	63.6	48.1	58.6	40.1	111.6	132.9	27.2	72.7	134	86.8	19.5	19.6	27.2	38.9	24.1	41.9	48.3	39.1	34.1	47.4	36.1	46.3	42.3	54.8	81.1	98.3	80.4	93.4	30.2	36.5	37.8	46.5	30.9	40.8	26.6	38.1	28.8	41.5	38.4	53.7	72.4	53.2	104.5	89.7	96.5	92.2	147.8	126.5	135.7
Rv0077c	40.4	43.4	46.6	37	56.4	51.9	29.4	45.9	51.5	38.5	29.8	31.4	29.1	53.9	53	54.5	50.3	50.1	37	49.3	52.9	57.5	93.8	98.4	97.4	99.7	119.3	120.8	33.6	53.8	44.2	58.2	60.8	48.7	47.7	50.2	56.2	68.5	105.9	111.4	121	108.5	66.4	64.4	67.7	75.1	210.2	220.2	193.7
Rv0078	46.9	30.9	60	61.8	47.3	41.6	25.6	58.1	41.3	30.7	53.5	46.2	33.1	50.5	46.6	65.1	70.2	64	46.9	69.1	41.6	32.7	43.9	65.3	41.9	48.4	54.5	34.7	33.4	48.4	49.9	62.7	55.7	45.6	44.2	53.4	37.1	38.2	45.5	34.6	29.8	20.8	20.7	56.4	52.2	72.5	48.5	47.4	34.4
Rv0078A	138.7	161.4	191.5	226.9	259.8	183.5	170.2	167.9	253.6	215.2	203.2	235.3	115.7	109.3	139	143.7	124.3	128.5	136.1	157.8	153.6	156.8	140.8	193.8	200	293.1	319.5	268.4	135.2	116.9	151	141.9	118.4	129	121.6	147.3	173.7	188	182.8	198.1	294.7	371.8	315.7	268.8	302.8	256.5	546.5	466.9	527
Rv0078B	285.4	226.4	271.9	224.2	314.2	257.4	240.2	212.6	378.6	398.6	196.4	164.6	122.6	116.3	99.4	171.7	132.9	147.5	117.4	161.2	181.4	239.5	189.8	249.1	197.9	329.4	384.7	394.9	149.5	110.2	166	108.3	135.1	142	151.8	212.3	195	277.1	241.8	249.7	423.9	537.8	451.5	409.5	460.3	480.2	855.1	766.4	910.9
Rv0079	96.7	121.9	30	46.3	597.4	555.1	1287.3	77.3	221.1	217.6	68.8	82.5	986	1031.1	621.8	528.2	524.8	335.8	541.1	4235	6272.2	7059.3	3713.2	3898.6	4439.7	7541.1	8288.6	8278.7	996.3	1049.6	501.5	514.4	955.2	515.4	605	4829.3	6274.2	7396.9	5443.5	6953.6	8157.8	8587.3	8470.4	42	45.8	35.9	6190.3	5277.1	6122.9
Rv0080	46.1	66	30.7	45.1	164.5	103.4	943.1	61.8	129.6	76.9	24.9	65.2	410.1	418.6	225.4	198.6	201.4	121.9	238.6	2414.4	3633.7	3961.5	2466	2659.7	3499.7	4425.9	5269.6	5056.6	379.2	443.1	168.4	182	411.5	205.8	231.4	2902.9	3534.2	4269.6	3612.1	4355.4	4924.2	4589.7	4688.4	28.7	57.7	52.2	4007.5	3697.2	4220.1
Rv0081	16.9	12.5	35.7	25.9	59.1	52	224.5	56.7	27.4	26.3	23.9	23.1	141.1	75.1	176.3	156.9	152.8	177.9	187.7	270.8	365.6	279.2	400.5	398.5	417.9	423.1	537.8	527.8	200.8	158	202.8	195.3	191.8	155.9	179.6	281.9	299.6	310.2	323.8	305.7	382.1	378.9	434.5	19.1	24.3	11.6	247.2	210	216
Rv0082	22.8	28.5	22	25.6	58.6	44.4	185.1	73.3	55.6	36.8	45	26.5	173.3	80.7	203.3	217	283.8	329.2	316.7	438.6	595.2	490.7	732.8	629.3	625.7	570.6	616	514.2	207.8	138.2	163.3	240.7	289.1	309.3	319.6	412.4	454.7	526.6	473.6	461.3	385.8	424.4	458.6	25.7	26.1	26	169.1	165.3	191
Rv0083	8.7	9.7	11.9	11.3	24.9	26.7	67	19.8	31.2	14.1	15.2	10.4	112.5	38	96.1	120.6	160.5	197.8	196.7	245.6	263.4	246.4	324.3	233.2	262.4	140.7	168.7	163.7	129.5	82.3	102.9	129.8	164.3	188.7	204.2	222.1	225.6	213.3	188.1	138	122.4	134.1	117.4	8.6	8.2	9.6	44	40.3	37.6
Rv0084	148	128.1	91.9	80	302.5	394.8	170.6	100.8	285.8	297.4	92.8	64.6	220.9	122.2	198.4	197.1	244.7	288.9	288.2	357	434.3	391	471.2	238.8	216.5	133.9	127.4	146.4	252.2	179	189.6	209.3	262.4	280	325.6	369.9	387.3	362.7	226.8	204.2	118.2	139.3	118.7	66.2	78.2	86.1	122.4	134.6	143.4
Rv0085	13.2	13	9.7	10.1	15	21.2	78.7	33.9	27.7	21.6	16.3	15.4	97.9	31.2	81.6	75.7	104.5	122.3	148.2	198.1	227.4	218	191.2	121.8	100.9	57.8	65.2	72	144.1	73.7	69.7	94	113.7	130.7	150.1	205.9	231	223	91.2	98	59.9	55.7	52	14.3	8.4	14.3	55	41.5	46.1
Rv0086	53.7	46.7	42.4	43.1	61.6	91.1	88.4	46.7	73.5	68.9	46.3	37.5	111.2	37.6	72.5	96.8	129.1	146.1	163.8	207	266.5	271.1	172.4	101.2	99.7	50.7	49.1	63.4	133.5	76.8	85.2	106.3	138	143.8	168.6	215.7	292	236.5	98.1	75.2	48.1	43.9	57.3	31.4	31.7	30.3	66.9	57.5	53.3
Rv0087	9.4	9.3	17.8	12.1	29.1	27.5	27	22.5	36.8	44.2	15.5	20	44.7	13.3	31.2	38.8	47	57.2	62.6	81.4	91.8	83.6	42	29.9	28.8	16.8	18.3	21.3	48.9	27.6	36.1	45.3	55.3	59.8	67.5	84.2	90.2	86.6	25	18.4	11.9	14.6	14.8	16.1	13.5	18.6	31.4	29.6	36.3
Rv0088	507.8	592.8	272.8	280	661.4	619.3	291.1	191.2	537.7	1323.3	256.9	204.7	222.1	215.6	291.7	390.7	413.5	387.7	493.2	593.3	759.2	825.3	355.8	487.6	599.4	793.9	1153.4	1105.4	222.2	196.4	275.8	301.3	451	484.8	486.1	542.3	705	712.6	498.3	657.1	778	1396.2	1330.6	251.1	252.7	245	356.3	385.9	316.9
Rv0089	190.3	201.5	128.3	118.6	175.4	183.5	119.4	83.9	101.1	380.6	103.7	112.5	44.2	53.8	87.1	95.7	109.7	118.8	119.3	149.6	195.6	189.6	103.5	124.5	121.4	220.1	382.2	277.9	62.2	65.6	77.1	98.8	108.7	119.1	107.3	154.5	178.9	174.8	131.9	194.6	178.9	378.6	400.2	104.6	108.8	111.9	113.8	137.7	107.9
Rv0090	35.9	46.8	28.9	27.6	24.3	27	19	33	18.7	55.1	27.2	20.2	12.6	15.3	18.7	28.9	28.1	27.6	25.2	29.9	27.8	23.9	17.3	18.2	26.2	16.1	38.5	35.7	15.5	20.9	21.9	22.4	23	31.9	21.1	20.6	20.5	22.8	23.2	18.6	35.5	40.9	31.7	20.3	14.5	19.4	26.7	34	20.3
Rv0091	120.6	92.9	146.6	107	129.2	124.9	87	145.1	125.2	94.4	114.1	77.5	28	89.3	72.7	86.9	62.7	59.2	55.6	62.4	38.2	33.2	37.1	31.2	21.6	33	46.3	41.1	45.9	89.5	93.7	69.2	65.4	53	57.3	39.5	32	28.8	36.5	24.1	28.1	41.7	38.4	103.9	113.2	116.4	57.4	42.3	51.4
Rv0092	78.2	69.1	76.2	77.1	45.6	46	69.2	81.3	49.8	57.6	80.9	74.1	80	90.6	95.9	104.4	104.7	107.2	100.1	101.5	109.3	116.4	96.5	101.4	106.4	154.8	152.7	178.1	75	97.6	94	111.2	98.7	110.3	109	107.2	114.8	109.3	128.8	157.5	149.9	202.9	188.5	69.3	72	72.8	88.7	87.2	88
Rv0093c	50.7	49.3	44.9	51.4	87.6	78.7	60.5	32.2	107.4	83.7	44.1	38.2	97.7	101.1	90	88.8	106.2	118.3	85.6	81.8	95.7	96.8	109	93.9	121	165.3	167.6	182.1	91.9	83.6	82.7	79.6	86	73.9	90.3	79.8	97	116.2	130.2	150.6	145.9	184.7	178	50.9	40.5	48.2	72	77.2	47.4
Rv0095c	31.9	26.3	17.1	21.8	56.3	46	6	9.5	83.8	100.9	18.5	16.3	11.5	11.5	9.3	12.1	8.1	15.5	24.3	14.8	20.7	22.4	21.6	20.3	22.7	41.1	22.7	35.4	10.8	15.9	24.3	19.7	11.2	8.5	9.1	13.4	19.4	15.5	21.2	35.7	30	61.4	48.8	20	15.8	17	88.7	83.6	90.7
Rv0096	16.2	10.4	27.8	10.8	13.1	17.1	4.7	4.9	16	15.1	11.4	5	1.3	3.4	0.8	4.6	3.5	3.9	2.6	8.7	11.6	16.3	19.1	26.2	38	32.4	12.8	32	2.3	2.2	2.8	1.4	3.6	6.1	4.8	5.7	9	16.5	43.1	35.9	37.4	19.1	21.6	7.1	4.7	7.5	73.1	62.8	81.9
Rv0097	46.1	39.8	82.2	37.9	57.7	73.5	24.4	40.5	41.5	40	35	37.3	14.6	15.3	23	15.4	19	15	14.7	22.7	30.3	79.4	96.9	77.2	81.1	38.9	20.4	46.5	21.9	15.8	19.6	20.4	22.2	26.5	22.3	32	31.2	80.4	90.3	75.5	66.4	22.3	31.7	36.9	32.1	44.2	103.4	117.7	115.7
Rv0098	33	26.1	45.7	37.5	24	25.4	14.8	30.1	36.2	42.3	35.7	27.1	5.9	7.1	14.4	12	11.5	22.5	15.8	24.7	38.3	43	79.2	58.5	52.6	29.6	18.4	41	8.2	3	13.5	15.8	11.9	13.8	12.8	27.3	37.4	51.3	65.3	47.5	40.7	15.5	31.8	26.8	23.6	31.7	78.8	92.8	108
Rv0099	27	22.2	52	40.3	71.7	60.6	33.7	34.9	67.1	60.8	35.6	35.3	22.9	19	19.4	21.9	22.8	29.8	29.8	36.8	51.3	81	85.5	78.3	93	53.8	25.6	32.9	22.8	21.3	30.1	30.6	24.8	30.9	36.7	35.9	55	96.6	83.3	73.6	45.9	25.3	32.1	33.5	33.8	33.9	56.9	63.5	75.8
Rv0100	9.2	9.1	22.3	44.8	27.9	18.4	17.2	45.4	11.7	30.2	24.1	22.8	6.2	6.6	7.4	10.5	6.4	9.4	13	9	9.9	14.9	26.7	6.6	26.3	23.8	7.1	20.5	2.6	6.9	5.1	9.3	10.7	7.3	13	14.6	14.4	18.5	22.4	17.7	16.7	0	21.2	27.8	35.3	50.6	57.1	39.5	50.3
Rv0101	7.7	9.1	16.2	14.1	21.3	21.5	13	14.3	27.1	26.3	13.5	14	14.4	15.4	15.2	17.5	17	19.9	20.2	24.3	27.7	23.4	21.1	14.3	15.3	7.8	6	9.6	13.5	15.6	17.4	17.8	16.6	20.6	20.6	27.7	25	27.2	13.2	12.1	9	9.3	7.9	16.8	14.9	14.9	13.5	13.5	17.8
Rv0102	120.5	106.4	88.3	100.5	170.1	149.5	66.1	88.1	296.9	295.4	120.9	104	146.2	114.9	113.8	108.4	98.1	91.4	106.7	98.5	113.1	96.8	71.5	93.1	90.1	109.5	101.5	122.7	135.7	111.7	107.3	93.5	101.9	104.5	106.4	96.4	117.4	111.4	109.5	121	115	113.5	98.2	79.1	79.8	72.9	112.5	107.2	95.7
Rv0103c	60.4	78.8	156.3	157.7	89.8	93.5	104.7	151.5	125.5	95.6	136.9	159.1	180.4	153.8	165.5	165.5	168.3	182.1	170	187.2	183	173.7	161.6	154.9	190.6	167.1	141.4	153	185.1	161.4	180.3	171.7	170.7	180.8	178.5	175.4	190	175.7	181.2	158.6	177.4	154.8	155.8	147.3	123.9	144.2	137.4	123.6	149.5
Rv0104	11.6	10	12.4	5.9	23.3	17.9	10.8	13.6	19.1	16.7	8	5.9	3.5	5	5.8	3.3	1.7	6.3	2.4	6	3.1	5.6	13.4	29.2	19.5	16.7	7.8	12.3	7	6.1	5.5	5.3	4	4.3	3.2	3.6	8.2	6.4	24.9	19.8	15.1	6.5	7.5	48.1	43.3	59.7	36.9	36.3	29
Rv0106	46.3	24.7	57.3	55.6	25.8	35.2	42.9	21.2	22.8	25.9	24.4	20.7	28.8	26.2	22.3	19	17	35.9	40.4	57.3	64.9	65.4	156.7	154.9	118.3	76.3	77.9	108.2	37.1	25.2	22.4	17.9	20.7	44.2	47.9	64.1	62.4	60.7	121.2	97.7	74.8	46.7	67.6	26.8	36.1	18.4	42.7	37	29.9
Rv0107c	81.1	69	86.4	89.3	43.2	45.6	117.2	117	45.4	42.1	87.7	79.1	141.4	142	172.4	166.9	172.9	172	173.5	190	192.9	199.7	256.8	218.6	239.1	160	117.1	135.6	130.6	144.8	159.2	167.4	164.6	174.7	171.8	183	193.7	207.7	218.7	206	153.5	112.1	108.7	123	95.6	119	138.2	126	131
Rv0108c	1257.2	1170.7	1080.6	1070.4	3464.5	3575.3	710.4	1005.7	2675.7	1782.7	1043.5	856.5	1809.7	3041.4	2933.4	3120.5	3294.6	3153.9	3039.1	3228.7	3173.5	3649.6	6220	6497.9	6555.1	5283.7	6039.3	5610.9	2063.4	2781.7	3240	3150.5	3219.9	3443.9	3216.5	3176.9	3330.3	4085.2	6597.3	5548.1	5320.6	4468.6	4542.8	2417.7	2547.7	2595.3	3153.1	2965.3	3350.3
Rv0109	38.2	30.9	25.6	28.9	49.9	50.7	22.4	43.3	47.3	42.9	22.6	22.4	19.6	20.4	20.9	21.6	24.4	33.7	24	26.9	29.9	36.8	40.4	46.5	43.1	42	43.8	58.6	18.9	19	16.4	20.9	25.5	25	28.6	28.8	28.4	35.3	43.5	42.4	32.2	50.8	49.6	30.9	37.1	26.5	39.8	36	39
Rv0110	66.1	56.7	73.5	61.9	97.7	109.8	62	93.9	123.8	99.2	76.2	49.7	55.1	68.8	54.9	77.7	53.3	67	51.5	51.8	51.6	54.3	43.9	44.4	58.1	39.8	30.5	35.6	62.7	71.5	62.4	57.8	55.3	57.2	57.6	55.3	54.3	51.9	35.5	50.3	38.2	34.3	26.8	71.3	81.8	82.6	60.4	50	56.6
Rv0111	42.5	29.8	50.4	47.5	27.9	32.5	24.6	50.4	31.6	34.1	38.6	56.3	42.9	68	90.3	108.4	101.6	100.1	90.1	69.3	49.3	43.7	42.8	31.6	40.1	13.4	16.1	14.9	42.9	69.5	96.8	116.9	107.8	91.5	88.4	61	43.3	42.1	30.8	24.6	17.1	14.5	9.1	80.4	74.8	76.9	14	18.2	15.6
Rv0112	805.5	794	197.9	156	639.9	551.7	86	50.1	798	517.8	187.8	172.3	68.1	86.2	82.9	83.8	74	66.5	71.1	56.4	35.6	50.7	110.6	127.9	121.9	118.4	120.4	108.2	72.6	79.6	109.5	82.9	61.4	63	64.2	52.5	44.2	59.2	102.1	93.8	77.4	84.8	81.3	149.2	153	165.5	126	123.4	150.3
Rv0113	857.7	722.2	277.8	205.3	77.4	63.9	120	94.3	60.2	76.7	255.8	200.4	65.4	84.6	102.4	133.6	101.3	90.9	84.4	91.4	58.6	64.7	184.4	144.5	129	71.5	88.9	115	63.2	83.5	136.6	110.3	99.6	105	95.9	83.3	33.9	62.2	100.7	82.7	53.7	61.8	49.9	276.4	307.5	292.5	202	196.6	209.3
Rv0114	150.2	162.3	90.1	74.2	32.7	23.7	38.4	27.3	22.3	21.6	93.1	75.6	37.1	33.8	38	51.9	47.1	42.2	42.9	59.8	47.6	37.1	70.8	62.7	49.8	12.8	8.9	28.2	32.4	29.5	51.1	49.8	45.4	46.7	44.8	50.8	36.9	28.3	42.2	21.3	18.5	7.1	17.5	100.5	98.2	106.4	50.3	57.8	50.7
Rv0115	56.5	47.2	40.4	29.9	22.8	18.4	16.9	20.2	29.2	23.8	58	41.1	36.6	30.4	38	42.9	44.5	40.3	40.8	45.5	43.7	35.1	36	25.1	20.6	10.7	13.1	13.2	35.9	31.8	43	48	43.4	54	36.2	46.1	33.8	38.3	29.6	20.2	16.3	7	14	52.4	55.7	54.6	25.3	37.1	37.9
Rv0115a	11754.2	13210	878	452.7	691.2	1653.1	409.8	82.8	535.2	2954.7	386.5	109.5	121.8	245.1	197.5	204.5	180.5	191.8	262.7	199	237.5	213.6	201.2	228.7	296.4	253.4	340.7	518.1	134.5	205.3	194.2	183.4	199.1	263.8	200.2	222.8	205.8	212.2	154.8	195.9	275.3	145.5	394.9	487.6	494.3	539.2	1916.6	1616	910.9
Rv0116c	242.1	290.9	218.7	204.9	544.6	376.8	208.1	107.3	548.4	538.7	166.4	220.6	76.1	121.5	155.1	151.2	121.9	127.4	130.7	137.6	161	190.7	166.8	249.4	293	454	507.6	571.6	91.8	120.5	120.5	133.7	151.1	145.7	145.2	155.3	184.7	173	283.7	373.3	557.6	730.9	762.4	185	236.1	188.3	717.2	713	613.2
Rv0117	167.5	210.6	55.8	49.1	78.7	105.1	45.7	36.2	90.6	149.4	53.1	37.1	30	37.7	34.8	33.9	35.8	33.6	34.4	35.6	33.5	35.2	36.9	45.7	40.6	29.2	42.1	34.3	34.8	37.6	39.1	39.9	40.6	50	34.7	36.8	37.7	32.5	32.8	43.2	27.5	30	35.2	81	83.6	83.5	101.4	104.4	99.4
Rv0118c	120.1	96	21.5	28.1	11.3	6.6	77.4	49.2	12.1	21.8	38.1	58.2	75.2	97.9	103.3	97.2	64.4	43.4	50.2	66.4	81.2	91.7	80.4	77.4	83.9	62.2	64.4	93.9	82.4	106.4	113	90.6	70	52.2	54.1	64.9	87.3	116.5	89.7	112.2	63.5	62.6	83.6	42.1	47.3	43.1	340.3	363.5	339.2
Rv0119	175.2	127.9	49.4	45.4	33.2	54.9	82.1	75	32.1	38.4	67.2	64	64.7	120.4	119.6	98.5	76.3	61.1	52.7	39.4	45.4	54.3	39.8	46.5	34.5	29.6	28.5	21.5	73	109.8	104.9	85.9	68.2	49.5	44.7	50	42.9	58.3	44.3	22.6	19	20	18.7	53.2	51	49.1	234	222.8	248.9
Rv0120c	157.8	151.6	67.8	68.3	79.7	75.2	87.8	74.3	64	92	87.7	61.9	107.3	133.7	117	127.9	135.7	140.2	139.2	173.1	198.8	236.4	345.1	497.8	510.2	428.5	415.1	570.8	107.6	122.4	108.4	120.7	139.8	142.9	149.9	167.8	187.9	252	468.3	562.7	436.8	393.1	433.3	155.2	127.4	144.6	447.7	397.8	352
Rv0121c	21.8	28.2	10.8	24.4	90	98	11.2	13.5	130.3	110.7	17.5	32.9	39.3	33.7	53.4	59.9	53.9	51.2	57.1	70.4	50.6	35.8	26.2	32.3	39.3	46.6	23.4	33.5	38.7	54.5	54.3	52.4	49.2	61.6	52.2	52.4	45.6	42.8	33.4	30.5	28.4	49.7	34.6	15.1	17.1	21.8	28.4	41.6	30.8
Rv0122	116.6	101.6	55.6	53	292.8	246.8	59.7	42.4	347.9	245.6	49.9	45.7	12.8	29.1	37.4	17.9	15.2	10.3	15.3	26.3	25.4	26.9	34.4	24	42.2	59.6	57.4	79	24	24.1	22.5	21.6	21.8	26.5	26.1	21.5	30.4	30.4	39.3	49.2	52.6	153.9	164.9	40.1	30.2	47.4	79.7	99.9	58.6
Rv0123	219.4	203.2	144.6	107.6	149.4	170.7	198.8	90.1	75.3	85.3	123.9	62.1	29.6	54.6	54.2	52.1	57.3	45.7	58.9	46	56.4	48	77.3	91.7	99.8	149.7	197.5	221.5	35.6	53.8	55.3	50.1	54.4	53.1	46.9	55.7	63.5	72.6	99	162.8	148.2	433.6	373.9	116	129.7	131.3	270.9	216.7	171.7
Rv0124	15.9	12.8	5.6	6.1	16.2	20.2	29.5	7.3	7.6	7.8	6.5	6.5	19.3	14.1	15.3	12.1	14.1	18.7	15.6	22	21.2	20.6	31.6	35.2	38.6	58.5	69.4	60.8	10.4	10.3	13.5	8.9	15.4	18	12.7	18.6	16.9	17.6	33.9	56.3	69.3	106.8	85.7	5.9	2.9	2.4	8.4	6	3.1
Rv0125	1173.9	999.8	749.4	624.6	215.7	277.1	826.7	686.6	174.3	273.7	957	667.7	546.2	611.5	649.7	531.9	542.2	518.9	488.8	497.7	486.1	477.5	477.1	546.7	629.9	596.2	651.3	728.9	543.2	632.3	531.8	516.8	553.6	519.2	526.3	441.6	467.8	502.3	619.1	634.7	687	748.7	775.8	398	356.5	430.3	595.2	598.3	449.4
Rv0126	173.2	170.5	175.3	164.1	29	29.5	139.9	151.6	43.7	56.5	193.4	181.2	91.8	109.4	115.1	118.1	100.4	113.2	96.8	101.3	78.4	77.1	75.1	89.7	75.5	86.4	88.7	84.7	91.6	127.4	135.1	123.2	110.7	90.9	101.4	94.2	92.8	87.7	92.1	93	99.4	119	93.1	151.5	153.1	150.7	125.4	124.2	113.1
Rv0127	97	99.1	155.6	133.3	236.1	195.8	118	150.1	253.9	187.2	153.2	162.7	133.5	159	174.7	185.7	168.8	153.6	166.7	167	172.6	135.1	134.4	124.9	113.7	127.3	137.5	145.5	128.5	146.3	192.8	167.1	177.6	162	164.6	155.3	151.7	133.5	107.5	111.3	134.4	168.4	143	166	169.2	165.1	141	141.1	117.7
Rv0128	227.2	179.3	163.1	141.9	87.6	83.8	100.3	90.3	82.7	96	151.5	91.4	72.6	90.6	88.9	87.7	65.9	82.3	66.6	49	52.3	50.4	56.9	54.8	57.2	54.9	38	43.6	56.7	72	99.1	84	71.9	68.4	75	49	50.5	58	64.8	45.2	58.2	19.6	41	132.9	153.8	139.6	79.9	81.7	85
Rv0129c	909	1278.4	1244.9	1238.6	288.2	238.2	1021.6	1253.9	460.7	1197.6	1068.6	1826.6	584.6	1533.2	1308.3	1805.6	2211.2	1854.3	2037.9	1801.5	1792.6	1806.9	1765.6	2649.5	2773.9	3598.2	4667.5	4301	664.4	1322	1363.5	1532.2	2338.2	2238.6	2072.6	1862.2	1831	2097.1	2817.8	3377.1	4079.2	4874.6	6036.1	1414.1	1307.7	1256.4	612.2	757.7	582.8
Rv0130	100.8	63.2	88.7	87.1	41.1	43.6	32.2	75	51.2	79.5	73.8	56.5	95.1	149.8	112.1	114.2	104.4	97.6	105.5	74.5	70.8	93.2	66.7	92.5	60.3	89	81.7	39	98	130.6	102.4	97.5	107.6	99.3	94	89.7	79.6	56.1	50.9	95	88	57.3	60.5	54.1	46.9	63.5	45.1	34.2	21.2
Rv0131c	64.6	78.3	49.7	56.2	67.3	67	47.3	56	46.7	53.2	60.5	60.9	29.9	35.4	47.2	56.7	71.2	62.2	62.6	69.3	81.2	80.9	74.5	113.9	123.1	143.8	143.7	204.1	33.3	38.6	54.9	48.2	60.7	68.8	69.2	63.4	80.5	103.4	115	153.1	159.1	184.1	182.5	88.2	98.6	100.7	170.6	148.7	135.3
Rv0132c	13.5	23.3	16.2	18.1	76.8	72	18.1	18.1	107.8	89.8	21.7	19.4	27	22.7	30.4	27.9	21.4	24.4	22.9	25.8	25.5	31.1	30.4	33.7	26.8	46.8	55.5	55.3	25.7	30	26.1	23.8	20.5	20.5	23.7	25.2	37.7	31.9	45.3	56.8	57.8	72.8	89.2	27	22.3	23.1	73.3	74.4	65.4
Rv0133	213	257	218.7	240.8	246.5	246.2	217.9	198.5	225.6	297.5	196	222.7	384.6	343	275.5	212.5	236.6	233.5	208.2	201.7	216.4	244.9	176.7	188.2	176.3	177.6	135.6	149.6	361.6	306.3	244.4	253.1	213	215.6	213.4	229	228	251.5	174	194.2	145.5	135.4	128.3	175.8	164.1	167.3	285.3	297.9	268.1
Rv0134	111.5	111.8	153.9	176.5	502.3	397	195.9	198.1	635.2	462.1	147	171	432.9	316.5	287.4	268.4	259.2	254.2	257	234.8	255	187.5	214.1	211.7	206.8	245.3	274.9	269.8	406.8	300.7	230.1	267.8	242.7	255.1	258.7	252.4	250.5	219.4	209.2	243.3	255.4	385.3	318.1	192.3	186.3	184.2	197.3	190.9	199.7
Rv0135c	115.5	117.8	138.4	178.1	241	269.4	141.3	166.2	250.4	361.2	137.3	203.8	299.9	243.6	208.5	203.9	215.6	223.5	174	155.7	132.1	160.7	171.5	132.4	182.3	309.7	466.9	281.8	329.3	317.3	271.1	221.5	203.7	191.5	201.1	196.4	185.6	147.9	191.1	200	353.6	477.5	325	200.3	502.4	210.2	301.8	338.1	318.5
Rv0136	37.4	43	36.3	29.5	82.7	71.6	46.1	45	74.2	82	37.4	36.5	32.3	46.4	39.5	38	37.1	40.8	47.1	33.9	47.8	60.9	70.7	119.4	119.7	184.9	339.3	275.2	39	46.6	45.2	42.6	44.1	40.1	39.9	35	47.9	47.5	122.6	147.8	173.2	474.2	317.4	64.9	299.4	60.7	300.7	329.3	291.2
Rv0137c	237.8	219.3	164.5	143.6	368.5	427.9	123.3	144.3	373.6	420.4	121.5	157.1	112.9	104.9	131.2	138.5	119.2	118.2	127.2	123.8	102.6	117.4	107.4	97.7	111.5	145.8	108	109.1	118.1	127.6	130.1	125.8	119.5	119.4	115	148.6	110.3	112.8	160.3	157.8	146.2	119.9	159.9	152.1	188.8	179.3	227.1	270.8	264.7
Rv0138	57.9	41.5	60.5	49.9	167.3	150.9	45.3	48.5	168.7	116.4	58	53.1	61.5	46.2	58.3	67.7	53.6	44.8	56.4	45.1	55.3	46.4	62.9	22.7	28.8	17.9	33.6	35.3	83.3	55.8	69.1	59.1	43.7	52.3	47.1	56.1	46.8	50.2	36.5	36	20.1	31.3	11.2	72.7	91.3	96.1	29.2	47.1	59.2
Rv0139	33.5	31	64.2	57.9	59.3	55.9	63.8	87.9	63.6	50.8	79.5	71.6	122.6	99.8	106.9	103	114.8	116.2	107.3	119.5	104.7	98	114.6	55.5	93.8	47.9	56.3	63.3	134.2	102.7	113.9	115.6	108.2	109.6	125	105.6	92	101.3	70.4	48.8	45.3	29.1	30.7	88.9	80	84	41.4	45.8	37.9
Rv0140	589.6	609.3	206.2	217.2	698.7	596.3	109.1	118	1021.1	1052.7	185.1	235.6	93.7	118.9	84.9	100.3	102.9	111.8	108.1	86	57.7	95.7	96.5	101.2	148.4	201.2	326.9	350.5	85.1	114.7	91.1	98.7	92.9	93.7	81.8	76.4	63.2	76.3	108.5	130.2	246.5	455.5	457.6	252.7	234.2	245.2	3213.5	4091.8	2746.5
Rv0141c	392.2	414	413.7	307.5	287	244	305.5	299.7	255.6	199.6	360.1	254.1	173.7	192.3	215.2	197.6	222.4	220.5	204.8	247.3	239.1	246.5	297.6	346	307.9	378.4	354.5	356.4	185.9	192.8	238.7	249.5	229	241	214.4	227.2	222.6	263.3	358.3	350.1	359.4	376.1	386.1	477.5	607.3	536	925.7	765.9	906.7
Rv0142	74.7	65.3	48.1	54.3	51.1	53.8	99.4	81.2	40.8	58.1	63	44.3	57.3	68.6	91.3	93.2	106.3	138.6	130	130.6	202.5	241.5	280.3	318.6	423.6	280.9	308.9	378	45.3	76.2	82.9	94.7	113.7	108	142.2	151.4	174.9	220.6	332.9	412.5	303.5	364.7	336.3	116.3	108.8	127.2	350.2	326.8	320
Rv0143c	121.8	102.9	143.1	149	213.9	188	133.4	146.1	269.4	219.3	146.5	126.1	261.1	195	200.7	173.3	168	161.7	149.8	141.3	153.7	133.6	125.1	95.8	108	87.3	100.2	94.7	245.5	217.2	204.6	186.5	179.1	159.7	160.1	161.9	152.9	140	109.5	106.3	95.4	110	83.5	121.6	120.4	125.6	79.1	78.1	89.7
Rv0144	311.5	316.4	269.9	260.7	149.1	160.9	199.2	236.6	175.4	200.3	325.5	265.1	392	402.4	424.6	464.8	409.3	359.8	409.8	417.1	428.3	486.1	859.3	1007.7	908.1	880.4	1208	1031	402.6	386.5	521.6	401.5	409.4	395.4	405.6	379.9	424.2	523.6	889.6	837.3	945.2	937.8	874.2	667.7	640.7	649.5	730.4	756.5	809.8
Rv0145	2741.5	2848.3	644.8	662.3	7870.7	9555.5	1361.3	557.5	4329.1	2868.9	1074.7	995.1	1018.5	898.9	1085	1069.2	1051.2	1149.5	1113.2	1362.6	1330.7	1340.2	1603	1062.9	1064.5	668.7	712.2	652.3	975	890.4	1107	1110.3	1033.6	1130.1	1079.9	1229.3	1298.3	1238.9	873.8	736.2	600.9	645.4	610.8	1147.2	1135.3	1137.9	1355.5	1271.4	1404.7
Rv0146	3021.3	2464.2	423.6	439.3	205	230.5	1151.6	234.7	154.3	165.1	946.3	722	128.4	124.8	178.9	225.3	241.3	198.3	193.1	213.3	264.4	246.4	186.1	114.4	109	123.2	157.1	157.9	133.4	105.3	212.5	217.3	227.9	216.5	189.2	226.1	293.1	217.9	114.3	94.3	134.2	151.2	156.6	154.3	248.6	161.7	398.3	344.1	498.5
Rv0147	1095.7	919.1	435.6	422	278.3	267.5	613.2	368.3	192.6	209.4	495.3	439.7	194.8	278.4	278.1	274.2	300.9	275.7	282.5	309.2	343.1	380.9	350	419.1	440.6	599.5	581.5	707.1	207.9	280.7	286.8	298.2	303.9	319.8	293.6	298.7	363.3	421	498	651.9	718.1	799.2	913	424.4	473.4	453.2	922.1	841.8	818.3
Rv0148	774.2	648.9	478.1	526.7	128.7	148.5	519.8	472.4	133	147.3	613.8	448.5	207.7	318.6	363.9	410.4	377.7	409.6	394.1	417.5	455.1	482.5	438.7	568	606	1012.5	862	1111	226.4	288.7	334.5	348.6	376.9	398.5	380	381.2	452.3	504.9	621.6	783.3	950.5	943.3	1124.8	496.5	505.3	467.6	756.1	726.1	657
Rv0149	274	265.6	292.9	296	107.5	106	292.8	246.2	103.8	77.8	354	279.6	122.1	131.8	168.3	175.7	225	204.4	213.9	226.7	227.3	233.6	258.3	284.9	312.6	286.7	306	370	128.9	145.5	175.3	201.6	198.3	211.2	218.8	229.5	248.8	239.6	299.7	324	355.4	299.1	356.6	293.4	307.5	275.8	330.7	303.6	346.9
Rv0150c	5.1	2.5	10.2	5.8	21.1	21.9	11.3	3.4	7.7	28.2	11	9.9	5.1	7.3	4.1	15.8	3.5	4.4	8	6.3	6.1	4.9	4.4	3.6	10.8	5.9	0	5.6	6.4	1	5.4	4.7	5.2	3	2.7	4.2	4.5	2.6	1.7	4.9	6.1	3.1	8.7	7.1	6.5	15.6	2	0	0
Rv0151c	12.8	19.6	19.6	15.2	25.9	21.7	8.8	18.8	31.5	19.2	14	12.3	10.9	13.6	13.8	15.8	15	16.2	16.5	12.7	12.6	10.4	11.5	17.1	9.7	19.1	23	21.5	12.3	14.1	17.8	15.7	17.6	13.8	14.7	14.2	14.3	15.7	17.2	14.8	28.4	18.4	24.1	19.1	22.4	24	22.3	22.6	26.6
Rv0152c	30.5	30.2	26.8	18.4	65.7	86.9	17	21.7	82.1	49.9	19.7	12.7	16.1	19.1	23.5	14.1	14.8	16.7	15.1	18.3	8.6	8.1	10	9.6	13.1	13.6	11.8	15.4	16.7	20.8	16	23.9	10.9	10.9	12.4	11.9	11.9	13.4	9.3	11.7	6.4	7.4	14.7	28.9	29.8	26.3	17.9	17.8	18.4
Rv0153c	64.1	73.7	117.8	131.9	16.6	12.2	72.6	122.4	18.7	23	112.4	138.7	121.1	113.7	125.6	151.4	160.3	150.4	158.3	201.5	202.6	204.6	146.4	154.2	162.3	147.2	97.9	111	128.3	123.5	154.4	160.4	146.7	158.2	174.7	198.1	216.2	195.1	162.4	199.6	146.4	126.4	132.8	123.3	116.9	135.9	147.2	144.3	146.2
Rv0154c	121.6	139.2	163	152.7	66.9	66.7	127.8	141.2	76.6	79.9	153	172	163.4	168.2	193	187.9	179.6	164	174.8	166.2	187.1	206.9	152.2	159.4	181.9	176.2	140.5	198.3	167.3	181.4	195.8	176.7	171.9	189.9	180.8	198.1	198.9	197.8	180	202.9	186.3	171.8	193	157.9	168.8	136	241.6	218	206
Rv0155	207.3	168.9	216.8	217.4	53.1	67.3	187.3	262	38.4	52	195	207.6	162.7	209.2	161.5	143.6	121.7	121.9	108.3	97	78.6	65.9	67.3	44	43.3	32.2	44.6	27.9	156.4	190.8	169.6	134.1	120.1	116.5	106.9	79.8	64.5	73.4	47	44.7	38.8	29.1	22.2	118.5	108.5	121.6	44.9	43.7	35.9
Rv0156	265	255.5	380.3	300.6	24.8	45.1	274.2	422.8	25	32.9	299.5	380.5	142.7	136	128	126.6	134.6	106.9	103.7	90.2	67.8	78.7	51.4	51.6	60.7	42.3	25.4	26.7	117.7	155.2	164.5	142.4	117	147.8	122.9	108.1	78.2	87.7	45.8	18.9	29.1	10.8	9.4	197.7	212.2	205.5	58.3	80.7	96.2
Rv0157	262	220.6	345.3	341.8	45.5	54.3	371.7	469	52.2	86.5	370.1	372.5	457.5	450.4	421.9	382.1	392.5	373.6	329.7	320.8	280	274.8	166.9	149.2	142.4	82.5	62.3	51.6	445.6	452.9	428.5	384.1	396.1	370.6	356.8	307.8	265.2	248.7	137.5	113	79.4	67.5	61.9	222.1	221.7	217.2	91.8	99.3	76.2
Rv0158	324.5	310.7	189.1	143.9	625.5	542.2	247.7	118.2	761.7	432.5	197.9	165.3	116.7	131.5	90.2	89.4	82.1	75.9	72.6	46.1	55.5	52.7	40.3	16.1	40.2	50.7	30.2	30.1	109.9	141.2	112.1	96.3	79.8	77.6	59.5	42.9	60.3	56.1	36	38.4	36.2	30.7	26.3	118.6	133.3	146.4	99.4	114.3	113.2
Rv0159c	39.4	37.9	33.8	34.2	65	74.4	15.1	29.9	47.8	65.1	22.6	22.2	25.2	41.9	34.9	25.1	26.4	25.5	20.6	18.1	13.6	14.1	19.4	24.4	25.1	32	23.5	23.6	22.1	30.7	29.8	25.3	26.7	25.1	20.5	16.5	14.5	24.2	29.4	17.4	24.4	17.3	18.3	33.9	44.3	39.4	32.2	26.6	24.9
Rv0160c	12.1	11.9	6.2	5.2	26.3	30.8	5.4	6.5	26.5	22.1	7.6	4.4	5.3	8.3	7.2	3.8	3.9	4.8	2.2	3.2	3.3	4.9	8.4	12.4	16.8	13.4	10.7	19.8	5	6.6	7.3	5.4	3.3	3.2	3.9	2.6	1.3	3.6	8.3	13.2	10.5	11.9	14.1	9.3	10.2	11.6	19.1	12.4	22.7
Rv0161	59.4	46.5	76	57.6	25.3	30.1	44.1	76.8	33.3	34.6	61.6	40.8	72.6	85.1	87.5	80.4	74.9	80.6	68	66.5	73.4	67.9	43.7	37.8	46.9	31.7	22	25.2	58.2	81.8	74.3	74.5	77.8	75.8	70.6	73.5	71.5	73.8	39.4	39.1	36.6	15	21.8	40.2	41.3	43.7	28.7	27.8	17.1
Rv0162c	44.3	36.3	29.5	38.3	34.9	47.5	31.8	52.6	34.3	34.8	29.8	24.6	97.8	105.7	72.2	63	63	76.5	70.6	70.3	73.6	88.2	64.9	74.1	99.1	98.3	82.4	132.1	92.5	111.1	61.5	59.7	62.3	71.2	63.4	71.5	77	92.2	88.8	92.2	90.7	128.7	147.5	36.1	29.1	39	29.1	24.9	16.2
Rv0163	52.8	39.5	75.9	83.4	58	52.1	32.2	60	62.2	49.2	52.9	69.8	23.3	26.4	41.2	26.3	43.6	26.5	30.3	35.3	31.5	40.4	30.6	14.8	30.7	30.9	26	21.3	24	45.1	33.1	37.9	39.8	37.7	34.3	40.6	33.9	32.9	43	37.5	37.7	40.5	15.1	83.9	115.2	103	60.6	65.7	76.8
Rv0164	945.4	790.7	909.7	685.7	170.1	205.3	429.4	750.4	187.5	226.7	805.1	733	671.5	868.7	970.6	896.8	817.4	697.4	731.4	578.6	516.6	548	481.2	442.6	471.7	445.3	374.8	349.7	689.4	902.4	1009.4	946.2	832.9	732.9	683.6	528.7	543.5	554	412	386.6	358.4	335.7	274.9	821.2	833.1	892.2	371.5	428	404.9
Rv0165c	32.6	22.5	25.3	32.5	46.8	44	72.8	43.6	41.4	27.7	30.2	18.9	57.1	52.6	26.7	32	32.6	61.5	61.3	51.9	51.1	82.7	240.5	253.4	306.4	278.4	283.7	248.1	52.3	32.8	26.9	31.2	26.6	45.4	54	43	41.7	70.3	296.9	255.7	271.6	207.3	196	312.3	323	340.5	167.1	151.5	147.5
Rv0166	49.9	53.7	69.7	80.6	65.2	71.6	124.9	222.6	57.4	51.8	59.5	64.1	175.4	153.1	104.3	116.4	117.6	168.6	177.8	184	161.2	218.2	831.7	905.3	899.7	566.6	578.5	553.1	170.2	116.4	119.5	107.9	114.1	165	177.2	159.1	148.9	272.6	801.4	613.1	509.5	299.1	324.7	809.8	734	879.4	640.7	626.8	566.7
Rv0167	207.5	200.6	458.5	477.9	223.1	168.1	647.7	767	113.5	179.3	402.8	422.1	430	433.6	284.7	268.3	315	470.2	447	464.6	494.8	596.1	1078.5	1033.2	913.9	504.9	349.3	489.8	390.3	355.1	307.9	303	287.7	415.5	446.7	430.6	450.7	628.4	887	792.2	510	240	369.4	1804.1	1569.8	1865.5	1145.2	1068.4	1122.6
Rv0168	85.5	77.1	213.7	225	22.8	23.4	186.5	372	39.6	33.4	206.6	180.8	156	187.1	110.8	123.8	155.7	183.1	198.5	206.4	165.5	226.8	308.9	261	334.5	164.5	118.8	138.6	143.4	167.5	140	140.1	148.9	175.9	182.8	174	181.6	246.9	332.4	253.7	165.7	77.7	108.9	620.5	501.2	578.2	375.1	371.9	345.2
Rv0169	144.3	113.6	326	322	35.1	21.6	221.6	469.2	47.6	44	275.5	309.7	280.4	296.5	214.9	240.6	255	364.6	330.9	473.4	421	544.9	583.6	509	406.2	235.3	147.7	167.8	280.3	233.6	227.3	232.6	270.9	338.9	367.5	426	478.5	522.3	436	366.1	203.8	108.6	134.6	1157.5	1039.7	1155.4	576.4	599	643.2
Rv0170	97.4	81	323.3	355.1	64.1	61.9	224.8	512.8	73.7	74.7	326.4	381	165.8	174.3	137.5	176.5	180.5	235.2	241.4	285.9	289.9	388.9	282.5	228.1	213.7	115.3	72.4	87.1	206.5	147.5	162.5	150.5	181.3	274.2	263.6	327.2	349	352	254.6	176.5	149.9	74	87.4	1099.2	954.2	1074	476.2	505.8	529.1
Rv0171	72.1	81	278	284.3	110	117.3	368.1	461.7	148.3	113.1	270.8	337.9	326.3	338.5	286.9	317.7	348.6	451.5	479.7	661	735	814.5	536.7	384.2	446.6	237	163.1	199.7	275.6	263.6	240.9	299.4	365.1	468	497.4	682.8	768.8	786.1	430.4	396.2	243.3	182	218.8	862.5	780.1	882.9	435.7	450.3	480
Rv0172	94.8	69.7	259.1	274.5	115.2	110.1	244.6	398.3	120	98.8	221.7	293.4	208.2	199.5	199.1	229	239.8	308.4	356	446.4	523.3	528.9	291.6	223.3	224.7	126.3	87.2	128.5	203.9	192.8	208.9	223.1	265.7	318.7	347.7	511.1	524.5	511.2	231	237.2	119.9	112.6	113.8	771	706.7	764.8	360.3	378.8	389.3
Rv0173	42.3	36.9	149.5	183.1	51.7	29.3	221.7	307.6	59.7	42.7	154.3	194	146.4	150.2	160.9	164	168.2	217.7	224.9	347.6	400.1	405.5	211.3	126.5	153	79.3	47.7	81.4	148	152.4	171.8	181.9	211.6	224.8	277.4	380.4	463.4	437.2	172.8	157.5	103.4	76.1	81.3	609.6	543.3	612.8	255.7	297.1	301.2
Rv0174	243.6	236.6	434.8	417.6	241.8	278.8	576.1	588	297.3	244.3	384.1	473.8	436.7	447.3	406.9	459.4	451.1	524.8	579.7	806.2	935.1	979.5	514.2	359.7	372.9	247.9	194.3	214.9	415.9	406	464.9	454.1	508	588.4	661.7	875	999.2	986.7	412.1	390.8	256.1	196.5	224.9	1173.7	1042	1180.5	518.9	539.1	576.3
Rv0175	912.2	856.8	962.7	983.3	1792.6	2085.5	1502.2	1096.5	2393.7	1627.5	980.5	764.1	1061.2	952.8	941.2	888.1	856	968.8	978.5	962.6	999.7	924.6	804.5	728.5	790.1	585.5	483	578.6	1141.4	1002	945	949.5	873.7	949.2	962	1014.1	932.4	930.8	699.1	692	595.5	436	433.8	1410.6	1348.9	1365.6	771.2	838.6	821.9
Rv0176	90.3	72.9	163.4	207.2	70.5	75	271.7	246.2	78	81.7	194	194.2	313.9	216.1	232.9	239.7	229.2	234.3	254.8	269.2	253.4	213.8	244.6	147.8	129	105.3	118	135.3	302.7	211.2	236.6	231	212.4	231.6	257.6	276.3	235.6	201	167.5	97.7	134.7	66	78.3	240.8	209.6	213.4	64.9	83.8	75.4
Rv0177	299.6	305.3	493.4	467.5	159.9	261	351.1	366.4	170.2	176.2	434.9	545.5	242.4	213.2	266.4	307.9	303.7	323.1	338.9	299	241.5	199.7	219.2	249.6	170.1	154.3	157.2	145.8	277.7	204.2	311.2	281.2	278.7	312.6	344.1	310.9	263	201.3	185.6	127.1	158.9	138.9	106.2	473.7	513.4	491.4	151.5	184.6	189.3
Rv0178	221.3	208	472.3	458.7	84.7	90.9	378.2	443	82.4	85.6	449.4	440.5	331.6	322.7	381.5	436.6	438.6	446.9	412.2	378.1	281.4	269.4	261.3	218.3	222.3	219.3	176.4	164.1	345.4	337.3	439.4	431.7	449.4	423	410.3	372.9	294.5	253.5	181.6	188.6	195	176	174.9	538	525.5	565.5	204	199.7	223.1
Rv0179c	437.6	470.9	355.5	321.4	508.5	445.6	335.6	420.2	467.7	723.9	314.7	531.4	234.5	353	301.3	401.6	447.4	467.5	393.1	344.9	293.9	254.9	272.9	317.2	298.6	301.1	345	226.7	243.2	331.3	339.5	402.1	424.3	381.7	371.6	312.7	277.4	275.4	310.9	264	295.9	227.8	252.6	428.5	449.3	402.3	456.7	476.6	462.6
Rv0180c	129.9	118.3	172.2	140.7	41.4	32.4	83.4	91.4	44.2	47	159.9	145	104.4	129.4	123.1	126.1	107.4	103.9	95.7	97.3	96.5	93.6	84.9	89.3	104.6	90.4	80.4	81.6	95	123.3	134.6	122.2	112.6	106.7	110.8	92.7	86.2	92.3	104.5	89.2	83.4	89.5	88.6	105.7	125.9	112.1	120.3	107.1	120.1
Rv0181c	14.9	17.7	37.5	51.7	60	38.2	29.9	35.9	36.3	46.1	36.3	81.4	72.3	45.2	40.4	51.2	43.7	43.3	68.6	45.8	43.1	40.5	39.7	34.7	34.6	89.7	72.6	42.9	77	48.4	53.7	61	46.9	50.4	42.6	56.7	53.6	47.8	52.6	57	96	97.5	63.1	53.7	63.2	57.1	123.2	98.6	148
Rv0182c	64.9	78.4	78.5	96.5	169.9	133.6	82.8	72	203.7	230.1	81.6	128.1	186.1	126.1	137.6	140.4	131.3	128.3	112.2	134.1	114.4	128.2	96.2	109.5	120.2	167.1	165.9	142.5	180.6	142.7	141.1	133.1	140	111.9	110.9	127.4	141	129.1	128.6	142.1	194.5	208.1	184.3	72.5	75.2	65.5	205.5	173.4	208.3
Rv0183	191	162.2	208.7	203	79.4	102.6	136.8	183.9	86.7	119.8	218.5	204.3	240.6	313.8	341.1	282.7	279.2	271.4	221.2	210.2	190	220.1	154.7	174.8	171.7	177.8	128.1	148.4	251.3	299.2	282.7	289.2	249.6	229.1	219.3	196.7	193.2	213	208.7	177.5	168	139.5	159.8	194.9	166.6	192.1	91.7	98.9	77.2
Rv0184	110.9	128.8	159.5	169.2	41.9	39.4	198.9	190.3	52.6	77.6	198.2	291.6	351.7	312	322.9	360.7	336.8	275.6	315.6	258.1	224.5	210.1	180.8	204.2	172.9	130	122	150	336.9	306.7	318.6	286.8	316.7	305.1	294.2	217.3	193.6	199.2	164.8	157.4	151.1	104.6	121.3	165.7	122.7	151.2	258.7	238.2	287.2
Rv0185	101.5	94.7	105.8	122.8	42.1	44.6	196.6	187.9	50.1	82.3	152	166.7	227.9	177.1	188.4	216	196.7	170.8	177.6	161.8	125.4	121.5	104.4	122.5	83.4	84	86.4	98.4	196.5	154.5	171.7	199.6	168	172.5	184.6	165.6	117.8	120.2	96.7	77.4	70	59.2	66.4	117.8	142.2	124.4	236.4	236.4	268.9
Rv0186	106.8	90.3	111.3	110.2	58.1	60.4	152.4	112.6	75.5	85.9	105.9	132.8	236.4	188	182.2	170.5	171	183.3	160.1	157.5	143.6	107.1	142	90.8	105.2	82.5	100	78.7	232.9	193.8	176.7	185.7	162	168	167.3	173.7	133.7	108.6	85.3	85	83.5	80.3	65.3	103.1	96.5	102.3	110.2	100.8	124.6
Rv0186A	715.8	5487.3	126.7	410.7	99282.7	71933.7	2989.2	446.6	53615.6	48092.8	639.1	603.3	2617.3	3260.6	2102.6	1696.6	1433.6	973.5	829.3	421.3	344	413.2	320.8	379.4	473.9	615.7	857.7	1074	2812	3432.3	1781.4	1599.3	1628.5	882.9	826.6	437.1	434	410.2	380.7	571.3	601.5	1190.8	1223.4	668	829.2	499.5	8211	7795.8	7236.8
Rv0187	78.1	117.4	82.3	92.8	307.6	210.4	98.4	69.3	197.8	195.6	98.7	84	145.1	136.2	115.3	125	109.8	94.5	94.2	101.6	108.4	92.4	74.6	87.2	89.2	140.2	120.1	133	147.1	130.2	126.4	107.3	108.3	109.3	119.6	89.9	111.2	134.5	117.1	107.5	134.3	130.5	159.9	59	51.2	51.2	81.6	72.5	77.6
Rv0188	646.6	1033	456.1	542.3	3132.2	1895	885.1	407.4	2040.4	3148.4	479.3	510.7	330.6	541.7	449.7	455.9	426.8	473.3	491.1	540	715	911.7	1048.9	2422.1	2807.1	7765.4	11725.5	11487	306.5	501.3	421.4	460.5	485	507.5	517.8	524.7	808.5	1057.7	3071.5	5178.2	8544.1	21062.8	21190.1	630.5	683.3	551.6	4820.1	4753.8	3681.7
Rv0189c	199.2	167.7	186.3	180.2	121.8	118.9	216.1	185.6	104.2	134.7	192.6	201.7	270.1	247.4	292	295.5	304.5	274.7	281.1	297.6	341.9	323.4	264.1	243.8	274.3	249.8	260.3	244.5	253	256.7	284.1	300.1	304	311.6	298	310.7	304	311.5	280.9	279.9	243.4	228.5	202.9	150	154.7	155.2	128	126.9	117.7
Rv0190	493.7	1144.6	368.7	501.5	5502.3	4474.5	680.8	383	3546.7	3625.1	506.4	621.4	448.2	391.3	392.9	406.2	316.8	266.6	246.2	198.1	160.3	199.6	119.8	130.7	183.6	143.3	218.4	205.8	490	425.5	414.1	362	335.7	259.6	254.3	227.2	177.3	172.2	118.8	183.6	137.9	260.2	297.4	465.2	726.8	516.7	2134	1953.2	2000.3
Rv0191	37	58.6	37.8	55.4	332.4	231.7	89.3	70.1	193.8	188.5	65	97.4	98.8	68.1	67.4	79.4	88.8	84	76.6	68.4	73.7	58.5	67.4	53.3	66	60.3	62.8	83.4	105.8	81	76.9	88.3	77	79.2	78.8	75.7	68.8	62.9	54.5	73.1	46.9	59.9	71.7	66.3	85.3	63.5	116.5	103.6	106.2
Rv0192	188.1	178.8	191.7	217.4	260.3	330	229.5	211.4	236.7	221.3	210	227.3	271.5	268.2	299	283.8	274.8	272.3	255.7	229.5	265.6	245.8	188.8	174.1	181.4	148.9	147.7	147	260.8	243.9	269.3	302.9	300.8	242	267.8	238.6	234.2	252.4	149.8	171.6	142.6	136.3	96.8	200.3	198.4	193.7	138.9	144.1	117.1
Rv0193c	50.9	51.5	34	25.1	33.4	36.4	18.5	23.8	31	35.4	21.3	15.3	11.7	14.6	14.5	14.5	10.1	11.9	12.9	13.5	11.4	15.7	20.6	21.4	26.1	8.5	17.9	8.8	13	17.6	14.5	13.2	15.2	13	12.4	10.6	13.2	23.3	20.5	19.5	17.7	8.3	5.4	46.3	44.5	46.2	75.7	67.3	79
Rv0194	16.1	18.7	12.6	11.7	38.4	37.2	12.1	13.4	33.2	28.5	10.6	9.9	8.4	9.6	6.6	5.3	8.7	8.9	7.3	6.1	7.9	8.3	6.4	6.7	8.1	6.6	10.6	9	5.2	7.3	7.1	7.8	6	6.7	6.8	7.8	7.7	7	7.8	7.4	6.4	7	10.1	9.6	9.1	10.6	11	7.7	12.3
Rv0195	52.8	121.3	4.6	11.4	49.4	53.3	11.5	1.5	43.7	40.5	4	7.5	2.3	2.5	1.8	1.3	1.6	1	2.4	0	0.9	2.2	0	6.6	0.8	5.3	2.7	8.9	3.5	3.7	4.5	2.3	0.9	1.7	2.8	1	0.5	1.4	0	2.2	3.5	14.9	14.8	6.5	3.7	0.8	3.7	6.9	0
Rv0196	382.7	913.2	210.5	488.4	1323.8	475.3	384.6	48.5	2751.3	3980.6	387.6	823.9	37.3	52.4	34.7	30.7	29.6	38	20.1	22.8	23.6	17	9.8	11.6	8	15.4	8.7	20.8	48.3	51.1	28.4	27.4	26.9	22.3	20.6	24	16.7	24.6	10.7	10.7	8.3	15.4	6.4	139.3	145.4	134.1	185	167.6	211.5
Rv0197	430.5	925.4	247.5	616.1	149.1	74.7	441.3	80.7	179.2	746.9	466.8	826.2	41.8	46.4	36.6	31.2	35.6	29.4	29.2	25.7	29.3	36.5	28.5	28.7	19	27.6	34.4	27.9	40.2	46.1	35.6	34.3	33.5	31.7	29.6	27	30.6	30.5	27.4	22.4	28.7	25	28.5	148.8	166.5	156.3	224.5	228.4	229.2
Rv0198c	215.7	232.4	236.7	239.2	158.3	142.7	179.7	203.7	145.1	143.2	262.1	253.3	263.5	304.6	320.7	345.5	313.7	277.3	284.5	257.4	287.3	314.9	249.1	285.3	285.9	239.9	242.4	249	279.5	280.7	342.8	307	318.1	279.1	274.9	263.7	293.4	340.9	290	321.9	261.6	213.4	215.1	208.8	201.8	220.7	155.6	154.3	149.7
Rv0199	92.8	79.7	130.6	105.1	39.3	47.7	63	149.6	49.7	61.4	129	98.4	89	104.7	98.4	98	101.1	83.3	74.4	58.8	77.8	81.6	61.5	57.6	46.4	40.1	14.1	60.1	87.3	105.9	102.6	93.2	97.1	89.4	80.8	74.9	75.5	84.9	49.8	56.6	43.4	54.6	56.1	88.5	104.9	111.3	39.2	46.4	38.4
Rv0200	80.3	58.5	168.3	162.1	28	22.5	120.5	212.6	41.9	30.4	190.6	120.9	177.9	185.1	200.6	218	181.2	176	182.1	211.5	196	205.3	177.3	133.6	131.5	153.5	94.5	112.6	194.4	187.4	200	174.9	180.8	183.9	187.9	197.3	222.9	232.5	142.3	155.9	137.4	113.7	114.5	128.2	109.1	135.4	49.4	48	41
Rv0201c	250.3	303.3	253.6	256.3	1070.6	968.8	273.4	308.5	887.7	697.4	244.5	238.1	428.5	322.5	319.6	314.5	315.8	308.5	308.2	284.1	211.8	256.5	197.4	160.2	199.6	256	253.8	239.2	426.2	298.3	324.2	321.3	283.8	257.4	271.8	278.1	222.5	205.7	237	205.1	245	293.3	217.8	191	190.9	220	213.5	184.7	210
Rv0202c	119.9	127	121.3	148.2	672	534.8	175.6	149.3	695.8	641.8	134.4	201.1	178.2	170.9	173.7	211.1	186.1	196.2	194.1	199.2	182.5	162.7	205.6	189	174.5	209	280.1	244.6	184.8	163.4	188.6	203.1	187.4	190.8	185.1	183.1	164.9	162.1	182.6	169.5	202.9	277.3	256	171.2	210.2	175.3	279.5	279.2	246.6
Rv0203	386.8	275.4	368.1	332	177	280.5	424.5	528.1	112.2	112.6	428.1	299.8	676.3	768.7	881.7	782.9	819.1	582.6	613.9	583.9	501	484.3	447.2	420.7	366	253.7	193.8	191	723.5	752.8	785.2	757.9	777.9	693.4	666.3	504.9	468.1	493.8	318.3	231.1	214.6	178.8	108.4	300.3	248.8	263.8	135.9	118.5	108.8
Rv0204c	144.8	136.7	115.5	137.6	376.3	363.6	164.5	157	273.2	265.6	153.8	154.2	151.9	133.5	167.2	143.3	149	194.8	167.9	163.1	183.5	169.5	176.5	162.3	195.9	185.6	176.4	164.6	141.3	157.6	137.4	141.6	156.4	153.2	160.3	165.4	169.1	174.9	155.4	188.3	182.6	138.2	187.3	135.5	117.4	122.6	99.2	97.8	106.5
Rv0205	50.9	53.5	82.9	75	61.9	42.1	67.9	104.5	62.9	38.9	72.5	65.2	88.2	67.3	71.1	71.7	57	70.9	61.9	47.3	40.7	50	48.2	45.3	46	35.7	59.9	27.9	75.4	71.5	70.9	64.9	59.9	55.6	64.5	54.9	42.5	48.8	47.3	43.7	35.9	40	36.4	82.7	73.7	75.6	36.2	44.7	35.1
Rv0206c	335	337.2	335.5	300.6	143.7	151.7	558.4	437.3	94.1	153.1	350.7	362	555.4	427.2	480.9	505.6	562.6	535.7	576.4	561.5	516	463.7	610.5	552.1	526.9	349.2	391.2	353.1	558.8	446.4	537.4	537.4	535.9	569.6	588.5	577	490.5	435.2	500.9	402.6	365.7	247.2	286.3	432.9	460.1	423.6	528.3	520.8	563.6
Rv0207c	309.1	339.2	332.2	324.5	286.5	305	495.4	437.2	134.9	178.6	303.2	376	285.7	289.8	319.3	327.7	442.9	417	420.2	411.6	411.2	415.4	572	655.9	661	582.1	787.9	688.3	291.5	302.5	326.2	356.6	404.9	423.2	414.9	381.2	369	381.8	584.2	575.9	558.3	531.1	582.5	551.4	565.6	498.2	813.9	844.8	914
Rv0208c	110.5	142.9	139.2	107.3	305.5	280.1	134.8	170.4	164.2	136.1	115.5	151.5	159.1	174.5	123.9	136.5	145.7	150.2	169	139.8	148.1	144	236.9	292.6	315	419.8	670.7	495.6	155.7	161.2	155	158.1	164.7	147.3	157.6	135.9	148	147.5	302.9	247.4	381.9	538.9	514.8	284.2	304	263	554.6	559.9	593.8
Rv0209	78.6	77	55.6	57.7	267.5	258.7	64.6	56.7	214.9	176.5	55	42.8	72.8	57.6	47.6	36.2	49	38.4	46.4	42.7	40.8	51.5	58.4	33.6	54.4	37.4	36.7	32	67.7	52.6	38.7	41.3	44.5	51.9	43.1	45.9	50.5	46.3	39.4	32.8	35.3	24.9	37	42.8	41.1	35.9	59	48.9	51.5
Rv0210	34	29.7	28.9	29.5	68.6	89.1	32.5	35	58.6	42.6	33.9	20	37.7	42.3	41.5	34.1	40.8	41.7	46.4	53.3	45.8	39.5	48	25.7	37.5	26.3	20.6	24.1	48.1	34.9	34.3	39.7	38.1	39.7	46.7	42.6	52.9	40.2	36.3	39.4	17.6	14.9	13.1	32	38	39.2	29.4	34.6	44.3
Rv0211	3532.9	3649.5	1225.9	1111.9	3492.3	2859.6	1792.5	715.2	3444.9	2069.4	995.9	693.3	662.1	669.1	1136.2	1428.5	1431.4	1240.1	1273.7	1526.8	1971.1	1899	1186.4	967	818.6	1540.5	1941.4	1847	747.4	753.6	1164.9	1350.7	1508.6	1402.5	1295.8	1604.4	1857.5	1832.2	1053.6	1077.1	1555.3	2187.3	2041.4	392.2	523.3	383.8	1265.2	1226.2	1401.8
Rv0212c	62.3	75.7	47.1	59.3	579	340.9	48.6	55.3	624.4	483.3	43.8	47.8	19.4	28	21.8	26.4	28.3	23.6	29.5	28.7	28.7	21.9	31.9	30.5	25.1	42.9	33.1	29.1	22.7	21.3	24.4	21.4	24	21.5	26.8	24.5	22.3	32.9	27.6	31.3	38.1	31.1	43.9	39.4	47.8	42.7	66.5	56.5	48.3
Rv0213c	59.4	49.9	33	32.8	40.7	41.3	39.7	39.4	32.6	31.9	32.4	35.6	22.2	23.7	20.4	15.9	21.1	16.9	16.4	18.2	19.6	16.7	17.4	18.6	22.9	19.3	10.3	25.9	15	13.3	18.6	19.1	20.4	23.2	23	25.1	15.4	22.3	29.3	22.1	21.5	22.6	18.1	31.6	38.9	36.9	47.4	42.3	47.1
Rv0214	62.8	50.5	58.9	57.5	116.8	114.6	35.4	56.9	102.3	82.1	64.9	51.3	28.5	49.6	41.5	39.4	37.2	38	32.3	34.2	32.7	37.3	17.7	22.6	37.6	10.5	19.4	24.1	30.6	41.5	42.3	37.4	38.2	34	35	31.4	30.9	32.3	20.5	16.7	10.7	17.6	21.8	43.6	45.2	49.5	23.3	24	21.2
Rv0215c	53.2	50.7	45.9	42.3	63.9	38.7	23.6	41.2	83.5	81.3	49.7	50.1	48.7	55.9	53.7	54.8	47.2	41.9	44.7	46.1	51	58.5	36.2	44.4	43.8	53.5	55.1	50.5	58.2	48.4	57.1	47.3	57.5	53.2	48.4	55.4	54.3	48.1	58.9	59.2	53.9	36.8	49.1	39.8	42.5	49.6	40.3	36.2	34.7
Rv0216	48.2	37.7	52	64.5	52.7	52.1	42.6	62.7	58.6	38.6	53.9	43.6	41.9	44.4	41.7	38.7	35.9	52.1	52.2	32.9	40.8	34.2	40	44.2	44	28.9	26.7	31.9	41.5	35.9	37.9	37.6	38.3	42.9	46	33.3	35	40.3	46.7	36.5	27.8	32.9	37.1	71.8	72	78.3	102.6	88.7	81.6
Rv0217c	35.3	51.6	39.3	35.1	28.5	35.2	48.4	58.1	28.1	31	38.4	46.9	67.2	80.3	87.9	62.1	81.5	54.9	60.2	63.4	71.6	71.7	61.4	64.7	79.9	76.3	46.6	57	77.6	80	65.7	64.7	82.5	67.5	62.7	71.4	80.9	73.6	73.2	66.1	67.4	58.5	59.3	31.7	34.8	35.7	20.1	28.2	32
Rv0218	36.8	28.2	16.3	18.5	43.1	66.3	15.9	22.8	46.8	43.1	20.6	15.6	21.3	16.9	25.7	14.2	13.4	18.2	16.8	13.2	19	17.6	27.7	18.4	26.5	23.7	17.8	15.8	20	22	14.9	22.1	21.4	19.2	17.4	22	17.4	20.4	16	22.1	27.2	17.3	17	21.1	18.2	22.9	26.1	22.1	23
Rv0219	18.6	10.5	15	11.2	14.1	12.4	11.9	14.2	19.2	14.8	12.7	11	7.5	14.8	15	21.1	13.9	12.2	12.1	18.2	17.6	15.5	17.3	7.6	9.4	13.3	15.4	7.4	10.7	13.5	17.8	12.5	15.4	5.9	16.6	15.2	16	17.1	20.3	18.4	16.9	18.9	17.1	10.5	6.8	12.7	11.8	9.1	2.7
Rv0220	489.8	460.4	377.4	398.2	284.2	286.6	456	530.8	360.4	423.8	448.6	436.3	818.5	747.7	777.2	706.2	709.7	658.8	714.5	778.7	825.5	946.8	753	824.6	937.2	926.2	704.6	882.7	816.2	732	737.5	715.1	749.6	712.2	763.6	781.3	936.4	1006.8	959.5	1195.3	1003.4	799.2	912.9	490.2	506.3	504.5	374.1	383.9	353
Rv0221	105	100.7	93.2	114.6	47.7	42.9	101.8	103.3	60.3	68.3	105	95.3	127.9	99.3	105.5	93.1	91	101.5	100	107.8	110.9	107.8	102.9	97.1	101.2	122.3	93.1	106.2	121.1	100.9	97.5	98.4	85.9	85.2	90.4	102.6	106.9	100.2	111	132.3	111.3	93	101	117.9	139.1	119	75.5	88.6	81.9
Rv0222	65.6	85	89.2	101.3	21.7	19	95.1	114	36.6	31.4	89.4	78.7	142.1	116.4	103.6	115.5	125.5	149.9	144.7	162.6	185.9	132.9	154.2	171	161.1	168.6	132.1	206.2	145.1	120.7	118	113	129.9	130.8	137.2	145.4	166.9	157.5	168.9	191.7	237.5	134.8	160.6	148.6	142.6	135.5	75.3	86.3	81.2
Rv0223c	88.2	92.1	60.1	48.9	62.1	67.2	44.5	46.1	60	70.7	67.7	43.9	43.1	63.5	66	65.2	67	60.6	57.9	55.5	57.7	60.7	68.8	78.3	91.4	79.7	82.2	76.8	44.4	55.7	59.7	58	56.1	67.8	65.3	67	68.5	80.8	81.6	100.7	90.4	109.9	114	78.7	77.2	80.2	104	103.2	90.6
Rv0224c	59.1	37.7	70.5	40.2	73.5	98.8	36.2	43.5	63.9	46.8	61.4	47.9	74.8	53.7	56.9	58.6	36	48.2	37.5	38.1	30.3	29.6	35.6	30	39.3	38.3	36.5	23.3	58.8	52.9	51.9	48.7	38.5	41.8	35.9	30.1	20.8	31.1	33.8	21.9	44.4	23.6	17.2	61.3	51.6	58.8	23.8	31	29.2
Rv0225	50.5	43.7	90.9	104.1	33.9	58.7	76.9	98.2	39.5	49.5	87.4	90.7	242.2	175.4	173.5	168.5	192.5	184.7	177	180.2	123.7	114.1	127.3	115.4	105.5	70.3	95.4	55.4	224.3	187.1	186.9	189.5	180.3	178.1	186.8	176.3	147.7	116.9	98.4	79.2	87.4	47.6	52.1	102.6	96.2	106	40.2	57.9	57.4
Rv0226c	22.3	22.5	54.9	71.4	12.7	18.7	68.8	92.1	22.8	27	57.2	63.8	74.1	57	63.7	58.5	61.8	57.7	64	69.8	50.3	43	44.7	22.9	28.8	12.7	6.4	3.7	69.9	61.6	54.7	60.9	63.6	61	65.8	65.7	50.4	37	22.2	14.5	10.2	8.9	6.2	47.5	40	44.2	10.5	17.3	15.5
Rv0227c	286.3	267.7	431.2	453.2	123.6	155	304.6	463.4	119.4	127.7	494.2	483	505.7	476	523	561.4	525.6	459.1	499.7	525.5	422.1	474.2	408.5	385.5	363	232.8	163.3	182.8	511.2	444.7	502.3	479.6	513.6	498.7	555.1	495.5	424.5	457.7	336	276.1	188.4	112.1	110.5	438.4	389.9	436.4	156.5	188	150.1
Rv0228	41.1	38.9	52.7	50.7	68	76.8	53.3	86.3	66.7	66.2	48.3	52	112.8	89.2	87.6	74.8	67.2	71.7	76.1	61.7	87.7	80.2	50.7	53.6	67.4	66.8	42.9	60.8	107.9	96.7	71.6	86.6	84.1	64.6	70.8	84.3	88	74.8	64.8	80.5	80.3	54.5	46.6	35.3	29.6	31	24.5	30.1	28.6
Rv0229c	88.9	78.3	108.5	134.7	239.6	219.8	255	110.6	194.2	140.8	128.7	167.8	94	108.4	131.2	167.5	144.3	157.3	159.3	157.3	188.2	199.2	201.9	212.6	211.7	244.1	289.9	266.2	99.2	104	168.5	167.5	152	163	156.9	163.4	166.6	195.6	226.9	185.7	277.1	359.4	300.3	155.9	146.8	159.2	140.8	155	175.1
Rv0230c	118.2	108	95.6	98	261.3	300.7	78.1	86.7	314.4	223.1	95.2	96.4	53.5	114.7	112.3	123.2	106.9	101.1	107.7	117.2	124.4	166.8	144.7	151.8	224.2	230.4	231.4	241.7	74.7	116.4	128.4	119.6	131.4	131.8	129.1	117.8	139.9	159.1	272.1	296.6	278.7	304.2	367.6	198.8	236	210.8	292.5	316.4	281.9
Rv0231	132.5	125.4	114.7	105.8	23.2	22.4	63	115.7	16.3	25.4	126.5	100.9	83.5	136.5	150	146.6	146	128.9	139.3	124.6	124.1	146.7	197.9	215.4	200.2	130.4	130	150.3	84.3	137.3	155.6	159.5	153.4	138.1	150.4	131.9	124.7	172.7	215.2	210.7	143.6	101.4	93	185.4	183.5	195.8	157.8	155.1	147.6
Rv0232	269.5	312.4	185.3	183.1	4576.3	3304.5	291.8	208.3	5864.7	4417.8	208.1	186.9	326.7	265.9	187.8	205.8	214.8	233.6	336	280.1	281	341.3	755.9	1014.5	1165.9	1824.5	2215	1869.5	278.9	234	223.2	177.9	235.3	248.3	307.1	245.6	262.3	418.3	1059.8	1462.8	1830.2	2997	2410.7	155	179.2	175.2	399.7	402.8	381.3
Rv0233	259.3	251.8	233.9	271.6	190.7	140.5	319.2	290.7	182.9	194.8	237.9	237.5	141.8	243.5	232.9	215	274.6	346.2	415.7	431.5	516.8	748.8	1363.4	2197.4	2977	4979.3	5939.4	5317.2	165.2	245.3	212.7	239.3	332	374.8	472.6	422	573.9	890.2	2689	3987.4	5169.4	10231.1	7546.4	274.3	280.9	293.4	799.6	754.1	716.1
Rv0234c	87.4	93.9	86.3	95	37.3	38.8	87.6	84	41.6	82.3	108.3	123.9	220.3	213.5	205.9	211.9	198.1	169.1	188.3	213.7	216.2	206.1	125.8	135.6	170.2	184.5	166	191.8	224	197	215.7	191	208.3	187.7	192.7	196.4	216.2	227	173.3	221.7	182	231.2	197.6	64	53.3	56.9	69.3	70.8	63.6
Rv0235c	10.6	17.9	10.9	12.3	19	19.1	17.4	15.5	37.6	34.2	11	15.8	12.8	10.8	14.8	11.7	12	10.1	15.9	9	13.2	15.4	6.1	7.5	8.6	14	16.4	13.4	9.7	9.9	12.1	7.4	10.7	11.6	13.2	14.9	12.8	8.8	10.3	12.1	15.8	28.9	16	24.7	25.3	18.6	15.4	21.1	15.9
Rv0236A	1278.4	1118.7	1236.8	1070.1	1124.5	1411.4	702.8	1213.7	1127.5	1225.1	1109.8	881.8	634.2	585.2	501.7	555.8	466.9	436.7	503	390.5	367.5	295.1	313.2	263.4	253.4	204	194.8	176.7	711.5	661.4	755.7	544.9	485.4	429.2	419.5	475.9	480.8	444.5	304.4	256.9	319.3	165.8	194.7	1366.8	1276.9	1343.6	638.7	682	689.6
Rv0236c	36.1	35.7	39.3	42.2	58.6	75.5	70.2	51.2	71	88.3	41	46.9	138.9	87.3	85	79.1	88.6	97.2	91.9	97.8	77.9	58.8	66.8	51.8	43.8	35	37.3	26.6	110.8	91	70.9	86.6	80.2	85.9	94.6	103.4	78.3	58.7	44.4	33.5	29.7	29.3	25.7	48.4	40.9	48.5	21.4	20.7	22.2
Rv0237	144.4	121.1	178.4	154.8	80.3	94.6	116.7	223.7	77.6	87.5	183.4	179.8	516.5	414.5	394.1	363.6	324.3	297.5	257.4	249.8	205.6	170.9	110.2	94.6	123.1	76.8	73.3	58.9	495.3	390.7	344.2	323	300.4	293.1	262.6	201.7	171.8	185.6	98.8	76	58.9	44	32.8	125.5	96.8	113	33.8	40.7	40.9
Rv0238	180.3	147.7	134.4	128.2	244.7	204	241.3	176.5	327.1	267.5	221	165.6	176.1	146	126.6	151.5	140	118.4	124.8	137.1	106.8	94.4	127.8	142.3	94.5	169.5	143.3	163.2	184.9	126.4	150.5	147	134	131.3	101.6	103.5	121.2	109.3	141.2	127.2	190.7	222.1	179.5	166.6	188.2	165.7	165.4	144.2	169.7
Rv0239	498.7	523.8	448.5	423	2381.4	1714	738.6	422	2657.8	2455.8	513	485.7	314	290.8	374.3	404.5	388.5	399.5	404.6	361.7	406.1	381.4	547.1	425.1	469.9	455.2	669.8	477.3	301.3	298.8	475.2	461.7	389.6	381.4	404.5	389.5	396.5	346.7	401	479.1	491.8	585.6	600.4	648.8	754.9	666.1	640.8	640.6	665.7
Rv0240	38.3	49.4	45.5	44.7	186.2	185.8	130.3	49.1	175.1	132.8	53.7	79.2	31.7	22.1	33.5	34.4	35.5	39.2	24	29.1	26.8	28.3	66.6	36.9	35.5	61.8	65.8	44.3	24.4	25	32.4	42	44.5	40.3	35.7	37.6	32	30.4	37.5	19.9	41.3	103.9	65.9	73.3	57.3	53.6	41.6	59.9	45.9
Rv0241c	138.4	124	245.5	278.6	28.8	16.1	309.5	404.8	44.8	83.7	180.1	274.2	459.2	227.6	201.2	223.3	237.7	192.4	255.3	317.8	423.5	410	501.5	491.2	465.1	365	329.6	373.4	371.5	247.2	206.1	191.2	231.6	234.8	247.9	334.3	437.3	453.9	488.5	498.4	420	317.6	303.6	243.5	242.6	250.7	449.9	477.1	501.3
Rv0242c	206.8	163.2	303.7	363.4	81.2	76.3	591.3	520.7	134	186.6	247.6	377.8	608.7	366.1	282.1	278.9	289.7	250.4	273.7	379.8	532.9	545.7	550.7	596	621.3	518.5	482.3	683.6	538.9	361.1	253.7	246.7	282.8	284.7	314.1	456.7	552.2	568.1	641.7	703.1	584.7	504.9	545.9	289.7	279.6	283.3	623.4	598	587
Rv0243	544.7	486.1	652.4	726.1	208.7	208	1249	1096	342.8	442.3	493.1	641	921.1	609.4	431.6	435.3	488.9	519.8	556.3	750.5	1017.2	951.7	1103.7	1288.1	1336.5	1243.8	1174.4	1606.3	821.5	570.4	416.4	449.3	511.7	541.9	571.5	813.5	1014.5	1011.7	1209.3	1354.2	1196.8	1153.5	1285.2	587.2	591.3	580.4	1338.8	1238.3	1230.9
Rv0244c	1821.7	1763.5	262.5	249.1	131.2	95.5	203.8	103.8	102.6	327.5	177.1	145	235.4	245.1	235.9	168.4	133.3	110.1	107.9	119.5	111.2	126.9	68.7	63.3	56.8	60.2	87.7	102.3	245.3	272.4	213.6	166.5	153.2	117.2	109.2	114	142.4	117.5	54.9	66.2	64.4	102.9	132.9	92.8	109.1	107.7	474	484.8	439.6
Rv0245	226.7	250.6	111.5	150.9	844.2	684.5	113.4	88	912.7	646.6	107.8	176.4	264.9	123.1	144.8	126.4	126.5	162.6	141.8	134	190.8	127.5	140	127.8	162.3	212	221.8	231.7	234.1	155.1	139.2	134.8	139	122.9	132.7	145.6	169.1	130	176.1	227.8	259.7	219.4	292.4	134.6	148.3	129.7	182.8	214.6	243.9
Rv0246	59.5	79.7	40.3	36.7	106.4	120.1	35.4	37.3	76.3	67.7	32.5	29.4	18.5	18	16.4	16.6	20.2	23.3	17.2	29.6	35.4	37.8	81.7	54.8	47.5	24.9	23.9	23.5	14.8	12.8	22.5	24.4	25.2	20.6	18.9	28.1	25.3	29.6	51.3	40.5	23.2	16.5	16.3	48.6	56.4	53	69.5	71	78.5
Rv0247c	440.3	369.6	720.6	581.6	23.6	16.9	455.1	552.3	27.5	49.8	618.2	548.9	475.2	629	715.7	798.4	663	590.8	646.1	653	560.3	521.1	333.4	236.4	195.1	64.9	66.9	54.2	576.8	607.3	870.6	760.6	741.2	676.4	714.5	614.2	558	486.5	182.3	142.1	83.8	53.1	47	472.6	537.6	537	174	224.1	165.6
Rv0248c	400.9	335.4	609.6	548.5	75	60.1	417.1	525.9	80.2	106.4	628.3	574.5	431.3	510.3	604.6	657.2	620.3	587.3	581.9	565.3	512.1	460.5	375.2	274.5	236.8	142.3	96.5	130.5	420.2	503.3	646.1	646.8	634.1	598.3	574.5	565.7	486.1	430.1	233.5	170.2	121.1	84.5	79.2	369.1	396.6	401	134.2	160.3	155.9
Rv0249c	884.6	815.7	908.1	740.8	283	294.1	502.8	584	319.8	439.8	832.3	947.3	364.7	421.9	445.1	478.2	419.1	372.5	354.3	348.4	300.5	298.2	258.3	240.1	198.8	134.4	182.4	149.6	375.3	438.9	503.4	432.5	391.3	367.6	347.2	326.2	308.7	307.1	215.3	186.5	181.3	128.3	100	536.6	569.4	530.5	234.6	284.9	284.7
Rv0250c	387	519.9	293.2	344.2	374.9	324.6	379.9	475.6	207.9	569.4	261.4	348.7	555	715.8	537.8	544.1	492.8	532.1	631.9	591.3	663.5	799.9	1198.6	1431.4	1180.3	939.2	927.9	1167.1	577.3	546.6	609.4	483.7	507.3	629.4	563.7	490	591.2	1091.4	1217.4	1167.7	1252.3	982.7	981.3	842.5	986.6	844.5	782.1	822.2	671.8
Rv0251c	1101.6	1682.2	419	427.5	1534.1	1454.2	1246.6	545.9	972.6	2375.5	632.6	743.5	43	164.7	171.4	127	136.9	98	118.4	113.1	113.7	118.1	64.7	110.7	81	104.5	144.7	409.7	49.1	212.6	174.2	171.8	153.7	130.2	139.5	131	113.9	105	90.2	102.6	95.5	225.4	427.3	423.4	569.4	371.5	5477.5	6305.7	3839.9
Rv0252	42.1	74.3	27	26.4	74.9	79.8	18.5	14.5	152.1	57.9	30.2	20.5	33.5	31.9	30.3	35.2	32.8	32.9	34	29.2	39.5	45.9	76.4	99.4	110.3	329.1	707.7	505.4	28.5	32.5	33.7	33.1	29.7	29.9	26.5	33.8	45.6	36.5	94.3	118.9	303.9	506.8	430.9	24.9	22.9	21.4	22	23.6	20.4
Rv0253	49	103	39.4	18.8	27.8	14.9	18.3	24.6	31.1	21.4	51.6	23.2	20.7	11.7	23.1	19.1	25.7	19.6	23.7	17	15.6	14.9	28.4	55.4	45	66.3	116.3	90.7	11	23.6	29.8	32.9	30	23.2	18.3	35.9	31	19.1	43.4	48.9	28.4	92.2	108.9	36.9	43	33.6	34.6	50.7	45.9
Rv0254c	48.6	45.3	48	35.1	127	139.3	41.9	65.2	129.2	92.7	33.9	41.8	48.3	69.8	89	91.7	100.9	112	92.1	90.1	95	91.1	95.4	35.7	32.6	22.5	32.3	24.7	61.1	60.4	73.1	80.5	96.9	110.3	84.8	116.6	99.8	76.1	42.8	37.3	30.2	17.2	16.7	43.9	52.2	40	38.1	35.7	32.7
Rv0255c	61.9	81.6	62	64.4	45.3	39.8	95	87.6	40	40.8	52.2	44.6	45.9	34.7	41.4	44.1	48.5	78.2	82.5	78.7	75.5	70.8	84.5	49.8	58.3	31.9	29.1	25.1	35.7	36.6	36.7	45.9	58.5	80.6	72.2	66.6	76.6	47.6	51.5	38.3	37.4	19.1	24.5	75.1	72.6	69	49.5	44.2	48.2
Rv0256c	207.8	216.6	116.2	112.4	54.4	69.6	155.6	165.6	36.3	45.9	117.1	81	62.7	66.1	66.3	77.9	85.5	109.4	97.7	89.1	99.9	83.7	118.3	117.5	108.3	87.3	79.1	74.1	60.8	68.2	66.9	82.9	96.5	98.1	99.7	100.7	96.4	93.5	109.7	93	72.3	86.3	95	101.4	89.6	92.7	64.4	68.4	62.9
Rv0257	35	61.5	32.8	28.3	130.8	124	69.6	23.5	142.3	127.2	28.8	25.5	62.9	55.1	54.9	41.9	55	52.6	60.1	51.8	69.6	51	101.4	59.7	73.3	79.6	92.6	66.9	33.7	48.6	43.8	40.2	56.3	47	47.9	39.6	65.5	59.7	70.9	95	94.1	145.4	158.9	29.6	48.3	48	125.5	89.9	93.4
Rv0258c	46.4	55.3	47.6	45.4	101.5	82.9	35.8	30	104.8	127.6	32	47.5	27.8	23.5	39.3	44.9	30.2	33.5	35.9	35.9	34.7	58.3	20.8	50.3	78.5	63	89.2	58.6	22.4	28.6	32.8	34.4	50.9	30.6	44.7	44.2	38.9	53.4	62.6	65.9	61.9	76.1	79.8	88.4	82.6	97.5	104.5	127.4	85
Rv0259c	13.7	31	9.5	15	51.1	54.7	6.6	5.3	49.3	40.4	12.8	10.7	13.9	14.4	7.1	8.3	7.5	12	9.6	4.5	6.3	6.7	6.8	12.6	9.8	8.3	31.9	10.9	12.4	11.9	7.9	9.4	9.2	9.1	8.1	5.5	8.8	3.1	10.4	5.6	4.1	24.8	23.6	5.5	2.5	8.1	4.7	3.4	8
Rv0260c	7.6	24.5	5.6	2.4	173.1	178.8	6.4	2.6	161.5	53.7	5.5	1.1	2.1	6.4	1	1.8	1.3	2.8	3.1	1.9	3.1	4.9	4.4	8.2	8.1	47.2	45.8	46.6	2.1	5.4	2.1	1.1	1	2.3	1.8	1.1	2.1	2.9	9.3	12.8	50.4	51.1	54.7	1.4	0.8	3.1	1	3.8	2
Rv0261c	8.3	5.1	3.3	2.4	24.6	26.8	3.5	5.5	25.2	18.9	9	6.3	1.9	3.7	3.3	2.3	1.1	2.7	3.3	3.9	2.5	0.5	1.8	3	1.5	6	1.2	4.6	1.1	3.5	2	2.8	4.2	1.9	2	4.3	1.4	2.5	1.7	3	5.6	2.2	4	4.1	6.3	1.8	3.3	5.3	1.6
Rv0262c	88.2	85.8	108.5	123.9	144.4	127.8	125.4	103.9	143.5	119.7	208.2	176.1	114.6	96.4	135.6	132.1	113.3	124.6	104.5	117.8	123	133.6	107.9	131.6	126.3	142.4	110.2	191.2	90.9	108.2	116.1	106.6	110	123.6	109.9	109.9	119.2	126.1	120.9	130.5	148.6	99.1	149.3	163.5	154.1	168.3	230.5	250.5	178.8
Rv0263c	52.5	38.3	57.1	102.2	43.3	41.8	59.6	121.3	51.1	59.1	136.5	140.3	63.4	84.9	120.1	122.7	129.7	145.1	132.9	169.3	209.2	198.5	200	218.6	243.5	191.6	170.8	235.7	65.4	106.9	117.4	134.2	139.5	149.7	162.1	163.1	179	249.6	254.1	283.5	212.4	207.6	212.5	111.6	118.9	104.6	197.3	165.3	150.2
Rv0264c	65.7	37.6	63.9	77.7	45.3	56.6	69.5	95.8	48.3	49.7	119.4	111.6	70.4	100.1	124	135.8	133.6	104.5	147.2	137.1	155.2	213.7	205.2	199.9	198.3	175.4	159.3	134.2	63.1	115.8	114.7	127.1	119.6	101.1	132.3	121.2	153	207.3	203.2	214.1	151.9	157.4	168.4	98.1	92.5	102.6	147.7	151	97.7
Rv0265c	49.2	58.1	95.1	99.1	109.9	122.4	70.6	117.2	122.6	108.1	94	84	140.5	115.7	108.3	114.5	123.3	132.2	134	119.1	132	134.1	82.3	79.7	70	97	97.3	105.9	164.9	133.8	118.8	135.2	107.8	129.1	126.5	136.3	140.5	129.1	93.3	126.3	117.7	136.6	120	91.2	76.8	95.1	48	43.4	51
Rv0266c	64.9	68.7	55.7	53.3	158.8	174.8	54.1	53.1	154	127.4	47.9	51.3	60.3	62.4	62.9	54.5	58.9	60.3	56.5	55.4	45.6	56.1	34.9	35	34.7	31.5	26.8	27.2	55.7	57.5	51.8	58.9	58.1	53.5	55.5	52.1	51.5	44.1	35	39.8	31.7	28.1	20.2	40.4	37.5	39.4	29.8	34.9	36.5
Rv0267	3.7	10.4	1.3	2	20.6	16.4	7	2.8	14	9.6	2.7	5	6.4	7.1	5.1	4.5	6.6	3.7	4.4	3.1	5.5	3.6	4.6	10.9	8.9	21.9	44.4	45.3	4.3	7.7	4.6	5.5	4.5	1.6	4.1	5	3.7	4.1	7.6	10.5	22.2	34.3	25.2	3.8	6.3	4.3	1.7	5.8	5.9
Rv0268c	579.2	750.6	347.2	313.6	3288.7	3286.3	375.6	356.6	2159.9	1924.4	257.8	241.6	188.6	208.4	189	235	186.7	183.9	209.2	230.2	276.1	257.6	426.2	681.2	637.7	800	689.4	774.4	221.1	223	243.5	221.7	196.8	214.3	241.4	225.8	253.1	338.6	568.5	547.2	747	744.1	721.9	499.4	606.1	568.1	969.7	898.9	982
Rv0269c	44	42.9	60.4	54.3	58.6	70.6	43.7	67.1	41.9	50.7	53.7	41.6	56.1	67.1	60.6	55.9	68	58.1	63.9	61.7	80.8	61.1	53.1	65.4	76.5	63.7	44	42	65.9	61.5	50.2	50.5	58.4	56.2	62.6	59.6	62.2	75.3	64.8	69	53.9	53.6	42.5	60.6	67	60.2	47.8	38.2	35
Rv0270	219.3	236.5	248.4	250.8	170.3	133.5	570.6	324.7	161.5	152.2	244.2	262.2	458.6	380.7	340	357.2	386.7	350.1	407.5	466.9	584.7	651.5	883.8	1033	1115.9	1062.8	1087.8	1310.3	448.4	373.2	344.9	354.2	371.6	407.1	441.4	458.8	597	764	1132.1	1314.2	1197.8	1205.9	1315.2	345.4	345.5	332.4	606.2	570	549.6
Rv0271c	190.3	179.9	129.2	152.8	176.7	148.7	182.6	112.6	175.4	197.4	151.9	114.8	79.7	128.1	105.2	106.8	125.5	127.1	134.9	183.6	217.9	222.1	145.2	136.4	135.6	137	147	164.4	85.2	117.6	94.5	105.8	130.8	153.3	154.8	201	248.5	256.1	160.6	174.1	152	224.5	237.9	149.3	138.4	151.5	155.6	155.3	146.3
Rv0272c	56	69.9	76	118.3	81.7	53.4	60.4	98.3	100	119.4	73.4	123.2	28.1	34.6	36.3	48.3	69.8	62.2	67.2	81.6	89	120.9	118.5	125.4	109.8	118.3	113.6	113.5	34.4	41.9	45.9	58.2	66.2	71	75.8	91.1	95.6	112	128.4	156.5	126	112.5	123.9	174.5	169.7	171.8	300.2	305.1	328.6
Rv0273c	61.1	75.5	92.5	74.7	147.3	112.3	64.3	61.4	153.9	139	64.4	77.9	36.6	45.1	48.3	51.9	59.9	81.4	82.8	79.1	79.4	82.1	137.8	154.3	111.9	97.1	140.5	126.4	36.4	37.4	48.6	41.8	56.5	71.9	77.9	86.2	91.7	107	148	141.2	111.5	101.6	105	103.4	121.3	127.1	271.8	252.5	268.8
Rv0274	181.7	256.4	137	199.8	767.1	442.8	148.5	70.6	1019.9	982.5	103.7	147.1	72.5	63.9	64.6	51.1	70	76.5	76.1	117.8	158.3	161.3	157.9	144.1	135.5	195.6	171.8	207.2	65	67.7	66.7	71.4	76.9	80.8	102.9	125.5	137.6	162.5	169.5	215.4	210.6	240.8	302.8	142.8	195.7	156.2	422.3	428.2	446.9
Rv0275c	421.9	543.2	332	327.3	4725.2	3488.9	443.6	308.4	4349.8	3774.4	304.5	351.2	234.9	332.8	368	368.1	364.8	352.6	355.3	394	471.9	442	480.1	522.3	575.8	642.7	512.3	665.5	261.7	319.3	386.5	320.1	335.3	333.5	364.3	379.5	386.7	437.8	524.3	639.8	564.8	768.6	761.1	290.2	336.8	310.3	857	878.4	725.8
Rv0276	875.8	961.3	935.3	1077.7	4295.1	3562.8	913.5	1053.1	3430.6	1815.4	740.7	662.3	284.5	511.6	574.7	593	691.5	810.6	766.9	824.5	949.1	1047.5	1434.7	1794.3	1901.8	2210	2434.9	2263.5	287.4	498.4	548	675.1	762.8	804.4	826.8	885.4	1010.5	1137.7	1951.2	2310.5	2308.6	3452.6	3276.3	1401	1553	1486.7	3532.2	3183.3	3535.5
Rv0277A	890.5	877.4	863.6	765.1	2003.9	2012.7	748.9	727.6	2005.5	2269.9	524.4	656.4	848.6	893.8	1141.4	1087.7	1101.5	1117.8	1185.3	1244	1277.9	1294.5	1491.1	1837	2030.5	2651.6	3556.3	3130.4	706.9	923.1	1222.5	1234	1171.2	1194	1089.8	1105.6	1234.5	1324.1	1728.4	1968.3	2486.7	3301.8	3605.2	1012.7	1140.5	1080.4	1442.8	1401.7	1476.2
Rv0277c	76.5	121	113.4	112.1	343	302.6	152	152.7	243.6	232.3	99.2	184	45.4	46.4	50.7	66	67.7	66	59.6	60.1	72.5	71	88.6	155.4	81	114.3	201.4	133.9	41.2	39.4	69.8	66.2	73.1	61.9	55	77.3	78.5	77.3	120.1	118.9	136.7	215.4	147.7	181.3	172.3	168.8	97.3	87.4	133.8
Rv0278c	17	15.6	8	8.9	35.5	42.6	34.3	22.1	20.9	26.1	12.8	14.6	33.7	24.7	20	25.4	24	26.4	24.2	31	52.8	52	48.1	56	64.4	62.4	53.7	70.1	20.3	18.1	14.1	21.6	24.3	32.1	29.1	37.4	36.2	32.2	61.5	84.1	71.5	81.5	84.7	11	7.3	7.8	13.7	11.1	12.7
Rv0279c	51.6	49.6	35.9	38.9	125.8	195.8	119.3	69.6	111.4	115.1	38.9	35.3	209.4	124.1	98.7	104.6	88.7	96.9	117.7	153.3	255.9	204.7	195.6	212.6	208.4	153.3	163.8	256.2	65.7	69.5	58.5	82.8	115.6	138.3	140.2	173.5	133.8	127.6	247.6	335.9	310.4	286.9	344.8	23.6	22.2	26.6	43.7	35	32.3
Rv0280	47.1	30.4	204.2	165.2	77.7	39.1	386.6	58.3	26.9	34.6	44.6	39.9	226	68.1	42.3	51.8	68.4	167	189.2	309.2	515.1	412.2	1176.3	1062.7	1066	787	726.8	1032.8	119.7	44.5	43.8	46.5	64.7	223.7	198.1	369.9	323.4	342.5	952.7	975.1	1019.3	632	1352.1	51.1	85.4	40	96.7	100.4	77.7
Rv0281	178.9	173.7	314.1	299.6	187.4	160.9	424.2	225.9	236	236.6	237.6	219.2	443.4	456.4	375	393.3	337.6	281.9	386	368.8	373.7	400.9	426	499.6	477	504	417.5	529.7	459.3	424.8	400.7	316.3	348.8	331.5	333.2	341.3	396.6	385.3	448.3	436.1	456	394.2	471.3	194.2	232.2	189.6	315.1	270.7	294.3
Rv0282	670.5	538.1	1192.2	958.5	450.9	285.6	1212.1	605.9	234.8	287	678.8	684	1103.3	712.4	586.9	596.6	592.6	719.6	715.1	844.3	974.8	951.7	1458.4	1237	1166.5	901.8	819.1	959.1	1105.8	671.1	696.3	592.9	600	744.6	760	850.6	952.2	990.9	1209.6	1020.3	922.3	721.7	973.6	564.4	776.7	548.6	3199.3	2889.7	3162
Rv0283	283.3	190.8	619.4	591.3	137.4	83.6	807.7	426.9	138.2	188.2	413.6	405	964	508.6	395.9	382	379.8	447.2	467.6	589.5	603.9	638.5	833.7	604.3	561.3	497.7	427.5	516.5	837.8	487	365.8	385.5	381.2	454.9	492.7	575.8	601.7	605.1	644.7	591.4	428.7	524.9	680.7	298	401.9	276.5	1987.5	1796.5	1993.9
Rv0284	213.3	155.1	568.4	495.3	60	23.4	481.8	325.7	44.1	80.7	330.6	374.5	523.2	317.1	264.9	248.6	249.2	282.4	321.7	392.9	428	466.6	358.4	286.4	274.7	223	208.6	250.9	521.6	286.1	275	248.2	262.9	309.3	323.8	394.3	439.8	448.8	288.4	272.3	248	254	345.6	266.6	379	268.5	1663.9	1526	1689
Rv0285	321	238	1022.8	892.1	67.8	18.8	1189.9	664.5	43.2	57.1	624.9	480.1	674.1	428.6	432.8	406.6	439.2	435.3	531.7	640.1	861.9	927.3	500.5	439.9	439.8	361.1	446.9	602.4	666.2	324.5	404.7	337	470.2	544.6	597.8	714.4	885.4	945.4	497.7	478.1	422.4	409.9	730.7	376.8	407.7	370.2	2439.8	2096.1	2057.4
Rv0286	228.4	153.8	733.5	704.9	48.6	20.1	816.8	575.1	36.4	64	478.7	419.5	608.3	408.8	379.5	412.6	433.8	456.5	539	686.2	845.2	822.3	428.3	475.2	472.9	428.3	390.1	523.8	554.1	321.5	314.4	310.3	435.2	522	576.7	718.6	763.7	837.5	478.2	489.2	447.5	506	755.7	317	416.9	310.4	1806.1	1665.6	1785.4
Rv0287	1545.5	980.9	5482.7	4555.1	135	24.7	3577	2886.6	52.9	118.4	3109	1968.5	1572.6	1679.2	1470.5	1800.9	1862.2	1757.5	2251.7	2633.3	3492	3814	1968.1	2028.4	2004.1	1796	1291	2306.7	1613.4	1143.1	1334.6	1267.5	1890.2	2194.1	2249.1	2646.3	3185.3	3833.3	2003.7	2481.6	1739.7	1537.7	2860.8	2293.7	3554.2	2365.2	14779.4	13118.5	14434.5
Rv0288	1566.4	1162	6006.7	5376.5	176.1	63.3	4387.1	3168.4	114.6	237.6	3289.5	2321.4	1110.3	1011	1035.2	1179.6	1219.9	1251.1	1575.8	1862.9	2307.3	2699.5	1511.5	1481.9	1538.2	1489.2	1193.7	1935.6	1226.1	899.4	1056.5	1009	1381.3	1692.3	1708	2201.7	2525.8	3201.9	1757.6	2207.1	1671.3	1734.7	2487.3	2522.4	3779.3	2621.3	16263.4	14097.3	14724.2
Rv0289	726	505	2412.8	2261.9	198.6	84.6	2680.7	1663.7	184	331.9	1453.5	1302.8	923.4	682.1	683.4	718.2	739.3	806.7	950.4	1243.2	1696.2	1713.4	954.9	966.6	1034.4	976.6	942.6	1279.5	787.4	574.8	573.9	577.2	794.1	959.6	1055.2	1364	1483.5	1651.8	1092.9	1204.7	1008.5	1315.1	1594.2	1401.1	1970.8	1316.4	7979.1	7165.2	7887.8
Rv0290	125.9	93	455.8	561.1	71.1	31.1	1195	716.6	88.1	148.5	427.9	426.9	566.2	360.3	354.4	335.8	382.4	472.8	523.5	664.9	853.7	805.9	612.3	530.4	643.3	500.8	649.6	728.3	469.6	344.7	313.8	341.6	389.1	479.6	550.3	722.6	748.3	770.5	583.2	700	522	932.3	999.8	331.1	393.4	310.1	1532.9	1454.3	1494.8
Rv0291	65.3	49.4	316.5	357.4	66.8	28.3	717	383.8	88.2	165.5	258.9	321.6	800.2	509.5	526.9	546.8	578.9	703.6	765.8	953.9	1151.1	1080.7	882.1	658.4	654.1	510.7	567.2	647.5	771	465.3	488.4	510.2	603.6	757.1	844.7	1013.3	1111.5	1063.6	724.3	649.4	544.6	912.2	1038.6	209.3	258.6	187.8	1013.2	901.3	960.4
Rv0292	50.5	52.1	253.1	265.5	31	17	288.1	185.5	49.1	73.3	162	189.9	271.4	171.4	168.8	183.6	196.6	228.6	267.7	297	348.4	336.4	235.4	212.3	230.7	189.5	210.1	230.8	227	164.9	170.8	169.2	203.5	243.5	279.3	326	317.7	324.6	218.5	222	176.2	257	316.1	172.3	169.4	155	728.6	699.2	761
Rv0293c	90.9	115.7	130.1	140.4	239.2	164.3	126	99.2	299.4	313.6	123	190.3	108.4	74.6	76.2	93.1	100.3	116.3	105.9	128.9	143.1	127.5	153.3	153.3	158.2	319	351.4	294	94.1	85.7	92.5	103.5	107.3	106.2	126	135.8	154.9	146.1	190.2	216.3	290.7	553	491.1	157	190.5	144.5	378.8	346.3	374.8
Rv0294	26	32.1	32.8	26.3	21	25.9	21.8	24.9	22.6	31.6	28.3	19.4	12	18.3	20.6	16.8	13.6	12.9	17.6	17	9.7	7.2	17.7	14.6	11.9	13.6	28	12.4	12.2	17	17.3	18.7	12.5	13.6	10.3	9.1	7	8.5	13.2	13.3	18	18.3	8	32.5	35.5	41.3	39.7	49.3	31.3
Rv0295c	127.9	109.4	186.7	150.9	73.4	76.5	127.8	175.1	74	82.4	190.4	172.6	306.1	251.3	227.7	236.2	210.6	204.1	194.5	172.1	158	133.9	157.7	153.5	143.2	96.7	93.8	89.6	306.9	250.5	245	236.2	225.7	229.3	200.9	155.1	149.2	121.6	124.8	121.2	86.1	70.6	69.4	168.9	175.2	180.2	82.6	103.3	89.9
Rv0296c	188.3	179	181.2	148.8	74.9	96.3	93.9	151.8	80.7	88.7	132.7	168.1	120.9	167.4	197.4	164.1	145.7	132.8	116.2	102.6	85.2	85.4	79.3	101.3	121	92.7	98.8	98.4	131.8	188.1	186.2	172.4	148.2	125.7	116.8	93.6	79.4	97	120.6	92.4	103.5	80.9	61.5	144.8	146.6	146.5	74	90.2	71.4
Rv0297	189.7	218.4	111.3	130	697.7	840.3	314	188.3	373.3	397.1	128	112.7	532.1	317	317.7	314.5	397.2	519.9	523.3	646.5	839	832.8	1127.6	1355.4	1814.8	1736.9	1794.1	2535.3	374.6	284	233	293	341.6	435.5	517.9	617.6	723.8	755.4	1521.4	2075.7	1812.4	1986.4	2259.5	196.2	187.4	199.1	426.1	407.2	370.1
Rv0298	585.4	730.4	570.9	622.9	872.7	654.4	1137	587.5	777.6	763.5	635.2	682.8	169.5	125.1	232	236.6	262.5	299.8	319.9	330	404	459.8	622.6	491.1	614.2	353.4	445.9	372.7	155.1	186.4	275.7	268.1	255.7	307.5	328	282.9	399	531.7	542	542.3	386.8	349.9	478.7	467.4	475	547.7	531.3	421.9	431.5
Rv0299	332.2	613.9	460.6	629.3	613	430	949.8	542.1	427.4	458	591.2	847.9	113	124.4	173.6	210.7	183.2	241.4	255.1	327.4	336.9	301.6	416.2	390.2	304.7	245.5	234.9	251.1	135.8	140.3	206.4	220.7	221.8	228.5	267.5	308.9	285.8	290.2	255.4	253.6	179	209.7	231.8	605.6	575.3	605.1	590	550.4	600.2
Rv0300	335.1	503.4	475.4	501.2	1035.3	768.1	837.3	506.5	1299.3	797	580.8	724.2	122.3	127.3	145.6	223.4	203	269.3	240.9	243.2	303.9	240.9	308.3	237	285	269.1	286.2	226	180.4	140.8	196.3	222.4	227.1	230.5	269.2	245.6	254.4	269.3	289.8	253.3	282	383.7	310.8	569	510.9	553.6	580.1	512.1	668.1
Rv0301	135.3	143.9	196.8	211.3	553.8	382.1	279.4	250.2	474.9	330.2	193.8	272	79	60.8	77.3	110.1	98	112	123.7	113.2	132.2	109.7	122	139.4	101.1	157.4	147.2	161.5	77.8	60.2	96.3	85.1	90.1	126.2	117.4	123.2	126.8	119.4	97.1	129.5	127.3	252.9	217.9	219.2	219.3	207.6	191.9	184.7	216.9
Rv0302	73.7	82	78.7	83	435.4	221.2	69.5	63.3	300.3	317.2	71.2	113.2	68.1	94.3	139.8	160.6	183.4	168.8	164.1	163.9	135.8	112.5	170.2	115.2	105.7	119.3	123.1	80.5	81.3	74.9	152.7	180.9	156.2	155.5	147.3	155.6	123.2	108.3	126.1	76.7	75.2	136.7	96.1	122.8	119	108.9	67.8	73	60
Rv0303	28.9	20.6	20.6	32.6	149.8	175.3	32.3	28	161.4	96	22.4	41.7	19.2	30.8	49.8	65.9	53.5	67.5	72.3	63.4	38.4	59.2	53	53.9	39.4	35.3	41.9	28.5	17.3	31.8	50.2	60.6	69.4	72.8	74.5	52.2	41.7	39.8	39.1	38.4	20.4	39.2	44.2	40.3	46	42.3	30.4	28.9	36.9
Rv0304c	5.5	4.7	5.9	6.7	13.2	15	4.3	7.7	9.6	7.9	4.9	7.1	2.5	3	2.7	3.6	4.2	5.2	5.3	6.4	5.6	5.1	6.3	9.3	7.4	6.5	7.2	4.9	2.5	1.5	3.8	3.2	3.6	5.1	5.3	5.1	6.1	5.6	7	7.3	7.1	6.8	6.7	9.3	12	10	11.4	11.9	12.6
Rv0305c	61	65.3	46	44.3	185.6	253.8	45.4	39.6	110.3	100.3	36	27.5	23.6	22.4	21	32.6	25.1	30	28.6	35	35.8	39.6	66	72.9	65.3	79.1	85.5	72.2	18	25.9	23.4	24.7	30.2	25.8	28.3	34.7	40.4	45.3	73.8	69.1	72.1	80.6	69.6	70	73.6	72.9	172.2	170.8	175.5
Rv0306	64	47.2	53.2	54.9	43.5	54.8	31.5	39.3	44.7	43.3	52.9	29.4	15.4	15.6	15.7	21.8	28	29.8	24.4	18.5	10.9	26.9	34	14	29.3	29.4	41.6	24.1	8.8	13.4	22.8	27.3	23.2	24	13.2	17.6	14.8	20.5	18.4	23.9	9.2	18.1	11.2	60	53.3	51.3	47.3	60.4	55.5
Rv0307c	143.5	128.4	99.5	106.5	124.4	83.2	64.1	83	108.2	113.5	73.6	122.6	70.9	87.3	124.7	98.8	104.4	93.5	99.1	99.2	129.4	126.9	143	152	182.6	136.5	107	182.6	52.9	82.2	102.6	126	95.8	118.5	105.4	103.2	119.3	132.6	136.7	167.8	146.1	129.7	149.3	89.4	135.7	103.4	342.1	314.2	262.3
Rv0308	718.1	728	861.1	699.5	204.5	205.4	507.1	467.7	205.4	222.2	672.4	507	170	278.2	286.5	287.4	302.9	274.9	249.1	294.1	274.9	270.2	208.6	178	212	165.8	111.1	102.7	189.5	258	297.8	309.4	337	293.3	274.8	294.5	302.1	287.1	203	238.2	148.2	120.7	158.3	587	648.9	643.1	462.6	493.1	429.3
Rv0309	1188.9	1356.3	865.7	744.7	612.4	771.2	662.6	717.3	323.1	543.7	767.7	725.4	270.4	503.2	499.7	535.7	689.1	689.7	571.4	477.9	452.3	472.2	486.2	544.6	538.4	512.1	394.6	347.4	306.8	514.2	573.2	685.6	681.1	660.7	576.9	476.6	477.6	465.4	508.3	468.9	440.9	338.9	367.5	1190.5	1146.2	1207.4	1258.5	1195	1148
Rv0310c	26.7	23.4	42.9	36.4	30.2	41.4	13.3	25.8	53.1	55.3	42.6	44.6	46.2	44.2	33.5	33.6	39.9	33.6	30.7	32.1	21.5	33.1	6.4	14.8	14.8	20.6	10.3	9.9	49.4	41.5	39	43.3	33.9	38.1	31.5	26.1	20.8	36	17.7	11.4	17.9	11	7.6	47.7	44.4	40.6	14.3	16.5	21.2
Rv0311	40.9	35.8	37.2	49.1	69.9	48	44.4	23.1	110.7	93.4	34.1	48.9	23.5	30	28.7	24.9	30	25.6	32.5	31.3	29.8	42.6	28.3	46.6	46.4	58.2	66.1	57.2	22.8	28.3	24.6	32.4	31.7	29.4	24.4	40.2	46.2	36.2	37	49.4	66.7	102.2	106.1	29.8	49.9	34.9	103.7	117.8	109.7
Rv0312	164.4	188.5	122.7	116.2	197.3	278	72.2	121.8	87.1	146.7	109.4	144	91.9	122.1	122.1	168.5	242.6	235.5	207.4	182.7	141.4	133.1	143.6	161.6	156.2	110.4	129.6	99.5	98.8	127.7	159.1	193	243.1	240.4	223	179.8	153.9	151	178.5	120.2	95.9	76.7	85.2	319.6	264	297.9	280.9	259.8	288.4
Rv0313	482.5	530.9	428.8	408.9	3053.5	2151.6	602.5	434.5	3769.8	2308.1	379.2	436	564.2	623.6	562	694.2	693.5	608	669.2	592.6	577.6	550.9	697.6	771.1	777.3	1208.6	1199.7	1175.2	619.8	592.1	691.3	728.7	632.1	677.3	614.8	597.2	566.9	596	790.5	1027	1294.3	1740	1769.8	812.3	899.6	797.7	1504.3	1271.8	1500.2
Rv0314c	223.3	152.2	238.8	194	405.7	424.5	180.8	256.6	619.5	474	217.5	216.1	503.8	487.2	469.9	442.3	453.6	402.9	432.7	419.1	342.9	394.2	452.1	483.9	456.9	436.9	429.4	417.4	522.6	536.2	533.6	491.8	446.1	423.6	447.1	407.5	395.5	432.6	485.5	465.1	461.5	476.6	488.1	312.8	298.7	314.2	338.8	385.3	348.5
Rv0315	829.9	492	1138.9	829	62.3	66.2	655.9	1194.3	64.7	82.4	1010.6	752.1	1060.5	1279.2	1125.8	959.3	804.8	663.6	585.2	398.3	281.1	262.5	260	259.5	284.8	177.7	237.4	173.7	964.3	1104.6	1021.2	889.2	756	563.1	536	283.7	245.1	270	194.3	166.9	158.9	149.2	106.3	835	729.5	776.1	169.4	235	162.5
Rv0316	173.1	126.6	289.8	221.8	67.2	102.4	208.1	341.8	76.8	69.8	271.6	221.5	464.4	459.2	445.4	330.6	262.5	234.7	218.9	134.7	80.1	62.8	118.5	83	55.7	27.5	53.7	56.6	398.6	351.4	351	310.5	249.5	185.5	184.6	112.5	63.2	79.5	48.8	38	29.4	44	16.3	266.3	209.4	238.8	25.8	70.1	61.8
Rv0317c	158	143.1	174.2	167.5	225.9	189.7	155.4	145.8	179.5	201.6	165.6	149.5	297.7	226.1	216.5	234	179.7	240.4	211.1	216.4	203.2	178.7	199.7	141.2	166.2	190.8	156	154.3	270.5	216.9	189.1	214.5	178.6	199.1	192.8	209	191.9	187.5	181	203.4	186.4	170.1	161.9	197.5	214.6	208	137.3	149.9	146
Rv0318c	45	41.7	36.9	48.5	77	85.3	33.8	54.1	73.4	46.2	43.9	33.6	33	32.9	37	30.2	33.3	38.8	27.7	24.8	19.9	25.8	28.7	27.5	48.9	35.4	27.7	36.6	38	40.4	43.9	41	35	42.4	31.6	33.3	30.3	26.5	37.7	37.8	23.8	19.3	32.3	39.3	32.7	36.4	25.1	19.6	30.9
Rv0319	50.1	66.8	39.4	45.1	101.3	115.9	50	76	97.2	114.1	53.2	56.6	57.3	53.2	65	71.4	56.7	51.3	59.7	61.2	53.9	67.8	36	35.8	35.7	36.2	26.6	23	63.7	51.8	65.3	56.4	60.2	62.8	56.6	57.5	66.4	48.4	42.3	61.6	54	45.1	37.5	41.2	41.7	38.1	31.6	28	23.4
Rv0320	124.3	67.4	56.6	67.5	61.5	66.5	60.3	54.6	14.3	27.3	33.5	29.3	13.4	12.2	20.4	15.3	21.9	22.1	25.1	33.9	24.8	31	37.3	21.2	37.6	24.6	10.2	13.4	15.7	17.4	17.9	21.4	18.2	22.7	33.1	31.6	19.9	26.5	23.3	34.2	14	8.2	7.6	53.4	54	68.6	16.9	15.1	12.4
Rv0321	70	66.7	88	81	92.3	87.1	71.1	99	84.4	52.4	57.6	72.2	122	118.3	102.1	113.6	103.1	78.8	87.1	92.7	76.8	98.9	59.7	104.5	105	61	50.3	57.9	137.8	158.2	149.8	134.9	131.6	110.9	117.3	105.8	101.4	121	89.9	106.7	77	50.3	44.9	92.6	86	79.3	29.8	45.8	55.9
Rv0322	46.5	54.1	32.1	27.3	109.2	140.4	23.3	23.5	103.5	98.5	20	19.1	39.4	40.9	37.1	24.5	21.6	18.1	14.2	12.1	12.1	15.2	12.4	12.9	12.1	16.5	7.6	16.4	43.3	42.1	30.9	27.1	20.1	13.2	13.8	9.6	12.6	12.4	10	14.9	12.9	6.8	1.9	16.4	19.9	19.1	6.6	12.2	5
Rv0323c	49.9	41.8	38.4	41.6	327.3	253	46.1	42.2	196	134.8	38.8	36	69.8	51.8	81.3	66.7	89.8	75.7	92.5	93.4	85.6	89.6	97.1	90.7	93.4	55.3	47.9	73.5	64	55.3	75.6	74.4	90.7	93.6	88.8	96.6	85	106.3	79.2	63.4	68.2	59	55.1	25.1	30.4	25.3	37.6	66.9	41
Rv0324	54.6	61.4	74.9	56.7	157.8	134.4	85	41.6	145.3	112.7	37.3	45.8	58.9	49.6	28.5	31.9	30.7	25.2	21	24.1	22.8	18.7	16.8	7.6	4.6	7.4	22.4	14.3	44.9	41.8	33.7	32.2	38.2	26.9	21.5	24.8	27	22.4	19.5	14.9	18.8	20.5	9.2	35	29.4	28.6	101	111	88.6
Rv0325	42.1	32	62.5	74.6	122.5	107.6	76.1	43.5	140.8	125.1	84.7	69.3	17	17.5	24.8	14.7	21.5	22.6	18.2	20.2	10.4	3.1	14.1	11.6	32.3	15	0	14.4	36.6	34.2	19.7	17.4	27.1	16.4	22.8	13.6	18.8	21.5	22.6	20.2	23.5	6	13.9	54.9	59.9	62.2	104.5	122.1	102.7
Rv0326	41.6	37.9	23.1	36.8	130.5	127.5	39.3	45	117	97.3	19.5	32.8	25.2	24.7	20.6	16.3	10.6	17.4	10.7	7.3	7.1	3.9	2.8	2.3	2.3	2.5	7.4	7.1	17.8	8.8	19	13.2	14.7	15.3	14.1	9.8	10.4	11.6	5.8	10.7	9.7	11.9	12.4	41.5	39.8	34	41.3	53.4	32.7
Rv0327c	13	10.7	3.5	7.9	9	13.3	10.3	5.8	11.9	11.7	6.6	6.4	5.2	5.4	6.1	4.4	5.3	2.8	6.8	4	1.7	4.2	4.2	1.5	2.3	3.8	4.4	3.6	5.3	6.4	4.9	7.1	5.1	5.2	2.1	3	1.2	2.9	3.2	2.1	2	1.3	1.9	7.6	13.4	8.9	25.7	34.7	25.4
Rv0328	60.5	68.2	66.1	82.5	233.1	206.5	148.7	79.5	226.7	136	63.2	95.6	87.1	65.1	63.4	82.9	68.8	79.6	75.1	80	66.6	87.5	131.4	109.7	143.6	138.3	192.5	179.8	75.8	69.3	78	74.1	77.4	80.2	69.3	85	93.4	89.1	108.7	133.8	124.3	177.1	161.2	58.7	78.6	67.9	148.2	113.9	134.7
Rv0329c	8.1	6.9	9.4	7.1	9.7	4.6	6.5	3.1	6.2	5.3	7.1	10.2	3.8	5.4	14.5	6.6	13.8	10.1	10.6	5.3	7.5	16.9	5.1	9.1	13.2	5.4	0	3.9	3.1	5.4	8.7	10.7	12.1	17	9.6	7.1	11.7	9.9	3.1	2.2	4.2	2.9	6	11.8	7.4	10.4	11.3	9	9.5
Rv0330c	22.6	19.5	21.4	15.1	159.9	138.6	17.6	11.9	150.8	140.3	18	27.9	9.6	14.1	25.4	19.5	21	21	16.6	11.5	11.1	9.6	12	14.1	2.8	9.9	6.9	3.3	10.4	19.2	15.4	18.5	19.3	15	13.5	11	8.3	7.8	9.5	15.1	13.1	13.4	15.2	11.7	8.2	12.8	21.4	27	21.1
Rv0331	45.6	67.3	35.7	36.4	94.9	106.7	59.4	39.4	62.4	87.9	31.6	43.4	23	26.5	24.7	29.9	34.9	28.1	25.2	24.4	24.4	23.1	27.2	28.1	30.2	14	34.8	20.8	23.5	22.7	34.6	32.9	35.8	29.5	27.6	21.8	25.4	29.2	24	23.9	21.5	28.6	27.4	40.9	39	44.1	477.2	739.7	447.7
Rv0332	128.1	137.6	130.6	134.5	99.6	96.1	94.4	145.5	91.9	116.5	129.3	151.1	102.9	119.2	142.8	136.5	125.7	144	125	93.4	101.5	120.3	108.9	95.4	141.9	101.1	122.9	77.2	94.5	129.6	136.4	139.6	150.2	143.2	102.3	87	98.1	110.3	107.1	130.2	115.6	127.9	124.5	173.8	169.7	162.1	353.1	431.5	308.2
Rv0333	194.5	249.9	204.8	170	172	189.9	163	161.7	209	156.4	145.7	174	72.4	118	125.4	121.8	136.5	156.9	106.5	117.3	127.5	124.7	214.6	205.6	243.4	186.3	171.7	164	77	123.6	143.1	144.7	140.8	121.9	113.2	115	149.3	148.1	238	242.1	228.1	144.2	172.3	208.5	213.2	195.8	254	251.5	264.3
Rv0334	171.6	149.7	146.1	139.3	33.1	26.8	83.7	98.1	15.4	31.9	109.9	114.9	36.1	45.3	48.1	61.7	52.9	65.3	67.6	61.2	44.3	54.3	46.1	69.7	79.6	65.6	56.7	61.6	41.8	60.3	63.3	61.2	61.7	65.3	67.3	65	57.4	66	84	88.2	65.6	63.4	68.7	162.3	189.3	168.2	150.6	154.9	149.6
Rv0335c	15.5	18.2	11.4	6.5	95.1	90.1	7.9	7.6	154	131.2	8.6	8.6	25.2	21.3	14.8	5.6	11.8	13.6	13.4	7.1	8	11	7.4	8.1	0	17.5	29.6	12.5	23.8	23.5	15.7	7.6	11	9.3	9.4	12.6	9.5	14.4	10.8	10.8	22.2	29.7	21.9	11.2	9	13.6	16	7.3	8.7
Rv0336	0.5	0.5	0.4	1.8	0	1.3	1.1	0	0.4	0.3	0.4	1.3	4.5	4.7	3.5	2.5	1.5	4	4.7	2.4	3.3	3.7	1.7	3.1	2.7	1.5	1.1	0.5	5.3	2.4	2.3	1.8	4.4	3.9	3.4	3.5	2.2	2.7	1.1	2.1	4.1	5.1	1.2	0	0.3	0	0.8	0.4	0.5
Rv0337c	178.7	207.3	236.4	242.7	114.5	104.4	218	292.6	95.6	138.3	251.1	349.2	229.9	223.8	210.5	234.5	248.3	228.5	218.8	220.6	237.8	245.4	220.1	245.9	218.3	205.8	142.5	193.2	238.9	233.8	244.1	270.4	240.8	256.4	234.4	215.6	267.5	252	261.3	231.8	250.9	154.4	161.4	219.1	215.8	214.9	152.7	151.5	146.2
Rv0338c	703.7	840.2	540.1	496.9	235.9	237.9	448.4	534.4	224.3	564.2	463.5	521.1	527.8	503.5	540	519.6	505.5	468.1	507.6	567	678	656.7	405	406.6	399.6	415.3	245	317.7	552.6	528.3	507.1	521.9	537.2	531.5	528.2	603.3	682.2	667.9	491.2	553.3	411	205.9	202.4	396.1	374.6	407.7	88.8	93.6	82.4
Rv0339c	20.4	24.8	25.3	28.4	95.5	76.8	36.9	32.9	76.3	111.6	22.4	49.2	49.7	39.4	39.2	50.4	57.1	58	53	48.8	41.6	30	39.6	37.5	24.5	38.3	40.7	23	56.8	39.4	41.8	51.3	49.9	48.2	50.2	50	37.1	31.9	30.3	25.2	24.7	38.8	33.1	27.8	30.7	26.4	18.8	18.2	16.4
Rv0340	102.6	138.9	91.2	81.8	387.9	232.3	172.1	68.8	194.5	301.2	91.8	120.3	126.2	110	95.8	73.1	68.8	71.8	64.9	77	93.4	91.2	81	91.6	144.1	141.9	122.4	97.4	113	95.7	84.2	78.7	83.4	88.3	67.7	98.7	94.9	104.8	103.9	140.3	157.6	156.9	156.8	86.1	139.4	72.2	167.7	172.3	172.5
Rv0341	124.1	146.2	164.9	292	1785.2	450.8	4672.9	890.8	183.7	548.1	755.6	1459.9	486.8	691.3	893.3	1017.6	1116.6	1173.8	1247.7	1048.1	1006.1	1048.2	1010.5	1084.7	1271.8	1138.4	1167.8	1264.5	614.5	673.3	773.4	966.4	1083.3	1407.1	1246.5	1045.8	940.6	981.5	1153	1252.7	1140.6	1176.3	1576.7	934	3020.7	910.3	1415.4	1312.9	1264.9
Rv0342	86.9	105	111.3	124.7	373.2	186.7	820.3	173.4	212.7	284.7	204.8	505.6	114.3	139.1	172.4	181.2	178.2	147.8	169.4	136.5	157	158.2	153.6	156.5	136.2	140.7	149.8	155.3	116	126.6	177.6	173.6	169.5	196.9	174.8	145.2	131.7	147.4	150.5	139.7	129.8	144.8	171.9	263.4	731.9	253.8	344.3	348.8	375.2
Rv0343	44.8	55.9	60.5	76.6	186.3	152	176	77.8	142.5	156.4	96.4	188.2	86.8	79	79.5	88.7	96.7	112.9	114.1	96.6	93.6	87.7	111.6	82.2	98	87.5	113.2	88.5	75.3	70.4	86.1	97.6	95.1	102.8	97.8	106.1	108	80.3	82.6	74.7	95.5	140.5	99.5	111.6	250.9	104.8	156.3	129.8	175.5
Rv0344c	89.7	74.5	85.7	74.8	40.3	63.9	23.3	61	48.5	102.9	62.3	74.3	19.5	45.7	32.5	33.2	51.7	37.4	22.8	22.2	11	18.3	22.6	20.4	27.7	10	18.1	21.6	16.4	38.5	47.4	51.8	42.7	32.2	34.3	19.6	29	26.7	18.5	19.3	14.9	17.7	14.5	107.8	96.9	128.2	22	37.9	27.9
Rv0345	118.9	170.2	107	72.1	309.8	315.9	85.3	88	382.7	272.7	89.6	60.4	66.8	47.8	72.2	72.9	58.9	59.6	53.5	51.7	55.7	64.6	60.1	79.8	94.6	102.8	86.6	76.8	58.9	60.9	61.5	66.5	53.5	69.4	60.9	58.9	68.1	59.3	74.1	100.3	103	96.5	97.7	96.1	110.8	114.3	184.6	150.4	161.4
Rv0346c	185.3	193.5	276.8	271.9	50.4	63.2	210.5	264.5	50.9	60.9	291.1	289	311.6	302.2	284.1	312.4	262.1	299.5	311.5	289.9	271.3	265.4	442.9	411.6	341.5	271.4	259.3	264.2	321	308.2	337.4	281.2	279.1	281.9	311.1	271.8	238.9	308	376.3	256.9	254.8	182	167.9	384.5	326.7	363.4	169.5	194.1	169.5
Rv0347	78.3	95	111.1	98.6	139.6	141.3	71.9	86.2	139.1	144	101.7	114.8	48.4	55.2	50.6	44.4	39	51.2	46.7	36	43.7	50.6	40.5	45.9	53.1	57.7	48.1	43.5	60.1	56.3	49.9	45.4	44	51.8	50.2	39.6	55.1	56	69.1	61.9	74.6	70.8	76.3	123.8	124.3	112.4	108.4	113.3	105.7
Rv0348	121.6	129	123.7	103.5	16	23.7	91	86.7	11.9	28.4	101	95.4	35.6	69.2	38.6	50.9	52.6	43.3	54.8	52	78	74.7	88.2	54.9	67.4	64.6	62.2	75.5	47.1	46.2	49.5	57.5	67.5	60.6	53.5	57.9	79.9	95.3	91.3	85.4	54.6	80.6	82.5	104.4	103.8	80.2	91.7	97.4	90
Rv0349	89.5	80.8	78.2	91.5	50.9	43.3	51.9	91.8	58.1	69.4	103	96	40.7	48.4	44.5	42.9	49	44.3	43.8	49.2	43.6	58.5	52.8	75	44.8	90.5	80.9	73.6	45	42.9	44.7	45.3	43.9	43.5	49.6	48.7	52.3	50.9	60.1	69.3	78.2	102.4	112.1	119.7	111.3	96.1	110.5	89	100.5
Rv0350	5769.8	6847.6	4034.9	3234.1	3636.6	3816.7	7499.9	5461.4	2303.6	5903	3931	3356.3	415.2	1548.1	1365.6	1247.5	1042.7	845.2	884.1	898	1494.6	1672.6	768.8	787.1	715.3	722	548.1	900.2	467.5	1653.7	1341.9	1094	1097.3	1024.7	932.8	1045.5	1566.4	2018.8	1071.9	1134.2	853.2	906.5	887.4	1827	1460.8	1614.9	2644.1	3039.1	2335.5
Rv0351	3294.4	3661.8	2524.3	2222.5	321.5	314	5357.7	4645.6	201.7	1686	2791.1	2417.7	386.7	1226	1134.5	1215.7	942.7	846.1	881.2	920.8	1202.7	1244.1	597.1	715	619	561.1	505	687	445	1049.8	1043.1	859.2	842.7	903.7	835	896.9	1156.8	1227.1	681.4	666.9	551.8	556.4	528.9	1125.7	834.5	905.3	1433.6	1572.9	1401.1
Rv0352	1345.1	1472.3	1106.6	981.8	652.3	690.3	2555.5	2201.5	591.3	1071	1197.2	1209.1	385.7	880.2	904.7	851.8	775.5	753.7	728.7	761	907.4	884.8	496.1	522.6	523	494.7	491.3	564	343.1	876	803.3	803.6	703.2	687.4	713.6	793.1	870.1	865.3	549.8	547.4	460.2	536.1	540.1	609.2	512.6	523.5	867.7	987.4	869.5
Rv0353	855.7	874.2	746.4	654.6	198.2	203.4	1168.3	1172.8	214.4	408.1	810.3	631.7	201.4	435.6	425.8	522.9	416.4	345.5	417.8	475.4	508.1	518.7	292.8	284.3	291.3	357.9	355.8	395.1	234.7	301.3	438.2	323.1	320.8	401.7	362.2	429.9	495.5	444.9	277.4	352.9	281.2	376.2	329.2	423.3	375.8	368.4	521.7	531.1	582.9
Rv0354c	3.4	6.8	6.9	6.6	5.2	13.6	3.8	9.2	2.6	9	6	12	11.1	8.6	6.2	18.4	8.4	10.4	16.8	11.4	17.9	10	10.4	17.1	19.5	23.8	37.8	24.7	6.3	3.5	10.9	8.9	8.4	5.1	9	17.2	11.8	18.8	14.2	16.4	26.9	30.7	19.1	21.2	26.2	28.1	11	19.1	14
Rv0355c	15	15.8	13.9	15.1	24.4	27.2	11.9	14.2	23.3	24.4	12.4	18.5	15	10.4	11.2	12.2	12.2	15.4	17	19.4	22.1	25.4	26.1	30.6	30.5	42.9	35.4	42.5	16.1	12.1	11.4	11.8	13.1	14.9	18.6	22.4	25.4	25.8	36.1	40.4	52.6	45.6	52	22.8	21.8	27.3	34.9	39.5	39.3
Rv0356c	116.5	80.5	164.5	163.8	23.9	37.6	99.9	153.1	35.3	25.1	132.9	102.2	128.1	161.9	148.1	140.3	180	208.5	187.3	191.4	183.7	203.7	141.5	145.3	121.4	113.6	82.7	95.4	127	135	135.3	155.5	159.8	178.6	186.9	169.4	185.5	153.2	124.1	157	109.4	74.1	88.5	125.7	109.5	126.2	60.2	66.8	38.1
Rv0357c	195.9	189.8	206.7	177.3	177.4	193.2	121.8	115.2	196	213.3	141.8	120.6	155.1	189.2	182.4	178.3	176	158.9	168.6	177.7	195.3	203.7	115.6	105.4	88.6	84.2	72.4	53	172.6	192.9	162.9	173.4	206.6	186.5	189.8	186.5	214.2	205.2	121.8	113.2	73.7	55.2	61.3	132.7	142.4	145.7	66.1	72.1	65.4
Rv0358	96.8	63.4	67	46.6	62.1	107.6	52.8	86	42.9	50	45.1	38.3	57.8	64.6	87.5	63.8	56.2	47.6	37.9	45.9	43.9	38.8	35.2	45.8	36.8	21.7	34	28.7	43	48.9	57.8	55.4	47.5	43	63.9	36.4	42.9	46.5	39.9	48.5	27.9	25	18.4	34.3	31.6	33.9	37.2	28	21.9
Rv0359	58.9	31.4	59.4	45.9	50.9	72	28.2	43.9	59.9	42.8	49.7	45.7	65.4	68.8	52.8	42.4	51.3	68.1	44.9	40.1	41.7	32.2	29.3	28	26.6	23.1	17.4	7.3	51.5	73.9	62.5	56.4	48.2	40.8	49.7	45.6	30.7	32	22.3	19.3	23.7	19.1	19.3	48	35.2	41.6	16.6	17.6	19.1
Rv0360c	46.6	39.5	73.6	83	57.9	39.8	54	104.9	31.7	41.4	55.1	67.6	95	117.7	72.5	82.1	89.5	91.5	110.4	106	164.7	156.1	146.1	197.4	187.1	186.6	147	188.5	83	101.8	80.2	66.6	62.1	116.3	96.9	95.7	126.3	197	185.5	222.5	182.2	114.2	91.6	127.8	111.4	91.2	51	62.7	44.2
Rv0361	219.3	230.7	211	208.7	458.6	458.1	154.6	235	406.8	268.4	208.7	194.2	190.3	174.5	216.5	268.8	240.5	207.8	224.7	215.4	207.2	218.6	157.7	156	130.3	257.9	242.5	257	224	184.6	248.4	239.8	247.3	251.6	218.7	226.1	222.9	192.1	160.3	158.6	287	350.6	300.7	164	228.5	171.9	301.8	307.8	388.9
Rv0362	72.8	45.9	25.9	21.8	37.9	42.7	21.2	17	33.8	16.6	16.5	20.9	25.2	26.9	36.1	30	23.4	19.5	31.1	17.1	25.2	17.7	15.6	12.4	9.4	13.4	22.7	12.9	18.4	29.6	30.5	28.8	30	18.9	25	21.5	15.8	15.7	15.2	11.1	14.3	16.3	8.6	20.5	20.8	22.4	8.1	12.2	7
Rv0363c	609.5	677.1	575.6	488.4	109.2	122.2	517.5	481.8	102	184.8	464.6	480.1	377.7	497.5	465.7	517.1	537.6	488.2	480.9	509.7	594.9	593.7	467.2	487.6	482.6	525.4	444.5	423.8	418.8	457.2	471.7	483.7	537.7	518.9	509.8	481.8	572.6	656.3	573.8	583.8	572.6	503.4	487.2	437.3	459	455.1	350	377.2	346.4
Rv0364	382.8	314.1	366	295.9	91.9	104.8	205	310.2	58.5	71.1	320.4	305.8	345.1	381.9	392.7	411.8	362.6	354.7	346.4	289.6	243.2	259.4	263.1	214.7	190.3	179.6	185.8	150.3	377.8	377.4	427.1	395.8	334.8	299.2	295	266.5	232.7	248.7	190.9	184.3	168.9	116.6	117.4	378.4	390.8	354.9	255.3	294	265.9
Rv0365c	41.9	32.5	39.9	45.5	62.9	65.5	59.8	63.1	87	81.4	45.5	53.2	37.3	38.4	54	53.7	53.4	59.3	50.7	57.1	56	48.9	51.6	56.2	62.4	57.3	90.6	91.6	42.7	45.1	45	49.4	48.9	55.6	57.2	55.4	59.7	58.2	71.4	58.1	63.2	102.8	83.2	41.8	41.1	45.1	60.3	52.5	45.5
Rv0366c	14.7	10.9	17.8	24.5	40.8	20.4	17.8	36.2	23.4	32.1	32.1	47.7	21.4	13.2	18.8	17	17.6	26.8	22.8	8.7	19.3	7.8	9.6	12.3	7	11.4	37.1	24.5	19.6	16.7	23.1	21	16	20.5	17.3	18.8	12.6	14.5	14.7	10	26	31.1	29.6	15.2	11.7	15.1	22.8	14.7	18.8
Rv0367c	102.9	90.6	130.8	127.6	240.3	187.6	154.7	127.9	226.6	189.5	114	138.8	136.9	116.1	131.1	105.4	160	154.1	179.8	133.8	133.9	123.5	95.9	134.9	119.7	250	186.8	174.3	119.4	100.6	128.8	142.9	134.6	144.6	143.7	126.8	128.5	125	125.9	140.6	194.5	255.4	234.8	74.9	77.5	65.3	126.7	126.5	130
Rv0368c	6	10.7	9.7	4.6	10.9	21.2	8.1	6.5	18.8	16.1	5.8	5.5	6.3	7.1	7.3	6.3	6.1	5.8	1.5	4.5	5.6	4.7	6.3	7.7	2.6	4.6	7	3.3	4.1	8.2	5.9	5.4	4	5.6	5.7	6.5	3.4	2.2	4.2	7.2	2.2	6	3.1	10.5	8.1	9.5	5.3	6.2	6.1
Rv0369c	35.3	33.5	18.2	17.3	39.5	50.7	25.3	24.6	58.2	49.9	24.6	21.6	6.9	14.2	16.5	11.2	10.4	9.2	14.4	9.4	16.5	21.3	24.6	9.1	20.1	9.8	3.3	18.8	15.2	10.3	12.7	13.3	11.2	11.8	11.7	11.8	17.3	5.9	4.7	6.8	13.7	24.5	21.9	29.5	23.4	33.9	28.5	19.4	33.2
Rv0370c	9.8	6.4	5.9	5.6	22.1	14	10	5.5	15.5	19.7	7.8	6.4	6.6	5.8	3.3	9.2	7.9	5	5.1	5.4	5.6	6.3	5.7	5.8	8.7	8.2	3.8	7.2	6.7	4.6	4.3	4.9	2.7	6.3	3.6	7.9	4	5.1	5.7	3.5	2	2	0	8.7	11.9	8.9	7.9	10.4	10
Rv0371c	1.2	0	5.9	1.9	4.6	3.3	1.4	0	6.5	8	7.5	3.2	6	0	3	0	5.1	2.7	3	4.1	2.5	0.6	3.2	0	3.5	1.9	2.9	4.1	1.4	4	2.8	3.9	3.8	2.6	2.2	4.5	4.9	2	8.5	5.9	5.2	8.3	6.3	6.2	4.7	6.7	1	6.3	5
Rv0372c	5.8	3.8	7.8	4.4	2.9	8.3	7.5	7.8	13.2	6.3	7.6	5.9	0.8	2.8	3.9	5.5	3.4	4.6	6.4	6.4	9.3	3.7	5	2.8	6.9	6	5.6	9.6	1.9	4.9	2.1	5.3	5.5	3.5	2.2	4.3	7.1	8	9	8.8	3.5	9.5	11.6	4.4	6.8	8.6	12.4	13.2	16.8
Rv0373c	15.8	14.4	12.9	11.4	12.2	12.7	12.9	12.6	15.5	13.7	14.6	10.3	9	24.2	19.7	21.1	21.1	24.4	21.8	26.7	39.7	50	48.1	53.4	32.6	33.8	44.1	42.8	11.9	17	19.1	20	25.8	24.8	23.2	35.4	34.2	39.3	44.5	47.6	38	34.9	36.3	15.8	19.6	16.9	36.8	30.2	27
Rv0374c	9.1	10.5	9.8	4.7	10.3	11.1	6.8	16.3	15.1	8.9	5.3	4.6	2.5	3.3	3.1	3.9	2.7	7.3	6.4	8.8	13.4	5.9	10.6	7.6	10.8	15.3	10.6	6.7	4.3	6.2	6.7	4.8	6.5	4.5	6.9	8.9	10.2	7.6	17.1	13.1	12.9	16	5.2	12.9	15.5	13.5	18.4	28.6	34.2
Rv0375c	16.1	18.4	8.2	7.1	24.3	19.1	11.4	7.9	18.1	10	10.3	5.2	10.3	7.3	8.5	7.9	5.9	5.2	8	9.2	12.9	9	10.3	21.8	26.5	21.6	22.6	22.6	6.7	7.2	7.5	11.1	9.7	8.3	10.9	7.3	7.8	9.7	21.3	16.2	11.3	11	7.3	10.5	12.4	13.3	28.7	16.7	14.7
Rv0376c	14.7	19.6	20.5	18.1	29.4	31.8	13.6	20.5	43.8	28.4	20.6	21.2	31.8	25.9	27.3	25.7	27.8	29.2	22.4	22.3	26.9	35.3	34.4	36	49.5	38.9	43	49.6	25	25.7	19.9	26	23.8	34.9	27.7	27.2	29.5	41.6	51.4	48.3	45.5	55.2	56.5	15.1	17.1	21.9	46.3	44.3	42.4
Rv0377	24.2	31.3	16.4	33	56.5	42.1	25.3	26.3	52.4	56.8	23	30.6	27.8	29	39.9	30	36.4	33.6	29.1	45.5	44.9	60.1	53.8	41	56.9	65.9	47.4	69.5	28	31	30	38.6	41.7	36.5	35.5	39.8	35.7	45.8	56.6	66.9	53.4	79.8	72.7	40.9	36.6	51.2	75.5	64	62.5
Rv0378	3.3	3.2	2.6	5	17.4	6.5	7.3	0	17.5	36.5	2.9	2.9	1.3	4.7	9.3	0.9	11.5	7.2	0	1.4	0	9.6	0	0	0	10.2	7.6	14.6	2.8	2.7	7	3.3	6	5.9	6.9	1.8	2.9	2	0	1.6	0	4.1	0	7.4	2.1	6.8	2.6	0	3.4
Rv0379	715.8	657.5	893.1	812.9	265.4	325.2	494.4	742.4	275.3	282.6	885.2	446.6	387.9	844.6	747	751	857.1	802.3	714.4	823	755	749.3	613.2	694.4	857.3	383.5	427.5	442.1	434.4	630.2	858.7	721.9	859.2	826.5	862.2	665	704.5	773.6	624.7	585.3	432.8	256.7	246.8	1350.5	1383.7	1376.1	419.3	508.9	421
Rv0380c	9.2	13.1	21.2	13.2	39.9	36	39.9	37.2	50.3	41.5	26.5	35.8	46	29.9	43.7	44.6	54.4	63.4	55.2	70.9	68	37.2	71.2	47.2	47	40.8	47.6	29.3	41.8	35.4	37	52.6	56.8	58	46.7	60.4	48.6	40.9	50.4	36.1	20.8	30.2	36.4	29.1	40.4	32.6	30.9	31.7	33.8
Rv0381c	11.2	14.3	36.8	36.9	37.6	35.7	63.7	47.3	42.8	42.5	33.5	41.3	64.6	38.3	53.7	59.6	62.8	75.2	82.2	73.1	74.2	65.5	78.1	77.9	83.3	73.2	97.9	89.9	62.3	52	47.7	60.8	54.3	61.8	65.9	72.1	53.4	57.1	83.8	56.1	62.6	66.4	64.2	45.3	36.3	46.7	44	41.2	45.1
Rv0382c	66.2	66.8	92.3	121.2	72.5	67.3	256.6	150.3	87.5	114.8	120	134.4	286.3	201.6	194.3	208.6	248.5	268.5	225.1	216.3	221.6	223.7	189	258.5	227.6	364.2	382.8	335.7	289.5	243.6	187.4	231.8	244	215.7	225.7	227.9	252.9	221.1	256.2	263.2	308.7	343.9	236.9	141.7	134.3	113.8	138.3	126.1	124.2
Rv0383c	367.7	406.4	542.5	580.7	614.3	473.1	750.4	518	793.7	619.7	559.4	618.8	880	747.6	731.8	765.2	819.3	871.7	824	821	835	852.5	796.1	844.3	993.1	1239.1	1275.3	1304.3	874.4	720.3	685.4	795.5	816.3	744.8	786	827.4	798.5	761.7	894.1	1082.1	1200.1	1269.9	1299.2	472.1	456.1	449.9	753.8	727.6	830.7
Rv0384c	318.4	402.5	159.8	179.8	1069	1066.2	274.3	202.3	833.6	1329.6	182.1	167.7	112.9	160.3	141.9	143.9	166.5	163	159.2	171.5	180.2	195.5	181.1	223.3	254.6	254.7	266.4	264.7	121.8	148.9	140.2	135.4	148.5	160.9	145.7	168.9	185.8	212.6	266.9	322.7	300.5	266.1	278.8	149.9	146.5	144.5	810.9	924	671.9
Rv0385	37.9	45.5	46	45.8	219.4	192.9	47.3	35	211.8	165.5	27.6	44	54.3	40.6	38.6	46.9	56.2	51.8	64.6	52.8	72.5	68.2	54.6	60.4	44.7	51.9	22.4	22.8	57.7	50.3	47.9	55.6	60.7	54.2	61.7	62.3	48.3	52	39.4	48.2	35	28.8	29.9	37.2	40.4	37.9	45.6	46.9	38.1
Rv0386	51.5	59.1	51.1	59	139.2	145.4	86.8	90.9	82.6	98.7	53.2	48.2	35.7	33.7	35.1	36.9	46.9	45.7	42.8	41.3	52.8	51.4	51.4	43.2	45.5	65	43.2	44.5	31.8	38.2	36.9	43.5	51	43.9	43.9	47.7	53.4	47.8	56.1	58.1	61	58.8	49.7	44.5	50.1	50.4	59	53.9	57.6
Rv0387c	33.5	29.8	20.7	26.5	30.7	36.1	42.9	52.2	29.7	34.4	23.9	35.7	28.8	38.2	39.8	30.1	28.5	34.2	31.4	35.6	28.5	27.2	29.5	36.4	40.2	50	42.7	45.6	21.1	30.7	27.8	39.1	40	34.2	34	34.4	31.8	30.5	43.5	45.2	37.8	45.7	44.3	14.8	18.5	15	25.6	20.2	16.3
Rv0389	67.7	59.5	63.3	58.1	119.9	112.6	76.3	69.1	111.6	85.5	59.5	41.7	69.1	78.7	94.2	81.2	101.1	98.7	92	95.3	134.1	116.7	132.3	131	140.8	131	118.3	138.1	62.2	73.4	84.2	95.1	91.9	95.7	91.8	101.1	95.7	105.2	144.9	148.6	123.5	136.6	152.8	34.6	39.5	40	89.1	83.8	65.7
Rv0390	369	240.3	206.5	212.8	169.4	193.5	171.5	231.1	136.6	156.7	202.7	164.1	226.7	267.9	240.4	225.7	187.2	184.9	168.2	210.1	176.1	150.7	139.3	142.8	155.7	154.5	176.3	143.5	224.2	205.9	220.9	168.3	170.2	161.1	198.3	178.4	155.8	165.7	145.8	170.9	134.5	126.8	139.4	128.4	183.5	163	114	90.1	104
Rv0391	151.7	109.8	129.7	138.8	27.5	38.5	125.5	178.6	31.9	38.3	140.5	121.5	183.4	134	174	157.9	150.6	145.8	135.8	143.9	137.7	125.3	127.2	131	127.9	126.5	95.1	94.8	160.7	153.9	145.6	154.8	143.1	167.6	143.4	135.8	128	129.2	121.2	114.1	98.9	71.6	65.2	112.2	107	113.3	45.3	59.3	65.3
Rv0392c	154.3	140.3	110	90.2	58.9	49.4	69.2	92	49.6	54.7	82.7	71.6	81.4	113.7	114.6	102.5	102.4	98.3	94.9	91.2	94.5	114.5	133.7	166.2	182.4	210.2	203.3	202.2	90.7	120.5	104.5	90.5	106.3	100.1	88.6	89.1	105.6	110.5	162.9	187.4	194.4	227.4	180.2	122.6	126.7	125.9	156.5	144.5	142.4
Rv0393	8.8	10.3	3.5	3	22.4	24.1	3.7	4.4	28.5	18.3	6.2	0.5	6.9	8.7	11.5	4.8	5.4	7.4	5.6	3.7	8.4	5.3	2.9	4.7	6.3	3.4	6.4	2.4	8.9	9.2	6.3	5.8	7.6	2.3	6.3	3.4	7.9	6.2	4.4	4.2	7	2	1.9	3.1	3.2	1.5	1.8	2.8	0
Rv0394c	73.9	124.2	86.3	77.7	217.4	244.2	63.4	84.2	259.4	279.5	74.1	117.6	107.8	123.6	142	122.8	127.3	106	143.9	123.5	145	160.4	80.1	146.1	139	138.5	124.7	143.9	115.7	121.6	136.1	140.7	131.2	138.8	152.3	154	156.2	144.2	180	164.9	155.6	157.8	142	70.9	80.1	83.3	38.4	50.3	42.4
Rv0395	0	1.8	7.2	2.8	27.2	28.7	4	2.4	37.1	17.7	4.7	0.8	2.2	5.2	2.2	6.6	3.8	3.1	2.5	6	2.9	3.5	0	0	1.3	0	16.7	0	3.6	4.8	3	2.4	1.1	3.8	4.1	4	6.4	1.9	2.4	0	1.1	2.2	0	7.1	8	4.9	5.8	12.3	7.4
Rv0396	9.3	9.2	6	7.1	50.5	38.2	2.1	5	19.8	31.6	6.5	5.7	5.3	8	6	2.1	3.2	4	3.9	1.5	1.5	3.6	0	2.7	4	5.7	4.3	0	3.8	4.5	3.1	3.4	1.5	1.1	2.9	3.1	2.5	4.6	4.3	8.9	2.2	2.3	0	9.4	10.6	7.6	4.5	1.6	5.7
Rv0397	2	7.8	7.9	1.5	44.8	22.3	2.2	5.3	40.7	33.6	1.7	0.9	0	1.4	0	3.4	0	0.9	6.9	1.6	6.4	0	0	0	8.4	6.1	4.6	0	0.7	2	1.2	1.7	4	3.5	2.1	6.1	1.8	1.6	1.3	0.9	1.2	4.9	10.2	7.8	2.5	9.5	0	1.7	2
Rv0397A	849.4	819.4	489.8	536.7	555.6	418.3	320.9	192.4	560.2	702.9	364.8	305.6	220.4	443.6	396.6	481.4	466.3	503.1	505.6	539.7	770.4	772.3	898.5	1123.2	1160.3	1647.6	1452.8	1777.8	230.8	363.4	330.4	422.6	521.4	563.9	529.6	587.5	681.1	926.4	1255.8	1356.3	1627.4	1516.9	1743.1	578.3	550.7	545.7	1650.8	1439.8	1176.3
Rv0398c	27.3	38.2	27.4	27.9	35.2	39.2	20.3	25.9	38.1	49.8	29.7	40.7	55.2	48.5	44.9	44.1	55.9	51.5	63.4	61.4	67.2	76.7	67.1	64.9	83.2	65.8	99	68.1	49.9	42.9	42.5	51.1	58.1	59	52.5	73.8	74	61.8	85.5	95.7	107.1	120.8	139.7	37.2	24.6	25.7	36.6	37.9	37.1
Rv0399c	28.5	29.9	42.4	34.1	14.3	10.6	33.8	46.1	13.1	30.6	46.5	50.2	44.4	39.6	54.2	55.8	50.9	49.9	54.9	58.7	82	75.4	59.8	67.7	78.9	77.9	75.1	98	52.8	55.9	50.2	44.7	48.5	54.2	69.2	70.5	85.7	89	88.1	99.1	88.9	100.8	75.5	35.1	34	34.9	43.5	42.7	48.5
Rv0400c	77.4	68.6	57.3	57	86.8	84.4	135.2	76.5	113.2	133.7	73.3	82	203.7	210.4	215.7	182.1	194	199.1	177.3	232.9	309.9	319	201.1	278	276.4	298.8	266	354.9	213.2	195.9	151.7	164.9	190.9	192.8	198.2	241.8	315	361.3	293.9	359	334	362.3	350	42.6	51.3	46.7	91.1	102.5	79
Rv0401	58.8	31	59.9	45.1	65.2	46.9	35.1	42.1	65.7	39.7	46.1	33.4	64.2	56.3	51.4	33.9	53.4	47.9	48.8	33.4	41	45.7	39.2	42	39	66.7	38.7	74	65.4	80.4	59.6	55.3	59.2	41	38.6	38.8	41.6	44.3	29.9	50.7	39.1	24.2	16.9	39.8	27.5	29.5	37.9	26.9	32.1
Rv0402c	20.8	17.3	32.4	29.7	19.3	21.7	28.1	36	22.6	18.6	33.3	36.8	20.4	19.1	21.4	24.3	22.6	18.3	17.7	16.6	14.9	14.3	13	14.8	7.8	7.2	12.1	7	16.5	19.6	25.1	25.2	20.8	17	20.6	16.2	11.6	11.8	13.2	6.4	4.9	3.1	2	43.8	39.4	43.9	12.9	16.9	16.3
Rv0403c	76.5	43.7	86.1	60	71.9	66.6	47.5	63.8	70	80	53.3	62.3	20.6	25.6	39.7	40.5	25.5	33.4	31.6	21.9	17.8	23.1	29.5	38.8	12.1	31.5	7.9	3.8	40.1	34.9	45.7	52.8	27.7	25.4	26.3	23.2	23.1	14.8	20.3	14.7	12.3	25.2	20.5	72.9	81.3	96.6	46.6	49.5	41.7
Rv0404	108.3	78.3	125.1	90	57.4	61.4	76.5	126.8	44.3	35.3	112.7	103.4	32.2	60	58.8	62.5	54.2	44.3	44.4	34.7	32.4	27.4	40.7	33.5	33.6	22.1	24.6	22.6	39.8	52.5	79.2	62.2	54.2	54.2	51.1	43.4	30.6	37.1	26.4	23.2	21.3	14.9	13.2	119.8	127.4	146.3	35.5	44.4	40.7
Rv0405	25	24.3	52.4	46.5	105.7	72.2	52.3	66.4	162.2	137.3	53.9	50.5	40.3	53.9	50.2	66.9	56.5	51	55	56.2	46.9	44.1	36.4	22.4	18.1	12.2	10.7	11.9	42.7	40.1	66.9	53.9	53.9	53.9	53.1	47.4	43.7	40.1	17	13.8	9.5	8.8	8.9	60.9	54.9	61.7	18.2	20.8	21.6
Rv0406c	62.3	61.6	58	56	109	114.2	33.8	66.9	141.8	112.4	58.2	52.9	59.1	69.7	60.6	59.5	62.8	49.7	52.5	50	72	56.2	44.9	54.7	49.4	45.4	31	51.4	49.8	77.9	68.9	71.3	58.3	45.5	52.6	51.9	56.4	56.9	50.2	54.6	55.5	46.2	44.4	52.2	54.5	59.8	104.1	102.2	71
Rv0407	92.3	99.1	118.9	119.5	127	151.9	69.3	118	162.2	168.4	99.3	112.4	181.8	214.1	195.9	177.6	187.6	147.8	147.3	168.6	178.1	182.5	140.4	166.9	174.9	171.7	122.3	159.3	179.6	236.6	184.2	169.6	176.4	172.7	167	180.7	198.5	232.9	193	195.9	164.4	148	128.4	107.4	110.8	118.6	87.8	78.5	84
Rv0408	21.5	18.8	43	58.5	12.2	7	47.6	58.5	13.4	22.1	57.6	82.3	101.9	74.8	89.6	77.8	74.6	87.3	67.9	95.9	105.6	90.2	67	61.3	77.1	57.6	44.1	50	101.2	89.9	87.7	80.5	86.4	92.3	90.8	109.9	116.1	107.5	71.7	59.5	60.2	47.6	45.7	69.5	71.8	60	28.7	36.2	36.3
Rv0409	19.5	28	50.6	54.1	14.8	10.9	57.7	53.2	26.4	29.2	49.9	77.2	140.1	123.4	114.5	92.6	110.4	121.9	130.6	149.6	156.8	143.7	111.6	85	89.1	61.8	59.3	50.3	133.4	113.3	110.5	103.8	103.1	113.9	127.3	159.9	146	109.3	91.7	74.2	55.6	56	58.5	65.4	81.5	65.1	28.4	42.6	43.8
Rv0410c	95.2	122.2	99.9	152.9	42.6	25.8	162.1	141.9	48.8	80.4	88	182.8	186.5	112.7	109.3	122.4	128.5	132.8	135.2	113.8	133.3	122.1	195.5	237.6	242.6	392.7	672.7	497.5	190	124.7	119.3	145.8	142.2	132.8	138.4	129.4	150.9	119.8	266.3	299	456.6	1057.9	805.7	149.7	153.1	137.9	343.7	324.6	368.2
Rv0411c	112.3	126.4	96.8	172.2	44.1	34.8	223	157.5	63.6	107.3	108.8	205.8	249.3	200.5	153.9	169.2	183.4	177.8	196	164.1	189.6	185.5	277.4	295	321.1	646.9	1017.2	854.4	223.6	192.7	150.6	155	190.4	195.4	184.3	179.1	229.2	189.7	404.5	530.8	695.1	1686	1379.6	131.3	143.6	139.7	355.1	337.3	364
Rv0412c	211.1	273.1	169.2	233	743.7	625	341.5	178.5	627.8	709.9	126.6	282.2	260.6	189.6	141.4	141.2	128.9	129.1	140.5	115.6	140	127.7	190.1	268.7	241.3	546.9	644.4	633.9	300.8	232.3	146.7	143.2	142.3	157.8	141.4	146.3	148.6	128.7	316.9	405.6	697.8	1316	1123.3	169.6	174.3	188.1	507.9	476.5	589.5
Rv0413	114.9	120.2	83.4	122.3	400.3	388.1	137.1	115.1	441.9	382.1	106.8	119.3	275.7	206.5	209	169.7	190.8	231.4	194.5	167.5	199.6	204.2	237.4	218.2	294.2	241.3	278.5	258.6	297.1	201.8	155.8	180.6	164.2	185.7	182	207.2	211.3	228	252.6	261.1	258.2	284.6	232.1	81.8	58.3	70.3	99.8	117.5	103.7
Rv0414c	17.4	18.3	28.9	40.1	46.1	55.8	26.8	42.4	82.2	55.6	45.6	37.1	135	138.9	104.6	85.6	87.5	92.7	71.9	71.2	72.3	65.1	66.3	76.3	70.6	59	48.1	62.9	114.6	121.5	94.3	89.7	75.4	87.5	68.6	78.8	88.1	69.5	62.5	58.5	72.5	66	81.6	38.1	36.8	43.3	33.4	31.7	31.2
Rv0415	124.1	133.2	82.5	59	377.7	436.6	78.1	74.5	398.8	317.5	66.4	67.5	125.8	136.9	118.1	93.1	103.1	118.1	87.3	95.2	103.5	97.3	94.2	151.2	148	186.2	148.2	177.2	125.8	123.5	96.2	92.1	94.8	96.2	90	98.4	111.4	99.1	155.3	183.7	179.3	155.5	168.6	94.1	91.3	89.9	220.2	207	213.5
Rv0416	45.8	101	65.2	62.1	16	25.7	35.4	52	18.8	39.2	27.6	40	1.4	3.8	1.4	4	8.6	6.1	4.9	7.3	2.8	12	3.1	7.5	15	5.4	20.5	7.8	6.5	8.6	7	11.8	8.6	4.2	8.1	11.8	5.5	14.6	10.5	27	17	19.6	9.1	47.7	40.4	72.4	119.3	105.6	93.6
Rv0417	56.7	57	53.3	46.4	29.8	31.3	22.6	42.5	35.1	44	65.3	39.4	37.3	53.5	63.1	47.9	63.4	32.3	53.6	41.6	56	45.7	37.6	67.9	67	54.9	74.8	84.2	44.7	50.2	53.9	57.6	51.9	50.5	42.1	45	54	49.5	70.1	86.5	75.5	66.5	71.9	74.8	61.9	57.9	118.5	110.3	114.9
Rv0418	163.5	151.6	270.7	266.4	65.3	76.4	111.2	229.6	80.2	93.3	266.7	241.2	332.2	284.4	256.7	244.5	199.9	190.6	194.1	190.5	181.5	162.6	99.1	104.7	105.9	123.4	82.9	82.4	365.8	291.4	239.9	216.9	186.8	206.1	194.9	206	190.7	174.2	110.7	128.7	120	68.4	70.5	234.6	198.5	218.4	64.2	77.3	70.4
Rv0419	323.5	313.5	304.7	273.4	648	621.9	263.6	293.9	552.1	676.6	246.5	286.7	268.1	270.1	310	327.7	320.5	336.7	307.9	323.6	302.1	312.3	285.8	345.5	321.5	449.1	438	454.1	253	290.2	283.8	329.4	312.9	303.9	308.1	289.8	287.1	304.7	360.1	378.9	482.2	548.3	457.5	280.3	299.3	273	377.5	350.1	353
Rv0420c	197	170.2	118.4	77.5	343.3	343	73.4	76.1	449	423.5	112.8	108.4	82.6	49.7	50.1	77.4	56.4	65.8	69.1	58.3	51.4	40.5	43.2	22.8	63.1	45.2	39.2	23.6	77.1	66.3	62.9	56	58.6	72.6	44.3	38.1	29.3	40.1	40	44.2	33.3	21.9	32	85.1	105.2	91.2	28.6	45.6	34.5
Rv0421c	10.4	11.4	40	46.2	18.4	13.1	50.5	55.9	21.2	32.5	31.3	66.2	129.7	98.5	127.8	119.4	122.5	139.8	133.2	150.7	127.6	72.5	106.6	88.5	102.9	56.4	69.9	62.9	135.1	102.5	126.7	133.6	118	132.7	129.3	129.8	109.8	75.4	77.9	61.5	60.2	36.5	63.7	52.2	39.1	41.2	35.5	45.6	39
Rv0422c	149	146.4	104.3	143.6	53.9	56.5	116.5	120.1	78.7	107	121	127.7	165.6	146.3	167.9	148.4	149.3	167.4	161.3	154.7	127.2	124.3	124.7	96.6	99.4	95.3	100.9	78.1	167	136.6	149.2	178.5	150	136.7	156.7	134.1	122.6	96.9	122.7	104.6	115.5	85.9	82.5	143.9	138.6	120.2	151.1	126	115.8
Rv0423c	577.6	659.6	410.5	389.4	170.3	157.3	376.9	292.6	183.9	330.1	389.5	410.5	352.3	350.9	357.7	357.5	345.7	353	353.6	344.5	355.2	355	335.8	377	359.7	443.2	395.8	450.4	360.7	335.1	346.3	337	341.2	333	357	349.7	377.8	384.7	405.5	439.8	482	426.9	417.8	391.7	408.6	385.6	647.4	600.7	545.8
Rv0424c	116.3	109.7	172.1	212.7	83.9	100	233.3	170	88.6	103.7	128.9	254.9	202	243.7	309.9	355.7	318.3	285.7	351.4	366	404.9	314.4	346.7	298.2	257.5	238.9	236.4	307.9	210.5	225.9	327	327.1	331.9	336	328.6	380.4	406.3	287.9	273.4	243	204.5	258	354.5	299.6	340.2	304.1	196	235.4	267.3
Rv0425c	50.4	54.5	70.1	89.3	72.5	68.7	117.5	89.5	86.5	102.9	91.7	127.1	184.6	144.5	176.1	194	212.5	233.5	229.3	248.7	239	198.6	245.4	235.2	237.9	215.4	242.8	238.6	172	143.9	178.2	198.9	195.4	228.2	232.8	252.1	223.7	189.8	219.4	205.6	201.3	271.1	248.2	110.1	117.1	114	170.2	157.6	165.5
Rv0426c	941.2	876.8	623.3	578.1	777.1	852.1	446.2	460.2	706	623	612.3	395.8	282.4	484	434.9	462.6	410.6	403.2	379.2	414.1	426.1	467.4	623.8	904.4	781.5	882.1	1011.3	1015.2	352.1	382.6	446.5	390.7	442.4	404	419.8	389.5	408	543.7	783.2	835.4	836.2	1017.2	884.3	746.9	795.7	677.3	2087.3	1900.5	1616.5
Rv0427c	88.3	79.8	103.8	86.8	95	88.5	58.6	98.2	93.3	87.6	94.3	94.1	115.9	105.2	102.7	105.2	97.1	119.8	98.2	106.7	88.4	103.9	57.9	68.4	41.4	53.4	48.4	52.7	116.2	117.3	116.7	107.8	113.4	112.3	100.9	96.6	97.9	97.8	65.7	45.8	38.3	47.9	32.9	98.2	89.1	105.5	106.1	99.8	99.5
Rv0428c	61	43.6	78.7	76.3	36.4	39.4	40.4	86	31.2	45.6	79.7	75.3	87.6	76.3	87.6	78	66.1	69.6	71.5	70.8	51.6	51.4	30	25.8	34.8	10.5	5.6	12.5	83.9	96.6	78.7	75.1	81.5	58	71	51.9	46.4	40.6	34.3	18.8	13.1	7.4	4.1	84.6	61.4	70.9	18.8	26.8	30.3
Rv0429c	261.5	239.1	244.8	190.2	95.6	121.5	109.8	212.3	88	114.8	207.5	201	173.4	166.6	133.6	137.8	104.6	92.6	108.1	91.9	60.7	58.4	60.8	53.5	52.4	49.3	38.5	30	178.9	137.6	140.5	118.2	110.9	95.7	98.5	81.2	58.9	78.7	48	40	29.7	31.1	15.8	169.7	144.8	164.8	70.3	64.1	64
Rv0430	1524.8	1203.9	1391	993.5	1039.9	887.3	496	999.9	1007.2	1540.3	908.6	971.5	543.3	748.8	825.6	885.5	861.2	786.2	625.2	539	420.5	402.3	317.9	426.4	418	432.2	507.2	330	589.5	625.1	1038.3	860.7	780.1	629.9	544.2	349.6	404	348.3	407.7	362.8	393.8	411.3	359.3	1370.2	1269.6	1366.1	281.7	361.8	369
Rv0431	246.1	256.3	343.5	310.6	181.5	191.8	209.2	333.8	192	238	293.9	389.1	402.9	363.8	364	368.6	335.9	334.7	311.7	253.1	212.7	243.3	242	239.9	183.4	196.9	191.7	140.6	401.2	410.2	435.4	413.8	334.1	326.3	286.9	228.5	234.1	240.3	192	238.5	206.7	185.8	158.4	362.4	300.5	344.1	131.9	162.8	180.7
Rv0432	450.9	369	412.8	426.9	108.3	139.4	349.5	500.4	111.5	195.2	431.4	495.3	491.4	554.3	595.5	558.8	508.9	457.4	467.2	464.5	496.6	518.8	447.1	432.9	483.5	294.6	288.3	426.5	517.3	537.4	607.5	590	600.8	505	531	492.2	496.8	544.9	475	456	390.9	300.5	268.9	421.1	417.3	472.6	293.6	337.8	285.5
Rv0433	158.6	135.8	236.9	236.8	40.4	36	179.5	280.1	44.7	57.8	265.1	257.3	249.9	252	271	284.1	263	244.3	251.4	241.1	187	191.6	169.8	183.3	196.7	143	102.6	125.9	251	247.5	284.1	252.5	236.1	225.4	240.3	218.9	197	198.2	180	147.9	133.7	106	83.7	275	258.5	253.5	156.5	170.1	152.9
Rv0434	59.1	57.3	90.6	94.9	60.7	83	93.5	122.6	84.1	93.3	90.3	111.5	126.8	110.9	142.9	132.1	120.3	155.6	163.6	140.6	136.8	106.1	122.1	109.1	110.2	67.2	68.7	84.1	143.1	118.9	154.1	126.4	141.4	132.2	143.8	163.9	131.1	135.6	121.3	84.4	55.3	62.7	67.1	107	86	85.5	62.9	61.1	44.4
Rv0435c	20.7	16.2	45.3	63.2	39.1	40.8	74.6	93.4	51.6	60.4	62.2	87.9	156.6	96	115.8	123	120.5	136.5	134.6	133.3	127.7	116.8	106.9	87.6	76.8	61.8	51.9	48.8	155.8	98.7	116.2	129.2	122.5	128.5	133.2	138.8	123.2	97.7	86.5	72	58.1	53	50.2	57.4	53.6	53.9	29.6	31.1	31.7
Rv0436c	62.7	62	126.7	144.2	127.4	102.4	103.2	160.1	161.4	94.2	123.2	122	163.5	121.3	143	154.1	168	170.2	189.3	152.9	162.2	150.1	156.8	150.6	147.6	133.5	115.1	107.1	168	128	149.1	191.5	159.8	164.6	154	170.4	161.1	150.3	144.6	146.8	163.9	95.8	71.4	135.2	119.9	114.3	82	80.5	105.6
Rv0437c	109	110.8	125.5	147.8	302.5	348	155.8	148.9	341.8	284.4	122.3	141.8	229.8	194.1	192.6	175.2	202.3	197.4	154.4	189.6	181.6	169.5	157.5	172.9	197.5	206.5	158.2	191.9	216	209.2	171.7	199.9	184.2	163.3	179.9	158.7	191	199.6	210.2	211.8	173.6	196.2	172.1	95.8	80.1	112	114.9	116.7	93.2
Rv0438c	106.6	100	83.8	89.5	64.7	64.8	100.4	100.3	48.8	67.7	93.4	88.9	108.5	92.2	93.9	81.3	83.4	67.9	79.4	71.5	85	82.6	45.8	72.7	68.1	62.9	73	73.1	106.6	105.3	83.9	95.2	83.9	76.5	80.8	70	83	80.8	57.2	67.4	65.5	81.4	54.1	76.7	71.7	69.7	66.1	72.3	61.8
Rv0439c	233.8	235.7	204.9	178	101.9	105.6	108.9	199.5	92.6	142.2	185.9	183	128	155.5	132.8	89.2	115.4	74.4	89.1	100.8	99	113.1	75.8	76.8	82	48.8	57.9	45	106.7	140	118.8	89.4	106.6	97	97.3	89.6	102.2	129.5	69	73.1	49.9	36.1	44.2	109	94.4	111	53.4	73.4	39
Rv0440	13826.8	13429.9	24252.7	19195	6872.9	4353.9	31658.5	41882.3	3479.2	7417.3	24559.7	14663.9	767.4	4371.6	4538.3	5871.3	7659.2	7315.2	6589.9	5591.5	7236.3	8579.3	3036.1	2633.3	2729.5	1663.1	1612.4	2253.8	886.3	4386.5	3736.9	5660.7	7999.2	7850	6998.1	6108.8	6823.2	9583.7	2646.1	2602.7	1423.6	1797	2055.1	9152.5	6265.9	7603.4	16711.9	15407.3	15713.8
Rv0441c	105.4	110.9	86.1	114.7	263.4	282.3	74.1	98	167.1	143.4	71.1	129.1	146.5	133	160.3	138.7	131.8	109	116.3	140	138.8	146.1	127	150.5	148.7	248.3	248.8	226.4	154.3	152.9	124.8	134.5	139.7	124.8	121.4	131.8	139.6	139.7	172.5	206.8	250.8	369.8	327.5	89.2	80.2	96.6	146.7	170.3	135.5
Rv0442c	45.8	52.7	47.3	40.1	310.2	326.6	40.7	50.1	354.2	240.7	36	31.1	69.7	52.7	53.6	43.8	36.9	34.8	37.9	39	43.5	39.9	34.6	49.8	48.2	67.4	69.4	79	76.5	44.2	42.5	41.7	32.5	35.4	40.4	44.2	33.2	38.5	59.6	65.6	84.9	92.1	85.7	66.3	70.2	60.1	55.4	64	56
Rv0443	295.4	283.6	231.8	225.4	1035.1	915.3	312.8	176.2	1886	1531.4	199.4	229.5	420.3	293.7	287.6	275.9	288.7	257.6	258.4	276.9	368.9	389.2	355	264.5	239.2	385.5	321.8	436	383	371.4	286	305.5	298	240.5	288.9	315	390.8	377.5	326.7	387.8	423.8	435	500.8	198.5	271.2	239.1	189.2	165.8	173.3
Rv0444c	83.5	55.7	179.5	200.8	33.9	19.4	124.8	170.6	31.8	52.5	176.3	218.6	466.4	326.2	340.1	342.7	362.8	364.8	370.5	321.2	330.3	271.1	213.1	220.6	224.1	261.2	187.9	167.9	409.4	314.2	323.4	362.4	332.1	340.4	363.3	329.8	300.1	256.2	237	238.8	222.7	172.8	224.3	217.2	188.2	195.8	90.9	95.6	104.5
Rv0445c	130.6	154.7	246.4	213.2	146.6	152	160.4	206.3	225.7	154.7	253.4	220.1	203	168.5	213.1	168.5	147.2	195.1	157	157.1	137.8	145.1	127	108	94.7	142.9	67.6	86.1	220.2	182	190.3	201.8	161.1	160.2	162.2	167.4	150.1	120	117.5	121.4	111	99.1	91.2	315.2	281.9	278.1	115.7	162.8	157.3
Rv0446c	61.5	56.1	71.5	71.1	92.9	84.8	82.5	88.8	93.7	73	91.4	74.3	99.9	61.4	82	87.4	79.6	92.8	73.4	80.3	64.7	56.5	61.7	76.3	59.2	53.4	36.3	44.1	96.1	79.5	76.1	86.3	81	62.4	97.3	83.4	67.6	68.3	55.5	53.5	44.6	42.7	30.9	72	59.1	66.1	34.3	37.3	31.9
Rv0447c	67	46	47	44.4	80.3	98.5	48.3	39.6	105.2	73.9	74.2	46.9	40.7	25.7	27	33.8	26	26.7	22.9	21.7	22.2	21.5	20.7	18.7	27.1	21.5	17.8	24.6	47.7	25.1	33.5	25.7	22.4	27	19	23.8	22.8	21.9	22.6	18.2	19.2	12.6	19.5	61.8	58.3	63.8	20.6	23.8	23.8
Rv0448c	2.2	2.2	2.6	5.9	14.9	11.6	9.8	10.3	10	12.9	11.4	10	0.9	1.6	4	4.7	5	1	5.8	2.3	2.6	4.8	1.9	3.1	0	2.5	5.1	4.9	2.8	2.4	4	2.8	2.2	5.6	1.7	3.1	4.9	6.8	0.7	2.1	1.3	4.1	9.4	1.9	4.2	2.3	1.8	6.6	5.6
Rv0449c	30.4	39.9	45.3	59.7	307.7	266.8	101.9	97	265.7	192.6	73.1	75	50.7	41.4	49.9	34.8	37.6	30.8	33.9	22.3	26.2	26.6	32.2	17.8	17.3	18.4	14.8	12.3	36.8	47.8	41.8	42.1	37.7	30.2	29.2	29.7	25.6	28.1	20	19.3	18	14.7	19.5	54.9	56	52.6	89.5	84.2	88.6
Rv0450c	108.7	97.1	283.5	291.7	246.4	228.9	226.5	398.6	195.6	165	243.2	304.6	93.1	81.5	91.3	98	93.9	97.6	93.8	94.8	80.5	81.8	75.5	69.6	62.7	52.8	46.4	50.4	106.1	89.7	108.5	102.1	101.8	99	95.8	92.1	84.2	91.2	67	58.9	45.6	38.8	48.4	196.4	243.6	202.1	407.8	367.4	473
Rv0451c	319	311.9	569.7	549.9	327.1	381.3	429.8	781.3	191.8	125.1	509.1	499	50.9	62.5	47.2	77.7	72.8	69.2	71.4	48.8	61.7	41.9	79.4	57.9	65	59.9	68.1	38.3	94.7	49	81.8	55.6	72.8	74.6	75.8	61.1	51.2	59.8	61.7	52	57.3	67.1	72.7	343.4	530.8	387.4	952.3	948	1162.9
Rv0452	496.5	441.1	381	390.9	1062.8	1163	399	519.8	888	612.4	293	296.8	66.4	92.4	98.4	78.5	66.3	68.9	69.1	50.3	49.5	45.8	36.5	23.4	23.3	37.3	21.4	25	82.7	110.2	96.5	80.3	75.9	64.6	68.7	57.5	65	47.7	34.7	43.2	22.3	45.6	40.6	82.2	96.8	73.8	99.2	84.3	112.2
Rv0453	127.9	72.2	20.3	25.1	33.6	40.4	18.3	42.1	31.4	12.6	20.4	24.5	20.1	22.5	21.3	18.6	17.3	16.5	18.6	16	16.8	16.2	10.2	12.4	11	19.2	19	18.7	15.9	25.3	19.9	17.9	15.5	15.7	19.3	16.5	17.9	12.5	9	9.9	15.6	22.6	17.3	11.9	9.3	9.9	23	25.3	32.6
Rv0455c	1060.6	1159.7	672.9	552.9	580.8	516.9	616.4	522.8	568.2	578.2	625.3	657.3	444.9	702.1	620	563.6	548.6	494.4	497.5	497.5	458.7	538	466.5	654.8	533.8	520.7	358.2	572.1	558.9	606	728	554.9	531.6	577.1	494.7	519.3	500.6	620.3	609.7	643.8	612.6	499.1	524.8	727.2	831.9	785.6	1006.4	972.5	1075.4
Rv0456A	58.7	99.4	37.1	41.8	753.9	676.5	93.7	16.9	667.6	578.3	43.8	71.4	11.9	18.1	13.5	5.9	19	14.6	22.1	3.5	21.9	16.3	14.6	12	17.9	9.7	39	23.3	35.3	26.4	16.6	23.9	14.5	10	14	19.9	11.2	9.6	16.7	10	17.7	18.1	39.7	44.9	48.1	45.9	74.4	64.6	47.1
Rv0456B	6.4	9.5	10.9	3.1	10.8	13.2	4.5	9.6	15.8	9.4	7.6	5.6	0.3	0.9	1.6	2.3	0.8	1.4	0.8	0.7	0	0	0.7	1.1	0	0	0	0	2.1	1.6	1.2	0.9	1.5	0.7	0.7	0	1.2	0.2	0	0	1.9	0	0	5.8	5.1	3.3	1.3	2	4.9
Rv0456c	100.9	81.8	68.6	83.3	142.7	163.2	66.5	128.3	130.1	104.8	47.3	76.8	64.9	101.2	94.8	101.9	98.4	51.9	98.9	65.6	99.9	114.3	134.8	212.4	139.8	157.9	132.2	80.4	58.8	77.2	103.8	101.2	96.5	96.5	95.5	65.7	80.8	114.3	139.8	143.7	92.3	86.3	84.5	128.4	150	155.9	191.8	172.8	134.8
Rv0457c	80.1	92	85	71.3	48	40.2	43.9	46.4	105.8	93.2	73.8	77.5	62.5	71.7	74.4	75.9	86.8	65.4	72.5	70.4	72.8	81.3	33.9	45.6	43.1	65.5	64.5	45.6	61.2	80.4	85.2	76.2	77.9	73	73.2	76	85.2	80	50.5	49.7	53.6	53.7	55.8	36.2	40.7	33.4	46.5	54.1	40.2
Rv0458	57.9	59.1	45.8	60.5	56.8	70.2	114.5	74.4	54.7	59.8	52.9	44.9	85.4	83.8	75.8	58.4	73	68.4	75.6	88.2	125.1	134.1	284.9	404.3	420	409	368	493.8	78.2	74.6	61.8	66.3	59.2	77.1	85.5	89.8	126.6	192.6	466.4	591.5	506	473.2	554.8	115	121.7	115.7	305.2	298.8	234.3
Rv0459	19.3	39.6	34.6	53.4	19	30.5	127.6	79.5	47.4	33.9	43.9	45.9	69	51.6	23.9	32.3	35.7	56.2	50.5	75.2	102.5	136.8	239.6	336.6	375.3	326.4	275.5	432.6	42.7	39.7	30.4	35.9	43.8	45.1	56.1	75.3	112.1	167	395.2	440.1	397	310.6	381.2	125.4	114.3	114.7	314.3	270.4	249.9
Rv0460	583.5	591.8	552.2	486.9	835.9	724.6	265	415.5	1181	1569.8	457.9	378	292.6	455.9	391.9	433.1	472.2	507.4	352.9	394.4	330	321.7	277.3	364.6	414.9	420.3	338.9	384.4	330.6	424.6	458.2	454.8	452.3	385.5	364	336.6	315.3	388.5	345.6	436.6	437.3	433.8	363.3	603.5	501.6	572.4	203.4	242	248.4
Rv0461	311.2	276	379.7	333.4	229.9	223.3	128.9	262.6	231.8	240.7	249.2	317.1	238.9	258.8	264.8	312.1	300.7	348.2	315.8	300.5	226.8	198.3	202.8	186.5	207.5	366	290.5	237.4	252.9	277.6	259.1	319.9	302.8	321	268.5	257.7	252	238.1	252.9	270.1	329.2	307.3	227	404.4	300.1	338.7	177	172.5	183.1
Rv0462	790.5	754	783.5	799.7	84.6	81.9	623	632.2	117.9	217.1	809.1	837.5	895.5	852.3	807.1	747.1	660.3	659.6	609.2	636.5	660	725.1	499.7	429.4	455.8	427	324.9	456.6	874.2	833.8	802.9	702.9	683.5	669.8	605.2	604.4	671.6	693.1	464.4	478.4	441.2	362.2	379.5	502.6	500.5	563.3	235.2	257.4	269.8
Rv0463	171.2	183.9	243.3	256.8	26.2	29.7	213.5	279.4	41.6	58.4	304.6	238.2	321.1	211	220.9	201	155	169.8	145.4	173.4	144.7	140.9	86.2	124	70.6	84.3	66.3	88.1	260.7	208.1	195.3	182.1	151.2	143.7	147	170.9	184.3	166.3	118.4	123.5	106.5	85.9	34.1	177.7	156.5	175	70	89.2	83.7
Rv0464c	285.1	298.2	329.5	302.5	69.3	58.3	177.8	341.3	42.7	64.9	319.3	338.9	235.3	184.6	235.9	255.3	255.5	254.2	226.9	221.3	199.1	161.9	205.7	131.8	134.9	145.6	136	141.2	200	175.3	267.6	263.2	247.6	227.2	241.3	218	182.9	177	141	138.4	146.2	111.7	102.9	318.8	366.7	350.5	333.5	384.8	414.9
Rv0465c	306.1	289.9	215.2	157.4	87.8	105.4	140.2	183.2	127.1	115.8	226.9	222.9	61.1	62.8	80.4	70.8	62	51.5	53.5	45.6	45.5	39.8	36	32.5	30.2	33.2	30.9	27.8	66	71	92.4	72.4	71.8	54.4	47.8	38	45	54	28.3	24.8	32.5	24.4	23.8	112	123.3	132.5	406.1	371.7	437.8
Rv0466	828.4	727.3	740.5	557.1	305.7	372.3	638.9	591.6	281.7	187.2	641.6	401.6	338.1	343.4	443.2	513.7	481.4	432.4	399.8	337.3	269.3	245	162.6	136.3	113.5	179.3	119.4	152.7	338.2	283.7	458.9	411.4	480.5	404.7	369	313.2	239.9	221.6	161.5	136.2	129.8	111.1	85.2	475.1	547.9	552.3	253	258.5	261.6
Rv0467	12774.4	8689.1	850.2	838.1	4634.2	5219.3	1209.2	208.9	1968.8	1208	1464.9	1132.1	165.1	234.1	316.7	307.5	260.2	203.8	206.6	290.6	228.6	225.1	111.8	75.3	55.2	59.1	119.8	114.4	162	249.7	340.6	295.5	263.6	251.4	228.7	266.2	221.9	256.5	63.3	47.8	57.2	92.5	88.2	171.4	357.9	165.7	1106.2	1191.4	1165.2
Rv0468	3341.7	2065.7	434.5	453.3	78.1	95.6	456.4	294.1	49.7	120.7	660.3	476.6	149.4	172.4	203.4	170.9	163.6	147	136.7	138.5	120.9	145.6	85.4	95.6	98.2	88.4	74.8	86.5	150.1	185.4	195.2	196.9	173.6	151.5	152.6	149.3	116.4	126	97.2	96.5	82.5	91.1	60.5	201.7	242.4	191.5	289.6	328.6	343.7
Rv0469	3208.7	2329.5	937.8	720.9	119.7	122.6	694	537.1	69.1	168.4	869.1	716.9	299.5	396.1	355.3	433.5	383.6	355.6	343.6	310.8	317.2	297	362.2	318.2	345.2	212.7	212.5	189.9	350.2	326.5	499.4	388	374.1	361.8	357.7	307	280.5	322.4	312.9	266.1	221.2	144.5	165.4	597.8	724	666.1	740.4	723.2	696.8
Rv0470A	6.6	4.9	10.6	5.1	27.5	28.6	12.9	22.2	12.6	19.5	14.4	17.3	25.4	13.1	14.7	19.7	13.3	15.1	31.9	27.5	12.6	9.6	35.9	17.7	17.6	20.4	15.4	23.9	30.9	24.9	16.6	18.9	13.2	17.8	17.7	18	17.7	14.8	17.5	21.4	29	34.7	21.3	19.6	13.7	9.1	8	18.4	16.9
Rv0470c	741.2	813.6	798.8	685.4	377	416.6	644.5	634.8	315.8	386.9	642.6	651.8	600	531.4	585.1	575.7	545.8	577.4	527.5	506.3	504.2	509.9	507.6	507.6	490.5	556.4	516.8	579.8	614	577	634.4	592.6	561.1	546.8	519.6	531	540.6	534.5	580.5	536.8	634.9	467.9	522.7	636.7	764.5	708.8	767.7	762.7	755.7
Rv0471c	62.6	78.1	91.1	97.2	312.2	330.9	103.4	126	398.9	256.5	100	91.1	76	53	47.5	47.8	49.5	38.4	38.7	60.8	40.8	37.7	33.7	44.7	39.2	59.9	39.8	71.2	83.6	61.2	46.7	39.3	41.4	48.1	40.7	42.4	55.9	39	61.8	67.9	73	72.8	71.8	71.5	68.4	73.6	89	86.9	97.5
Rv0472c	226.6	264.9	290.3	245.1	262.7	259.7	308.7	280.1	260.9	228.6	218	281.3	222.7	201.2	215.9	246.2	238.4	222.4	222.5	202.7	212.2	207	225.6	249.7	260.4	362.1	337.7	345.5	236.6	202.7	260.7	245.9	268.1	234.4	231.8	232.6	243.1	227.6	271.7	333.4	397.2	471.8	463.5	227	268.3	226.7	294.4	303	302.3
Rv0473	78.2	66.8	76.6	78.3	153.2	140.6	99.3	81.3	164.6	144.4	55.6	78.7	105.2	77.5	70.3	80.3	75.2	81.2	78.8	90.7	99.5	102	100.3	120.4	126.4	187	217.5	202.5	109.6	74.2	75.2	77.6	77.2	85.4	92.2	97.8	106.2	94.8	124.4	151.8	197.5	248.5	254.4	78.6	88.2	75.1	104.2	102	117.4
Rv0474	339.7	439.7	156.6	199.6	629.4	620.7	235.1	203.4	479.6	448.7	189.2	162.6	273.4	222.8	182.7	232.1	174	160.1	180.9	190.1	180.3	211	278.7	346	329.8	460.9	606.9	535.7	241.3	219.5	256.9	208.5	175.4	153.9	154.3	152.5	162.8	190.7	276.7	236.1	413.8	532.8	384	207.2	202.2	216.1	376.7	335.2	380.6
Rv0475	1863.4	2047.5	835.6	688.7	536.5	576.4	1396.8	871.8	373.3	705	747.4	498.2	808	816.7	746	675.1	836.5	811.3	830.8	874.2	973.4	984	1147.1	1212.7	1201.6	1052.9	1105.6	1352.8	783	736.9	749.1	716.8	778	829.5	839.1	882	940.7	980.5	1134.6	1178.1	1051.6	1346.2	1373.6	652.1	673.2	626.9	944.8	795.3	776.4
Rv0476	558.1	630.8	428.7	457.5	1745.4	1455	719.5	488.9	2292.6	1513.8	440.3	598.1	556.6	591.9	598.9	435.2	481.3	397.5	437.2	451.6	420	503.1	564.1	603.7	597.3	766.3	670.7	775.5	608.1	640.7	561.9	499.7	480.5	464.3	475.7	416.9	501.2	462.7	594.5	684	895.2	1230.9	1309.1	498.7	500	509	1109.3	1109.6	1038.9
Rv0477	311.6	277.4	217.8	247.7	394.6	311	401.2	306.2	281	324.3	267.2	321.2	219.1	179.2	184.8	174.8	149.8	151.5	168.3	148.6	154.9	157.7	185.7	191.1	184.5	349.2	441.6	334.9	216	208.8	183.3	192.1	169.3	161.2	161.3	164.8	175.5	150.7	232.1	272.7	405.4	542.5	423.8	327.7	308.8	318.5	442	415	425.2
Rv0478	22.7	21.4	25.2	47.2	65.3	48.8	59.2	47.8	65	45.2	34.8	52.3	114.5	93.1	69.7	77.8	84.9	89	80.7	76.4	73	67.7	92	105.7	86.8	165.3	241	172.6	77.2	83.2	79.2	91.5	86.8	74.2	82.5	86.8	98.6	78.9	122.9	94.2	149.6	226.4	131.9	58.5	49.6	50.3	28.7	34.2	45.3
Rv0479c	202	232.7	346.1	330.6	182.1	231.3	151.8	370.7	200.1	171.7	362.8	335.1	262.6	279	324.5	324.9	315.7	300	311.6	290	298.4	347.1	247	286	261.6	223.4	212	236.5	302.3	304.2	381.6	333	348.4	315.2	308.8	321	305.6	351.3	285.3	259.2	241.7	187.3	189.3	323	361.4	303	222.4	250	192.9
Rv0480c	83.9	88.9	81.4	78.9	129.5	164.3	82.2	103.2	127.9	109.2	79.1	86.9	198.1	178.9	150.6	138	132.6	132.4	123.9	98.2	78.3	96.6	72.2	82.8	57.2	49.5	72.4	37.4	204.3	173.6	148.7	133.8	128.4	121.1	110	91.5	83.6	89.8	57.9	46	65.9	42.8	33.5	88.3	84.9	78.2	85.1	80.8	73.4
Rv0481c	69.5	52.2	103.9	93.7	51.4	53.5	90.1	98.7	58.2	40	108.9	77.6	86	92.2	99.1	48	62.1	72.1	61.4	58.9	40.8	62.1	140	95.2	81	48.3	42	52.4	108.1	90.3	75.8	68.8	62.9	65.1	55.9	43.4	55.8	65.2	88.4	81.8	31.1	39.5	28.7	205.3	178	181.7	235.2	230.8	244.2
Rv0482	67	64.3	100.9	72.5	55.1	58.5	79.3	89	49.6	49.4	97.9	66	90.1	105.9	83.7	82.7	68.6	79.9	61.8	56.3	39.6	49.1	40	29.6	29	21.3	22.1	23.3	99	77	76.6	73.9	62.3	66.1	61.8	49.7	45.5	46.8	19.8	16.7	16.3	11	13.6	50.4	53.2	54.9	41.9	48.4	42.3
Rv0483	842.3	809.8	844.5	760	318.3	308.6	955.9	756.4	212.3	244.8	881.1	957.4	1445.5	1225.2	1607.3	1798.6	1694.3	1653.1	1567.5	1439	1437.9	1258.1	704.8	552.3	564.6	720.2	731	661.3	1656.9	1335	1596.9	1857.4	1794.1	1723.3	1579.7	1537.8	1488.7	1209.1	687.1	653.2	747.2	688.7	684.1	415.7	538.2	400.1	690	624.1	721.7
Rv0484c	123.5	130.7	74.5	102.1	284.3	280.6	107.8	98.3	245.5	197.4	92.4	95.2	167.8	140.2	132.6	114.5	141.8	143	143.2	122.8	125.3	131.6	134.1	110.2	126.2	118.5	114.3	100.6	149.5	152	121.3	123.1	128.8	114.6	118.9	116	124.2	120.9	125.7	109.5	132.4	93.6	112.8	79.5	84.2	81.3	86.3	74.4	79.9
Rv0485	1352.3	1448.5	274.3	290.8	696	727.5	1009	535.3	620.8	671.7	489.5	490	932.7	786.7	710.8	664.2	617.4	544.4	547.5	537.9	642.8	616.4	462.5	364.6	335.5	414.6	489.5	440	908.6	833.8	628.8	676.9	569.3	514.9	511	565.7	645.6	628.8	379	372.1	419.2	565	526.7	206.2	190.2	187.4	404.5	367.5	486.7
Rv0486	262.3	289.8	110.5	166.6	207.8	203.8	474	215.5	226.9	255.8	199.8	221.1	599.7	422.5	292.1	284	276.7	339.6	318	344.6	404.1	409.6	446.2	464.5	528	664.7	795.5	796.9	515.5	398.4	278.1	310	270.1	285	324.4	354.2	363.1	405.4	525.4	603.6	638.6	1059.5	900.2	118.6	112.7	108.4	220.5	234.2	215.9
Rv0487	62.1	65.3	100.9	106.4	80.9	60.6	152.1	109.8	78.5	51	113.9	89.4	165.7	163.6	126.2	131	125.5	140.6	127	139.6	196.1	148.9	213.6	259.5	233	249.1	302.4	312.3	170	139.5	122.7	106.5	115.8	132.1	120.4	157	170.1	167.8	270.3	232.8	305.9	318.4	325	157.3	169.3	158.4	303.6	232	314.6
Rv0488	37.3	39.3	46.4	36	229.2	221.4	37.7	32.3	196.3	134.6	26.2	23.6	9.7	21.2	17.9	14	13.4	15.7	10.1	8	4.4	4.7	8.4	5.2	15.4	8.4	2.8	6.7	9.9	17.6	15	14.8	13.5	7.9	5.7	6.7	7	10	11.2	15	2.9	8.2	12.4	34.6	29.9	29.7	27.2	16.5	17.2
Rv0489	185.7	197.1	225.2	188.6	285.9	279	267.4	211.2	264.6	262.6	205.8	241.9	245.1	229.3	232.8	227.9	218.3	210.7	230.6	188.9	204.2	178.5	141.1	193.7	184	190.8	157	127.3	231.2	234.8	222.6	240.3	211.8	199.1	195.1	195	186	214.1	180.2	208.6	184	162.9	137.1	162.9	187.2	151.9	157.6	170.7	173.9
Rv0490	305.2	339.1	261.1	339.2	1331.2	1215.5	426.5	324.3	1520.4	948.4	265.3	394	314.4	245.6	227.2	239.5	241.2	250.9	306.5	296.2	331.4	314	281.7	331.6	301.2	566.3	523.6	607.1	324.4	231.1	211.4	222.4	248	271.4	271.7	341.9	343.6	334.4	408.3	470.5	659.4	870.7	742.2	238.3	230.3	230.9	309.1	323.2	336.1
Rv0491	156.7	173.9	220.3	285.3	120.9	92.8	336.1	301.6	112.9	115	267.5	299.7	152.3	130.1	140.1	195.2	210	195.7	194.9	220.9	232	198.8	197.4	240.6	220.7	388	481.8	463.8	153.9	137.3	150.1	172.1	181.8	201.2	217.5	215.4	222.5	179	216	230.8	366.2	695.8	548.3	270.1	284.1	259.3	221	220.1	286.6
Rv0492A	101.7	80.8	67.5	52.5	36.7	41.1	71.6	85.9	21.9	33.2	30.8	29.9	8	11.1	19.6	19.4	16.2	10.6	8.5	10.1	12.4	14	7.7	30	11	10.2	7.7	17.2	8.6	4.9	16.5	11.1	17.1	18.5	16.7	13.6	9.9	10.1	15.4	30.7	9.4	23.2	36.1	41.1	36.6	39.4	62.4	28.4	36.1
Rv0492c	45.1	38.9	31.3	34.6	53.4	80	49.2	59.5	71.5	50.2	36	33.3	70.1	67.6	77.4	71.8	89.9	86.5	75.8	96.3	113.3	105.1	84.5	81.6	67.2	51	43.5	41.5	61	76.4	63.3	80.1	80.3	88.2	81	88.7	102	101.2	59.4	80	45.5	61.5	39.8	34.6	26.1	27.8	32.7	34.4	39.4
Rv0493c	116.4	103.4	49.8	55.4	147	161.5	70.8	59.3	110.6	120.4	41.1	56	29.5	48.1	41.3	32.8	29.3	34.7	25.6	30.9	42.1	35.1	38.4	51.6	44.5	26.8	35.9	39.2	31.3	48	33	35.6	35.6	32.1	33.3	25.3	28.4	29.5	39.6	46.2	40.1	40.5	32.9	56.1	45.1	49.5	76.6	70	53.5
Rv0494	13	28.7	16.1	13.8	139.9	166.1	22.4	22.8	115.1	108.6	11.3	16.6	34	28.7	22.6	18.7	21	11.3	14.7	14.1	4.8	10.7	13.9	11.4	12.8	7.7	7	6.7	15.2	26	17	15.1	16.3	11.3	16.9	11.2	8.5	9.1	4.6	2.9	15.7	6.2	5.2	9.6	5.7	12.3	8.1	6.9	9.2
Rv0495c	187.4	208.8	161.2	191.4	360.6	316.4	215	195.3	549.5	441	163.3	236.2	418.9	379.6	333.8	339.8	291.5	343.3	318.8	341.8	393.1	477.4	325.1	356.6	315.5	427.5	420.3	417.8	443.6	397.1	321.5	318.8	330.8	337.9	326.8	356.2	408.8	497.9	404.7	443.7	478	524.1	518.8	129.3	110.6	112.7	151.1	130.4	127.1
Rv0496	215	227.2	298.8	277.6	531.6	441.7	210.6	248.6	626.7	512.7	263.9	266.7	326.7	283.5	248.9	237	226	229.1	227.4	223.8	180.7	208.5	192	184.7	171.3	186.7	204.3	207.4	312	265.8	260	223.2	238.7	203.1	217	207.6	208.6	197.7	163.9	196	198.4	205.5	174.1	274.7	283	279.4	172.8	164.5	183.5
Rv0497	93.8	112	207.4	227.1	70.3	65.4	177.4	263	56	58.3	183.1	201.6	246.7	237.1	236.6	235.9	252.5	258	244.4	261.4	219.1	253.2	172.5	199.8	172.9	190.3	152.6	168.3	289.7	263.8	246.3	245.5	267.3	280.9	233.6	261.9	241.4	245.8	202.9	159.5	167.3	143	147.9	224.5	231.7	226.5	162.6	159.3	143.8
Rv0498	42.4	37.6	46.6	65	74.5	66.7	71.6	93.9	62	72.4	58	95.5	130.2	117.1	122	149.8	132.6	150.1	134.2	138.9	130.5	92.4	117.3	72.9	59.1	33.4	47.2	33.6	120.5	106.5	144	154.3	138.8	155	138.5	140.5	107	97.1	54.5	40.2	31.4	43.3	46.1	79.1	81.6	69.9	23	26.7	27.4
Rv0499	22.5	15.6	56.9	52.3	48.4	56.4	58.6	69.2	57.7	52.8	40.6	49.4	97.7	63	75.5	66.1	75.9	83.8	76.5	81.7	62.3	39.6	55	50.5	45	30.9	49.3	22.2	72.5	56	65.7	82.1	60.4	72.6	70.7	66.9	55	40.6	40	23.9	20.6	14.4	17.2	57.8	56.8	59.9	28.9	22.1	24.7
Rv0500	179.9	136.4	149.2	129.7	59	71.5	137.7	170.7	51.3	65	134.5	112.9	173.1	173.3	147.9	142.9	141.9	125	127.1	120.3	104.7	114.1	89.9	83.9	84.1	79.3	75.4	91.1	174	149.4	146.8	131.6	143	125	109.3	102	114.2	122.6	86.6	112.9	102.3	72.6	57.2	90.8	82.2	95.1	43.7	47.1	42
Rv0500A	1409.4	1493.6	1091.1	1106.5	2448.9	1784.3	1087	1072.6	1894.8	2147	903.2	1003.4	849.1	1116.6	1130.9	1231.2	1338.8	1394	1264.4	1144.3	1054.5	1261.3	1695.4	2355.8	2120.7	2292.1	2491.6	2175.1	884.6	1147.4	1197.1	1429.7	1310.8	1271.3	1167.9	1028.5	1019.1	1263.9	1682.6	1848	2134	2181.3	2474.4	2166.6	2173.1	2143.6	3091.6	2843.6	2805.1
Rv0501	414.6	429.6	508.1	461.3	512.7	522.9	484.4	485	396.1	262.3	552.6	413.8	468.3	501.5	558.4	590.9	556.4	576.6	528.8	463.2	381.5	378.6	458.4	487.7	493	742.9	1021.7	899.4	476.6	467.5	642.5	634.2	552.8	493	495.2	402.6	366.4	377.5	459.7	399.9	720.9	1044.9	903.4	593.7	574.2	568	264.7	264.5	288.6
Rv0502	900.7	927.1	685.5	690	1236.4	1213.5	604.8	728.1	876.8	701.8	569.1	617.8	457	376	450	508.5	513.3	559.5	544.3	569.8	567.9	575.2	830.3	886.9	998.8	1189.8	1503.3	1239.1	458.1	399.5	538.4	529.6	546.1	551	564.6	586	549.8	579.7	849.4	856.1	1083.7	1197.7	1092.5	963.9	1062.2	967.6	1249.8	1151.2	1276.1
Rv0503c	557.6	467.2	628.3	482.3	105.5	152.9	337.2	542.1	45.9	76.1	511.5	424.1	455.7	540.8	498.6	527.4	407.9	436.5	396.9	330.4	263	288.7	403	463.5	451.9	396.1	468.8	378.4	502.4	554.8	617.8	479.6	443.7	407.2	383.1	288.3	267.9	317.9	414.2	396.5	427.8	345.6	309.8	855.9	956.3	945.8	593.2	610.8	612.5
Rv0504c	570.7	418.8	413.1	404	45.1	89.9	242.5	366.9	43.3	68.5	349.9	325.3	230.3	273.8	281.6	214.5	169.8	214.5	169.1	149.6	142.9	153.4	183.4	170.5	195.7	198	231.7	276.2	221.4	223.8	261.3	190.2	182.3	167.3	184.1	155.1	163.4	181	188.2	187.5	219.1	246.5	240.4	284.2	318.2	310.1	137.3	138.4	120.5
Rv0505c	124.8	143.3	158.3	182.4	146.4	149.8	191.8	217	171.9	170	159.1	209.1	214.6	214.4	246.5	240	252.2	252.2	283	321.8	394.2	441	340	402.5	475.2	591.7	600.3	637.6	205.1	212.5	210.3	215.7	277.4	307	320	359.2	422.6	488.5	494	693.2	647.3	784.5	780.4	172	173.6	169.6	228.5	218.2	194.6
Rv0506	481.3	441.7	557.3	539	687.7	624	347	438.2	528.2	656.3	422	434.5	142.9	156.8	162.2	183.8	205.9	154.7	179.2	142.1	134.1	142	158.4	166.6	197.4	181.5	148.8	144	134.2	164.8	183	212.4	185.6	174.6	182.9	148.9	144.8	159.9	136.2	175.4	134.1	122.8	155.4	723.7	803	689.7	662.2	664	720.1
Rv0507	51.9	46.9	81.3	77.9	46.5	37.8	76.6	76.3	32.3	29.5	61	73.9	37.5	35.7	38.9	49.5	48.4	46.6	61.1	50.4	51.6	56.4	63.7	57.3	63.5	68.2	77.2	68.8	40.8	35	47.9	48.9	49.3	51.5	54.8	56.4	55.7	57.2	63.6	58.9	86.8	83.1	83.3	97.5	99.6	100.4	64.9	68.3	82.8
Rv0508	39.7	31.9	57.8	81.8	31.9	23.1	122	76.5	26.5	22.7	84.3	123.4	134.5	154	200.9	172.2	240.8	255.2	257.6	253.8	303.3	343.3	265.1	228.5	134.1	182.1	196	200.9	132	149.6	228.9	221.2	239.8	234	230.8	231.8	281.8	279	240.2	174.6	178.5	216.2	121.6	95.2	93.3	100.2	86	85	103.9
Rv0509	420.4	380.7	575.9	589.8	395.7	405.9	977.5	727.6	339.3	329.8	618	576.5	852.2	728.2	900.3	1053.3	1163	1194.1	1293.7	1439.9	1665.5	1636.7	1825.2	1568	1461.3	1086.2	1036.9	1155.5	898.1	751.7	933.2	1069.6	1244.7	1308.7	1373.5	1523.4	1625.1	1637.2	1609.1	1480.4	1149.8	1004.3	913	579.9	573.2	579.4	733.9	699.2	742.1
Rv0510	267.4	207.8	303.3	337.3	630.6	848.5	849.4	506.7	837.3	531.8	391.4	370	805.5	522.7	620	740.4	838.7	969.3	921	921.8	923.8	823	1040.6	750.4	676.5	536.3	481	618.7	818.2	476	629.9	732.6	834.7	920	895	919.5	867.7	780.7	712.5	609.5	524.9	465.3	503.8	340.2	294.9	306.2	225.7	225	249.2
Rv0511	345.3	280.7	307.3	386.9	358.7	420.5	1268	558	347.6	390.1	400.6	479.9	799	476.8	451.4	526.9	632	675.3	688.9	675.5	642.3	520.8	568.4	491.4	475	404.9	442.1	500	784	488	434	526.9	605.3	643.8	696.2	671.8	609.2	474.9	454.6	428.4	410.6	488.4	486.5	278.4	257.1	271	175.6	200.1	186.1
Rv0512	53	51.7	117.9	149.1	59	61.7	486.7	199.5	112.8	165.2	168.1	206.8	393.4	155.2	176.9	203.1	246.9	280.7	288.5	280.7	224.9	145.6	198.5	159.9	137.3	128.1	141.2	139.8	363	157.8	174.1	227.7	239.4	264.8	305.4	278.1	192.5	142.3	145.1	111.8	132.7	184.4	216	151.3	143.7	142.8	91.5	101.6	85.1
Rv0513	131.5	126.1	165.5	182.3	143.6	151.8	463.3	258.2	155.9	182.4	174.7	219.2	239.2	130.2	143.5	171.6	189.2	191.7	197.6	188.4	133.6	118.1	157	153.7	103.9	93.4	129.6	138.6	205.2	120.3	145	152.6	167.7	203	194.4	200.1	134.9	100.1	105.7	91.6	79.5	122.3	121.1	222.6	200.7	218.4	126.4	117.2	124.9
Rv0514	53.5	43.3	82.1	89.5	38.6	69.4	288	163	107.5	139.9	99.5	151.7	171.1	112.6	124.4	145.3	116.3	161.1	158.7	160.8	99.7	66.1	88.7	69.4	76.1	67.6	76.2	75.5	162.1	128.9	92.4	142.9	101.6	107.4	132.5	141.1	98.2	81.7	79	55.9	41.2	88.6	85.7	89.1	74.4	76.6	47	45.8	62.1
Rv0515	0	0.5	0	2.2	0	0	1.6	3.2	0	1.6	0	1.5	11.7	5.7	7.6	4.6	6.9	7.4	3.9	7	3.9	3.5	5.4	3.1	3.8	7.5	3.9	8	8.8	8.2	5.4	6.6	5.3	5.9	5.2	5.2	5.3	2	3.5	5.8	7	8.6	10.4	0.5	0.3	1.7	3.5	2.9	1.5
Rv0516c	379.2	238.8	818.7	872.2	543.1	460	323	1014.6	533.6	361.9	2137.3	1048.5	326	1024.5	1455.3	1593	1499.6	1574.5	1542.9	1913.1	2003.5	2498.5	1255.6	1287.3	1120	752.5	579	619.2	344.8	989	1862.4	1686.2	1683.8	1707	1695.4	1710	1789.6	2922.7	1148.8	957	619.3	483.8	645.6	1632	1829.1	1493.4	1891.1	1808.3	1504.7
Rv0517	115.2	116	137.8	129.2	141.7	171.8	87.7	122.3	147.1	106.2	167.6	90.3	59.6	72.7	76.2	61.5	66.4	85.4	68.5	77.8	54.8	58.4	64.3	54.8	62.1	47.3	51.7	34.6	58.2	63.2	68.4	81.6	65.3	84.7	76.4	73.7	57.2	57	59.2	47.4	47.4	27.8	30.6	131.2	150	145.9	70.9	75.3	74.5
Rv0518	163.5	137.8	188.7	136.6	37.2	49.4	85.5	148.9	44.7	67.1	180.7	131.7	44.1	51.9	69.7	71	92.9	96.4	85.3	68.9	62	58.5	81	48.6	74.5	53.4	74.3	51.2	41.3	77.5	82.8	98.7	106.8	91	79.4	77.2	63.6	63.9	69.5	70.8	60.2	51.8	45.1	175.6	159	168	60.8	62.8	65.3
Rv0519c	134.9	124.6	138.3	116.4	77.5	83.7	75.8	123.4	119.4	155.3	109.7	154.4	118.6	158	208.9	286.8	264.8	233.1	229.3	183.1	164.7	154.9	117.2	127.5	124.6	109.2	122.9	132.6	133.7	171.1	220.3	256	243.9	201.6	207.2	191.3	157.5	151.9	135.8	105.6	132.3	111.8	112.5	108.4	100.9	104	46.9	62.3	52.8
Rv0522	55.3	58.6	58.9	76.3	139	121	65	52.4	118	123.9	61.8	81.2	48.4	46.1	52	45.4	48.4	56.8	53.5	38.8	58	50.5	42.3	48.3	49.7	111	140.2	108.5	47.4	48.5	51.9	57.5	51.5	49.9	52.5	49.1	56.6	51.8	56.1	73.1	105.1	167.2	170.6	85.8	115	87.7	140.6	140.7	169.6
Rv0523c	127.1	111.1	102.2	97.4	97.4	144.3	65.9	130.9	95.4	87.9	72.2	76.4	60.4	91.9	76.4	88.2	103.5	81.9	101.5	87.3	83	122.5	123.2	203.9	134.9	133.8	132.6	183.9	55.2	79.3	86.8	102.1	101	97.9	86.2	96.6	93.3	109.3	153.9	144.6	163.7	111.5	169.5	157.9	149.1	132.5	203.4	173.5	171.3
Rv0524	243.1	301.6	219.9	253.2	296.8	253.5	325.7	230.9	459.7	481.4	228.7	282.1	916.8	668.2	647	565.1	576.6	525.8	543.7	592.3	728.6	723.1	449.9	401.6	490.7	488.9	405	494.1	797.1	749	547.2	585.1	553.5	522.1	557.9	608.3	697.9	695	483.1	615	478.1	560.1	498.5	106.9	95	87	99.1	94	90.7
Rv0525	132.9	152.7	122.3	177.2	20.8	21.5	159.3	167	31	63.4	169	170.9	457.8	350.3	290	306.4	318.6	280.9	321.4	316.8	432.5	422.8	252.9	271.1	270	300.7	257.4	235.2	403	302.6	278.2	301.9	287.9	290.6	335.7	393.6	434	421.8	244.2	304.5	290.3	359.7	263.7	79.7	58	70.5	50.2	40	60
Rv0526	54.9	74.2	116.2	149.5	27.9	21.6	150.3	145.7	58.9	82	150.3	167.2	331.3	240.8	255.5	258.1	244.1	246.7	296.4	296.8	371.7	312.8	259.9	217.6	177.7	236.3	179.6	246.1	368.8	239.1	233.5	252.7	245.8	259.2	284.5	302.8	363.3	288.5	197.6	192.1	230.3	270.7	232.2	87.9	61.4	77.5	55.1	46.1	49.2
Rv0527	33.7	41.6	73.7	117.6	12.7	16.8	178.7	160.4	51.3	75.8	132.7	136.3	336.7	193	195.2	210.9	206.7	216.1	222.1	226	289.6	208.9	198.3	162.3	173.6	171.2	195.5	148.4	311.9	185.3	159.1	186.4	197.3	242.8	238	272.3	249.3	202.6	176.1	176	163.9	176.2	128.7	41.7	42.3	42.9	22.6	23.2	34.4
Rv0528	27.1	27.2	63.1	82.6	28.1	22.8	106.6	108.2	53.1	89.7	78.7	129.3	249.8	116.6	107.8	124.3	140	157.6	164.6	164.5	155.9	137.7	118.4	110.7	106.7	88.3	122.6	105.4	236.8	135.2	125.6	131.1	135.1	153.1	163.8	192.2	175.5	132.7	116.5	126.3	106.5	150.8	121.5	48.4	49.7	44.3	32.9	31.4	28.6
Rv0529	65.8	56.9	89.6	127.3	85.4	109.8	118.7	133.4	91.8	113.5	113.4	112	282	182	162.2	180.6	183.1	211	186.3	227.1	198.3	166.4	148.2	143.7	126.6	139.3	128.6	129.5	279	159.7	159.2	175.1	193.1	182.6	204.8	201.4	198.1	175.6	138.9	144	141.1	133.1	106.8	76.4	49.6	64.6	45.8	41	38.2
Rv0530	225.7	231.4	280.7	294.3	211.3	229.1	253.7	309.9	208.1	222.8	242	298.2	381.3	348.6	375.5	406.5	426.5	443.3	434.9	423.2	365.3	316.4	265.9	269	281.5	225.8	212.1	231.2	366.8	350.8	335	405.2	421.5	435.8	429.3	388.4	398.2	364.6	279.9	303.1	203.5	229.8	180.2	251	279.7	248.5	408.9	349.7	374.5
Rv0530A	558.3	502.9	365.6	289.9	2276.1	1874.8	513.3	253.5	2703.4	2655.3	317.6	379.3	327.8	298.9	332	259	227.9	272.8	268.5	284.6	342.2	301.7	473.4	511.2	675.6	740.9	658.9	639.4	281.3	380.3	344.9	320.6	286.4	276.8	205.1	276.3	338.6	394.3	634.4	627.4	827.4	870.8	836.3	408.9	714.5	527.3	1448.4	1534.5	1421.6
Rv0531	357.8	287.9	320.8	344.6	332.8	312.3	279.4	322.8	416	302.9	337.6	277.3	365.6	395.1	388.2	378.9	402	311	285.7	319.6	256.4	285.1	215.2	255.5	241.4	276.4	285.1	323.2	326	307.9	389.4	334.8	324.1	313.6	305.3	250.8	241.1	236.6	239.5	258.1	267.6	226.8	242.6	340.3	387.4	287.5	229.3	292.7	229.7
Rv0532	20.4	19.8	21	30.4	29.6	39.9	67.6	63.5	23.4	28.3	33.8	28.4	77.5	48.8	49.1	43.4	52.1	44.7	44.4	56.1	67.7	51.6	55.7	37.9	34.6	34.7	38.9	35.8	37.5	34.4	35.4	38.7	56.1	55.6	62.8	64.3	42.4	33.5	42.7	40.9	45.2	42.4	45.7	24.4	16.9	16	12.8	15	10.4
Rv0533c	190.3	163.1	188.5	174.7	163.5	160	182.8	166.8	158.2	131.5	191.6	170.9	225.4	259.4	245.5	222.9	222.6	214.5	213	188.4	170.2	168.7	232	201.5	227.4	194.6	200.9	209.5	246.1	226.3	259.3	226.2	236	206	201.6	189.5	160.7	182.9	220.7	198.2	173.7	255.3	253.9	176.7	184.5	184.4	106.2	120.8	99.8
Rv0534c	58.9	53.3	62	61.7	85.9	122.3	76.1	84.5	96.1	52.6	72.3	55.8	134.9	128.3	140.8	119.7	85.2	106	94.3	75.2	81.8	76.6	82.9	83	72.6	63.5	40.5	39.6	159.2	115.6	110.7	101.9	97.4	100.8	87.7	83.1	74.1	75.1	60.5	69.5	72.2	50.8	43.5	47.3	29.6	47.7	40.8	43.3	37.3
Rv0535	40.4	43.5	34.7	33.8	43.7	63.4	27.7	30.7	39.1	40.8	20.8	35.6	37.1	36.9	37	35.1	31.4	27.6	35.1	24.8	29.5	39.6	39.1	27.5	34.6	23.4	38.4	38.7	36.2	30.4	37.4	43.6	42.1	35.6	32.6	32	34.4	35	23.1	32.9	30.5	15.9	25.2	36.2	32.7	33.3	31.1	36.1	36.6
Rv0536	22.4	29.8	32.1	28.5	20.6	28.9	43.9	49.8	17.6	29.8	31.7	30.3	58.4	57.6	57.6	49.4	59.2	49.2	47.9	52.5	47.1	52.7	54.8	41.5	44.8	31.4	38.3	29.5	44.5	44	39.5	46.6	42.4	41.8	41.9	51.4	45.5	52.5	46.9	44.3	29.2	29.4	33.7	20.9	21.9	25.4	29.4	21.6	25.8
Rv0537c	127.2	114.6	182.8	207.8	187.6	177	228.5	261.8	174.8	143.7	179	194	296.5	230.5	257.2	228.1	279.9	318.4	283.9	301.9	289.2	271.2	258.1	251	248.8	227.1	229.2	171.6	267.4	261.1	227.6	263.2	259.2	266.7	295.1	318.7	288.2	253.3	240.5	227.7	197.7	192.4	179.8	212.6	211	204.8	258.4	222.6	240.1
Rv0538	110.7	85.4	63.7	63.1	114.1	116.5	105.4	89.6	101.6	92.1	67.5	57.2	119	102.8	102.6	109.4	104.4	90	113.1	109.6	112.2	115.9	73.1	88.5	93.8	98.2	119.9	139.1	124.2	99.8	89.1	88.4	111.9	105.5	102.3	112.3	121.7	125.1	99.7	103.1	123.2	127.3	135.2	53.5	51.1	48.5	80	84.2	82.8
Rv0539	40.3	44.4	46.3	44.2	20.9	35.2	79.8	74.1	24.6	26.4	45.2	35.7	110	127.8	96.6	97.6	92.5	100.5	89.7	93.9	96.8	58.7	89.1	79.8	77.8	76.6	76.3	65.2	110	99.4	72.3	104.5	100.5	98.7	89.2	90.3	105.7	79.1	68.4	84.4	73.8	79.7	58.5	42.2	45.5	44.2	50.2	41.4	41.2
Rv0540	15.4	10.9	23	13.5	7.5	17.5	19.7	20.6	14.3	10.8	13.4	14.4	52.5	42.2	44.3	34.9	48.8	43.2	50.9	45.3	26.5	40.6	30.6	30.6	43	31.4	34.5	23.2	40.4	47.1	33.8	41.8	40.1	33.2	40	42.3	31.4	28.3	28.1	34.2	27.9	22.4	26.5	16.8	21	17.3	16.9	17	7.9
Rv0541c	28.1	23.5	41.3	37.3	39.6	53.8	66.4	47.1	73.7	88.3	42.8	41.5	127.9	105.3	88	84.2	83.2	84.1	72.8	76.9	75.6	66.6	70.9	63.7	60.3	41.3	37	62.9	118.6	113.1	89	77.1	74.7	74.7	74.4	75.7	72.5	80.3	60.4	54.8	58.1	35.4	31.1	35.4	32.4	33.3	20.5	20.4	13.8
Rv0542c	10.7	15.2	19.9	34.4	48.6	47.2	85.3	49.4	61.2	68.8	41.4	62	140.6	92.1	115.2	106.1	105.2	122.9	120.3	105	89.2	68.9	117.6	80.8	79.1	94.7	108.9	91.4	123.3	79	99.7	129.5	104.9	99.6	104.6	94.9	74.6	59.2	77.3	71.8	98	112.6	65.1	45	41	49.5	20.5	24.1	30.1
Rv0543c	402	378.3	379.3	406	687.6	658.7	422.4	458.2	658.5	607.5	404.6	488.5	572.6	399.1	448.1	424.9	437.9	417.7	402	472.6	476.3	415	443.4	495	467.3	544.9	531.2	523.5	501.8	471.7	481.5	517.9	447.6	373.6	441.5	425	468.4	421.1	542.7	608.6	619.9	614.3	552.7	533.7	520.1	521	529.8	498.8	516.5
Rv0544c	177.8	175.7	338.4	386.8	49.4	31.3	400.3	382	57.8	135	380.2	463.2	340.5	286.1	254.9	284.4	262.9	305.4	273.3	305.5	259.7	267.8	270.3	201.6	174.8	123.2	185.2	165.3	276.9	234.6	263.9	301.6	254.8	245	235.4	212.9	240.9	218.6	212.4	172.7	110.6	66.2	101.2	371.6	301.6	338.4	134.9	150	187
Rv0545c	453.1	435.8	650	689.4	556	664.8	812.6	827.3	395.8	512.6	833.3	773.5	1196.5	767.7	796.1	868	904.1	981	908.9	939.1	921.8	801.8	854.6	787.5	812.8	780.6	677	693.7	1158.7	805.2	864.9	874.5	839.6	911.6	940.3	925.3	908.3	881.8	889.8	765.9	803.1	546.7	581.2	574.5	532.3	550.5	268.2	297.4	292.4
Rv0546c	105.5	113.6	175.8	184.9	45.6	55.1	109.5	181.9	66.1	57.9	208.5	150.5	213.5	230	232.4	215.7	161.9	184	197.7	216.4	181.9	197.7	134.3	105	128.7	77.2	87.6	92	205.3	228.5	246.1	211.8	215.2	208.7	204.8	143	188.8	214.3	121.2	88.4	111.7	81.5	85.9	186.1	153.7	192.3	66.9	92	79
Rv0547c	140.9	145.8	161.7	156.1	297.1	287.9	105.9	158	309	246.8	134.9	138.1	159.4	195.2	187.3	158.8	166.6	157	143.7	149.1	128.9	171.7	111.7	160.1	138.3	102.5	134	141.7	180.3	216.9	174.8	181.7	180.1	158.7	150	158.2	173.8	163.5	136.4	140.9	125.6	123.8	131.1	122.7	110.8	107.8	80.4	86.1	76.6
Rv0548c	199.9	183.9	274.9	273.4	134.1	121.5	152.7	208	151.7	141.8	299.1	300.1	282.6	269.2	273.7	247.8	240.4	268.5	249.7	238.2	231.6	241	185.1	192.9	171.2	207.5	187.4	186.7	306.3	303.9	279.3	268.1	240.8	247.4	235.2	250	247.7	227.6	202.9	205.5	234.7	185.1	171.9	210.3	204.6	221.5	158.1	161.3	151.4
Rv0549c	68.7	111.5	107.6	128.3	178.4	111.2	102.4	113.4	112.8	123.3	85.9	110	60.6	68.3	90.9	81.4	116.9	90.6	81.6	82.8	94.2	71.9	119.4	114.5	95.2	200.1	284.4	183.7	59.6	85.1	73.1	94.4	102.7	93.6	75	76.2	84.9	82.3	91.1	163.7	188.5	312.5	210.6	92.4	98.8	86.9	251.4	229.3	246.6
Rv0550c	49.2	40.5	46.1	27.2	109.4	94.3	100.8	40.3	77	58.9	64.2	37	19.9	42.2	28.6	37.2	42.9	29.8	18.2	25	26.4	39.8	33.2	64.4	56.3	50.7	76.2	39.4	24.8	27.2	33.2	28.9	43.4	26.1	24	28.2	26.2	47.1	59.8	47.1	54.5	67.5	42.3	26.2	41.8	29.9	90.3	95.9	83.7
Rv0551c	49.3	45	36.9	32.6	48.5	50.8	40.9	39.3	65.4	62.8	58.1	39.5	65	51.7	37.7	40.2	32.1	33.2	38.8	41	45.3	48.3	24.7	28.5	33.2	30.5	29.1	39.1	67.5	50	37	40	40.9	39.8	31.2	41.3	46.7	44.5	35.1	28.1	20	24.7	20.5	38.4	36.3	36.1	25	24.4	20.8
Rv0552	35.4	40	38.7	36.9	43.6	52.8	47.7	48.7	64.1	60.6	36.8	49.2	68.6	49.1	48	49.8	49	49.5	47.4	49	55.2	58.9	56.5	52.2	42	47	38	53.4	60.6	48.9	41.6	48.2	46	46.5	48.6	48.3	59.3	52	58.6	64.4	57.7	52.5	53.1	30.8	36.8	30.5	50.9	37.7	43.7
Rv0553	17.1	12.5	21.5	21.1	11.2	12.3	38.2	27.9	11.9	14.6	27.8	21.1	45.4	32.6	29.4	27	28.6	30.1	24.8	36.5	41.6	39.7	54.3	46.7	52.3	37.3	30.2	23.1	37.1	25.4	27	29.5	30.5	32	29.3	36.5	34.3	35.8	52.5	46.3	35.5	34.5	37.1	12.6	10.4	11.2	23.4	24.2	19.8
Rv0554	160.8	169	176.1	168	51.7	57.7	118.8	178.4	31.7	41.7	177.1	192.5	246.1	261.1	233.2	223.2	180.7	164.4	169.3	168.4	139	157.6	116.5	85.8	85.5	60.7	78.4	28.7	279.6	242.2	249	199.7	186.6	166.9	171.7	153.4	115.3	142.9	93.2	72.6	73.2	55.4	38.2	123.6	132	138.7	35.8	48.3	31.2
Rv0555	88.9	87.9	113.8	128.6	76.8	72.2	154.2	156.8	97.5	107.1	129.3	168.3	681.7	557.5	510.7	520.8	498.4	493.7	519.8	573.2	603	569.4	390.9	303.1	292.8	218.6	205.1	185.7	647.7	517.3	484.4	480.9	480.9	490.2	523.4	549	575.7	585.1	325.1	320.3	223.2	213.6	174.8	114.7	103	98.4	95.4	77.3	73.9
Rv0556	28.3	36.3	96.6	95.4	24.6	20.7	79	94.7	33.4	25.9	98.5	127.7	166.4	112.1	141.8	114.9	123.9	139.9	134.4	148.2	150.6	106.4	120.4	82.8	73.4	62.2	65.7	98.8	172.1	107.4	162.6	116.8	119.3	150.6	134	120.7	154.6	119.1	81.1	102.2	100	43.7	66.9	120.4	132.4	127.8	67.2	66.6	73.7
Rv0557	50.7	47.6	35.1	42.8	158	167	74.6	42.1	79.2	108.6	47.5	67.8	123	74.8	72.1	65.6	55.3	81.1	71.1	84.6	77.4	63.5	99.8	77.9	75.7	59.5	59.6	64.1	105.3	67.7	63.2	69.1	62.9	66.8	73	75.9	65.8	55.9	67.4	59.3	57	59.5	49.6	65.9	88.3	65.9	76.5	62.6	80
Rv0558	183.1	170.8	159.7	178.5	189.2	161.5	205.8	147	269.6	263.8	174.8	201.8	358.7	371.7	343.1	337.4	331.6	297.7	276.6	361.5	417.7	436.1	329	328.7	339.2	368.5	370.1	337.5	345.6	404.2	320	301.8	331.2	325.2	342	372	438.6	458.1	422.6	491.9	451.6	467.3	476.9	151.7	151	154.5	175.2	156.8	153.3
Rv0559c	1587.8	1671.6	653.8	651.5	2403.1	2296.3	791.2	565.3	2824.8	2553.3	865.7	903.4	903.4	752.8	692.7	603.5	582.9	472.7	493.7	430.4	445.6	571.5	508.5	591.5	506.4	550.2	372.4	561	945.3	880	886.6	724.1	630.4	526	558.5	480.7	612.1	679.5	614.2	534.7	690.7	549.1	536.6	727	719.9	680.8	726.8	777.5	762.9
Rv0560c	641.9	848.1	72.7	69.3	682.5	321.6	196.5	68.7	636.2	1058.9	94.5	81.1	48	57	46.1	60.9	61	57.4	64.5	56.8	60.2	81	92.5	99	95	76.1	67.7	72.5	52.1	48.8	60.2	58.4	56.7	66	59.2	65.3	67.7	85.5	100.3	129.9	88.1	85.7	59.6	66.3	74.3	65.4	126.4	118.7	130.4
Rv0561c	27.9	41.7	49.2	55.6	47.6	43.4	45.8	47.8	64.8	52.1	43.5	46.7	64	50.3	41.2	49.7	51.1	55.5	51.3	48.7	50.2	60.9	48.6	37.4	54.5	57.9	58	62.7	69.7	57.3	50.2	54.8	48.1	55.4	55.7	46.1	64.1	62.3	56.4	56.9	55	55.8	76.2	32.9	36.4	39.9	35	43.3	38.9
Rv0562	223.6	227.4	281.5	280.7	201.8	196.1	235.4	286.1	205.7	228	253.3	282.3	643.4	509.5	435.3	416.8	378.4	342.6	336.6	298.6	307	338	242.1	259.9	239.8	320.3	213.5	285	669.2	523	441.7	399.2	348.2	308.6	309.3	331.8	326.8	344	280.9	274.8	316.3	215.1	231.5	222.5	219.5	218.6	166.3	176	171.5
Rv0563	410.8	568.6	305.1	296.8	686.2	592.4	380.6	363.4	420.2	620.9	333.5	415.2	238.5	316.5	277.2	244.1	219.7	221.2	195.6	189.2	187.4	171.1	148.7	153.6	142.8	214	258.8	253.8	223.7	344.6	298.6	277.9	208.6	219.7	187.4	168.7	198.7	193.7	146.3	163.5	199.2	304.1	377.3	274.8	361.2	273.9	895.4	943.8	786
Rv0564c	56.9	63.9	74.3	78.5	26.9	27.9	53.2	86.7	31.4	28.8	66.9	64.2	25	38	52.4	51.6	56.3	50.2	46.9	47.9	51.2	66.6	64.9	81.2	106.2	97.8	102.4	78.9	35.1	48.8	52.1	60.3	59.3	47.1	46.8	51	60.3	68.9	96.6	96.3	86.8	87	67.9	111.5	106	95.9	120.9	121.1	117
Rv0565c	63.9	60.7	67.4	64.3	9.4	9.3	40.2	71.6	13.7	12.1	80.9	54.9	20	36.2	37.8	38.5	37.8	33.1	44	51.5	32.7	28.6	37.7	38.1	43	27	22.6	26	27.8	34.3	41.5	39.3	43.9	43.2	43.1	47.9	42.8	48.4	43.5	37.5	27.8	27.1	25.8	102.8	100.9	102.2	72.5	65.4	55.6
Rv0566c	200.1	202.2	233.6	211.4	43.7	66	135.9	220.6	54.2	65.9	273.7	169.5	88.8	187.8	136.2	148.7	128.4	101.5	109.2	116.5	134.7	176.4	95.3	117.5	82.2	72.2	86.1	82.2	98.4	173.4	184.6	114.5	141.2	147.8	132.4	124.9	124.4	189.5	140.1	130.6	117.4	77	62.5	229.1	257	262	147	113	107.6
Rv0567	515.5	528.7	400.1	325.1	613.3	633.5	288.5	289.5	499.1	489.1	350.6	281.5	258	229.2	215.8	206.5	193.2	188.9	181.1	172.5	155.9	161.8	128	159.8	144.9	145.9	93.9	115	275.4	232.5	205	183.3	169.4	172.5	173.7	169.3	175.8	161.9	147.9	132.5	150	85.3	76.2	225.9	226.9	254.7	112.4	122.5	111.8
Rv0568	216.4	283	241.3	262.4	1011.1	1149.4	298.2	288	988.6	857.7	230.1	285.1	598.6	401.8	388.1	363.2	375.4	403.8	390.1	457.5	494.2	470.5	442.6	479	520.5	718.8	693.2	725.4	590.6	418.5	343.4	384.2	361.7	407.8	398.2	455.4	490.9	484.1	591.9	663.3	727.4	767.4	774	250.5	246.7	238.3	321.6	311.6	324.1
Rv0569	73.8	70.2	87.8	119.4	642	159.7	1059.5	161.1	245.6	226.8	97.5	155	695.1	654.9	265.3	287.2	222.2	277.5	310.5	1228.2	4090.1	6775.7	2022.4	5366.3	6869.1	15396.7	21592.5	22832.1	863.4	710.6	273.2	262.4	455.6	302.5	304.6	1830.4	4704.6	9404.5	7077.3	12680.4	20205.3	32139.5	30425.5	138.7	118.4	134.7	5918	5293.8	5239.4
Rv0570	42.4	41.3	48.2	33.1	127	103.2	173.7	41.4	98.6	88.3	41.2	38.3	173.6	190.2	56.3	44.4	49	39.5	43.2	196	808.3	1296.6	926.4	1595.3	2038	3990.2	6034.3	5010.9	148.2	191.7	49.6	53	65.7	40.3	55.1	293.1	698.7	1677.4	1933.3	2838.7	4159.9	8054	6680.9	37.6	38.7	37.2	936.2	757.4	794.1
Rv0571c	67.3	54.1	52.4	45.3	153.1	116.7	67.9	47.7	159	118.9	50.1	49.7	67.6	75.9	30.4	34.8	29.4	35.1	42.3	88.1	271.3	445.4	423.5	576	589.2	845.7	1233.3	1023.1	56.2	74.8	31.5	37	38.4	39.6	37.5	97.3	251.5	527.7	579.2	680.4	940.5	1480.1	1240.8	37.7	48.5	40.1	518.3	511.1	477.3
Rv0572c	138.6	134.9	149.2	114.4	37.1	38.2	233.6	80	35.8	50.2	135.6	94	163.9	332.9	184.8	149.3	128.1	151.5	130.2	804.5	2283.1	3515.8	2220	4393.5	5185.2	7306.1	9700.7	10092.1	181.4	278	179.9	137.9	176.1	157.2	130.5	937.6	2014	4321.2	4847.9	6859.5	8724.5	12147	12351.6	86.6	76.1	81.8	4367.4	3716.5	3807.1
Rv0573c	8.9	10.9	10.5	9.2	21.4	18.8	14.6	9.1	24.4	24.3	12.3	8.2	15.5	15	5.5	3.9	6.8	4.8	6.4	20.1	49.5	81.2	55.5	133.2	137.1	291.5	309.8	350	9	13.8	6.5	5.8	9.8	6.6	5.5	20.2	45.7	107.2	135.5	230.8	294.3	401.8	431.2	11.5	10.4	7.9	121.2	106.8	103.3
Rv0574c	21.7	17	10.8	18.1	66.1	28	46.4	23.1	32.6	35	18.3	10.3	43.4	64.1	29.3	17.9	23.6	18.6	26.2	125.8	362.4	524.9	480.2	682.6	811.8	1026.5	1416.5	1416.7	41.7	60.4	24	21.3	30.1	21.7	26	153.1	316.5	654.3	789	1018.7	1179.3	1642.8	1813.6	17.6	14.6	22.3	770.7	646.4	627.3
Rv0575c	70	148.9	5	5.3	248.4	157.7	41.9	2.5	363.4	265.6	6.5	4.6	8.8	28.3	9.1	9.9	9.2	4.4	7	9.6	8.5	15.5	27.2	30.3	39.1	129.4	185.1	172.7	8.9	33	7.4	6.3	12.5	7.5	7.9	10.8	20.6	23.6	42.3	62.2	130	396.6	370.3	3.2	4.4	4.3	66.5	66.9	56.8
Rv0576	118.5	144.7	77.3	80.6	384.3	313.3	87.5	62.2	287.5	341.3	65.2	95.1	119.8	103.1	131.7	129.9	136.8	120.4	132.4	128.8	172.6	169.9	248.7	258.6	290.5	269.5	349.3	347.9	118.4	111.6	120.4	139.2	139.9	139.6	158.7	142.5	156.3	182.3	230.9	266.6	286.9	351.3	347.5	77.9	75.9	80.8	133.4	130.7	141.1
Rv0577	259.8	309.1	155.2	172.2	65.2	61	267.6	143.1	48.8	122.6	147.1	165.7	185.1	195.5	209.8	264.2	288.3	304.2	313.2	343.5	411.6	439.8	568.5	605	617.7	843.9	1102.7	1082.1	163.8	184.7	211.7	230.8	293.6	289.7	317.4	347.1	392	448.1	583.6	752.7	815.1	1489.2	1392.5	208.9	179.2	199.6	291.8	257.5	266.5
Rv0578c	78.5	81.8	59.1	73.2	350	324.9	386.1	142.1	269.2	187.2	99.6	85.4	292.6	147	141.2	173.6	185.7	217.1	253.5	338.3	457.7	416.2	520.3	635.1	676.9	609.4	628.3	895.3	204.3	124.7	112.9	143.9	195.9	245.1	266.8	388.1	358.5	358.7	654.6	810.9	715.2	725.9	830.7	77.8	73.6	76.2	135.4	119.5	127.5
Rv0579	93.2	103.5	89.6	96.5	721.8	615.2	122.4	100.5	759.3	477.5	67	93.5	121.3	90	73.2	60.7	58.7	105.6	85	108.7	104.7	111.1	135.3	159.2	177	199	206.5	205.8	131.6	90.2	90	79.2	82.7	63.7	86.5	104.3	109.6	103.1	189.3	192.3	217.9	302.9	310.7	117.6	141.5	109.9	213.1	204.9	225.8
Rv0580c	121.6	126	107.3	131.8	42.6	22.6	232	153	45.2	54.3	144.6	175.3	143.9	242.1	244.3	213.4	288.3	224.9	281.9	311.4	347	459.3	562.9	554.7	736.9	711.3	559.6	745.1	144.3	215.2	237.7	263.7	268.7	266.4	323.8	344.1	441.3	566.4	766.3	845.4	734.9	841.9	989.3	184.8	186.1	197	388.5	373.2	418.1
Rv0581	347.8	320.4	241.6	217.5	870.1	639.1	275.5	280.6	1155.3	1278.3	247	221.1	92.9	226.6	278.9	264.1	251.1	200.2	174.2	153.1	194.2	257.4	146.7	123	120.1	120	90.2	101.2	97.8	235.2	273.6	260.9	205.9	242.9	190	187.4	217.8	222.8	145.5	153.6	112.3	171.1	165.5	146.7	213	148	152.5	234.2	182.9
Rv0582	73.3	97.2	86.2	91.8	139.1	98.5	53.9	67.1	149.8	175.3	70.1	124.8	41.9	80.8	88.6	94.2	70.5	92	82.2	78.8	68.3	63.4	74.6	44.7	34.3	62.2	33.2	59.5	46.4	84.9	113	113.8	93.3	86.4	72.3	73.8	66.2	58.2	59.9	75.3	65.9	75.1	70.7	102.9	83.2	112.6	69.2	56.6	53
Rv0583c	121	122.8	111	74.1	28.1	25.4	42.7	98.2	11.3	31.2	98.9	76.5	105.2	129.2	145.5	164.2	141.6	126.4	131.9	108.2	103.8	96.9	138.4	134.2	114	51.7	50.6	51.8	101.2	153.9	162.7	131.4	168.2	159.1	135	108.1	110.6	122.7	119.7	92	59	59	42.9	111.4	100.1	126.5	57.4	56.4	83.5
Rv0584	10.5	11.2	14.5	8.5	26.8	31.4	9.9	12.2	29.1	30.6	10.6	15.3	14.7	11.7	13.2	12	12.7	11.2	15.3	12.7	13.5	10.4	11.8	10.1	7.9	9	8.4	11.4	16.5	9.8	12.9	11	11.6	9.8	11.5	14.1	9.3	9	6.2	8.4	5.7	4.6	12.9	13.6	15.9	14.4	12.1	10.4	13.6
Rv0585c	18.6	21.1	20.6	21.3	18.7	20.9	14.3	25.4	14	10.6	19.4	19.7	22.5	20.8	20.4	19.1	20.7	26	23.7	25.5	25.8	24.9	19.9	24.9	21.7	13	8.5	8.1	19.3	16.9	22.1	19	21.3	22.2	18.6	18.7	22.7	19.6	20.5	19.2	17	7.9	12.9	31.9	29.8	23.8	26.1	24.6	20.3
Rv0586	146.3	132.6	135.4	132.3	157.8	176.9	122.9	162.3	131.5	98.3	106.3	140.9	288.1	252.7	220.3	205.2	184.2	146.4	151.5	134.3	110.8	102.9	74.5	118.9	80.3	113	158.2	119.8	271.5	269.2	261.1	205.5	170.7	145.4	135.9	126.6	111	86.5	79.3	128	104.3	208.8	164.8	139.4	154.9	163.8	171.6	203	203.1
Rv0587	56.7	58.7	76.4	112.8	18	5.5	97.1	155.6	19.5	63.9	86	166.4	243.3	221.1	236.8	222.2	205.2	202.8	178	202.6	174.2	160.2	131	106.4	123.5	156.8	211.3	220.1	252.6	229.2	232	228.4	207.4	182.5	183.9	161.6	159.1	175.4	116.7	144.9	157.5	262.6	229.5	133	134.6	127.1	117.2	147.1	140.1
Rv0588	60.8	86.1	94.4	92.6	106.8	117.3	101	103.5	73.9	74.6	83.7	123.7	130.3	104.9	126.8	111.9	99.8	108.1	89.9	92.6	96.1	77.4	63.5	69.2	78.3	75.5	113.5	98.4	110.5	105.1	141	133.9	103	91.7	101.5	80.4	99.5	89.3	71.6	52.7	60.6	162.4	127.1	119.5	123.5	109.1	97.3	102	112.5
Rv0589	40.2	49.3	64.2	86.1	17.2	15.9	69.1	88.5	23.3	22.4	69.5	112.4	78	67	88.3	108	76.9	80.6	80.5	76.7	66.9	72.9	43.8	31.7	43.1	46.4	110.9	78.6	75.3	63.8	101.4	98.6	100.2	79.2	77.6	91.1	81.4	72.5	54.1	34.5	57.7	123.5	94.5	121.9	129.3	124.6	68.2	73.5	91.4
Rv0591	2	2	4.5	5.4	8.4	7	8.5	0.7	15	9.6	3.5	10.8	4.3	6.9	5.9	4.6	9.7	4.6	7.4	4.8	3.4	2.4	5.3	4.3	0.7	1.6	3.5	3.9	8.2	4.8	6.7	6.1	8.4	4.7	5.4	3.4	4.1	3	2.3	1	2.7	4.4	2.6	7.1	4.5	6.9	5.7	5.2	4.1
Rv0592	6.2	7.1	6.1	3.3	13	11.4	5.3	6.4	10.2	10.3	4.6	8.8	5	7.5	5.8	8.9	6.7	4	3.7	3.4	4.2	3.7	5	4.8	4.8	3	4.4	4.2	6	5.7	8.3	6.6	8.5	5.3	6	5.9	3.8	2.2	1	1.4	1.7	1.8	2.5	5.7	7	8.5	4.2	5.3	6.8
Rv0593	1.2	1.8	3.9	6	5.5	8	4	6.5	3.2	7.9	5.8	8.7	3.4	2.4	3.6	5.5	2.1	3.4	7.6	4	3.9	4.1	2.6	1.7	5.1	4.7	0	0	5.1	3.9	7.2	5.3	3.7	4.7	3.7	5	4.3	4.1	1.6	1.7	1.1	2.6	1.6	8.2	10.4	10.3	1.9	4.6	4.9
Rv0594	61.1	52.1	37	24.9	89.2	105.9	24.7	32.8	81.7	87.9	27.4	30.6	25.1	18.9	14.2	15.2	8.9	14.4	14	11.5	16.8	8.9	13.1	16.1	12.7	10.9	7.6	15.1	19.6	19.3	21.2	16.9	13	12.8	17.2	19.2	10.8	13.7	10.3	8.6	11.4	9	13.3	30	37.8	36.4	22	25.8	27.9
Rv0595c	46.4	62.4	37.3	42.7	42.1	43.1	31.1	44.8	24	38.8	25.9	42.9	20.3	14	19.4	17.9	13.6	17	23.4	17	7.5	10.8	16.1	27.8	15.8	33	38.8	45.3	13.4	10.2	18.9	22.8	25.7	21.1	18.9	25.4	13.3	19.3	31.4	21.3	23.6	31	47.9	35.6	49.7	34.3	71.8	47.7	55
Rv0596c	39.6	64.3	38.6	34.7	194.4	133.3	25.3	41.7	237	144.2	29.5	35.8	10.3	19.3	8	28	17.8	14.8	12.9	10.6	21.6	28.8	31.9	18.2	18.1	26.2	39.4	43.9	18.6	21.8	24.9	26.1	31.1	19.4	26.3	10.3	24	24.6	32.8	17.6	54.7	40.2	34	36.7	32.4	34.9	59.3	48.4	63.6
Rv0597c	22.4	36.7	60.2	97.3	65.6	47.8	182	121	63.4	90.3	61.2	134.2	72.8	47.6	77.5	102.8	134.7	174.2	180.7	208.4	237.1	192.8	185.6	177.8	158.6	143.6	318.7	172.2	64.8	50	91	109	150.5	176.8	197	210.9	217.3	174.5	172.6	165.9	166.6	305.9	268.4	74.6	73	77.2	66.6	70.2	51.9
Rv0598c	174.4	149.8	150.1	160.7	387.4	270.3	196.9	196	436.3	311	133.5	211.5	48.5	32.2	71	110.3	134.1	131.3	191.6	145.8	170	168.5	183.7	144.7	142.8	234.1	219	201.3	60.2	54.4	95.1	110.4	153.7	161.4	187.8	212.3	220.2	203.6	175.8	244.6	260.9	329.9	269.7	158	126.9	154.4	169	167.5	124.2
Rv0599c	240	222.1	190.5	155.7	351.2	343.4	258	136.1	398.7	388.4	96.5	143.7	38.6	42	63.2	83.7	96.7	80.5	102.6	119	90.3	115.1	85.6	94.5	102.9	88	92.9	129.8	31.6	38.7	44.4	87.9	118	143.3	107.2	100.4	136.7	130.9	114.3	128.2	137.7	148.3	111.2	116.3	113.8	156	121.6	123.9	119.5
Rv0600c	0	0	1.2	3.3	0	4.8	0	5.8	1.1	0	1.3	3.1	1.2	1	1.2	2.4	4	2.5	3.5	1.2	2.9	5.6	2.5	4.1	1	2.2	0	0	3.6	1.2	2	1.9	1.5	5.2	3	5.6	1.3	1.5	0	3.4	1.7	1.8	0	0	0.9	2	0	2.5	2.9
Rv0601c	3.1	4.6	2.5	2.4	0	1	0	4.2	1.2	1	5.4	2	0	0.6	1.9	4.4	5.9	2.7	9.8	3.9	3.7	4.5	2.7	11.1	2.2	4.8	1.8	3.4	2.6	0.6	2.8	4.2	5.1	2.8	3.3	6	4.8	8.7	7.2	5.9	6.6	0	2.7	6.1	2	11.7	3.7	5.3	0
Rv0602c	5.7	8.5	6.9	10.3	18.1	19.1	5.3	3.8	21.9	8.8	4.2	4.2	6.2	8.9	5.4	6	8.7	7.5	5.4	8	7.7	9.3	10	7.5	6.8	5.9	0	13.8	12.9	8.6	4.1	9.6	10.5	4.6	9.4	8	7.9	11.3	3.2	9.6	6.9	5.9	11.5	10.8	6.7	6.6	6.2	9	5.9
Rv0603	11.7	16.2	28.2	17.9	12.4	34.2	0	12.5	39.2	16.8	16.3	7.1	22.7	26	29.2	21.9	24.5	19.4	16.4	12.6	19.7	43.1	8.1	10	13.3	28.9	38	36.3	17.7	26.1	19.9	21.2	21	22.3	13.2	9.1	16.7	18.9	18.6	16.8	18.4	7.2	20.1	6.6	17.9	8	22.6	14	21.5
Rv0604	71.3	69.7	71.5	70.6	93.9	107	55.7	87.4	117.5	94.3	72.1	68.3	95.9	79.8	70.2	85	84.6	67.2	64	60.9	73.1	64.4	60.6	75	61.6	81.8	89.1	44.2	77.9	77.7	63.7	69.6	79.6	68.9	60.4	60.3	89.2	75.3	68.9	74.6	56.6	57.8	54.1	56.7	57.2	62	49.5	50.6	47
Rv0605	87.3	123.2	74.2	101.3	118.7	85.3	128.2	86.9	151.1	252.7	102.1	102.3	173.5	129.3	104.5	127.2	107.5	135.9	116.8	95.9	100.3	99.3	105.1	85.5	94.9	91.5	91.2	71.9	170.3	125.3	120.5	125.6	116.7	130.3	117.1	108.2	111	116.4	91.4	100.9	130.4	83.2	92.2	73.8	70.7	65.8	391	373.7	540.2
Rv0607	17	42.8	24.2	39	34.2	25	40	22.7	57.4	50.5	26.3	35.4	93.8	50.7	30.4	37.9	23.7	44.4	21.8	22.7	23.5	22	22.9	17.5	17.4	23.3	39.4	37.6	73.3	46.7	33.8	34.5	33.8	17.4	30.5	24.7	18.9	25	28.7	22.6	27.3	32.6	13	41.5	50.4	47.8	129.2	103.3	150.2
Rv0608	593	562.7	386.1	175	1572.9	1276	440.8	234.5	1143.2	1041	266	276.9	142.7	411.8	445.6	517.5	520.7	404.6	367.2	302.1	395.9	424.7	255.1	243.5	335.2	263.4	354.7	384.9	195.7	406.4	664.8	555.2	551.3	473.5	439	417.7	388.4	435	287	330.8	345.9	443.4	530.3	180.6	251.3	205.1	210.4	238.7	248.4
Rv0609	217.7	278	142.9	150.2	390.8	307.3	288	148.4	208.8	237.3	178.6	146.5	48.4	72.3	103.8	153.7	116.6	123.4	104.4	83.8	118.2	133.9	97.7	99.8	78.7	99.5	134.9	100.7	53.2	94	132.9	121.3	144.6	132.7	112.3	124.5	122.7	121.2	89.6	120.8	128.3	205.2	237.2	144.3	114.5	114.3	146.3	146	163.2
Rv0609A	105.6	94.9	110.6	110.4	74.9	51	171.6	64.3	41.4	85.8	105.9	82.4	50.5	37.9	38.7	52.6	48	58.6	64	31.9	68.2	69.9	25	52.5	25	47	40.9	99.4	56.6	55.2	68.6	66.6	64.6	58.2	60.8	50.9	50.7	45.1	44.5	55.1	63.8	71.2	82.5	119.1	126.4	153.4	108.3	104.1	140.6
Rv0610c	65.5	55.4	40	49.7	50.9	67.3	50.7	58.3	40.3	46.5	57	49.8	86.4	60.4	64.5	71.2	62.9	59.3	55.2	51.3	46.4	42.5	73.9	47.7	49.3	64.2	46.1	67.1	75.7	57.9	78.3	68.1	56.2	49.3	60.4	58.3	49.2	46.7	58.5	51.6	68.2	52.5	36.8	66.4	71.9	72	71.1	58.3	61.1
Rv0611c	818	805.4	557.3	541.5	774.6	949.2	481.1	471.2	400.6	513.4	512.2	473.2	394.7	441	369.4	449.6	384.3	411.1	327.4	311.6	264.3	287.2	362.6	408.2	336.4	449.3	381.6	415.6	518.4	358.3	510.4	365.8	312.8	357.9	306.2	296.9	335	356.6	378	341.4	446.9	418.2	375.8	517.1	724.5	558.1	852.9	703.4	825.9
Rv0612	39.7	60.7	35.8	29.5	401.1	358.9	40.4	30.7	239.4	184.1	24.1	23.1	27.8	41	24.2	20.1	19.3	20.5	31.2	26.5	16.5	26.3	26.1	33.5	34.2	37.2	55.9	61.4	31	34.2	23.6	24.9	27.7	23.7	22	23.8	17.5	26.7	38.3	40.9	48	46.9	53.8	17	27.6	22.3	17.5	24.7	14.8
Rv0613c	144.3	123.8	233.4	236.9	131.1	139	160	269.2	148.3	139.3	252.8	234.3	823.4	585.9	577.5	470.2	510.8	530.2	467.3	552.4	582.1	573.7	374.4	332	382.5	303	206.2	267.9	779.4	599.8	490.1	486	489.1	502.7	512.4	551.1	584.7	559.9	396.5	449.4	294.5	199.4	199.1	174.2	148.8	170.2	70.5	88	70.2
Rv0614	6.6	7.3	9.4	9.6	16.7	16.1	12.3	10.8	20.7	13.9	10.2	9	11.6	5.3	8.6	10.8	5.1	6.4	5.2	4	3.8	3.9	3.8	2.1	3.1	7.9	3.4	8.1	6.9	6.7	7.8	5.4	5.7	4.2	2.1	6.4	3.1	1.8	1	4.9	3.6	1.8	2.5	12	14	11.6	6.5	4.4	4.5
Rv0615	483.2	637.9	477.8	395.8	3109.7	2266.5	560.3	281.7	4409.6	3791.6	402.6	324.9	227.1	170.2	143.9	191.3	154	167.5	167.4	132.3	160.5	166.2	200.8	255.1	164.4	262.1	303.3	276.4	228.5	152.4	161.1	140.1	175.6	179.2	217.5	186.7	158.1	207.4	199	268.8	270.4	346.9	374.3	298	361.5	320.7	457.4	431.8	460.1
Rv0616A	227.1	224.5	174.9	181.5	771.2	605.5	278.9	150.1	619.2	654.7	175.5	238.8	93.2	50.5	99.3	85.2	94.9	129.7	87.5	103.8	82.3	74.6	55.6	95.9	86.4	91.4	78	110	85.1	86.4	106.5	75.8	103.1	119.4	92.3	101.7	110.6	90.3	103.9	84.2	129.6	162.1	154.1	83	85.6	76.7	74.8	104.1	68.6
Rv0617	98	120.2	140	105.7	230.3	149.4	227.1	124	163.1	166.1	121.7	169.5	118.9	83.3	98	112.6	125.4	138.4	123.5	121.5	131.3	96	86.7	85.5	61.9	150	149.6	165.1	127.7	90.6	115.6	133.5	149.1	146.8	127.9	122	122.3	107.7	98.1	101.6	121.8	202.9	174.7	68.6	76.3	69.6	76.1	76.1	85.3
Rv0618	16.2	18	30.9	27.4	39.2	46.1	33.2	43.4	44.7	35.3	36.4	33.2	46.4	41.4	56.5	37.8	36.9	40	29.6	32.2	27.9	21.6	20.5	11.6	19.2	21.4	19.6	12	40.3	54.5	46.5	43.7	39.4	43.9	32.1	22.4	31.1	37.5	20.8	21.6	22	19.6	22	25.9	20.2	23.1	6	11.5	3.4
Rv0621	72.6	66.3	40.7	33.6	370.6	398.4	42.1	52.3	377.8	307.2	48.3	41.2	62.1	44.5	42.8	37.1	41.4	41.8	43	40.2	57.6	62.5	66.1	67	81.3	131.8	97.1	137.5	64.8	43.9	34.1	38	36	38	49.6	47.2	55.9	57.1	101	109.2	151.9	140.5	164.9	53.7	45.4	53.9	127.5	102.6	111.3
Rv0622	6.9	15.2	17.3	13.6	26.7	31.2	12.9	8.3	43.4	37.7	14.1	12.4	13.7	16.6	8.4	7.6	13.4	16.1	20	17.9	24.1	21.7	38.1	46.7	35.6	70.7	67.9	63.2	14.6	10.8	9.5	9.6	13	17.5	11.5	20	25.8	22.7	38	42.4	83.3	87	92.6	20.8	33.8	28.5	56.4	30.3	61.3
Rv0623	125.8	135.7	57.5	89.9	1219.1	904.2	214.2	80.5	1220.5	1185.7	149.5	132.3	42.8	164.2	103.7	128.9	150.8	179.6	133.5	132.1	130	144.4	169	136.8	124.1	172.4	225.9	158.7	64.5	146.4	153.5	158.5	166.8	120.4	116.2	132.4	168.5	145.4	161.2	165.7	152.2	332.3	312.4	75.8	94.8	92.1	140.7	137.2	102.3
Rv0624	90.2	78.3	87.4	93.2	211.6	133.3	121.5	103.7	134.7	172.2	59.3	83.6	63.3	155.3	78.7	130.5	118.3	127.7	142.2	95.8	117	108.2	75.2	92.1	64.2	128.1	139.1	153.3	88.4	154.5	109.5	116.3	127.3	93.5	106.9	124.8	111.8	108.5	87.3	103.2	99.1	170.7	171.1	99.7	77.5	92.1	75.7	72.6	82.8
Rv0625c	114.2	99.2	110	87.5	177	218.3	73.7	112.2	177.8	132.6	87.4	58.4	256	274.5	260.2	164.8	179.4	142.5	159.5	122	116.8	137.2	100.1	62.6	78.4	60.1	77.7	91.7	216	299.4	208.7	190.4	151.9	144	138.7	120.5	129.4	117.9	74.1	70.7	84.5	59	50.8	69.4	69.6	56	40.5	50.6	31.2
Rv0626	408	395	305.5	254.9	1131.9	1059.7	309.2	213.5	881.6	966.6	331	342.7	150.4	257.7	221.8	181.3	211.7	203.4	169.6	154.6	156.2	211.7	131.1	107.8	125.2	146.8	113.6	99.2	194.3	242.9	219.2	199.9	220.5	224.4	198.1	187.1	212.6	191.4	116.7	127.1	109.8	150.2	112.9	193.9	174.5	185.7	243.3	251.3	268.4
Rv0627	150.2	146.7	135.1	131.6	395.8	390.6	163.8	153.4	302.4	308.6	109	242.7	188.7	179	192.3	156	165.4	180.8	163.1	154.7	161.8	150.2	99.4	108.5	103	100.8	162	119	178.2	156.8	143.5	172.6	164	129.1	169.5	164.6	162	150.2	128.6	106.1	91.9	82.9	49.2	120	99.1	98	152.8	177.6	164.4
Rv0628c	183	206.5	121.7	137.9	606.7	707.3	159.2	171.4	623.8	467	136.7	116.3	265.1	246.5	251.8	198.8	242.5	243.2	204.1	238.8	295.1	298.2	300.9	352.2	405.7	601.2	545.7	683.5	239.5	266.9	215.5	222.2	209.8	235.3	244	251.5	301.8	304.4	428.7	545.4	618.1	968.3	947.3	123.2	136.8	131.4	298.1	293.9	253.6
Rv0629c	14.4	10.8	12.2	13.9	58.4	53	42.9	24.3	183	110.4	18	20.8	55.5	41.7	44.4	45.1	42.9	58.1	54.8	58.3	58.6	54.3	33	21.7	22.8	24.1	40.2	23.4	43.7	37.3	37.4	41.3	41.9	51	52.6	61.3	61.6	43.7	31.9	32.3	27	36.3	38.5	26.4	19.9	18.8	15	11.2	11.2
Rv0630c	5.6	5.5	9.3	12.1	4.9	4.9	13.2	14.6	5.9	8.3	10.8	11.7	33.1	16.6	23.4	21.8	23.8	31.7	30.7	31.1	34.3	39	24.3	16.3	15.5	8.7	7.7	11.8	23.7	20.4	21.7	23.8	27.5	25.3	33.2	40	39.9	32.2	18.3	14.7	10.9	9.6	10.9	18.5	11.9	17.2	8.8	8.2	7.5
Rv0631c	7.7	6.8	14.8	14.4	10.2	13.5	11.6	18.1	10.5	9.6	16.2	14.8	26.7	24.3	26.3	25.4	26.7	29.3	27.4	31.1	24	23.2	25.4	19.9	18.6	13.5	11.8	14.7	29.7	24	20	22.2	27.7	25.8	29.1	29.9	26.6	25.3	19.9	17.3	14.3	8.8	12	15.6	14	17.3	6.8	10	7.5
Rv0632c	718.9	591.5	774.2	718.2	228.1	210.2	625.5	661.7	260.3	279.6	790.4	753.8	542.2	746.2	727.1	696.3	648	609.9	651.1	597.1	792.7	784.7	534.5	559.7	550.7	556.2	463.8	497.7	583.6	679.1	659.5	661.2	710.9	684.1	627.9	725.6	711.3	779.8	577.8	651.8	516.3	431.9	448.8	601.2	619.1	695.5	345.6	396.7	337.3
Rv0633c	122.4	145.1	175.2	175.1	201.4	220.3	195.1	258.4	156.8	139.7	149.7	156.5	104	111.2	101.8	104.1	111.9	87.8	86.2	91	90.1	75.1	61.1	72.5	64.2	94.6	82.7	53	103.4	100.7	96.1	106.5	108.3	88.1	99.7	91.8	88.7	81.1	87.5	81.1	90.3	77.3	86.6	146.9	169.3	177.8	134.4	128.6	130.4
Rv0634A	1393.5	1630.7	1703.2	1318	836.6	853.5	1072.4	1332.7	1104.9	868.6	1342.2	1191.9	862.3	1308.8	1173.8	1306.4	1279.3	1315.4	1239.9	1186.4	1353.1	1307.1	1331.7	1144	1188.6	986.2	610.2	867.1	889.7	979.5	1235.4	1240.3	1305.6	1372.3	1233.1	1258.3	1269.1	1237.9	964.4	1014.5	900.2	558	713.1	1687.4	1668.4	1531.4	1036.1	962.9	1024.8
Rv0634B	875.4	847.2	651.2	529.4	511.8	665.5	512.7	408.1	372.1	297.9	546.2	443.6	82.6	114	117.7	164.4	161.6	143.4	141.6	110.5	131.1	131	139.4	153.9	129.3	96.3	110.3	94.1	116.5	113.1	181.5	143.9	152	187.8	151.4	127.9	131.5	141	140.2	113.5	97	55.6	49.2	455.8	530.6	501.6	208.4	218.7	187.9
Rv0634c	581.7	612.2	672.5	723.4	356.5	313.3	617.9	543.2	423.5	488.2	612.5	931	812.6	853.8	777.9	739.7	636.6	709.1	700.7	758.4	846.2	794.1	799.8	744	636	733.5	561.4	680.8	871.9	919.8	795.9	736.4	809.1	768.9	716.7	760.5	771.8	908.7	857.9	794.1	815.4	754.8	901	530.6	590.3	570.9	574.1	518	739.4
Rv0635	2243	2122.1	2220.1	1607.2	777.7	1118.1	1801.4	1520.9	517.3	537.9	1912.3	1356.1	389.1	412.1	406.6	577.1	474.6	489.3	501.6	404.5	355.4	314.8	380	407.3	321.9	223.3	181.2	218.9	534.8	359.3	546.7	425	439.9	480.6	452.3	362.6	334.4	327.8	342.2	242.4	201.5	132.3	94.7	1528.5	1714.1	1737.4	548.6	622	585.9
Rv0636	1399.2	1289	1857.5	1495	172.2	164.9	1491.7	1476.9	132.1	192.3	1685	1163.5	524.1	633.3	674.8	789.5	809.1	777.5	756.4	613.8	615.4	567.2	601.3	690.8	493.3	279.8	235	283	602.9	717.4	777.4	747.6	833.3	869.8	744.8	683.9	591.1	574	519.2	362.3	228.2	155.5	140.4	1579.6	1816	1721.1	523.6	578	585.5
Rv0637	840	803	1392.8	1197.6	75.9	86.1	1275.7	1272.4	54.4	116.1	1434	1263.8	619	636.9	674	805.6	719.7	726.1	723.8	663	511.7	466.6	594.6	486.5	433.8	319.4	186	229.4	688.9	632.7	801.5	749.7	726	760.4	708.9	676.2	492.2	478.2	380.4	350.6	214.7	132.2	132.7	1354.2	1309.1	1293.2	338	430.1	404.6
Rv0638	1620.7	1691.1	1137.7	846.8	2711.6	2671.2	1672.4	915.4	2438.1	1846.7	1139.7	941.3	1070.3	944.2	961.5	1068.1	1002.3	1028.5	1006.2	910.7	949.4	955.4	1085	1089.9	1138.7	1138.6	1270.8	1145.6	1140	901.5	1109.1	1070.5	951.3	964.9	936.4	901.3	908.9	953.6	1059.4	992.4	1203.9	1137.9	1259.6	909.2	1065.5	893.2	870	812.2	789.8
Rv0639	1699.7	1664.1	1574.3	1196.3	966.3	904.6	2380.9	1360.9	447.3	756.2	1469.7	1447.8	1017.7	947.7	966.5	1108.2	1021.4	1082.9	1050.4	1013.3	1136.9	1005.7	1190.6	1192.7	1150.9	1101.1	1045.7	1195.3	1092.5	814.1	1036	1015.2	1077.7	1086.7	1065.9	991.5	1005.8	993.8	1111.3	975.2	998.1	1107.6	1129.3	1242.9	1418.5	1294.5	1140	1122	1107
Rv0640	1307.4	1399.9	1443.4	1201.8	201.7	210	2345	1169.2	107.5	259	1394.8	1608.8	859.7	1119	1224.9	1547.3	1586.1	1268.9	1562.2	1342.2	1559.6	1528.1	1883.6	2152.5	1764	1286	1165.1	1469.5	976.8	1096.5	1557.3	1352.6	1591.1	1503.6	1518	1459.3	1415.1	1559.8	1646.6	1481.7	1278.6	1349	1581.9	1292.8	1384.7	1233.1	934.9	1036.6	934.7
Rv0641	1818.2	1776.9	2010.9	1616.7	339.4	302.4	3439.4	1781.5	322.6	617.7	1668.8	1807.1	1559	1134.3	1095.9	1236.4	1252	1407.5	1366.2	1271.3	1257	1014.5	1376.7	1233.7	1170.7	927.3	889.1	1009.3	1539.8	1069.2	1247.6	1201.5	1291.8	1411.7	1389.6	1280.5	1145.3	1024.4	1210.8	1052.7	883.7	1149.7	1171.1	1302.3	1380.7	1297.6	1123	1033.9	1064.3
Rv0642c	988.5	833.2	1344.2	1040	126.5	169.5	919.6	1095.4	81.6	149	1127.4	963.8	451.4	646	634.8	714.2	661.4	611.4	603	571.2	508	546.9	552.6	608.8	549.6	451.6	418.9	415.4	541.4	603.4	805.4	655.6	683.3	684.1	619.3	509.3	512.2	567.7	535.7	458	491.1	363.7	333.7	1179.8	1253.4	1275.9	514.1	590.1	584.1
Rv0643c	541.6	468.4	432.8	372.1	168.1	237.8	408.5	450.1	112.2	147.6	469.6	397	334.9	439.8	393.2	432.3	414.9	393	369.3	343.3	250.8	225.3	286.7	228.5	239.9	163.6	166.2	175.2	390.5	390.1	484.3	433.2	380.9	386	342.3	248.4	216.6	221	191.4	161.2	176	87.9	122.3	556.5	546	614	174.7	222.4	212.1
Rv0644c	925.2	836.1	850.4	574.7	205.4	261.3	706.7	654.1	134.4	163.4	655.1	468.3	230.5	314.5	273.8	313.8	319.5	324.6	278.1	244.4	212.5	216.8	209.8	214	208.3	166.3	175.5	131.1	294.7	304.1	362.8	327.7	303.8	298.3	273.9	229.6	210.6	193.8	189.2	131	159.7	87.6	91.5	693.8	882.3	806.6	360	391.8	345
Rv0645c	207.5	199.3	202.9	175.3	94.1	81.6	180.8	169.2	80	108	197	166	76.4	72.4	80.2	82.8	81.9	67.6	99.3	75.8	76.7	80.2	60.4	62.9	76.5	127	68.9	95.9	90.2	78.3	80.6	75.7	89.1	83.4	78.1	78.2	75.8	93	79.2	105.1	105.5	116.2	91.1	203.1	259.1	219.3	168.7	174.1	174.9
Rv0646c	148.9	128.9	215.5	175.9	98.6	84.5	260	248.2	73	92.6	180.2	197.5	288.9	181.1	190.7	194.3	197	187.8	181.9	152.4	149.9	132.1	106.3	65	77.9	77.7	51.4	40.2	295.9	195.9	200.9	218.9	199.6	184.1	190.6	172	126.5	115.1	70.5	72.5	59.9	39.3	38.1	149	151.4	143.9	66.9	73.8	75.7
Rv0647c	156.1	137.6	211.8	195.9	117.6	167.1	230.1	229.3	83.3	72.2	182.7	202.2	330.7	255.7	270.3	258.1	273.4	273.1	254.7	210.5	178	171.2	129.2	103	107.1	77.6	87.2	81.6	328.6	245.7	276	287.1	276.5	261.3	237.8	215.8	189.4	163.4	93.8	95	101.6	80.5	57.7	121.4	124.8	101.5	84.2	76.2	78.7
Rv0648	6	7.1	4.7	5.2	64.1	65.7	6.3	8.8	54.1	28.9	5	5	9.5	7.8	5.5	6.7	9.8	6.6	9.4	10.1	10.5	12.3	10.4	11.1	10.5	12.5	23	15.1	7.3	4.4	6.4	7.6	6.2	10.2	8.4	9	13.1	11.7	13	13.2	16.3	24	23.4	6.1	6.6	6.2	8.7	7.9	6.7
Rv0649	1.1	4.3	6.9	9.1	5.7	5	9.7	10.1	9.9	7.1	7.5	6.6	19.2	14	10.9	6.7	9.4	8	19.7	6.3	8.7	3.7	2.8	2.3	3.1	3.3	30.1	7.2	11.8	12.3	7.9	11.4	5.9	6.5	6.1	7.2	4.1	5.8	5.7	3.6	7.2	16.7	15.8	3	3.4	3.7	1.7	3.7	1.1
Rv0650	5.6	1.6	2.6	5.5	6.1	5.3	4.5	2.2	7.3	6.3	1.4	3.2	8.1	10.4	10.3	1.4	3.1	0.7	5.9	2.7	4.5	4.7	9.8	2.3	6.8	2.5	5.6	8.9	5.5	3.7	3	3	2.9	2.6	3	4.3	2.9	1.5	4	1.5	6.8	12.9	12.4	1.4	0.5	1.6	3.2	2.7	1.6
Rv0651	361.3	443	719.6	429	373.6	425.8	880.5	773.8	266	397	560.7	470.7	1286.3	782.8	660.6	612.3	660.1	660.8	598	462.7	464.8	337	478	400.6	476.2	409.3	366	373.7	1190	657.8	556	560.5	605.6	527.8	532.7	454.3	388.9	376.3	406.2	387.6	361.3	215.7	169.4	368.5	333.3	425.1	150	112.8	112.4
Rv0652	309.9	326.5	851.9	626	36.5	75.2	1466.6	1525.1	11.3	52.2	808.1	682	931.7	578.8	858.5	981.7	1178.6	1162.6	1176	985	1041.2	1031	1435.2	1288.2	1321.1	696.9	575.6	743.4	954.8	643.7	925.9	963.5	1271.8	1222	1321.8	1087.7	1033.3	969.4	1208.5	1038.9	690	320	416.5	397.8	376.1	500.8	115.2	96.9	96.7
Rv0653c	19.9	26.9	25.3	28.1	207.5	211.6	32.8	19.7	154.1	198	20.1	32.5	33.5	27.1	24.9	35.6	34.8	34.7	38.6	28.3	34.6	26.5	30	46.4	29.8	22.7	37.7	46.5	24	27	22.8	25	27.3	30.3	24.5	32.4	39.1	30	42.4	37.1	34.2	44	41.5	20.7	24	24.4	36.3	36.8	31.1
Rv0654	93.5	105.8	56.1	60.5	143.8	120.9	99.6	72.1	108.1	127.9	44.3	63.8	75.8	90.7	58.9	58.9	73.6	67.1	72.9	82.2	128.7	151.9	151.5	208.9	234.5	305	247	300.9	71	92.3	60.9	64.3	74.7	76.8	87.5	75	120.3	185.5	268.6	313.1	314.2	354.7	345.3	56.3	54	62.7	199.5	213.2	165.8
Rv0655	387	420.6	552.2	593.3	326.6	257.5	1057.5	930.7	288.7	356.3	439.3	449.5	1139.2	985.7	653.6	705.3	705.9	897.1	926.9	954.8	1077.4	1254.4	2021.6	2532.8	2567.9	2810.3	2621.6	3004.8	1089.4	855	745.2	702.9	702.4	808.3	934	821.7	956.9	1537.4	2683.4	2962.8	2932.6	2407.6	2565.8	1557.4	1477.1	1593.9	1192.4	1220.8	1037.2
Rv0656c	24.7	28.2	21.4	29.1	167.9	138.8	42.5	30.6	137.5	86.9	33.1	37.3	30.7	27.3	16.8	18.8	25.2	17.4	20.7	26.1	20.6	20.3	14.9	24.4	14.9	27.9	44.1	42.1	26.9	15	28.3	21.7	25.6	25.5	17.4	14.3	19.9	25.2	17	35.5	23	24.6	16.3	45	48.4	29.9	24.5	35.8	33
Rv0657c	107.5	175.6	135.3	93.2	318	251.5	125.4	62.7	409.7	305.7	142.5	61.2	100.2	120.8	109.3	127.2	107.7	116.2	149.3	122.5	114.7	97.6	174.7	190.3	136.3	238.4	200.9	160.8	93.7	134.8	147.8	123.3	104.9	101.9	104.4	117.4	115.8	117.4	122.5	152.2	220.5	291.8	225.2	150.3	146	201.7	116.9	160.2	133.8
Rv0658c	42.7	44.2	40.1	44.5	87.6	83.1	112.6	36.8	101.5	96.4	47.8	82.1	55.1	36.1	43	59.7	53.3	51.4	58.2	46.5	32.3	30.1	41.5	47.9	42.7	52.7	69.7	42.9	37.9	55.6	53.7	65.4	47.9	40.7	42.2	38.3	38.6	32.9	36.4	33.6	28.9	62.2	70.9	36.7	40.2	41.1	28.7	31.4	32.2
Rv0659c	580.6	539	550.3	600.8	893.6	518.9	947.1	329.1	742.8	824.1	518	742.8	498.4	462.5	607.8	630.7	740.9	637	649.3	596.9	666.4	597.2	549.7	573.1	636.2	782.4	828	704.5	513.9	530.6	585.2	733.4	720	614.4	699.9	657.8	685.3	603	697.3	696.2	897.6	1148	1124.5	595.2	549.1	527	504.3	521.5	511.3
Rv0660c	524.8	568.6	438.6	461.4	1826	1319.3	941.2	341.8	2227.6	2099.5	423.5	645.7	564.9	881	1173.2	1292	1418.2	1273.2	1252.4	1144.4	1263.9	1314.5	1259.8	1382.5	1378.9	1289.7	1250.1	1283	604.1	891.1	1159.6	1112.9	1266.4	1339.9	1185.7	1152.9	1394.7	1503.1	1316.3	1496.4	1469.8	1698.4	1591	575.4	546.1	576.7	710	721.1	724.1
Rv0661c	16.7	9.9	12	20.4	26.4	38.7	7.4	11.2	30.5	17.4	16	19.6	10.8	7.2	8.7	13.2	13.4	11.6	12.9	13.9	16.1	6.5	5.8	2.4	9.5	2.6	7.7	7.4	8.1	7.4	7.3	7	10.2	13.9	8.5	11.6	13.7	10	3.3	0	2	13.4	8.6	13.2	20.2	16	6.7	8.6	6.8
Rv0662c	82.9	53.7	50.6	41.7	134	144.4	48	23	204.9	190.8	42.3	36.2	54.4	58.5	42.6	43	30	33.7	21.1	25	20.7	11.1	22.4	24.5	10.2	24.3	0	28.6	43.3	59.2	43.9	34.6	28.6	35	33.7	27.1	19.8	15.4	25.6	23.3	24.2	3.5	39.4	42	49.2	43.1	41.5	31.8	49.7
Rv0663	342.8	318.4	232.9	221.9	394	347.1	164.2	162.5	487.4	491.4	239.1	209.3	153.9	162	159.3	174.2	147.7	145.4	154	148	136.1	125.2	94.4	117.2	89.5	107	93.5	104.8	179.3	157.8	148.6	146.1	161.7	157.7	157.1	154.3	154.4	150.1	115.8	125.6	128.9	120.9	113.3	145.7	140.6	140.7	108.5	96.4	87.6
Rv0664	179	126.8	131	161.8	24.2	21.3	92.6	78.8	26.5	29.7	162.9	104.9	48.6	68.1	64.6	62.8	62.5	68.7	77.8	64.5	41.9	79.1	53.4	42	22.8	33	24.8	53.4	51.3	50.5	75.1	87.1	62.1	73.4	67.7	63.3	68	72.6	58.5	44.8	51.7	42.9	50.5	69.3	56.2	67.7	45.2	43.5	38.2
Rv0665	90.4	40.4	46.7	75.9	8.1	12.9	12	43.3	32.8	12.7	88.1	50.7	2.6	10	22.5	14	25.5	20.6	22.6	17	12.1	8.4	0	6.1	6.1	10	7.5	11.9	13	14.4	13.4	20.6	18.9	11.6	17.4	20.4	14.4	10.7	5.7	13.4	10.4	5.3	9.3	43.7	52.1	44.2	19.1	20.3	19.8
Rv0666	16.8	16.6	30.3	25.7	15.8	8.4	14.1	16.9	12.8	16.4	18.3	31.1	10.2	7.5	15.2	22.6	16.1	7.3	29.4	7	16.9	10.2	14.6	3	8.9	3.2	0	0	19.8	11.9	15.3	23.2	15.4	18.8	21.4	8.2	11.2	6.1	5.6	8	2.5	0	0	18.9	13.4	31.6	0	3.6	4.3
Rv0667	1522.1	1461.4	1499.2	1270.1	1344.3	1377.8	2688	1411.7	591.9	636	1769	1562.5	1185.2	1279.1	1688.4	2103.2	2077.1	1846.7	1855.6	1518.4	1207	1061.4	2047.4	1977.5	1884.7	1381.2	1718.2	1739.7	1191.3	1279.8	1871.9	1942.6	2021.5	1873.7	1884.6	1372.4	1064.5	1049.1	1435.6	1147.7	1262	1210.5	1120.7	936.8	889	940.2	409.2	451.5	416.6
Rv0668	896.4	830.8	1204.6	989.5	128.8	108.1	2422.2	1096.3	111.8	199.9	1317.7	1198.9	859.6	752	963	1115	1162.2	1076.2	1081.5	1003.9	885.1	714.3	657.7	430	356.4	155.9	158.5	218.1	800	707	1053.9	1040	1160.4	1086.5	1146.9	1002.2	827.2	666	332.1	244.4	159.9	157.9	189.9	666.4	668.8	731.2	285.9	306.4	312.8
Rv0669c	114.3	102.5	118.9	107.8	25.6	27.6	60.5	103.2	26.4	35.1	137.4	97.5	100.4	126.9	121.2	116.9	95.4	94.9	73.9	88.3	70.8	76.6	61.6	57.7	57.2	46.8	40.3	41.4	102.4	145.6	127.1	110.5	99.9	93.2	90.9	77.4	71.9	79.8	56.1	47.4	47.5	29	25.2	116.3	95.9	115.4	41.2	40.1	34.3
Rv0670	175.8	220.4	210.1	278.5	100.9	77.9	334	182.9	121.6	173.4	229.3	312	275.2	293.8	282.7	272	293.9	225.4	256.6	313.4	378.7	425.6	322.3	406.9	411.4	686.8	639.6	776.2	265.5	296.2	299.9	260.7	305.8	295.2	290.8	346.1	386.2	450.1	419	562.8	694.2	1241.7	1275.1	186.5	188.6	173.1	299.1	302	290.7
Rv0671	85.7	88.1	96.7	98.8	96.8	91.9	94.8	109	91.6	100.7	101.7	115.2	86.5	96.9	79.1	60.3	68	83	65.3	74.5	83.5	91.2	97	148.9	102.1	163.8	185.9	213.1	70.1	85	90.7	87	76.4	76.4	69.7	70	97.9	109.7	157.8	186	198.8	234.7	239.6	129.8	140.6	138.7	203	203.8	192.7
Rv0672	88.6	85	91.4	92	96.8	50.3	124.6	125.4	51.9	74.4	109.2	132.3	172.3	213.6	276	274.8	255.7	236.4	254	267.1	238.4	235.7	383.6	376.6	389.4	221.1	265.8	202.2	159.4	214.5	232.9	233.9	247.1	244.3	253.7	227.9	222.3	272.1	318.1	281.7	222.2	177.4	192.1	167	170.4	167.4	294.2	265.3	240.2
Rv0673	49.7	37.6	39.3	50.6	64.6	41.8	92	83.3	45	57.9	53.4	66.8	143.3	146.3	166.8	163.1	161.9	174.4	175	168	211.8	193.5	233.5	196.4	244.7	142.2	137.1	165.5	132.4	143.4	138.3	137.4	145.7	157.2	182.5	198.9	201.2	183.4	205.3	190.4	148.4	113.8	115.6	91.6	82.7	89.9	160.3	157.6	149.2
Rv0674	35.3	35.9	45.4	46.4	161.6	170.2	64.3	44.6	176	142.5	50.1	45.4	83.3	57.2	72.8	68	85.6	51.5	71.5	88.5	107.1	95	120.1	109.5	106.9	52.2	57.4	64.9	82.1	69.2	70.1	65.9	52.4	70.8	86.2	107.5	90.3	97.8	111	87	68.3	58.6	55.5	56.3	56.6	62.2	85.4	63.9	68
Rv0675	74.6	60.1	42.2	55.1	59.8	53.8	75.1	58	40.7	54.2	69	39.4	73.8	79.3	95.4	87.4	117.4	86.7	99.5	137.9	147.4	140.4	124	153.9	139.5	96.8	71.7	78.7	70.1	72.4	68.7	79	88.4	119.6	99	126.9	136.7	148.3	137.4	126.1	103.6	89.9	106.9	56.1	57.5	56.1	110.6	93.8	92.2
Rv0676c	634.1	960.8	803.1	1124.5	122.4	96.7	1388.3	1648.8	132.3	256.7	733.1	1392.6	80.9	100.9	88.3	81.4	78.5	77.3	74.7	64.2	76	77.3	74.7	88.5	72.4	181.4	337.7	235.9	82.1	120	90.5	90.6	81.8	80.8	76	79.1	82.4	74.7	100.6	102.5	160.1	561.9	399.9	103.2	155.7	94.4	487.3	354.3	446.7
Rv0677c	1936.4	3314.1	1379.1	1724.4	5439.8	4544.8	3186.8	2422.7	4498.1	4040.8	1187.5	2189.1	164.4	247.7	155.5	122.8	120.5	117.1	120.5	83.4	93.7	90.8	133	120.2	128.2	281.1	564.8	439.5	161.5	261.4	207.8	142.8	114.4	104	118.7	105.8	94.5	93.5	111.6	149.8	284.7	1194.6	878.7	194.7	318.6	156	884.1	672.6	818.3
Rv0678	688.3	1072.8	607.6	836.5	3365.7	2334.5	2177.2	1270.3	2795.6	1861.6	554.8	848.3	64	127.7	86.8	105.8	100.7	52.4	72.5	69.4	81.9	77.5	80.2	161.1	116.7	377.9	763.8	744.3	77.7	119.6	94.6	85.4	100.3	79.6	74.4	73.5	93.5	75.1	138.9	138.2	378.1	1635.4	1662.5	72.7	131.6	75.2	560.9	412.6	469.9
Rv0679c	73.2	69.5	96.5	107.8	41	46.7	68.8	92.3	40.2	43.1	94.4	90.8	113.8	105.1	136.3	153.1	188.7	153.9	156.7	201.6	182.6	176.4	264.7	234.3	257.3	260.3	250.1	219.4	116.9	104.7	166.7	180.1	156.5	160.9	163.3	158.9	162.8	209.4	284.1	234.2	201.9	197.3	183.9	138	152.1	160.5	203.1	146.7	173.6
Rv0680c	198.4	184.6	123.5	181.9	338.1	378.5	139.1	174.7	303.8	293.8	140.6	151.1	136.9	175.9	182.6	176.3	180.6	170.4	187.7	122.2	173.6	228.6	201.1	280.6	229.6	244.9	235	205	184.7	159.6	206.1	177.4	164.6	168.9	159.7	180.1	178.4	203.8	266.3	295.2	339.8	275.2	339.5	220.5	218.2	207.8	352.8	281.5	310
Rv0681	382.6	470.9	339.3	346.3	1429.7	1119.6	405.5	297.8	1425.7	1226.5	339.6	369	497.3	313.6	359.5	345.1	325.3	355.1	351.6	326.5	307.2	322.4	319.6	317.3	397.6	414.8	260.9	302.6	413.6	335.8	290.6	329.6	299.7	304.6	311.7	337.4	320.6	307.8	377.3	336.3	320.1	256.2	306.7	259	263.5	260.3	198	209.3	196.7
Rv0682	3915.1	3879.7	3394.7	2775	4502	4930.6	3791.4	3147	2900.4	2636.3	3421.6	2475.4	1413.1	1972.6	2353.5	3601.9	2947.1	2479.3	3016.9	2881.6	2711.1	2644.5	3016.7	3193	2287.7	2049.7	2046.8	2054.4	1826.3	1372.1	2869.2	2270.6	2976.6	3241.8	3187.9	2942.8	2352.3	2535.5	2425.4	1920.4	2123.5	1687.5	1446.8	2635.5	2679.9	2549.7	1522.7	1504	1558.2
Rv0683	1800.9	1809.3	1784	1450.7	1330.5	1390.5	2274.3	1631.6	789.4	870.8	1896.2	1556.6	1142	1566.1	1978.7	2703.2	2256.1	2075.9	2262.3	2160.3	1854	1852.1	2302.3	2331	1905.1	1204.8	1300.5	1567	1209.2	1261	2227.2	1769.9	2325	2394.3	2284	2035.5	1616.5	1772.6	1672.8	1250.9	1109.4	904.3	783	1331.3	1398.4	1290.8	809	730.7	822.8
Rv0684	1229.1	1276.6	1746	1487.9	320.9	319.5	2294	1768.4	208	329	1784.1	1848.5	978.3	1024.5	1289.5	1749.6	1593.3	1535.2	1638.4	1635	1293.8	1113.3	1518.8	1335.5	1110.3	597.2	599.8	625.2	1033.3	861	1509.1	1295.7	1549.9	1729.1	1708.7	1477.8	1124.1	1007.2	977.6	709.8	525.7	401.7	400.3	1325.4	1354.3	1372.9	593.1	613.6	603.7
Rv0685	3306.2	3343.3	4399.5	4053.6	314.2	376.2	5831.2	4760.6	230.5	585.4	4486.4	4581.3	1738.1	1951.6	2210.5	2885.2	2727.6	2392.4	2683.2	2642.4	2340.9	2369.5	2064.7	1566	1384.9	711.1	644.5	913.2	1962.7	1738.6	2481.5	2155.4	2789	2877	2990.3	2695.2	2325.3	2195.5	1370.8	1109.3	769.7	589.6	633	3182.4	3124.6	3293	1332.1	1379.2	1369.8
Rv0686	352.8	335.2	321.8	264.2	149.9	136	474	294.1	174.1	252.8	370.9	366.2	177.5	229.3	230.6	282.8	226.2	202	196.6	182.9	166.1	233.9	213.6	219.3	280.1	363.7	389.6	411.7	187.8	231.6	287.3	246.2	263.1	227	190.3	189.4	178.1	238.6	291.8	353.6	405	446.2	473.9	277.4	290.1	272.9	372.1	373.3	363.3
Rv0687	179.7	189.8	111.2	106	607.1	553.4	115.2	99.2	871.3	582.3	122.7	121.5	79.5	97.1	65.7	77.4	74.1	52.2	52.2	55	37.9	43.2	28.3	50.3	38.2	61.9	43	64.5	70.9	76.4	89.2	62	60.7	54.2	62.3	39.8	38.5	49.2	53.4	37.1	53.3	84.9	77.3	95.9	114.5	112.8	166.2	169	129.6
Rv0688	200.7	175.4	256.9	208.4	74	92.8	178.3	205	81.9	66	224.2	140.8	91.8	136.6	127.8	117.5	133.7	104.2	114.6	98.1	89.6	84.4	104.3	126.7	134.7	93.7	133.2	92.8	98.3	120.6	130.7	120.4	114.6	114.6	115	99.1	89.2	99.7	129.1	107.8	106.9	110.4	82.2	224.1	245.2	256.9	263.4	232.8	221.6
Rv0690c	57	72.1	51.9	69.2	194.7	183.6	61.3	49.4	350.4	411.9	54.4	90	160.7	98.7	120.4	157.1	161.5	205.6	191.3	186.1	146.7	132.9	181.7	131.9	123	159.4	131.5	108.7	143.3	98.5	147.8	162.9	145.3	187.6	181	168.6	152.2	132.5	131.7	115.1	141.5	112.5	109.3	70.9	52.7	58	76.7	57.1	75.2
Rv0691c	89.2	114.7	59.9	48.7	301	262.9	32.8	34.4	503.6	496.9	58.5	54.4	115.2	71.5	95.5	110.8	80.6	115.6	101.6	115.9	95.3	81.3	90.2	89.9	82.5	86.8	88	115.2	116.9	85.3	121.6	122.3	103.9	124.7	109.4	91.7	82.9	93	81.8	82.5	107.1	89.8	81.9	49.6	42.8	41.8	56.1	64.9	77.4
Rv0692	864.1	1446.3	131.5	125.4	212.1	293.6	279.2	171.8	143.2	234.1	105.9	217.1	495.3	696.4	1321.6	1643.9	1562.6	1525.3	1536.9	1527.9	1483.5	1432.8	2295	1699.8	1606.3	1203.9	1175.8	1135.4	503.9	779.6	1515.2	1639.6	1626.3	1568.1	1611.5	1431	1353.3	1664	1434.8	1239.3	998.1	805.8	929.4	854.1	908.5	822	1395.3	1228.4	2409.8
Rv0693	90.5	125.7	30.9	41.4	30.5	44.5	128.9	48.2	65.7	82.3	31.9	86.1	965.5	870.3	1935.1	2331	2470.2	2304.2	2495.6	2736.5	2597	2443.1	3231.3	2004.5	1864.8	1077.7	1054	1019.1	860.1	1037.9	2058.5	2362.9	2473.2	2546.4	2671.2	2680.8	2349.3	2446.5	1734.7	1517.3	1000	760.8	790.9	172.8	166.8	161	254.5	217.8	411.3
Rv0694	39.2	38.1	29.5	32.4	28.2	41.9	116.4	36.1	51.3	85.3	28.8	58.5	206.4	156.3	428.1	554.2	621.3	655.4	688	674.7	496.8	429.7	584.3	356.8	376.3	203.9	236.2	216.8	177.6	183.6	497.2	571.5	592.5	625.3	711.7	653.1	458.9	383.4	263.6	234	163.3	162.4	161.7	142.3	135.8	131.3	194	152.1	245.9
Rv0695	69.5	56.3	90	74	94	138.4	105.7	142.3	114.7	133.1	78.1	47.6	135.8	135	195.5	195.4	249.9	288.9	279.9	279.3	269.3	260.5	401.6	329.3	324.5	295.9	232	225.9	124.4	143.6	200.2	205	230.1	288	264.8	275.3	267.2	302.5	317.6	273.5	234.5	195	185.8	304.8	282.2	293.4	231	215.6	228.7
Rv0696	10.8	12.2	53.9	47.9	15.6	16.1	59.4	96.2	24.8	54	45.4	26.4	63.7	61.5	81.3	107.6	127.6	149.4	141.1	185.3	154	167.4	255.2	165.9	187.2	117.7	102.5	97.9	59.2	72.4	103.4	115.5	113.8	147	158.3	168.6	173.7	173.6	163.3	122.4	96.7	71.1	66.6	224.5	204.6	225.9	123.2	108.7	126.6
Rv0697	3	0	3.7	9.7	8.4	8.7	18.1	14.3	10	15.2	5.7	5.1	15.2	11.6	11.6	15.2	15.2	24.1	22.9	32	41.1	30	47.5	25	20.5	8.2	3.5	11.2	8.8	9.4	14.1	19.9	19.5	23.7	28.5	35.5	37.8	31.3	17.8	19.2	9.8	6.6	6.5	33.1	37.4	36.1	10.2	16	20.2
Rv0698	19.1	25.9	17.2	16.4	69.3	65.7	37.3	25.6	55.4	93.5	23.9	19.2	120	61.6	49.5	52	57	47.3	53.1	36.2	34	36.5	36.2	42.6	39	33.1	27.7	26.4	110.6	79.4	46.9	50.2	38.1	43.4	43	30.6	28.2	32.2	25.7	20	38.9	13.3	19.5	17.5	12.9	26.1	14.4	9.2	15.8
Rv0699	0	3.2	2.6	0	9.9	10.9	0	4.4	7.5	12.9	2.9	2.9	13.3	15.3	5.3	11.2	2.3	4.3	2.3	8.2	0	9.6	22.8	0	0	0	0	10.9	12.2	2	9	4.4	3.3	5.9	4.6	0	3.7	0	3.3	0	0	0	0	5.6	2.1	9	0	2.8	0
Rv0700	6733.2	6842.1	4185	3166.8	9964.3	13992.2	4902.1	3556.3	5038.3	4452.6	4705.9	3752.5	6116.2	5735.5	5747.3	6496.2	5949.2	6379.1	5946.7	4713.1	4001.1	3525.5	4981.1	4832.1	4827.4	3534	3078.7	3316.4	5960.5	5263.9	6094.1	5998.8	5559.6	5314.6	5233.8	3935.5	3466.8	3605.3	3978.3	2888.8	2808.4	1811.7	1666.4	3750.1	3379.9	3606.2	1385.6	1375.7	1293.3
Rv0701	3869.7	3535.4	2291.7	1786.1	3838	6548.3	3375.6	2090	1558.6	1938.9	2976.9	2413.4	3164.9	2459.1	2783	3149.1	3049.1	3194.7	2921.7	2534.1	2265	1951.7	2844.2	2760.2	2641.8	1730.2	1435.3	1718.8	3148.5	2482.4	2892	3064.1	2932.6	2897.7	2930.4	2220.6	1968.2	1941.5	2151.7	1546.5	1436.1	747.8	873.7	1696.7	1556.5	1633.8	554.8	529.1	543.6
Rv0702	2139.2	1863.6	1673.6	1169.9	794.8	1478.4	2477.2	1575.7	332.5	697.6	1934	1690.2	2692.4	2038.7	2555	3007.6	2845.8	2857	2781.7	2497.4	2170.7	1740.8	2833.1	2523.5	2619.6	1295.6	1065.3	1324.7	2355.7	1852.3	2452.3	2684.9	2670.1	2612.1	2667.1	2197.8	1677	1618.5	1763.3	1253.1	1036.1	654.6	625.3	1021.3	904.8	947.1	368.4	349.5	367.1
Rv0703	2491.3	2538.8	2059	1352.7	231	409.3	2402.7	1355.3	73.4	506.8	1970.6	1531.8	1394.5	1310.5	1704.2	2189.3	2107.8	1863.7	1873.2	1798.2	1395	1187.6	2240.1	2181.3	1780.3	851.8	637.5	940.1	1395.6	1185.9	1926.8	1888	1931.8	1985.9	1861.4	1565.9	1067.3	1110.4	1338.4	995.9	765.4	513.2	420.2	1193.6	1231.9	1119.4	442.5	538	408.3
Rv0704	1921.5	1914.9	1878	1375	147.8	234.4	2735.8	1568.1	56.7	348.5	1968.2	1554.7	1707	1489.5	1811.8	2145.7	1975.3	1832.7	1933.9	1575.5	1066.8	1079.3	1869	1402.5	1206.6	422.5	377.9	577.9	1728.2	1326.9	1995.6	1866.2	1885.9	1796.1	1808.4	1366.5	1008.6	980	1043.6	769.4	459.2	287.6	370.5	1219.7	1141.9	1208.9	438.8	454.2	398.7
Rv0705	2374.2	2147.5	2588.7	1869.8	93.8	158	3399.7	2222.4	47.3	290.9	2480	2011.6	1362.3	1011.8	1301.7	1556.5	1555	1471.4	1461.9	1375.9	1024.6	1034.9	1377.7	951.2	842.4	305.7	207.3	401.8	1382	955.9	1771.9	1561.6	1550.9	1432.1	1545.1	1277.7	1008.8	921	855	557.3	283	175.8	186.8	1489.7	1561	1589	456.7	584.7	507.4
Rv0706	692.5	748.9	901.3	691	54.7	76.7	1493.2	953	41.2	134.1	937.8	710.6	1147.4	833.7	1027.6	1201.7	1140.3	1050.3	1171.4	1055.1	845.4	763.8	979.5	596.2	509.1	200.2	159.7	223.4	1071.3	760.3	1082.5	1073.8	1099	1028.1	1137.8	962.5	791.6	688.7	476.3	351.6	161.8	136.6	147.8	497.3	454.7	486.9	175.2	189.3	185.7
Rv0707	1098.9	907.1	1350.4	980.7	35.4	42.3	1939.8	1257.4	34.4	109.3	1275	924.2	1266.1	1101	1278.9	1423.3	1467.7	1347.8	1350.5	1220.1	1073	925.1	1045.5	650.2	523.1	198.8	157.1	225.6	1169.7	930	1279.3	1286.9	1325.4	1253.2	1251.9	1124.8	912.2	829.2	473.7	340.4	179.6	110.4	163.5	765.5	746.5	743.6	228.8	254.4	280.1
Rv0708	811.5	719.2	1060.2	759	46.3	50	1618.7	1045.7	30.7	120.1	1028.2	942.8	863.9	790.9	780.2	882.1	862.9	793.8	786.1	826.4	752.7	635.3	536.5	343.5	312.2	86.5	85.3	147.5	914.8	689.4	900.5	777	937.5	898.5	851.4	736.7	674	606.2	350.3	237.9	93.1	116.7	75.2	579.2	641	594.2	167.8	226.2	209.1
Rv0709	1415	1143.1	1864.3	1245	56.5	47.6	2393.4	1629.6	23.8	99.9	1598.9	961.8	533.4	415	537.6	626.1	574.6	505.5	586.2	522.5	495.1	429.8	265.4	233.7	139.6	113.2	54.3	96.8	679.2	355.1	773.7	548.1	572.6	629.9	658.3	552.1	534.2	457.3	173.6	129.9	56.5	77	115.3	1234.3	1261.4	1144.3	346.8	376.4	426.8
Rv0710	1350.4	1231.4	2322.6	1553.7	71.1	63.6	3149.9	2007.8	55.4	155.5	2046.3	1604.1	1009.4	677	866.7	1145.4	1016.7	972.5	988.7	949.2	914.2	882.4	544.3	366.2	276.4	153.6	146.4	179.2	923.1	551	935.8	900.4	1008.8	976.8	987.4	928.7	845.5	699.3	250.1	254.1	111.6	106.4	169.4	1263.4	1357.2	1437.9	382	404.2	471.5
Rv0711	516.5	651.4	90.5	89.2	353.5	316.8	163.5	56.7	321.1	343.6	112.9	132.2	104.8	152.4	92.7	104.8	93.1	65.6	79.9	80.3	78.3	73.9	70.5	86.1	85.1	58.2	102.5	94.8	118.7	132.3	106.3	87.8	97.8	86.1	83.1	73.2	69.6	74.7	83.8	68	60.8	72.3	78.3	126.7	131.5	126.4	165.4	161.4	152.3
Rv0712	204.2	192.3	79.5	107.5	47.8	41.4	107.8	76	63	86.9	110.8	121.3	89.8	84.3	76.4	72.3	79.2	79.1	68.8	83.9	77.2	84.2	62	81	74.9	84.5	73.4	80.9	86.8	84.1	62.9	64.5	71.2	77.4	79	76	85.9	67.8	67.2	62.9	69.1	84.6	126.8	92.8	81.1	84.9	105.8	99.9	98.5
Rv0713	115.4	142.4	187.4	166.8	94.2	104.9	72.7	210.7	66.7	72.9	165.2	187.2	110.6	130	161.3	173.7	197.1	190.7	196.7	189	129.5	120.3	144.6	158.1	158	118.4	97.1	82.5	117.1	153.5	196.3	183	200.6	210.3	177.3	166.7	125.1	117.5	118.6	104.6	111.4	66.5	71.9	334.1	361.7	404.1	184.8	214.8	193.1
Rv0714	1879.7	1817.1	1741.6	1132	1048.6	1383.6	1661.4	1062.5	754.6	815.5	1511.4	1033.5	895.6	769	801.2	941.4	840.5	829	776.7	583.7	584.3	502	774.6	718.4	733.7	948.4	711.7	765.4	934.6	750.2	937.7	964.1	792.3	733.9	696.6	569.6	513.4	592.7	712.4	623.7	740.9	543.6	566	1002.4	1033	996.4	401.6	380.8	367.6
Rv0715	2394.4	2074.5	1790.4	1229.1	152.5	265.1	1797.1	1214.5	78.6	280.4	1683.9	1206.3	607.7	600.1	731	806.5	806.4	679.9	791	568.6	570	589.2	902.8	910.6	884	650.4	610.1	605.7	711.8	537	845.4	802.8	839.4	692.1	713.5	529.8	494.4	556.9	733.8	606.3	547.7	381.3	335.3	1041.6	1048.1	1124.8	406.8	410.5	389.1
Rv0716	1646.2	1617	1601.1	1032.1	83.1	99.6	1828.5	1182.3	64.1	228.3	1491.2	1150.9	695.3	634	891.6	1094.1	1057.9	979.8	1054.9	875.1	841.5	768	1117	977.9	950.9	596.5	563.3	581.1	695.8	700.7	998.6	1018	1035.4	968.1	977	836.9	713.6	720.3	768.4	557.9	488.6	304.5	275.8	809.8	783.8	822.8	293	349.9	293.4
Rv0717	1658.6	1682.2	1872.6	1268.6	44.4	52.1	1858.4	1277.4	35.9	112.8	1738.3	1258	959.7	1038.6	1343.1	1986.6	1841.4	1603.5	1891.7	1684.8	1580.2	1414.8	2248.9	2038.5	1670.4	978.6	933.7	900.6	1058.5	754.1	1548.6	1443	1636.6	1725.3	1612.3	1384.8	1051.8	1142.5	1267.6	833.7	670.9	356.2	394.5	1159.1	1067.1	1050.1	436.3	355.9	300.5
Rv0718	2071	1899.1	2649.7	1718.1	48.3	72.8	2840	1761.9	20.9	124.3	2631.6	1686.6	1041.2	1134.9	1507.8	2102.3	1972.7	1854.4	1804.7	1453	1066	985.3	1782.2	1490.7	1181.6	621.4	469.3	592.2	1152.8	969.6	1760.3	1788.7	1941.8	1832.2	1700.6	1268.7	862.3	908.5	958.8	678.4	435.4	262.1	353.7	1391.1	1338.6	1471.1	406.8	452.4	386.7
Rv0719	1503.2	1299.1	2037.1	1407.2	147	159.7	2356.6	1546.3	175	208.4	1976.2	1528.6	695.6	607.9	991.6	1197.8	1148.7	1058.1	1041.6	829.8	663.2	589.6	1045.7	761	623.4	284.9	185.1	268.3	705.3	592.7	979.5	1049.9	1158.8	1173.2	1127.3	794.2	614.9	629.5	646.2	408.1	222.1	191.1	248.6	1031.7	1099.2	1105.5	440	430.3	426.5
Rv0720	1091	912.4	1333.2	907.7	55.3	78.8	1681.3	1176.5	48.2	87.9	1253.2	940.4	464.6	479.5	707.3	879.8	935.1	846.2	884.2	741.6	589	599.9	831.3	515.2	552.4	161.9	160.7	223.7	434.4	341.6	687.4	727	807.2	791.8	791.9	708	527.1	559.9	447	309.5	187.6	138	151.3	627.8	631.1	682.3	267.7	262.4	216.1
Rv0721	1286	986.3	1546.8	1127.6	69.8	55.5	2212.1	1516	66.2	119.4	1673.8	1139.4	794.8	748.6	1102.9	1336.6	1411.1	1233.5	1379.1	1280.3	1040.6	965.3	1132.8	670.9	570.3	262.6	281.1	283.2	784.2	687.2	1081.1	1278.4	1375.2	1343.3	1360.5	1186.7	992.2	950.8	570.5	401.4	199.5	233.2	249.7	793.7	770.5	778.3	306.9	327.8	300.1
Rv0722	526.7	480.6	903.2	739.9	33.4	36.7	1383.4	824.7	33.7	36.1	991.3	537	147.5	141.5	224.1	343.4	290.7	269.8	306.3	271.2	244.4	225.4	240.1	205.2	149.3	59.8	47.1	110.4	174.3	124.9	266	235.1	289.2	312.3	302.5	279.5	254	259.1	109.9	112.9	62.4	50.1	72.9	413.5	401.4	502.1	130.7	195.6	150.6
Rv0723	1734.9	1536.7	2630	1904.5	181.2	153.8	3512.3	2163.9	259.6	434.7	2512	2091.2	1307.3	1252.4	1461.5	1660.3	1764.6	1634.5	1759.4	1592.5	1492.6	1352.4	1085	638.9	644.5	313.1	240.1	345	1278.3	1161.4	1429.2	1598.3	1835.8	1673	1758.8	1628.6	1461.8	1324.1	503.4	482.3	327	308.7	317.2	1471.3	1357.6	1490.7	564.1	560.9	593.2
Rv0724	273.5	286.5	297.3	381.1	193.1	185.5	510.8	360.9	247.3	333.7	337.6	498.1	916.7	609.6	569.3	515.4	518.8	551.9	550.1	573.2	694.6	695.7	569.1	657.7	715.1	1069.3	1006.5	1041.4	985.9	666.3	487.1	520.2	541.8	533.4	567.5	612.8	738.9	715.5	867.6	1012.9	1123.1	1262.8	1279.9	265.3	278.6	268.2	539	495.5	497.7
Rv0725c	153	208.5	45.3	51.8	21.3	30.5	84.6	17.3	37.4	42.6	56.8	102.6	26.7	26.9	18.8	29.4	27.5	20.7	18.4	21.4	26.5	24.2	25.2	19	14.9	21.8	16.8	24.1	34.8	25.5	27	23.5	25.6	19.9	23.4	22.5	22.1	16.2	23.5	10.8	13.1	15.9	13.2	41.3	39	49.6	22.7	33.1	26.3
Rv0726c	806.6	902.5	156.7	179.8	163.8	129.4	324.2	103.6	146.5	177.1	256	311.7	87.9	110.7	127	133.3	125.9	110.9	101.3	122.3	116.6	121.3	129.2	109.4	141.9	124.5	123.6	151.7	90.4	112.3	129.3	121.6	128.2	107.5	117.8	105.2	124.6	114.6	118.9	120.2	117	134.3	159.6	134.5	157	145.7	150.7	167.5	174.8
Rv0727c	10	8.8	9.8	10.2	5	3.7	17.4	25.3	2.5	4.4	5.8	17.4	12.6	15.1	17.9	17	13.2	25.7	16.4	13.4	11.6	2.2	14.5	23.8	21.3	9.4	16.8	7.4	13.6	20.5	17.7	18.3	18.1	11.3	18.9	20.7	16.1	11.5	18.4	10.1	8.7	14.4	4.8	14.4	10.6	12.9	18.8	16.2	12.5
Rv0728c	14.9	14.7	13.7	12.5	39.3	66.7	19.9	26.9	35.1	21.4	17.5	17.8	24.7	29.6	24.3	18.5	23.4	24.6	24	28.5	19.1	23.5	18.1	31.9	28	27.6	12.1	24.7	16.7	19.6	18.4	23.4	24.9	24	27.7	26.5	24.1	24.2	24.4	22.8	16.2	21.1	29.4	23.1	15.2	19.9	29.4	21.6	22.8
Rv0729	36.3	34.3	32.2	36.5	55.2	75.2	30.9	62.4	58.2	48.1	34	30.7	96.8	96.2	90.8	72.3	81.3	79.6	60.8	60.4	54.4	49.7	50.8	52.6	59.7	30.1	26.4	46.9	88.2	94	76.1	75.1	76.9	71.9	66.8	63.7	62.8	58.7	49.9	44.3	43.2	22.8	36.3	29.3	23.5	19.7	23.1	23.2	21.6
Rv0730	242.1	234.4	185.8	219.4	212.5	173.4	266.2	220	208.1	173.4	210	227.9	291.4	295.1	310	298.5	329	290.5	282.6	305.4	336.8	358.1	535.5	477.2	544.3	586.7	625.2	588.4	263.8	310.5	307.8	302.3	313.3	339	333.3	354.2	334.9	401.3	510.2	574.9	554	692.5	616	288.4	301.6	322.8	400.9	394.1	359.9
Rv0731c	73.2	58	58.2	51.4	24.2	26.8	46.9	55.2	24.4	31.4	55.1	47.2	52.7	62.4	61.4	53.3	62.3	56.8	51.6	64	61.9	71.8	46.4	59.3	59.1	55.4	53.1	59.2	51.2	47.5	51.2	56.7	61.4	58.5	55	51.4	56.3	68.5	74	59.9	51.1	35.3	42.6	33.5	36.9	35	21.5	24.1	18.7
Rv0732	750.2	716.6	860.5	665.9	121	142.1	493.7	630.4	116.1	192.4	684.1	711.6	496.9	480.9	445.1	469.3	415.6	443.4	412.4	408.4	319.4	302.9	280.1	250.2	286.7	249.9	182.1	164.8	558.5	494.5	551.1	474.1	417.5	417	432.1	361.7	354.6	324.5	290	209.4	230.4	138.7	116.8	689.2	667.1	643.1	240.8	279.8	283.3
Rv0733	817.5	752.7	966.5	831.6	71.7	66.5	703.3	868.5	66.2	115.3	871.4	684.5	402.1	389.3	458.6	477.3	527.5	442.6	413.8	465.1	483.5	450.8	430.6	398.7	376.2	200.2	175.3	183.8	498.7	434.3	546.6	511.8	571.7	546.7	590.6	486.7	499.9	516.2	377.4	267.4	171.2	110.6	103.4	767.9	716	767.6	310.2	299.7	298.9
Rv0734	274.1	262.8	375.5	446.8	128	138.5	368.4	500.5	151.3	156.6	414	389.9	597.8	473.5	512.6	528.6	533.5	614.9	559.4	537.8	465.8	394.4	368.7	226.9	321.8	172.4	94.1	97	580.5	502	475	557	549.4	546.8	571.5	520.5	413.9	362	253	218	137.6	78.2	76	350.8	292.5	319.3	137.3	158.3	134
Rv0735	73.8	58.1	65.9	66	183.7	166.9	87	75.1	252.9	186.7	61.9	42.3	98.4	52	44.6	37.2	44.3	47.6	39.8	48.9	29.1	35.8	46.3	27.3	31.1	41.2	28.6	50	81.4	58.2	59.8	53.4	40.7	37.9	43.7	44.6	34.4	40.2	34.4	36	33	37.1	29.4	95.5	94.9	81.4	89.2	85.4	81
Rv0736	28.1	33.5	29.6	26	91.5	91.3	40.1	42.8	86.4	57.6	25.3	30.9	32.5	19.8	22.6	26.6	34.5	31.2	30.9	38.7	42.5	44.2	43.8	29.1	42	34.4	15.8	31.2	28.2	24	30.8	30.9	35.9	32.1	32	41.3	41.9	33	39.8	35.7	33.4	41.9	40.8	30.6	29.6	31.2	29.7	32.3	24.7
Rv0737	32.2	20.3	30.6	38.2	44.3	46.7	52.4	33.4	37.9	23.9	30.6	33.9	28.4	28.4	28.3	22.8	29.1	29.4	23.6	19.5	20	34.1	17.8	18.8	34.4	24.9	40.8	48.8	22	20.5	21.4	26.1	23.6	31.5	26.3	17.6	21.6	19.1	36.9	28.1	31.9	41.6	49.1	37.2	36.4	46.1	59	72.7	59.9
Rv0738	131.5	178.6	74.8	96.8	292.2	306.2	123.3	85.5	232.8	227.6	112.2	102.6	97.8	165	161.7	156.2	220.3	256.6	205.6	236.5	264.5	303.2	492.9	707.7	828.6	894	953.7	1239.7	75.2	140.8	160.1	198.1	224.6	221.7	219.9	214.9	255.8	280.1	762	1066.8	919.6	1142.8	1231.6	134.2	114.3	138.3	401.7	373.2	327.2
Rv0739	36.2	27.7	32.7	26.3	62.8	61.2	18.2	25.4	73	39	23.6	21.3	19.7	28.2	40.8	36.9	29.7	30.3	27.6	24.1	17.8	16.7	27.5	43.2	43.1	48.9	37.8	46.1	30.4	35.1	41.9	33.4	23.2	25.1	25.1	20.9	27.6	24.6	28.8	25.5	54.6	35.2	39.6	44.4	47.2	57.6	53.2	33.3	36
Rv0740	314.9	271.7	218.8	170.5	219.2	259.6	126.6	163	166.3	121.9	200.9	110.9	86.1	114	111.3	117.4	108.5	113.8	112.4	90.2	107.8	112	177.6	156.8	178.8	212.4	269.6	213	82.1	90	112.5	109	105.3	124.1	98.1	93.6	100.5	123.8	180.9	176.6	243	174.1	174.6	276.6	285.2	281	267.3	301.6	276.7
Rv0742	24.9	27.3	26.7	25.4	51.2	54.1	51	42.6	29.5	40.6	32.5	27.1	49.7	72.9	66.2	67.3	70.9	77.7	66.9	93.1	57.8	52.3	64.8	72	48.1	31	22.5	35.3	51.4	53.3	71	59.2	67.6	71.3	56.6	61.7	49.6	39	50.4	39	37.6	31.6	28.5	42.9	36.1	44.5	33.4	36.7	25.4
Rv0743c	139.9	108.5	108.2	132.3	63.2	79.9	128.6	82.4	53.8	54.7	99	59.3	31.7	37.1	43.7	42.6	40.6	48.4	33.9	36.4	36.3	34.9	38.6	28.9	40	33.3	66.8	30.5	29.9	39.8	48.1	45.7	48	25	32.9	30.6	25.7	25.8	36	41.3	34.8	35.5	60.7	80.4	104.1	85	112.8	122	110.9
Rv0744c	283.4	174.9	215.1	191.9	162	129	197.8	113.8	161.1	128.9	146.6	104.2	34.3	65.1	58.5	70.5	37.7	50.2	37.3	38.9	56.7	58.7	53.8	77	55.2	51.1	63.5	36.7	39.2	55.8	59.5	64.5	53.4	45.9	36.4	34.9	44.6	48.4	53.4	71.6	58.3	64	75.5	115.2	132	104.4	205.3	172.5	199.9
Rv0745	0	4.1	3.3	1.1	26.1	32.1	1.5	1.9	29.5	11.7	0	1.2	2.2	4	2.2	1.6	4.3	2.4	1.9	2.3	1.1	4.7	4.8	3.9	4.9	4.3	3.2	3.1	4.2	3.1	0.8	4.2	1.7	0	1.5	3.1	0.6	3.4	3.7	4	5	0	9.5	1.6	2.6	3.8	5.6	9.5	9.9
Rv0746	61.7	68	31.9	34.2	80.8	135.5	72.1	58.6	89.1	76.4	49.4	26.5	61.7	57.5	53.5	58.7	49.7	55.6	51.7	46.3	53.6	61.6	39.9	47.4	60.4	43.1	51.5	52.6	41	45.9	41	46.7	54.6	48.8	47.3	56.1	41.9	46.4	54.5	56.1	52.9	45.6	63.2	21.9	19	18.5	19.5	23.4	18.1
Rv0747	110.9	141.1	19.3	27.2	416	507.6	116.6	30.1	317.4	290	35.4	32.3	90	63.1	45.3	42.2	38.7	54.3	60	75.1	130	122.8	209.4	361.7	378.8	652.1	1205.7	1309.1	47.1	43.9	30.6	36.8	44	60.2	70.5	91.7	82.6	88.2	398.2	632.8	909.5	2501.8	2497.4	28	20.5	19.3	106.8	98.6	91.1
Rv0748	155.5	153.7	127.3	80.2	213.6	202.8	126.4	75.8	163.7	175.6	93.6	97.5	82.3	253.6	240.4	246.7	261.6	198.4	197.4	172.8	188.7	205.9	169.5	234.2	285.5	207.5	285.7	326.2	117.6	207.8	239.4	213.7	241.5	225.3	168	137.2	191.1	215.9	242.8	253.1	242.7	316.2	252.8	108.4	133.3	118.1	125.4	133.1	156
Rv0749	96.9	92.4	99.8	87.3	46.3	31.6	58.9	75.2	27.2	45.6	59.2	90.5	12.4	36	21.2	34.7	29.7	38.5	29.8	29.7	20.5	34.7	29.5	35.2	37.5	23.6	49.4	64.1	12.9	31.8	35.7	34.8	38.5	26.4	34.7	29.4	21.2	22.9	41.7	38.3	39.1	37.8	35.1	102.6	113.8	125.8	87.7	81.5	107.7
Rv0750	35.6	41	23.8	11.4	239.7	141.8	19.9	23.8	255.3	263.6	5.2	11.6	67.2	90.4	40.6	57.1	64.2	54.3	81.1	69.1	78.7	83.5	67	67.7	130.7	219.9	206.6	348.7	80.9	62.6	72.6	61.7	60.5	61.1	65.2	87.7	60.9	93.5	123.9	183.1	222.3	240	260.1	28.4	37.8	22.3	52.6	45.7	51.5
Rv0751c	113.7	112.4	69.6	97.3	112.1	106.7	75.5	79.5	163.3	137.4	86.8	75.2	146.7	105	91.3	97.8	121.4	161.7	146.9	151.5	148.8	150.9	202.7	227.2	224.5	292.3	247	257.9	135.6	115.6	88.8	117.1	118	147.1	128.1	148.3	157.4	161.6	226.8	258.9	263.1	266.9	268.6	93.4	82.5	85.2	129.6	136.9	112.8
Rv0752c	125	123.5	69	72.9	33.8	33	93.1	65	39.8	55.3	53.1	52.4	62.4	38.4	39.1	49.7	65.3	96.5	87.9	96.7	103.3	98.7	149.1	166.9	179.1	151.8	132.9	153.2	54.3	38.4	46.5	56.5	69	104.1	93.5	102.3	97.5	103.4	179.4	181.9	173.3	144.9	164.7	67.3	58.3	58.8	116.8	103.3	92.1
Rv0753c	176	205.5	83	93.7	248.4	208.5	102.6	106.5	199	215	68	68.7	92.4	59.4	61.5	66.1	85.5	107.2	132.9	119.9	125.5	147.9	216.2	287.4	274.7	251.4	270.2	276.1	74.4	70.9	66.9	74.4	90	125.4	124.6	133.1	135.9	148.5	296.7	311.2	303.2	271.4	323.6	85.9	71.3	80.2	194.9	178.5	143.9
Rv0754	20.4	23	11	14.7	30.5	26.2	18.6	20.1	30.7	34.8	12.7	15.1	10.8	13.3	10	7.8	13.1	17	16.5	16.6	16.4	17.8	11.6	19.3	21.6	25.7	34.3	36	14.1	11.3	7.8	12.6	13.1	13.9	16	16	18.2	15.9	21.4	31	20.9	57.8	57.9	15.2	11.7	13.1	21.4	17.8	19.1
Rv0755c	167.5	162.9	119.5	128.7	109.2	121	101	100.9	108.1	115.2	105.9	101.2	41.7	54.4	64.9	77.8	81.7	54	67.5	69.2	79.3	83.3	104	125.2	103.6	122.4	123.7	152.8	52.9	42	67.8	46.8	70.8	67.9	69.4	68.2	90.6	105.8	116.4	151.9	148.8	121.4	138.8	131.8	145.8	133.5	177.5	155.3	161.5
Rv0756c	146.7	138	106.6	88.6	420.6	439	137	125.2	254.9	247	94.5	115.8	157.7	169.5	138.9	120.7	155.7	150.7	141	153.8	157.6	150.3	145.8	185.8	142.9	151.4	168	188.4	161.4	156.7	143.4	147	137	123.8	132.2	127.5	165.7	171.2	189.9	176.1	160.9	176.3	157.2	112.8	106.3	117	170.1	144.5	148.9
Rv0757	401.9	421.5	365.7	359.2	445.2	430.4	539.1	555.9	172.6	234.6	338.9	363.3	177.3	214.6	215.7	227.2	248.8	258.6	251.1	301.3	319.3	352.3	360.3	492.1	517.3	683.2	775.5	726.6	199.9	214.6	243.9	246.8	278.6	312.8	281.2	306.6	355	412.4	552.9	666.6	715.3	1170.4	1039.4	422	456.1	423	750.9	627.9	638.1
Rv0758	158.1	163.2	146.8	150.7	124.4	102.3	260.6	242.1	116.3	109.2	164.7	190.4	130.7	120.8	123.2	127.6	159.5	151.1	138.5	155	170	180.5	184.3	256.1	259	356.4	486.4	399.6	127.5	118.2	121.6	157.1	148.4	151.7	163.8	150.7	187.6	173.6	255.4	324.8	397.1	660.6	559.7	197	178.5	186	300.1	304.2	292.9
Rv0759c	267.2	259.8	292.3	293.9	297.9	314.2	156.7	361.1	380.5	230.6	377.7	263.8	370.4	433.1	591.3	705.6	670.6	691.3	724.7	701.5	719.7	737.1	494.8	403.5	423.7	309.7	239.2	277	440.8	508	708.5	608.4	772.1	783.9	793.9	819.3	776.1	778.1	468.4	378.6	352.2	307.2	250.5	441.1	414.6	475.5	282.5	347	346.9
Rv0760c	691.1	683.2	564	483.3	23.6	35.8	289.2	596	6.6	122.6	745.6	403.2	275.4	359.6	544.4	619	596	520.1	538.6	639.2	628.6	601.2	384.8	408	314.9	134.2	106.9	173.4	352.4	476.4	593.9	578.4	666.4	672.8	630.7	650.1	638.6	751.4	385.2	304.3	159.6	125.6	177.7	608.4	567.8	655.4	229.6	196.3	205.8
Rv0761c	761.7	627.6	554.1	510.6	54.2	100.9	343.3	685.6	44.3	152.6	714	391.4	616.8	896.2	1088	1238.8	1169.4	917	1032.9	1161.8	1156.7	1234.3	697.8	640.9	555	332.7	263.6	309.9	640.5	872.3	1115.1	1075.6	1211.3	1141	1126.4	1120.3	1109.1	1247.2	600.3	473.4	335.8	262.5	246.3	581.1	508.5	599.6	207.5	200.4	207.5
Rv0762c	42.7	39.6	79.5	68.6	26.2	26.6	43.3	44.8	31.6	21	60.5	58.3	40.5	53.2	41.4	42.4	47.6	38.4	41.2	31.7	31.7	46.1	63.8	28.6	40.8	45.4	80.7	87.4	32.2	40.7	54.2	40.4	43.6	36.7	43.2	53.3	45.9	26.3	43.8	35.2	62.2	104.8	67.8	78.4	79.2	73.2	74.3	61.8	54.6
Rv0763c	52.9	20.9	48.2	37.8	5.3	2.3	39.4	33.1	10.7	0	39.9	63.1	12.8	27.8	17	16	6.2	12.3	18.5	16.1	25.5	20.5	18.4	20.1	22.6	24.5	45	27.4	13.6	20.8	23	15.4	23.7	17.9	28.5	22.6	23.6	18.3	11.7	11.8	23.4	52.3	60.6	37.8	65.1	31.4	34.1	30.2	28.8
Rv0764c	12.9	23.4	30.7	32.2	7.7	5	30.7	34.6	11.5	10.2	33.7	35.7	37.4	44.2	44	43.9	40	36.8	43.2	55.9	59.7	51.7	47.2	58	57.8	71.9	128.7	80.6	40.6	47.1	43.7	42.3	41	45.4	47.4	48.2	56.5	45.9	60.3	55.6	66.3	168.5	152.2	35.5	39.1	38.3	31.2	26.7	30.8
Rv0765c	19.4	15.7	40.4	44.6	10.7	7	42.3	28.3	18.8	13.8	40.7	48.4	60.9	53.4	35.5	44.7	37.2	34.6	47.3	40.7	45.3	53.5	46.7	60.4	45.1	68.1	104.4	95.8	45.5	60.3	39.6	46.6	43.1	46.5	41.7	56.3	43.6	44.2	64.3	75.5	90	155.7	145.4	28.8	29.8	37.4	63.9	46.8	49.5
Rv0766c	39.2	42.9	54.8	56	74.3	60.9	47.9	36.4	74.9	67.1	47.8	63.2	29	30.3	33.1	29.1	28	24.7	25.6	22.8	25.2	21.4	25.2	43.1	29.6	51.3	53.3	49.5	38	44.2	26.9	25.1	24.8	29	26.7	22.4	20.5	26.8	29.6	35.5	48.5	91	92.9	46.6	48.8	46.7	49.1	59.4	57.3
Rv0767c	26.1	28.1	32	32.2	37.8	37.7	34.3	42.6	27.7	41.6	44.5	45.6	25.3	32.2	33.4	32.2	30.9	38.6	30.3	27.4	25.6	29.8	27.6	34.9	45.2	55.3	62	71.9	28.3	37.8	31.6	34	28.3	20.7	24.6	19.3	23.6	28.5	42.2	38.6	47.4	116.5	103.6	17.9	33.3	26.5	35.7	43.8	48.8
Rv0768	102.7	102	58.6	56.7	64.5	56.3	60.4	51.2	62.4	52.6	56.6	57.4	53	79.2	64.6	52.7	54.9	43.9	41.4	48.7	46.7	56.9	67.3	53.1	66.7	73.6	70.3	71.6	57.8	68.1	48.1	50.4	46.6	41.9	44.9	48.6	54.7	50.1	53.8	56.5	69.3	66.5	60.6	47	45.5	40.8	67.6	72.2	63.4
Rv0769	140.6	111	77.7	60.6	14	19.5	62.2	60.2	15.6	26.8	77.4	76.3	58.1	81.3	67.3	63.6	81.1	70.7	65.8	43.9	80.9	69.7	80.6	80.9	93.7	70.9	60.1	95.3	59.2	87	78.1	63.8	64.3	68.8	73	71.4	66.5	65.4	89.7	80.4	64.3	68.8	73	57.3	56	38.8	74.8	81.9	59.9
Rv0770	41.1	35.7	35.7	29.6	5	6	28.5	29.7	1.3	3.8	37.9	43.4	33.9	37.4	34.1	32.6	33.6	36.9	32.9	31.1	33.4	29.9	32.1	32.3	22.8	25.4	26.7	40.1	22	42.7	33.6	35	32.5	31.4	32.4	32.1	38.1	27.8	43	29.9	29.8	33	33.2	28.3	34	20.3	29.1	25.3	35.3
Rv0771	52	38.1	32.4	32.1	12.7	10	28.1	29.2	8.9	14.3	33.6	39.5	17.6	19.9	11.5	18.1	27.5	27	21.2	17.4	23.6	30.9	49.5	35.9	26.2	29.8	15.6	26	15.5	15.7	24.5	20.3	16.4	16.5	34.2	22	28.8	24.4	33.9	16.9	18.2	16.6	17.3	35.9	32.1	37.9	31.1	38.8	25.7
Rv0772	94.8	72.2	89.6	81.1	95.6	101.5	64.9	87.8	86.3	96.2	83.6	65.7	62.1	70.8	74.6	71.2	71.4	88.2	83.9	74.1	59.6	48.3	59.4	59.5	63.4	36	44.7	31.9	52.5	75.2	75.1	86.3	78.9	85.1	77.8	63.8	59	55.5	52.6	45.1	44.5	27.7	27.7	82	75.1	98	49.6	42.3	45.8
Rv0773c	38.4	35.6	86.5	88.3	23.3	18.9	59.3	107.4	34.3	29.4	104.8	105.9	133.6	100.9	113.8	124.7	102.4	120.5	118.6	119.5	100.6	75.9	80.7	56.5	65.4	40.6	25.3	24.7	119.9	123.8	115.7	130.9	128.7	114.4	118.4	108.4	77.3	73.4	53.1	43.3	30.9	20.8	15.5	109.6	94.5	99	27.9	31.7	37.8
Rv0774c	161.5	153.4	260.4	239.1	49.6	46.2	154.6	282	49.4	41.8	260.5	218.5	319	252.3	232.3	223.7	205.2	195.6	199.2	173	159.8	151.5	178.6	165.6	138.2	132.2	90.1	139.3	263	234.8	217.5	219.9	205.1	195.5	201.4	172.9	160.1	158.2	120.1	120.2	129.6	107.2	99.7	191.3	192.1	226.8	121.9	130.8	107.1
Rv0775	102.9	128.2	114.6	114.7	499.1	414.5	116.3	108.1	571.8	392.8	101.8	90.3	151.3	88.5	88.5	85.1	85.7	79.5	82	81.7	87.9	104.4	84.3	136	105.6	130	177.9	206.2	136.4	101.6	87.9	81.9	74.1	70.5	77.9	80.5	78.2	82.7	105.8	109.7	174.5	226.8	214.1	116	119.9	99.3	109.3	116.1	107.5
Rv0776c	27.1	25	23.3	17.2	25.4	21.1	13.6	15	18.5	21.4	17.9	20	29.5	21.8	28.6	20.9	30.7	16.3	22.3	14.8	14.3	16.8	21.1	18.7	13.3	26.7	14.1	17.6	17.6	24.7	19.9	25.9	24.6	20.7	28.1	21.1	16.1	19.4	16.7	9.4	11.3	16.2	14.5	16.9	13.7	19.9	40	40.8	37.3
Rv0777	85.8	99.6	123.1	141.1	118.1	102.1	105.1	130.2	161	125	107.4	120.5	149.9	137.4	133.4	141.7	139.1	140.9	134.9	147.7	144.5	149	142.9	129.9	152.1	154.5	167.2	147.1	158.3	132.7	142.4	156.8	134.6	129.3	124.7	133.2	154.3	137.2	159.3	166.9	179.9	156.3	141.9	138.3	152.7	133.8	173.6	169	172.8
Rv0778	81.4	75.3	120.1	113.6	12.8	16.3	54.3	95.8	19.2	26.4	118.4	127.3	118.5	112.5	107.4	112.7	119.7	116.7	111.2	109.9	129.1	119.2	91.1	92	82.9	81.5	53.1	72.2	122.1	107.7	107.8	124.3	109.3	102.6	118	120.1	119.2	101.3	100.6	84.4	69.8	64.8	60.5	139.5	134.8	139.2	102	96.3	107.8
Rv0779c	16.4	13.9	11.3	17.1	16.9	18.7	13.1	20.5	12.5	13.1	14.3	15.4	19	24.4	28.9	27.3	27.5	26.6	22.3	26.4	20.3	26.8	15.3	14.3	34.2	24.5	12.3	13	11.1	32	29.3	18.5	24.2	28.4	17.1	24.2	34.9	28.8	10.9	22.5	17	5.8	10.1	15.2	21	11.3	9.5	16.1	15.6
Rv0780	117.5	104	126.6	95.1	22.8	32	41	105	15.5	37.3	112.3	98.6	78.2	106.3	86.5	85.3	76.6	82.9	67	65.8	56.4	58.6	41.8	47.8	56.9	39.1	23.7	27.2	107.2	101.2	109.4	86.9	83.2	83	70	65.8	58.8	60.4	49	35.9	35	23.2	11.2	98.9	78	98.3	55.3	53.1	37.5
Rv0783c	63.8	73.3	115.2	103	138.2	136.7	59.8	103	266.8	202.2	100.6	114.4	128.5	111.1	116.6	100.5	90.2	96.8	94.8	87.3	68.3	75.1	45.7	50.7	49.9	60.4	63.2	57.8	145.9	127.5	98	109.9	91.4	85.4	91.9	71.6	83.2	78.8	62	61.5	58.1	68.9	51.8	99.1	97.9	98.8	59.4	52.7	51.9
Rv0784	120	152.2	75.1	74.1	296.8	281.3	81.9	85.4	419.9	361	63.8	86.2	52.8	57.5	50.9	41.8	53	45.8	34.3	38.4	38.4	49	40.6	44	50.6	80.4	62.9	64.8	57.4	49.6	50.8	50.3	42.6	41.2	40.3	40.6	48.8	61.5	47.2	63	62.9	76.8	92.2	58.1	54.1	62.5	56.5	49.1	54.2
Rv0785	65.2	61.9	97.6	88.8	51.2	56.1	49.4	73	69.3	61.1	85.9	81.2	57.9	53.9	59.6	61.1	56.6	59.6	48.6	57.1	50.9	52.1	43.2	30	29.6	19.2	30.4	20	64.1	57.9	52.3	54.2	55	60.4	56	50	51.8	43.3	35.8	24.8	22.3	14.3	32.1	73.5	72.1	72.5	29.4	32.3	32.9
Rv0786c	76.5	79	47.7	49	59.5	49.3	56.1	50.5	73.1	50	29.8	75.2	42.5	61.4	63.5	80.5	65.8	66.7	63.7	73.6	92.3	69.3	65.5	100.3	114.4	120.8	141.9	124.1	50.9	46.8	53.3	63.6	63.8	71.5	75.1	80.2	88.9	81.5	115	103.8	120.1	135.4	98.2	58.6	64.7	55.5	106.8	128	102.6
Rv0787	25.1	22.5	45.8	32	8.6	14.6	28	27.5	9.8	14.4	21.2	21.2	43.3	49.9	55.7	53.6	59.7	55.3	41.1	34.8	31.2	40.2	31	21.7	20	18.2	11.5	27	39.1	48.8	49.2	54.5	59.2	42	37.9	32.4	35.4	29	26.2	21.1	24.3	17.8	13.7	27	27.6	29.1	10.4	7.8	9.3
Rv0787A	537.9	405.5	403.1	349.5	215.9	222	251.4	330	382.1	331.8	357.3	329	258.2	233.4	229	279	297.1	216	232.4	264.2	224.9	203.6	184.8	145.4	149.1	190.2	127.1	178.7	250.8	175.3	262.8	225.6	275.1	289.4	235.2	247.5	268.5	271.2	179.4	193.5	181.9	178.4	128.1	250.3	329.3	266.4	294	314.9	304.3
Rv0788	272.3	254.2	309.3	295.7	273.5	333	193.2	234.7	441.3	338.4	243.7	275	275.4	251.3	262.1	307.7	318	336.3	308.6	311	319	322.7	262.9	223	222.8	311.4	234.7	249.4	318.6	262.2	303.5	292	291	308.7	305.8	317.1	326	287.9	260.8	282.5	264.6	197.6	163.5	251.1	276.1	207.2	240.4	263.7	238.5
Rv0789c	41.3	76.9	26.4	25.2	723	564.3	27.2	8.1	1152.3	390.3	26.5	30.8	16.2	20.1	42.6	34.1	28	31.3	22.2	19.7	15.2	21.3	44.4	38.2	53.6	32.9	35.3	64.7	14.3	30.6	34.9	24.7	26.5	21.4	30.8	21.4	24.1	26.7	31	41.9	49.2	32.3	49.1	57.6	65.1	57.4	95.1	113.5	94.4
Rv0790c	67	87	37.8	42.2	52.9	31.2	33.5	36.2	25.9	58.2	30.5	47.6	17.8	19.4	31.4	27.8	23.8	19.2	32.3	31.6	37	32.6	27	36.4	25.6	28.6	19.8	50	11.6	15.2	27.4	26.5	35.7	37.9	35.7	34.9	33.5	35.5	28.9	31.6	25.4	21	28.4	41.8	41.4	31.5	75.8	72	62.4
Rv0791c	85.2	106.3	29.8	25.7	46.5	29.2	42.9	22.5	32.5	108.7	35.3	39.9	21.2	22.8	25.3	28.3	36.6	25.9	31.9	41.6	26.7	37.7	35.8	50.9	26.3	19.4	25.2	41.1	20.2	26.4	34.1	32.9	41.2	31.7	33.5	24	39.3	46.2	36.1	40.8	20.7	29.4	37.8	28	29.8	33.5	71.5	84.4	57.8
Rv0792c	118	123.7	31.9	35.9	287.2	182.4	22.1	27.8	218.9	313.8	50.2	40.9	18.2	25.2	22.1	29.1	22.9	25.1	26.9	27.7	17	23.2	38.3	34.1	20.5	25	29.3	24	23.5	26.9	30.8	31.2	27.9	31.4	23	23.1	23.1	24.7	28.4	22.9	27.2	28.4	25.6	39.6	47.1	33.3	100.9	145.7	98.5
Rv0793	81	94.2	36.4	18.3	311.6	277	24	9.6	281.5	317.9	10.4	14.6	11.6	10.3	15.4	8.8	3.3	11.4	3.3	7.9	1.9	9.3	16.6	0	5.1	1.8	11.1	5.3	3.2	5.8	14.5	8.8	9.7	1.4	5.4	6.6	4.8	3	12.6	0	8.6	2.9	8.2	12.1	24.3	27.8	32.7	73.5	51.1
Rv0794c	72	79.8	36.4	30.6	105.8	98.5	36.4	35.2	108.2	103.3	34.7	40.1	85.8	85.3	77.2	78.9	80.1	62.7	73.5	76.7	97.2	107.7	78.2	91	89.9	88.3	84.7	87.4	87.3	80	74	64.1	74	76.6	76.9	82.9	95	115.9	93.8	116.4	97.9	82.3	83.2	34.8	35.6	32.3	89	116.2	94.4
Rv0798c	47.5	56.9	169.7	192	8.3	10.3	86.8	144.6	11.8	14.9	153.6	198.7	136.1	141.4	159.8	172.2	191.1	169.7	174.4	231.1	230.8	204.2	142.2	101.8	163.8	100.3	73.3	108.5	178.5	149	161	154.9	192.9	204.9	202.4	220.8	235.8	231.8	144.9	161.1	95	85.9	69.2	191.3	189.9	200.9	81.8	82.2	85.9
Rv0799c	44.1	67.2	132	112.6	52.5	55.7	67.1	90.2	108.1	85.6	124.8	154.4	118.5	109.3	103.5	97.2	98	102.5	104.3	116.8	115.8	89.6	70.4	69.2	64.3	58.1	51.3	40.9	145.4	107.6	116.1	98.2	99.6	114.7	98.2	121.7	97.2	96.2	74.9	73.1	51.2	48.7	50.4	128.2	136	146.2	53.1	56.4	62.8
Rv0800	42.6	36	74.3	67.9	26.7	23.1	30.1	75.1	33.7	28.9	63.9	66	76.6	88.1	77.4	69.4	83.1	78.9	76.7	81.6	78.6	81.1	57	64	55	47.6	42.9	36.1	84.1	81.9	69.4	67.6	77.2	79.9	71.1	75.6	80.4	72.3	57	59.6	56.2	44.3	35.6	52.8	58.9	49.1	39.7	39.8	37.8
Rv0801	92.2	93.2	143.2	138.2	66.5	73.8	67.9	185.4	75.1	39.7	142.4	103.4	132.3	203.8	189.2	153.2	190.3	210.2	163.2	208.3	182.1	154.7	202.1	200.5	208.7	184.6	133.9	123.2	116.8	177.9	185.4	219.7	225.2	205.2	194.6	202.9	183.3	216.6	222.4	242.9	134.3	115.3	106.3	182.1	195	196.7	170.7	166.9	188.5
Rv0802c	85.5	88.9	64.3	59.6	162.8	164.4	40.9	53.6	167.5	114.7	66.7	57.2	36.8	43.8	59	47.5	41.5	42.6	33.1	27.7	39.7	45.3	27	34.9	37.9	60	32.2	56.7	41.1	64.5	50.6	57.1	56.8	39.8	35.9	36.5	40.9	41.5	31.7	40.4	38.9	50.1	44.9	50.7	53.1	60.8	90.4	88.4	93
Rv0803	156.5	121.3	173.2	177.5	30.4	37.6	143.3	172.2	33.6	56.2	166.9	181.6	280.7	211	253.9	244.1	256	259.4	257	225	238.7	215.9	190.8	154.1	179.1	113.5	94.3	114.3	256.7	227.1	231.7	252.3	247.7	238.6	251.8	221.9	227.7	199.8	151.7	151	104.5	68.9	86.7	156.4	135.4	144	94	86.6	93.8
Rv0804	50.9	42.3	64.2	92.3	37.6	53.1	89.3	113.3	34.4	28.8	98.8	84.4	152.2	130	147.4	146.6	168.1	159.5	149.1	149.8	117.3	117.5	64.4	62.8	58.5	39.4	49.8	54	140.4	141.8	147.3	155.7	135.7	125.1	146	115.9	124.8	87.9	64.1	57.7	47.6	27.9	30.9	79.7	61.2	62.6	32.7	31.7	28.4
Rv0805	723.2	688.6	664.8	719.3	1052.8	1448.6	720.7	926.6	548.8	534.7	858.9	925.7	584.3	693.4	993.8	1213.8	1159.9	1073.8	971.7	939.3	966.7	981.5	1030.5	772.3	809.2	1537.5	2130.8	1591.5	574.2	796	1247	1301.1	1145.1	973	969.6	938.4	1029.8	1047	940	920.8	1522.8	2055.3	1746	691.8	816	640.5	834.5	811.2	1211.8
Rv0806c	414.6	459.9	66.7	56.7	62.7	70.9	69.3	27.5	60.1	78.1	62.4	59.7	18.8	15.9	14.2	13.2	16.9	25.5	15.2	12.1	15.4	14	32.5	27.4	30.2	35.2	29.1	27.3	16.7	13.9	18.5	16.2	17.3	20.8	18.8	16.3	18.6	19.1	35.2	32.5	31.7	34.7	43.1	73.3	83.1	83.7	93	108.6	96
Rv0807	39.3	29.6	37.6	37.3	137.1	157.7	54.3	50.1	139.7	128.4	35.8	55.5	32.5	38.3	48.2	44.5	57.5	46.5	79.4	56.8	63.9	65.4	130	162.9	139.6	203.7	139	201.3	46.6	47.1	39.2	52.1	58.3	61.4	68.7	64.7	70.5	91.2	114.1	176.4	213.7	245	275	62.2	50.1	48.7	110.1	126.5	99.4
Rv0808	179.6	176.1	195.8	226.6	436	381.3	295.9	228.4	449.1	405.2	199.7	244	308.3	323.4	367	443.4	500	489.4	498.4	610.6	673.9	647.3	710.2	787.2	748.5	887.3	1160.6	1064.2	341.7	333	368.1	432.1	506.7	522.4	565.1	677	690	674.5	800	864.8	1013.3	1820	1538.7	281.6	320.5	288.9	416.9	390.4	411.2
Rv0809	137.2	132.3	212.6	233.4	212.9	194.6	149.6	236.6	212.2	184.2	225.1	238.1	261.6	267.3	299.3	341.6	298.1	280.5	287	296.7	320.9	288.2	317.8	276.3	231.6	254.2	262.3	241.7	283.4	284.7	335.9	324.6	298.4	309.2	286.1	273.7	310.1	307.4	262.6	211.8	275.4	307.1	256.6	261.5	269.1	283.8	185.8	156.3	207.6
Rv0810c	3136.5	3604.8	2265.4	1931.1	4987.7	5079.6	2419	1490.6	4780.3	5342.3	1770.2	1621.3	1231.8	1782.2	1789.1	1839.6	1789.5	1758.4	1819.2	1717.4	2183.1	2388.2	2306.5	3176.2	3112.1	4582.1	5759.1	6040.7	1283.3	1700.5	1652.1	1758.5	1952.7	1874.9	1674.5	1842.2	2024.2	2562.3	3052.6	3570.8	4922.5	8906	8835.8	1906.6	2202.2	2145.6	3219.8	3058.1	2822.4
Rv0811c	111.3	120.5	138.8	151	139.9	123.8	165	136.9	177.2	148.6	124.5	150.1	197.2	172.1	164.1	154.6	160.8	177.5	184.7	190.2	191.8	214.4	170.6	199.5	192.1	287.6	313.8	340.7	210.9	170.2	149.4	169.3	159.6	163.6	171.8	203.3	208.8	203.4	239.6	273.2	275.6	409.2	363.7	123.4	136.5	116	190.7	210.5	192.6
Rv0812	56.2	50.6	63.4	48.8	139.4	156.5	51.5	55.1	160.3	112.4	51.1	60.4	103.4	61.1	68.6	53.4	49.8	57.4	37.6	47.8	33.7	42.3	29.1	35.3	27.4	40.2	50.6	14.9	117.2	72.5	61.6	66	46.7	37.5	43.5	41.2	42.7	33.2	35.9	32.1	33.5	39.4	20.9	61.5	55.6	51.1	27	40.9	40.3
Rv0813c	659.7	679.7	346.1	324.3	282.5	311.6	565	463.7	339.5	303.2	386.2	375.8	575.8	638.1	685.8	665.2	571	550	481	453	425.6	425.9	455.1	327.3	309.2	286.3	379.4	272.1	527.4	615.5	712.6	663	536.1	482.4	482.7	395.6	385.3	374.1	298.6	275.9	282.3	343.5	288.3	289.4	281.9	303.7	269.4	286.2	276.9
Rv0814c	712.5	706.7	191.6	177.2	69.1	65.5	478.9	364.6	67.9	135.4	320.7	264.8	1050.7	1085	1486	1628	1559.8	1192.1	1258.4	1360.6	1274.9	1298.6	1604.3	1046.8	866.2	409.2	274	315.2	1073	1372.1	1452.2	1552.9	1431.6	1266	1226.8	1131.4	1231.7	1302.8	863.6	429.9	323.1	270.7	207	286.5	170.3	258.8	285.3	249.4	231.2
Rv0815c	16.6	28.5	4.2	3.4	0.7	2.9	6.8	10.6	1.3	6.3	7.6	5	87.7	81	78.9	94.4	87.9	83.9	54.9	58.2	53.5	64.5	60.8	76.2	55.4	43.2	41.6	46.6	112.7	88.4	118.2	95.5	98.8	65	69.7	63.2	58.2	78.8	63.5	65.7	44.9	32.4	44.4	6.4	5	6.6	4.9	9.7	3.6
Rv0816c	62.1	52.8	56.8	58.2	149.8	151.2	34.7	55.5	198.4	125.1	61.6	54.2	62.1	82.9	73	60.6	66.2	52.6	52.6	43	44.4	37.7	28.5	30.8	31.9	25.3	14	15.3	54.9	60.6	67.1	62.6	73.8	42.2	45.5	43.8	48.5	40.1	26.9	19.8	18.8	11.7	3	37.9	50.5	40.2	127.9	183.1	125.1
Rv0817c	68.2	47.9	48.3	46.8	24.4	33.4	39.1	51.7	21.2	34.6	34.4	43.5	55.2	39.9	51.7	36.1	39.8	29.7	30.2	18.3	32.5	21.8	11.7	15.4	21.7	21.5	18.8	13.9	60.6	42.4	39.3	30.9	41.5	34.8	23.8	29.5	26.4	32.2	9.8	9.5	9.8	11.1	13.9	33.9	32.6	38.7	15.9	16.1	16.5
Rv0818	507.1	605.5	429.8	485.6	1169.8	1052.1	523.3	483.8	1055.8	1079.2	390.4	415.7	391.5	247.1	218.5	233	243	257.9	242.2	280.9	316.2	267.5	237.7	219.7	277.6	422.6	482.1	398.3	391.8	304.5	235	260	238.2	255.7	283.8	270.2	288	277.7	269.9	279.2	445.5	588.6	592.9	296.8	329.3	303.8	313.2	329.4	333.8
Rv0819	86.2	94.3	116.3	139.2	179.1	155.3	159.1	139.2	187	178.6	114.6	171.3	146.9	82.6	84.9	102	97.8	122.8	112.6	133.1	131.8	87.4	106.3	90.7	76.1	131.4	156.4	117	129.2	107	71.1	99.1	97.6	112.8	117.7	118.7	118.3	101.1	91.8	93.2	114	175.9	145.6	136.3	130.9	121.2	88.1	83.7	84.1
Rv0820	46	44.5	83.8	113	41.1	34.9	110.2	85.6	53.6	37.4	88.3	129.9	77.5	74.1	86.6	101.1	98	97	114.9	112.1	129.1	62	93	87.8	74.8	50	99.2	43.7	85.4	86.5	100.7	99.2	106	131.1	116.2	129.6	99.5	70.1	65.7	44.1	56.7	88.8	57.3	123.9	143	122.8	46.9	53.1	53.7
Rv0821c	519.2	582.8	428.4	443.3	314.2	222.6	360.6	254.3	628.5	525.9	356.2	411.6	397.1	416.3	445	484.8	491	471.5	482.7	511.3	562	722.1	994.1	1088.7	936.4	1063	1105.8	1196.2	428.5	405.8	551.9	518.6	520.9	484.6	521.9	571.7	567.9	701.6	984.6	984.1	948.5	1203.3	1280.8	441.6	503.9	450.5	859.2	901.9	890.4
Rv0822c	111.1	103.5	124.1	102.6	180	199.4	179.3	129.9	137.7	117.7	104.2	95.4	247	104.4	92.5	96.9	108.9	121.2	127.9	121.9	105.1	103.9	249.2	229.4	222.6	256.9	336.8	228.8	225.5	116.7	107	111.6	112.2	113.4	117.8	108.6	97.5	106.4	198.5	180.5	232.8	262.3	246.3	168	166	175.3	140.5	150.4	143.6
Rv0823c	57.3	82	101.7	137.2	355.2	304.7	719.8	169.6	399	347.7	108	161.1	1383.7	437.2	245.4	274.3	257.5	295.1	346.2	528.4	591.7	606	1377	1593.2	1849.5	2799.8	2907.3	2641.5	1258.9	478	277.5	298.8	280.1	294.4	349.8	534.4	587.2	698.8	1838.5	2178.5	2755.6	2803.3	2808.5	220.5	303.5	243.4	2287.9	2144.4	2743.6
Rv0824c	276.1	299.2	488.9	448.1	584.2	488.2	3281	622	701.7	742.8	409.1	472	3517.2	1777	1268.1	1422	1299.5	1160.9	1557.5	2345.5	3327.8	3784.1	6185.6	7493.9	8109.1	10688.7	11802.5	13069.2	3728.2	1723.2	1398.6	1311.8	1383.7	1380.7	1552.2	2586.3	3093.6	4141.2	7997.9	10369.1	11384.5	11750.2	11538.3	764.6	1071.3	822.3	9342.4	8619	10469.4
Rv0825c	199.9	233.6	135.2	121.9	162.3	181.1	73.7	164.5	107.3	112.9	116.8	109.6	103.4	122.7	130	108.5	105.9	110	106.8	112.9	85.4	106.5	158.9	245	202.8	166.8	130.6	133.6	115.4	114.4	132.1	121.7	112.3	104.4	94.5	83.7	84.2	106.6	168.8	146.9	166.2	125.7	99.7	235.2	267.2	242.8	357.2	328.8	328.5
Rv0826	47.7	52.6	32.8	28.1	62.6	53.2	26.2	16.7	45.8	54.6	18.6	33.8	27.7	24	16.1	12.1	18.3	29.5	25.7	55.2	58.9	58.4	46.8	34	20.6	17.6	14.4	23	22	20.3	20.8	18.2	22.4	24.3	33.3	36.8	73.1	82.4	28.9	24.5	23.8	13.7	14.3	47.9	62.9	59.1	51.8	44.4	52.2
Rv0827c	139.2	132.1	92.5	75.4	650.7	620	263.4	72.1	841.4	740.2	58.2	64.8	111.1	88.6	110.7	83.6	103	81.7	111.3	121.2	249.3	331.6	361.2	347.2	352.4	552.1	435.5	745.4	145.3	127.8	108.3	90.7	140	137.9	130.2	166.2	318.9	434	409.2	572.3	510.5	641.1	807.6	84.8	95.8	99.1	212.5	206.6	166.9
Rv0828c	27.6	27.3	16.6	6.6	52.1	50.4	9.6	6.9	39.4	28.2	12	2.3	9.1	5	4.9	1	1.2	4.5	0	0	0	1.7	3	3.7	8.6	2.7	0	7.7	5.8	2.8	2.6	4.6	3.2	3.1	3	1.4	2.3	6.1	2.3	6.6	6.3	4.3	0	11.7	11	15.4	15.3	7.4	28.2
Rv0830	1263.9	1442.7	63.4	71.6	476.3	463	384.2	29.1	268.7	840.1	134.6	205.6	40.4	34.1	37	28.7	32.6	31.9	21.5	30.8	29.8	22.7	25.2	20.1	32.1	34.8	22.4	15.2	32	36.9	28.8	24.9	34.8	32.7	26.8	26.5	34.1	25.7	19.8	32.4	30.2	20.9	23.5	43.1	51.8	54	74.6	76.5	59.2
Rv0831c	445.1	465.6	795.5	800.4	138.5	160.9	609.4	801.6	94.7	122.1	729.4	825.1	444.4	452.3	476.5	546.5	525.5	502.3	530.3	472.9	480.6	492.6	465.2	439.1	456.4	370.8	404.9	398.7	484.1	474.7	566	538.5	580.6	507.7	529.4	485.2	537.1	551.6	427.3	475.1	442.6	411	388.9	582.4	591.3	577.9	351	346	338.9
Rv0832	234.3	231.6	191.2	151.3	556.5	573.3	212.7	146.4	605.5	489.6	162.6	106.1	258.7	196	157.6	118.8	126.7	134.4	100.8	140	152.3	127.5	177.6	156	159.1	172.9	106.4	166.2	241.8	203.2	132.6	134.9	99.1	122.5	112.2	133.2	151.7	121.4	134.9	159.4	163	110	127.3	129.2	110	109.8	139.2	116.2	124.2
Rv0833	31.4	36.2	24	29.1	56.1	103.6	111.6	59.1	50.6	41.8	45.5	33.1	152.4	90.6	70	57.5	61	51.7	60.7	71.5	82	80	71	66	70.3	55.4	34.3	44.6	59.3	55.2	38	45.4	50	44.9	67.3	81.1	50.7	47	62.2	79.8	50.2	41.9	55.8	13.7	7.4	11.3	12.5	14.2	8.9
Rv0834c	77.4	88.5	59.1	66.3	299.8	283.1	198.2	104.1	313.2	305.3	79.9	67.4	217.6	174.2	156.7	154.2	197.4	250.4	245.8	336.6	517.8	513.1	733.8	1022.2	1354.4	1804.8	2302.4	2524.6	143.3	151.7	115.2	155	190.5	235.4	267	355.8	413.5	475.6	1177	1927.9	2110.1	3699	3085.6	63.5	51.8	53.9	204.5	182.5	156.7
Rv0835	55.4	44.7	40	40.7	39.3	57.1	54.3	84.9	33.6	37.7	40.4	45.9	34.8	35.3	31	35.6	32.4	39.4	54.4	34.3	39.6	35.7	57	54.1	59.5	62.9	82.7	72.8	38.7	30.1	49.2	37.2	37.4	36.8	38.4	42.3	44.7	52.6	68.2	57.4	75.9	70.6	85.6	52.9	77.8	56.5	138.6	111.4	126
Rv0836c	3.3	3.3	3.6	8.5	21.1	17.8	6.2	9	21.2	17.5	12.6	7.3	2.7	4.4	2.7	4.4	7	4.9	6.7	12.1	3.1	1.6	7.8	7.2	4.8	7.8	11.7	7.4	7.5	3.2	4.9	5.6	5.2	5.7	7.6	2.2	7.7	6.7	5.9	5.3	7.4	13.1	3.8	7.5	10.7	9.2	1.8	9.6	9.1
Rv0837c	10.6	16.1	17.7	12.5	69.1	40	12.7	6.7	49.7	40.8	13.6	15.5	7.5	7.4	8.9	7.2	7.7	6.8	9.9	4.7	6.3	6.5	3.7	6.1	6	11.5	4.9	3.1	5.4	8.5	6	5.8	6.6	4	6.2	5.1	4.4	6.8	2.4	6.1	8.6	4.8	13.4	8.8	13.6	16.5	18.9	17.6	12.3
Rv0838	41.6	41.1	31.9	35.5	180.9	194.1	62.4	44.4	180.9	123.7	30.5	52.9	62	59.4	61.8	51.2	55.2	61	58.1	59	44.9	51	72.3	45.9	36.3	64.3	64.8	59.8	51.5	53.4	52.6	65.5	60.8	51.1	66	61	55.9	53.6	59.3	36.7	75.5	73.7	58.6	37.4	31.4	42.1	39.7	38.9	38.7
Rv0839	227	93.1	96.6	69.5	104.4	143	132.4	68.5	71.1	62.8	79.7	130.8	54.4	59.2	40.5	41.7	31.9	45.8	44.4	36.2	51.2	49.2	156.7	248.6	285.8	447.1	486.6	381.2	42.5	50.3	45.8	51.4	45	47.7	50.8	46	49.6	66.1	267.4	177	461	393.1	308.6	113.4	105.8	109.4	611.2	646.1	527.1
Rv0840c	29.6	23.4	28.6	29.9	162.6	118.1	27.5	14.8	193	124.6	33.2	28.1	38.7	28.9	15.4	18.7	22.5	21.1	19.6	14.8	17	22.2	13.2	18.1	15.1	14.4	31.5	20.7	35.7	24.4	21.5	15.9	19.9	14.7	13.3	12.3	15.5	16.3	21.3	15.4	15.4	24.6	15.3	22.9	21.6	20.9	17.8	22.5	23.4
Rv0841	6	0	4.8	4.6	18.1	17.9	3.4	0	20.6	11.8	0	1.3	7.3	11.8	6	3.4	0	5.2	6.3	0	2.4	2.9	0	8.6	0	4.6	7	6.7	3	4.9	3.2	3	5.5	0.9	4.2	0.8	1.3	2.5	2	2.9	5.4	3.7	0	0	0	2.1	2.4	2.6	0
Rv0842	27.6	22.9	15	16.9	66.5	59.9	10.7	15.9	63.6	58.6	17.2	9.8	15.5	14.8	15.7	14.9	20.9	16.7	11.7	8.7	18.1	12.9	6.4	20.9	7.6	16.6	13.1	23.8	17.7	20	15.6	18.4	12.1	11.8	13	12.6	16.7	13.1	12.3	19.7	21.1	17.1	14.6	18.5	14.4	22	15.5	14.5	18.4
Rv0843	10.9	14.3	8.2	12.8	19.7	17.8	12.2	6.8	24.9	15.2	9.5	7.6	17	27.1	20.5	17.1	18.5	24.7	13	20.8	22.5	19.4	26.5	25.9	23.7	21.3	23.6	17.7	18.7	18.4	18	16.2	15.7	10	17.6	18.6	23.3	21.5	20.7	34.1	32.9	22	25	9.8	11.6	11.4	8.8	14.9	11.1
Rv0844c	124.4	122.9	137.8	156.3	497	486.6	165.3	222.3	493.5	395.6	158.1	168.2	266	225.2	240.6	244.1	241.7	239.3	272	266.1	246	245.9	217.1	231.2	243	275.3	300.6	248.6	263.8	218.9	221.4	233.3	228.2	228.1	238.2	257.5	258.3	249	230.7	279.5	275	265.2	215.8	160.5	138.5	155.8	113.8	119	122.5
Rv0845	45.7	42.9	52.8	40.7	65.6	73.2	19.8	52.8	48.3	55.2	51.2	50.6	36.9	42.6	39.1	40.3	34.7	33.3	33.8	29.9	28.7	23.8	26.8	28.5	30.4	22	26.5	18.4	40.6	47.9	40.7	39	37.9	35.1	28.5	33.8	28.8	28.9	30.1	23.5	24.8	15.5	18.6	54.1	52	61	31.7	27.9	29.2
Rv0846c	39.5	149.4	21.7	22.9	2071.9	1300.7	34.4	27.1	1606.8	1181.7	27.3	35.7	85.9	63.8	40.2	45.2	25.2	22	19.3	11.8	13	11.7	19.2	17.9	19.2	19.3	12.3	20.8	92.5	66.2	41.2	30.2	24.9	17.2	19.8	14.4	12.8	15.4	22.8	16.4	24.4	18.4	12	41.3	58.9	44.5	227.1	231.3	210.6
Rv0847	226.4	1363	61.2	138	20177.4	14451.9	495.8	169.2	14120.8	11649.4	229.5	263.3	870.2	943.1	568.3	446.4	360.9	156.2	166.7	53.3	49.3	48.7	27.4	30.5	35.6	35.8	30.2	45.3	931.3	995.4	461.5	396.2	319	195.5	148.2	53.8	44.3	50.8	36.3	38.2	24.7	44.7	52.7	213.6	367.8	270.7	2275.9	2236.1	1911.6
Rv0848	229.4	488.4	120.5	90.9	621.6	530.7	129	67.3	420.7	731.8	174.8	102.1	195.4	168	114.2	84.4	66.9	38.4	30	15.2	13.1	10.8	6.2	9.3	5.6	4	11.4	2.9	202.2	178.8	105.3	88.9	61.7	26.5	24.8	12.4	13.8	14.5	6.7	13.1	3.2	5.6	9	93.4	126.7	114.3	433	401.3	381.6
Rv0849	28.9	112.7	17.7	25.3	148.7	122.6	36.2	17.1	125.7	153.7	25.7	40.9	58.8	48.2	37.1	32	16	8.8	14.4	6.3	6.1	5.9	1	1.2	1.6	5.8	0.7	2.6	70.5	54.5	37	29.7	20.4	8.6	10.1	5	2.6	2.3	2.1	1.7	0.7	2.9	2	36.6	47.6	31.7	196.5	162.6	166.2
Rv0851c	43.2	46.1	41.1	42.5	59.2	55	17.7	42.5	47.7	42.6	56	26.5	49.2	45.5	51.1	38.9	41.5	45.3	34	44.3	39	32.9	46.7	44.7	43.8	39.5	28.6	41	53.3	57.1	41.9	43.5	33.8	40.8	37.2	39.8	41.1	35.6	36.8	35.9	35.1	26.1	44.7	45.7	43.8	49.5	65.3	54.3	55.8
Rv0852	58.2	57.5	65.2	42.9	86.3	90.2	21.7	45.9	97.4	66.4	55.7	46.8	43.4	43	46.9	49.5	49.8	48.3	57.7	58.9	41.8	41.6	91.2	92.9	98.2	79.4	78.2	78.5	41.3	43.1	46.5	48.5	45.4	49.7	51	70.7	45.1	54.7	73	60.1	71.8	62.1	55	112	119.3	150.9	123.3	113.4	128.3
Rv0853c	77.6	81	61.7	65.1	24.2	27.9	46	66.2	25.4	32.9	84.5	70.7	91.2	135.9	142.1	137.4	142.4	126.6	137.3	151.6	165.2	162.2	157.4	183.5	190.5	136.3	131.9	143.3	104.7	124.9	135.2	140.1	135.3	127.9	145	140.6	153.6	170.1	198.3	189	150.4	125.1	105.5	78.2	85.1	75.1	131	141	119.1
Rv0854	294	224.1	224.5	224.2	111.7	111.3	130.4	198.2	101.4	85.9	193.1	106.1	49.2	98.5	75.5	80.1	91.2	65.2	94.5	96.3	72.7	116.5	148.4	176	234.8	162.5	124	158.6	64.5	100.7	88.4	72.8	93.8	113.8	81.5	81.6	95.3	111.5	202.1	198.2	142	153.3	151.2	312.3	362.2	371.3	462.2	476.9	429.7
Rv0855	76.3	79.4	95.6	92.7	63.3	65	71	91.4	54.5	49	94.1	59.2	51.1	60.1	55.5	57.4	64.4	67.1	59	66.6	67.9	61.7	90.4	58.8	57.2	56.4	42.4	47.2	56.6	65.3	56.7	66.1	58	72.6	61.6	64.4	60.7	54.9	61.6	56.3	50.6	62.2	44.7	139.1	150.6	163.3	187.3	151.5	154.6
Rv0856	129.7	140.6	126	149.1	274.9	239.2	110.7	101.4	236	169.6	149	163.5	93.3	87.3	92.2	162.3	119.5	145.2	140.9	128.8	118.1	146	181.5	207	206.2	243.5	278.2	267.8	114	103.5	132.8	119.2	135.1	130.1	150.1	132.6	162	137.9	198.2	214.7	265.6	292.7	306.6	201.2	221.5	198.6	183	212.8	206.1
Rv0857	136.9	155.1	129.9	162.8	380.2	335.2	123.8	113.5	377.6	353.1	105.9	158.5	139.4	109.3	96.7	101.6	103.1	112.7	96.6	120.3	123.8	120.3	107	127.5	149.9	241.3	223.4	228.8	125.2	95	99.6	110.4	104.2	136	90.7	123.6	123.6	127.4	172.4	184.9	252.1	309	292.4	188.4	246.1	215	390.8	367.6	427.7
Rv0858c	40.3	32.6	55	51	13.8	19.9	35.5	59.8	8.4	18	60.6	52	68.9	72.3	61	55.6	54.4	54.1	57	51.3	45.4	43	42.5	44.9	28.7	20.8	30.5	23	63.7	60	50.5	61.7	46	46.9	50.3	41.9	46.8	41.3	33.4	26	31	9.1	17.9	56.2	59.2	57.7	15.8	19.9	20
Rv0859	3031.1	2771.4	1144.7	1069	896.8	1054.7	2870.8	539.7	762.1	843.2	2064.4	597.5	260.2	242.3	263.6	258.3	303.6	343.4	353.7	382.7	448.2	519.3	486.3	547.5	583.3	704.4	770.3	968.8	243.4	260.5	254.4	255.7	315.9	358.2	358.8	388.1	487.5	545.4	650.5	810.3	833.1	1219	1142.1	368.7	344	422.9	550.2	542.7	452.6
Rv0860	2795.9	2475.2	1295.8	1225.1	187	176.5	3143	678.9	199.9	379	2369	676.9	274.2	274	301.1	325.3	360	417.5	415.8	504.8	667.6	724.7	600.1	645.3	714.3	823.5	1030.5	1172.2	297.3	277	250.3	318.3	384	423.4	459.5	554.4	723.7	748.1	734.4	881.9	939.4	1205.5	1245.1	425.7	386.4	458.7	619	565.7	535.8
Rv0861c	39.8	48.7	76	93	29.1	21.7	99.1	93.6	40.9	38.4	85.8	122.5	129.5	80.7	83.5	83.3	94.4	100.1	105.7	112.5	116.3	102.4	79	83.8	86.9	105.9	109.2	117.2	134.6	93	89.5	90.2	95.3	107	114.3	117.7	111.6	92.4	107.2	97.6	113.7	104.3	122.8	102	95.9	97.8	137.2	118.5	144.1
Rv0862c	17.3	15.2	28.1	39.9	35.9	42.9	34.5	40	37.4	39.5	29.4	49.5	83.4	52.3	55.4	48.2	55.6	53.9	57	66.1	66.3	56.6	46	44	45.4	32	29.8	39.9	89.1	55.8	53.4	52.2	51.9	53	58.6	75.5	68.9	52.9	48.3	40.3	40	34.1	27.9	40.4	35.8	40.5	32.4	30	26.9
Rv0863	305.2	329.8	353.5	408.5	416.3	405.4	410.5	287.8	577.5	598.7	335.6	591.5	280.4	395.4	465.9	473.4	423.5	339.4	415.6	355	520.1	562.7	404.5	489.4	564.7	565.5	621.9	723.2	317.5	345.1	443.9	380.1	524.2	434.6	463	450.2	547.7	591.5	499.1	605.6	631.7	1003.7	927.5	351.6	313.2	407.4	277.3	290.1	274.9
Rv0864	428.3	370.5	651.5	692.3	333.5	259.5	627.6	554.8	283.4	335.9	656.6	936.7	319.1	359.4	431.5	521.6	411.3	463.7	439.7	426.2	458	397.7	374.7	385.5	360.2	440.5	590	491.3	300	355.6	446.5	462.3	491.3	472.6	459.6	410.6	444	402.7	391.5	357.6	417.3	808.4	654.6	665.3	649.3	629.4	368.7	371.8	417
Rv0865	64.9	43.3	91.1	132	58.2	36.1	146.8	93.1	57.5	76	139.4	192.5	144.2	140.4	171	165.6	183.5	185	199.7	221.1	212.6	192.9	124.7	173.6	140.7	133	282.4	242.9	138.8	147.2	169.9	222.2	208.1	255.1	209	241.4	224.4	208.7	194.3	164.1	224.6	383.5	298.7	149.9	145.3	122	114.4	103.5	104.9
Rv0866	27.4	37.2	61.9	98.4	27.2	20.5	80.4	91.8	39.1	31.3	73.1	91.9	123.3	132.1	140.7	152.8	169.8	129.1	198.8	195.1	158.4	90.6	119	100.3	82.8	79.4	105.4	89.3	132.6	108.1	126.5	151.5	157.8	189.1	172.5	186.3	139.8	118	90.3	44.3	86.9	167.2	106	98.5	70.9	72.7	55.2	66	70
Rv0867c	974.2	781	636.2	595.7	428.2	604.3	764.6	607.1	288.3	302	739.5	634.6	742.7	730.3	811.3	1015.2	1044	965.1	905.3	706.1	435.2	376.7	440.6	188.5	188.6	133.1	196.6	152.1	771	747.2	961.2	979.5	989.6	894.3	880.2	579.8	396.9	384.6	206.7	153.8	143.4	124.1	149.1	115.6	123.8	107.7	60.5	75	67.6
Rv0868c	26.1	41.3	67.3	68.1	19.8	15.6	76	66.6	25.9	22.2	68.3	100.4	79.3	73.2	106.4	105.2	125	115.1	128.4	156.6	103	87.6	127.2	177.3	143.1	155.5	188.3	176.9	96.4	75.9	118	119	108.2	106.1	126.9	152.4	127.8	99.8	155.2	160.2	233.9	235.9	200.1	120.9	123.3	98.5	78	89.5	104.2
Rv0869c	117.9	108.5	133.7	135.8	84.5	98	258.2	184.2	107.3	118.5	146.6	159.9	304	187.8	184	163.5	210.7	229.3	241.7	268.6	277.6	263.6	307.8	274.6	336.7	379.8	427.9	402	278.4	196.7	164	202	209	212.7	248.1	269.6	266.9	263.6	363.7	373.4	420.2	479.4	455.8	147.4	135.2	126.4	198.7	202.4	194.1
Rv0870c	278.6	290.2	234.5	215.1	371.7	428.5	344.9	248.2	400.4	314.3	223.1	236.7	183.1	193.3	218.5	205.6	195.2	244.6	239.5	228.7	236.9	204.3	365.6	428.7	432.2	419	460.5	531.2	188.3	178.5	267.8	224	227.6	229.4	224.6	208.2	246.2	297.7	380.7	390.4	451.1	532.8	513	251.1	283.7	249.8	390.5	378	426.2
Rv0871	725.8	609.6	553.3	426.2	393.1	501	439.6	493.7	355.5	323.8	532.5	396.4	890.2	739.1	662	707.1	647.2	752.8	662.9	606.7	558.6	513.9	737.8	652.3	640.7	665.7	689.4	662.5	827.5	700.6	681.8	770.7	645.1	623.8	618.7	558.5	596	561.3	598.6	553	659.2	491.6	484.2	598	512.7	573	394.9	440.9	401.9
Rv0872c	141.4	200.3	94.3	148.3	579	613.4	542.1	228.7	478.9	425.3	166.4	136.7	230.2	251.3	232.7	283.7	280.5	305	376.2	543.8	900.4	1002.4	1034	1912	1941.4	2734.1	3273	4076.5	181.7	172.9	191.8	212.4	291.6	380.9	392.6	687.5	798	974.9	2112.7	3061.6	3317	5500.2	5140.6	206.5	232.3	195	820.2	690.1	658.9
Rv0873	614.7	602.1	407.1	391.4	100.8	110.6	399.1	403.5	73.4	174.3	398.8	302.4	241.6	309.7	328.4	364.2	388.6	349.2	382.3	463.4	558.6	669.5	451.1	579.5	613.8	592.7	483.2	635.6	254.1	299.4	335.1	331.3	385.7	398.7	376.9	452.1	543.4	648.3	614.7	700.7	628.5	491.3	559.4	432.7	472	425.4	780.5	730.4	706
Rv0874c	17.6	23.6	15.2	24.1	91.2	96.8	28.1	17.7	124.5	85.8	24.1	30.2	43.7	40.1	33.4	26.3	42.1	32.3	34.2	30.8	37.4	36.9	40.4	56.1	66.6	114.1	223.3	177	41.2	43.2	30.8	37.1	22.5	28.1	31.3	39.4	39.5	45.8	68.5	108.9	150.8	348.2	231.8	21.6	28.4	18.5	57.2	48.4	52
Rv0875c	40.3	38.3	52.8	85.8	36.1	23.8	121.7	68	86.4	92.6	68.8	121.7	123.1	96.4	81.1	109	116.6	131.3	142.9	147.7	178.2	160.8	93.3	139.5	174	260.4	447	350.8	116.5	96	89.8	125	124.4	135.3	128.3	162.3	182.7	169.6	160.2	194.3	316.5	555.8	397.6	61.4	77	56.2	87.8	86.9	109.7
Rv0876c	89.9	80.5	95.8	122.2	105.4	68.2	144	121.7	161.6	207.6	100.3	145	112.5	125.4	128.7	143.9	176.4	162.2	162.5	164.3	187.4	215	172.8	219.5	246	389.4	496.9	444.2	122.1	132.6	139	146.7	179.1	168	166.3	197.5	225.9	220.6	264.7	339.1	432.6	844.8	721.7	131.9	145.3	144.4	177.8	160.8	159.7
Rv0877	317.1	306.1	277.9	341.6	903.3	838.6	392.6	394.1	815.7	542.2	331.7	288.1	328.3	364.6	356.5	407.5	397.6	374	401.2	480.6	509.7	544	576.7	860.1	846.7	962.1	946	1142.6	421.2	352.2	370	371.7	451	479.8	489.8	479.9	563.3	625	1048.2	1094.2	1202.6	1408.7	1316.4	345.2	360	355.2	838.5	763.1	728.3
Rv0878c	11.5	11.9	19.8	15.1	17.8	24.4	19	25	14.6	9.3	18.1	13.6	27	19.7	22.3	25.3	19.1	12.4	15.9	17.3	21.6	14.6	19.5	14.9	17.5	14	15.3	14	27	21	20.4	20	19.1	12.6	26.7	15.3	15.8	18.3	13.8	16	8.3	8.8	5.7	17.6	16.8	21.8	8.4	10.3	10.1
Rv0879c	124.2	83.6	204	149.9	291.6	342.2	106.3	191.3	463.1	228.1	209.4	110.7	152.9	207.7	275.8	218.6	264.8	221.2	247.6	200	208.3	200.2	282.4	188.7	236.8	118.4	181.1	131.9	175.8	190.5	253.1	265.4	188.6	236.6	217	188	228.8	228.1	163	122.7	110.2	83.3	84.1	137.1	185.3	173.8	85.2	106.4	72.9
Rv0880	143.5	120.2	120.8	94.5	252.6	287.1	60.4	86	243.2	232.9	104.4	64.1	77.9	58.2	85	69.8	72.5	36.8	58.1	40.7	40.7	27.9	51.3	63.9	42	63.9	56.9	18.7	75.3	93.6	76.5	71.5	55.1	41.8	42.2	36.3	45.6	39.9	49.3	38	55.1	65.7	65.3	100	101.1	123.7	99.4	99.8	98.3
Rv0881	58	54.1	53.4	49	50.2	64.3	33.9	64.3	33.3	34.1	63	36.4	48	41.4	34.9	43.1	37.6	42.5	37.2	28.7	24.7	17.6	18.3	18.6	31.7	20.1	29.3	21.5	36.4	39	41.6	45.9	35.8	38.9	39.9	31.2	21	26.4	25.9	21.3	27.5	19.2	13.7	56	42.4	48.4	26.5	30.3	37
Rv0882	20.5	17.7	26.7	27.5	34.8	8.5	25.7	24	11.7	20.1	26.7	25.7	55.9	78.1	82.5	79.8	63.4	72.5	69.1	40.4	54.5	34.8	37.8	64	51	43.5	92.2	31.2	56	68.6	77.8	84.2	50.1	37.4	73.4	55.7	37.7	40.4	36.5	36.8	58.8	41.1	30.8	37.5	39.1	35.1	10.3	24.1	36.6
Rv0883c	445.1	393.6	299.3	281.8	169.3	174.2	205.4	277.2	169.9	323.6	237.6	279.9	173.1	232.9	293.1	363.4	445.8	373.9	370.4	362.7	344.1	370.4	314.4	379.3	477.8	585	712.7	568.2	190.7	287.7	331.3	420.7	487.1	431.4	430.9	425.9	398.3	464.6	523.6	681.1	744.7	1055.2	976.2	398.5	373.9	432	126.6	171.3	152.6
Rv0884c	290.8	321.3	231.7	213.6	196.9	197	231.4	220.4	147.4	137.9	203.9	210.5	198.5	233.1	231.3	228.2	239.6	217.9	200.5	220.2	244.8	277.1	232	236.7	259.6	225.7	236.7	278.3	206.1	221.7	230.1	216.2	233.8	248.1	242	247.2	253.4	307	237.6	266.8	269	261.4	272.3	163.3	185.8	170.9	347.3	317.5	322.2
Rv0885	395	473.6	186.9	173.8	719.8	723.1	248.6	911.8	883.9	797.2	1061.8	265.4	305.4	317.5	127.3	135.1	134.4	182.4	205.9	229.2	256.9	343.1	584.8	766.7	855.3	1460.9	1464.2	1627.2	320.2	264.2	149.7	138.3	163.7	202.4	227.9	211.4	283.3	360	868.7	993.1	1478.4	1322.6	1560.4	514.8	684.7	527.4	5890.9	5703.1	7640.3
Rv0886	35.9	32.5	23.8	37.2	26.8	20.7	46.2	187.3	32.5	44.7	190	54.3	110.5	84.7	46.1	53.9	64.5	82.1	78.9	108	117.5	125.2	240.6	266.1	286.7	381.9	363.8	380.7	87.4	63.6	45.7	53.9	66.6	83.8	85.4	98.6	109.4	117.2	258.5	303.4	371	301.5	336.5	89.1	91.2	86.4	556.1	531.3	735
Rv0887c	23.8	33	12.8	15.8	51.6	43.3	17.8	19.2	25.4	40.5	27.7	23.6	18	31.9	14.1	24.3	27.7	26.3	42.9	38.3	42.8	52.5	52.5	62.4	98.3	88.4	83.1	148.1	24.4	24.8	24.4	20	28.8	31.3	36	33.2	41.8	71.9	87.5	142.3	129.7	180.7	174.9	12.5	18.2	16.3	55.1	51.7	63.3
Rv0888	241.6	233	100.3	66.4	42.3	63.1	46.5	72.4	28.3	32.4	98.8	48.6	52.1	65.2	57.9	70.8	89.5	95.2	91.2	84.2	68.3	55.1	68.4	78.1	76.8	33.7	42	36.8	59.6	79	64	83	98.9	101.7	87.8	74.2	55.8	58	75.4	50.3	29.3	34.9	34.1	438	396	459.9	460.3	464.3	456.9
Rv0889c	172.9	156.1	173.5	193.4	213.7	202.9	240.5	180.4	299.2	255.9	177.8	141	296.6	333.1	276.1	240.2	254	234.1	250.4	290.4	360.5	391.7	276.2	279.4	348.1	350.6	311.8	351.3	300.8	299.3	246	243.7	257.3	236.5	269.2	302.6	352.6	359.4	380	430.2	416.6	437.1	493.6	150.7	148.7	147.4	116.4	117.5	107.6
Rv0890c	11.8	8.4	46.3	49.4	12.7	11.5	20.6	34.3	13	19.3	47.2	57	74.5	59.9	78.5	88.8	91.8	84.6	97.5	91.5	67.3	44.3	30.4	17.3	11.7	11.1	11.8	12.8	60.7	54.9	81.4	80.1	86.9	89.2	98	87.3	59.5	42.2	12	9.8	6.3	7.5	11.8	63.2	59.8	66.8	7.8	13.7	10.4
Rv0891c	37.4	40.3	71.8	73	25.1	41.2	13.3	44.4	32.4	43.9	48.9	47.9	24.8	28.1	22.9	22.9	26.7	26.7	31.3	21.2	12.6	9.1	14.8	6.1	12.1	12.5	16.8	9.4	30.9	26.2	31.1	31.4	21.1	20.3	24.1	21.3	12.7	15.9	12.1	9	11.8	7.4	4.4	62.8	58.5	61.7	6.9	9.5	6.9
Rv0892	20.1	23.7	105.6	115.7	18.2	15	34	55.9	17.9	21.8	78.1	118.3	70	71.1	84.9	96.8	98.2	82.1	86.8	57.3	41.8	27.8	25.6	14	11.9	11.7	4.6	5.4	90.9	76.4	101.5	97.6	86	81.8	74.7	55.2	41.8	26.9	10.7	8.4	3.6	7.9	5.1	95.4	139.3	107.1	13.8	18.9	22
Rv0893c	11.9	17	23.4	35.4	10.1	12.9	21.7	11	9.7	12.2	22.7	24.1	34.7	23.6	30.4	21.3	13.5	13.7	24.1	14.3	15	13.8	13	8	5.3	5.8	11.3	5.8	42.2	21.8	28.5	21.2	19.9	19.1	16.8	13.1	13.6	12.4	4.5	7.9	9	7.4	5.1	19.8	16.6	26.1	10.8	8.9	6.1
Rv0894	4.3	8.5	6	7.6	14	16.8	7.6	6.6	12.2	8.5	5.4	5.4	7	8.4	6	1	4.7	3.5	5.6	6.4	2.7	0.9	4.3	0.9	1.8	1	12.9	2.7	8.5	3.5	5.3	3.2	3.3	4.1	5.2	3.4	4.7	5	2	3.5	1.5	2.3	2.1	5.9	6.7	4.2	2	4.2	0.6
Rv0895	9.1	10	13.1	8.8	9.1	7.7	8.1	6.4	7.3	7.5	12.6	7.8	19.8	19.1	14.7	15.7	11.7	16.5	11.5	14	8.7	9.8	5.8	8.2	7.2	5.2	3.3	3.2	19.9	18.9	13.9	11.9	10.7	13.2	13.4	14.1	12.8	12.2	6.1	9.2	5.8	4.2	6.6	9.2	8	10.9	5	7.4	4.9
Rv0896	1310.7	1355.7	1062.8	1076.1	160.3	142.4	767.4	954.3	264.2	507.8	1029.3	1036.3	843.7	866.9	857.2	822.8	796.2	681.8	749.9	806.2	1075.3	1166.9	626.9	798.9	776.4	772.2	533.4	736.8	963.7	905.5	879.6	727.7	841.8	800.6	804.2	959.1	1181.6	1376.2	919.2	1120.3	866.6	801.3	889.5	816.9	866.2	885.4	497.3	554.2	462.9
Rv0897c	26.8	33.2	50.7	55.3	33.2	37.1	63.9	42.6	34.6	45.7	37.5	73.8	66.2	56	56.8	58	61.8	53.8	68.4	62.4	64.8	62.3	55.2	48.6	61.9	96	115.4	84	71.9	54.4	48.7	60.6	62.8	61.5	59.8	68.2	71.7	66.9	63.6	67.1	82.3	222.8	145.9	52.7	53.8	52.5	78.3	78.1	72.8
Rv0898c	179.6	245.8	195.5	173.7	632.6	524.8	395.3	196.3	665.3	590.7	202.1	215.8	209	272.7	260.5	395.3	346.3	274.6	325.7	283.8	342.2	368.9	304.9	424.2	385.1	384.2	465.3	499.7	253.6	315.3	376.7	347.5	405	399.1	374.6	361.4	356.3	409.9	433.3	469.6	496	790.5	712.7	179.2	199	194.9	403.2	380.9	355.7
Rv0899	111.5	98.5	89.7	87.2	263.5	249.9	59	56.8	318.4	207.6	77.7	75	52.3	53.9	53.3	58.1	53.7	46.7	43	38.7	37.1	35	43.9	51.5	47.1	48.3	63.9	52.8	46.6	49.2	62.6	50.4	50.5	47.3	45.1	38.6	39.8	35	40.9	42.4	43.1	48.7	58.8	112	130.8	131.4	98.3	105.7	122.3
Rv0900	85.8	66	118.8	95	147.7	148.8	63.9	140.6	123.5	96.6	66.4	60.3	15.4	6.8	7.7	6.8	10	6.2	11.7	13.9	9.6	20.8	20.7	13.6	17	22.1	16.6	15.9	9.6	12.6	3.6	7.2	15.6	15.7	11.7	17.3	6.4	18.8	15.8	13.7	8.6	20.6	4.1	112.9	109.4	98	69.2	93.9	121.8
Rv0901	84.3	95.6	95.5	105.9	72	57.8	105	103.7	54.7	50.6	123.9	88.6	117.9	156.2	181.5	185.1	176.5	211.4	197.3	177.5	174.4	174.4	213.7	176.6	149.3	141.9	205.4	177.8	147.2	147.8	160.2	171.9	167	175.6	176.6	167.2	172	150.8	170.8	172.6	123.6	146.8	137.8	122.3	127.7	135.3	96.9	86.4	93.2
Rv0902c	93.5	111.3	99.7	123.4	84.7	55.3	135.6	116.7	86.2	112.4	92.8	163.6	130.3	103.3	125.8	129.6	132.7	138.2	135.1	136.2	147.2	168.5	122.9	168.2	150.8	303.4	362	258.3	129	127.1	133.4	139.6	137.3	130.4	144.5	160.1	202.3	199	230.6	265.4	369.6	529.4	460.2	119	113.7	117.3	181.5	168.6	175.1
Rv0903c	438	416.8	320.8	326.4	579.9	428.5	458.6	291.5	702	803.5	266.2	422.7	280.9	299.3	330.3	326.4	355.3	352.8	304.5	352	429.5	461.8	408.2	485.7	527.4	737.9	790	810.4	253.8	315.8	313	314.9	386.5	336.5	334.8	340.8	408.1	422.4	532.6	719.6	684.7	1049.1	1055.1	318.9	326.2	336.5	672.4	580.7	571.3
Rv0904c	43.6	47	43.7	43.6	83.3	147.1	28.5	49.3	90.8	58.3	42.3	38.7	65.6	63.2	64.8	59.9	49.6	44.7	45.4	44.9	45.7	33.8	34.9	31.5	40.4	36.4	25.1	27.2	65	63.6	56.9	51.3	54.3	45.6	46.7	42.1	37.7	39.5	37.1	33.8	32	18.8	26.1	34.6	28.1	32.2	30	29.8	26
Rv0905	586.9	549.6	414.1	394.9	213.1	211.1	408.7	324.6	274.1	368.7	452.1	466.6	363.6	425.9	470.2	478.5	456.4	298.9	344.7	358.9	317.8	371.1	181.8	183.6	192	194.8	160.9	145.9	387.4	461.5	549.3	449.8	484.1	380.1	342.7	356.3	354.4	308.3	198.2	191.3	216.2	175.5	166.2	202.4	215.3	223.2	176.7	203.1	190.4
Rv0906	213.8	195.9	231.6	239.4	64	52.4	201.1	175.6	62.1	127	243	275.4	385.2	291.2	368.2	341.1	332.2	282.2	275.8	307.7	331.9	322.8	152.4	140.6	129.3	154.1	112.1	153.3	365.4	345.7	305.7	340	343.5	285.8	294.2	347.5	369.7	304.5	172	172	173.8	137.8	145.7	127.2	106.8	106.2	129.8	106.1	114.6
Rv0907	73	57.3	136.8	134.6	23.4	33.9	83.6	130.9	29.5	35.8	123.9	134	110	125.1	138.2	142.3	147	128.1	136.2	121.8	120.9	101.7	77.3	93.8	78.8	61.3	36	36.4	122.8	115	134.9	132.5	127.4	129.8	123.6	127.4	106.2	91	54.9	52.2	46.9	27.6	31	126.1	111.3	110.9	56.3	64.5	57.8
Rv0908	21.6	21.4	78.4	85.5	10.6	11.1	53.1	83.7	16.9	20.9	83.8	87.5	91.9	74.2	84.8	91.4	88.4	93.2	88.7	81.9	71.9	58.4	49	31.8	35.3	24.5	17	21	102.8	72.9	88	94.7	85.2	94	88.5	86.6	71.2	55.3	34	24.2	16.9	12.2	13.9	81.1	65.4	73.7	33.2	36.8	39.8
Rv0909	628	560.7	615.7	543.6	1041.1	1116.8	208.3	320.5	1482.1	1067.7	472.9	396.2	172.1	165.8	163.3	217	199.5	174.9	177.7	192.1	166.2	200.7	137.3	176.5	144.1	197.2	145.9	134.9	282.5	210.7	290.1	211.6	247.8	206.8	230.9	227.2	243.2	239.6	245.9	190.1	240.1	167.8	202.1	578.3	738.6	749.3	330	284.5	405.8
Rv0910	256.5	253.6	475.8	469.2	328.2	361.9	234.3	415.8	327.1	287.2	407.4	345.4	273.4	228.7	229.7	267.9	274	357.4	292.4	279	305.5	291.5	278.3	271.8	296.9	332.9	224	236.3	301.3	229.2	240.8	254.3	294	307.8	334.7	329.7	308.7	303.4	329.7	265.8	297	240.4	284	541	648.6	615.5	258.2	301.5	325.5
Rv0911	55.6	43.8	71.2	86	56.3	49.4	75.8	82.1	66.1	67.8	69.8	96.7	71.7	65.9	68.3	64.6	72.4	76	85	85.4	92.1	91.1	95.8	88.2	81.8	56.8	55.8	62.7	70.9	55.9	55.3	63.1	64.6	79.6	95.8	91.5	93.8	94.6	71.5	95.7	75.8	69.3	75.4	103.1	106.3	99.4	43.3	41.2	51
Rv0912	35.7	44.9	61.2	62.1	75.9	47.4	32.6	39.1	84	137.8	32.5	63.7	70.2	66.9	55.5	38.1	42.4	65.7	46.6	62	33.9	32.3	26.8	47.5	41.5	51.3	43.3	52.2	63	57.9	52.5	71.3	44.6	61	45.9	53.8	50.6	38.3	33.3	59.8	68.6	99.2	71.1	73.1	49.6	75.5	32.7	43	36.4
Rv0913c	22.7	29.6	42.7	47.8	16.4	9	49.2	60.3	15.1	19.6	53.9	49.6	42.4	39.5	56.5	69	59.6	63.8	80.7	78.2	113.7	115.5	92	95.3	105.9	128.5	109.5	114.2	38.2	44.6	54.2	57.1	62.6	74.9	66.9	99.2	106.5	117.2	113.6	118.3	138.8	121	125.1	113.4	129.4	119.8	132.5	139.5	149.7
Rv0914c	77.7	78	80.5	94.3	206	220.9	130.3	78.1	244.9	192.5	86.1	67.6	93.1	84.9	89.4	93.6	96.6	102.1	107.2	113.4	140.6	122.3	135	118.1	110.9	162.8	143.6	143.7	86.3	82.6	92.3	91.1	96	101.9	111.6	122.3	126	132.4	138.6	153.9	171.5	159	189.3	116.6	95.7	108.1	182.7	168.4	154.6
Rv0915c	13.2	20.4	11.5	20.7	45.5	52.6	21.8	16.1	52	44.6	20	17.5	14.8	16.5	13.2	12	14.8	21	20.5	17.6	22.8	28.7	18.4	33.6	34.3	54.5	52.6	57.3	17.1	15.4	13.4	16.8	17.3	15.7	17.6	24.8	25	33.1	49.2	69.2	74.2	86.5	82.3	15.8	17.5	13.7	27.3	29.5	29.3
Rv0916c	43.8	40.9	31.3	35.4	200.3	159.9	16.3	29.3	198.2	127.2	38.1	20.2	24.6	28.8	16.7	16.5	30.6	23.3	24.7	16.2	23.5	33.1	33.8	29.5	65.7	82.7	36.7	54	15.6	15.8	16.3	36.7	21.8	23.9	34.6	24.4	27.7	28.3	68.5	75.7	83.8	118.7	98.3	37	29.4	21.6	49	60.4	47.2
Rv0917	63	67.2	48	47.4	75.2	92.2	37.1	35.1	84.5	72.5	44.9	31.4	34.6	28.9	27.5	27.7	20.6	25.3	29.2	26.7	25.5	18.1	28.5	21.6	25.6	25	20	30	38.5	28.6	29.1	28.9	25.1	24.4	25	24.8	21.6	23.3	24.6	23.7	34.1	22.3	28.5	45.5	47.5	51.6	43.9	42.1	48.1
Rv0918	94.8	84.6	32	58.6	387.1	271.1	59.8	34.8	369.4	335.9	37.3	44.7	27.8	30.2	37	29.5	38.4	42	34.9	24.2	22.8	38.6	25.2	25.1	33.7	16.5	49.7	18.7	35.5	36.6	23.5	28.2	33.7	31.9	37.1	20.9	27.6	39.7	40.6	35.1	24	35.9	21	44.9	68.2	46.1	133.1	121.8	98.4
Rv0919	45.1	67.6	46.8	50.2	174.9	168.2	66.7	62.5	207.4	181.8	39.3	45.1	12.4	12	14.7	15.3	9.7	14	17.4	9.1	6.4	7.1	12.7	9.4	2.1	15.7	22	16.2	17.4	15.1	7.7	16.9	12.8	6.1	9	9.3	10.4	9.7	12.1	6.3	11.4	17.1	20	49.3	60.3	51.8	69.3	57.3	69.9
Rv0920c	121	112	94.2	79.2	88.9	117.1	54.3	63.7	62.7	76.6	102.5	63.4	51.4	61.3	65.7	72.3	79.3	69.6	63	61.4	48.2	43.5	59.1	69	55.8	33.3	35.3	44.1	53.9	62.6	72.6	77.8	63.8	71.2	67	55.2	44.1	48.5	50.9	39.4	44.4	29.4	33.3	89.8	72.5	82.1	24.9	28.4	21.5
Rv0921	239.4	229.2	160.2	164.3	501	424.5	149.9	95.8	499.4	684.2	116.8	98.5	46.1	60.7	46	74.9	69.1	42.1	51.9	33.4	44.9	37.1	29.4	38.5	45.5	47.4	46.6	15.3	72	47.1	74.7	68	66.2	70.7	48.5	48.9	35.2	49.4	42.8	28.2	30.3	37.9	49.6	120.2	113.4	123.6	129.3	142.7	185.7
Rv0922	264.7	241.6	229.5	234.4	192.1	174.7	279.6	208.8	215.5	268.6	272.8	337.8	685.1	583.1	578	599.1	631	603.6	611.8	585.6	598.7	558.8	460.1	559.6	565.1	569	725.7	708.4	655.1	557.3	503.6	544.8	588.9	604	581.8	597.3	543.3	584.8	560.8	648	623.9	867.9	827.6	224.3	234.5	224.2	400.6	396	447.3
Rv0923c	24.7	44	45.7	50.9	63.7	63.7	39	63.3	60	48.4	65.6	67.6	48.2	48.9	61.8	59.2	63.8	51.9	57.9	53	52.1	38.9	33.9	47.9	56.5	60.3	39.8	28.9	53.5	51.2	56.1	59.7	55.9	54.2	62	55.6	49.2	33.4	29.5	39	30.2	31.3	27.7	63.4	61.5	61.9	23.2	38.1	37.1
Rv0924c	100.9	79.5	98.4	92.5	19.3	21.5	45.6	88.1	29.4	31.1	94.8	75.4	32.6	54.1	62.1	55.4	52.2	52.1	40	40.3	34.6	35.2	22.7	29.9	33.9	17.5	12.5	15.7	30	52	54	57.4	48.8	51.1	47.9	28.5	32.1	28.6	22.9	17.9	20.6	24.5	16.6	110.6	78	96.6	34.3	35.9	30.7
Rv0925c	546.5	522.6	462.4	360.7	68	114.9	185.6	279.5	41.4	111.8	426.9	320.9	180.3	322.8	317.8	322	324.3	287.8	276.7	227.3	213	239	188.9	212.4	270.6	181.7	188.3	137.1	220.7	329.1	348.1	341.3	327.4	292	281.6	202.9	266.6	246.9	241.5	242.8	181	131.3	175.9	479.5	476.2	553.7	303.6	295.4	260.6
Rv0926c	156.4	147.9	116.5	107	46.1	51.7	62.1	86.2	52.1	67.3	131.5	100.2	81.6	96	94.4	87.5	90.3	83.3	87	96.6	102.4	110.8	75.3	83.7	96.3	98.9	77.9	105.9	77.4	97.1	98.4	89.5	92.9	99.7	91.7	88.8	112.7	108.4	106.2	117.1	85.2	95.4	126.4	111.6	82.4	104.4	67.2	65.5	58.1
Rv0927c	87.5	94.7	79.2	78.4	39	37.3	41.2	49.4	34.4	48.8	69.8	75.2	69.3	113	101.3	93.7	84.9	64.6	80.5	87.3	68.5	73.3	57.6	90.1	67.5	65.5	58.8	80.7	73.7	114.6	99.5	87.9	110.8	91.8	85.5	73.7	87.3	92.7	75.7	93.9	88.5	94.5	68.1	66	65.7	72.5	33.4	48.9	33.9
Rv0928	486.2	484.5	311.9	292.9	365	329	268.8	196.8	397	289.7	359.5	284	105.2	155.2	153.9	143.3	144.1	119.4	118.6	125.4	93.6	115.5	88.8	106.7	100.2	122.5	108.1	78.5	116.5	154.6	148.7	141.3	143.9	123.2	139	117.2	116.5	125.5	104.1	87.9	116.5	100.8	99.7	171.5	174.2	178.6	122	120.7	115.2
Rv0929	64.3	73.2	99.2	87.7	19.8	22.4	61	63.2	26.8	30.8	103.6	118.2	53.6	62.6	73.9	80.8	70.5	87.4	81.9	88.1	79.4	68.7	44.9	50.7	42	41	60.8	50.6	50.6	53.9	72.8	59.2	75.3	70.8	81	79.9	90.6	75.1	53.1	45.5	39.3	32.4	45	79.8	68.2	77.9	40.4	46.8	42
Rv0930	48	42.8	73.4	94.1	123.1	108.2	49.2	69.6	137.9	127.1	95.9	93.4	65.6	57.3	69.7	69.3	76.9	71	75.4	67.4	69.6	76.8	53.3	41.6	58.7	44.4	61.2	59.4	60.3	60.1	62.2	75.3	60.5	69	65.3	61.5	85.5	51.3	51.1	41.8	53.3	43.8	48.7	71	66.7	67.9	43.1	47.8	41.8
Rv0931c	401.8	467.6	691.3	902.5	423.3	339.4	907.6	645.5	526.5	559.4	724	920.2	992.7	694.3	751.9	797.3	827.5	864.6	951.5	1056.2	1165.4	1030.7	958.1	1053.1	1064.4	1174.8	1304.1	1307.4	1074.9	797.5	695.8	836.9	903.4	976	1044.9	1209	1207.9	1089.2	1189	1203.6	1299.4	1726.5	1502.5	640.6	623	617.2	438.6	441.1	462.9
Rv0932c	1050.4	1250.8	1277.6	1424.8	1430.2	1331.3	1301.6	1041	1643.4	1765.3	1212.2	1462.1	1310.7	1133.1	961.4	1075.1	1090.9	1122.5	1209.8	1353	1534.9	1535.4	1222	1393.6	1365.4	2296.1	2271.4	2491.8	1384.5	1107.6	1089	1085.4	1167.2	1232.5	1252.7	1402.5	1664	1556.4	1715	1906.3	2613.1	3061.1	2826.1	1110.9	1165.6	1097.8	731.8	768.8	843.1
Rv0933	159.7	126.7	309.8	238.9	37.8	44.3	108.9	284.7	39.5	37.3	241.5	200	243.9	135.4	131.6	136.3	123.5	124.4	121.9	135.4	114.4	99.7	119.7	98.4	61.2	80	83.6	58.4	229.8	161.8	167.2	125.4	112.4	118.2	123.8	100.1	100.3	97.4	64.9	62.6	74.8	45	37	331.2	328.9	330	101.2	132.3	157.8
Rv0934	294.3	208.3	779.2	766.9	29.9	31.4	319.6	785.7	35.1	36	761.7	676.6	420.2	490.9	533.7	528.9	527.2	434.7	497.9	475.4	410.7	393.2	384.2	335.2	310.3	132.7	113.7	161.1	441	496.9	508.2	487.1	593.6	564.5	555.9	500.8	422.6	385.2	282	210.5	121.1	90.5	90.9	865	838.8	872.5	250.9	300.9	276.9
Rv0935	65.3	47.5	242.7	281.5	78.6	82.4	222.8	360.5	116.4	123.8	252.3	261.7	320.3	231.6	254.9	299.9	298.5	313.9	307.2	346	310.6	234	200.7	120.3	115.8	39.9	69.1	56.5	302.8	213.1	230.9	253.5	292.4	333.3	365.8	368.5	302.5	208.7	112.7	88.3	47.3	44.3	49.3	355.2	307.1	312.9	89	111.2	96.7
Rv0936	11.3	11.9	64.1	70.4	44.4	37.4	72.9	97.1	41.7	44.7	67.3	87.5	105.5	76.6	100.2	100.4	95.8	98.3	115.2	115.9	100.7	86	86.7	34.5	34.3	18	8.4	19.7	93.1	75.5	93.1	107.5	102.9	99.5	124.2	132	102.2	55.8	41.6	18.5	15.6	8.5	20.8	127.2	127.8	130.7	33.8	46.9	32.9
Rv0937c	82.5	82.4	76.3	70.7	63.7	46	59.5	61.9	61.5	55.1	69.5	87.5	49.2	62.7	59.4	67.6	68.2	89.4	84.4	86	84.2	112	112.6	126.7	106	83.6	105.1	126	71.7	50.1	73.5	69.4	81	84.8	89.1	89.4	94.6	95.4	121.5	118.1	94.9	126.7	128.2	91.6	111.4	113	139.5	142.1	154.1
Rv0938	27.5	37.6	42.4	57.1	30.9	28.7	112.3	46.7	43.9	58.6	54.9	78	152.1	105.6	77.2	103.4	101.5	110.5	126.2	149.6	171	167.9	161.5	182.1	190.9	225.4	187.3	244.2	154.3	104.5	93.1	96.3	98.5	120.7	131	152.7	175.5	167	189.9	225.2	210	245.3	271.2	63.5	63.8	56.3	115.3	111.5	121.9
Rv0939	87.8	104.7	90.3	110.7	246.1	216.8	170.6	82.9	355.6	327.5	107	121.2	229.2	161.5	153.3	146.5	159	149.4	162.3	218.9	243.3	253.5	209.6	239	248.2	320.1	322.7	285.6	214	167.9	135.8	139.4	153.3	166	182.1	228.4	263.5	239.7	266.1	292.8	317	449.3	474.2	118.9	115.8	108.2	224.9	212.7	189.1
Rv0940c	85.8	107.3	67	71.6	27.3	40.8	89.3	63.2	45.5	93	101.1	76.7	35.1	62.5	56.9	55.8	54.6	40	52.5	45.1	62.9	49.8	49.7	76.3	49.7	59.8	64.5	90.5	52	82	56.6	52.6	53	51.5	53.6	44.6	56.5	68.6	58.3	58	88.5	81.6	106.3	78.3	72.9	80.1	38	45.4	40.4
Rv0941c	164	150.9	139.4	103.3	173	137.1	107.4	106.1	142.2	133.7	116.5	90.9	94.9	121.1	96.1	84.9	89.5	97	86.3	84.3	96.6	99.3	112.2	129.2	152.1	204.6	169.7	269.8	82	100.1	93.2	89.3	90.1	81.9	84.8	92.5	106	105.6	140.6	153.4	253.5	304.6	314.4	162.1	159.1	156.2	177	165.4	162.7
Rv0942	7.8	2.6	6.3	0	17.8	10.4	0	3.5	12	5.1	2.3	3.4	10.6	17.8	11.6	11.1	17.3	11.4	13.8	17.4	1.1	17.8	20.4	9.3	35.3	16.2	6.1	23.2	5.7	10.1	7.2	14	12.8	10.9	17.5	10.2	21	19	6.1	22.5	17.4	17.8	22.5	14.7	15	10.7	4.2	11.2	0
Rv0943c	3.5	5.5	2.3	3.2	12.2	15.4	0.8	1.9	13.9	12.4	4.3	1.5	1.4	2.3	0.3	2.6	3.4	1.2	1.5	2.3	1.7	2.7	4.3	3	1	4.3	4.9	1.6	2.2	2.6	2.3	2.7	1	1.5	0.7	0	0.6	0.9	2.1	2.7	0.4	0.9	2.4	3.2	3.1	1	2.3	0	1.4
Rv0944	50.5	40.8	36.9	36.3	20.8	40.6	10.3	28.7	10.5	33	42.6	26.7	32.8	22	17.3	26.4	12.3	19.3	13.4	11.4	10.5	11.1	12	7.6	8.7	8.3	0	3.4	23.4	18	16.5	14.1	8.1	15.5	12.1	11.1	11.6	8.9	3	5.1	7.4	2.8	2.6	18.1	30.2	25.1	8.6	10.5	15.6
Rv0945	71.8	57.7	70	86.6	39.1	43.2	63.1	78.3	46.7	57.6	85	100.3	106.1	103.4	109.9	96.8	109.3	118.1	112.5	122.2	110.9	97.6	90.7	110	76.9	102.8	75.6	53.1	126	112.9	103	88.4	107.1	103.7	97.5	106.5	101	91.6	84.4	94.9	93.2	49.1	70.8	74	77.5	89.2	44.8	41.8	41.1
Rv0946c	75.9	78.1	88.6	87.8	18.6	14.6	84.9	70	20.4	38.7	98.6	113.6	91.4	109.5	111.4	88.3	104	97.4	105.3	107.7	140.8	170.7	112.1	146	145.7	168.2	149.9	177.2	107.5	114.4	96.3	98	105	104.5	106.7	128.5	154.8	173.2	179.8	228.8	204.8	202.3	215.1	76	68	58	97.7	78.9	78.9
Rv0947c	202.1	193.5	83.8	65.4	54.9	41.9	130.6	97.4	24.1	51.6	112.7	118.5	56.2	63.5	45.8	47.4	46.3	44	56.5	40.7	24.1	33.7	49.4	40.6	51.6	29.3	18.3	24.5	48.4	50	53.3	48.3	48.9	40.5	34.4	43.2	29.6	19	24.1	33.3	45.8	25.4	16.3	101.5	112.7	118.9	61.1	56.8	64.5
Rv0948c	502.3	489.7	348.5	318.3	199.3	286.4	302.5	359.7	185.3	148.5	355.6	308.3	255.2	237.1	210.7	274.2	270.7	272	301.8	267.1	202	208.3	261.1	257.1	306.6	278.2	271.7	290.1	231	172.8	245.1	260.8	228.7	225.9	213.4	197.1	196.5	188	280.6	216.4	307.8	258	286	612	548.1	488.6	303.3	314.3	285.9
Rv0949	37.8	43.9	76.5	77	57.1	50	67.6	55.3	75.6	78	60.1	91.3	120.9	106.9	99.1	98.6	93.3	101.6	100.3	107.8	121	117.9	78.3	89.5	85.3	124.1	100.6	132.4	124	109.9	93.7	102.2	99.8	99.7	101.5	105.2	129.4	116.9	106.1	128.2	123.6	138.8	130.8	79.6	79.9	74.4	85.1	85.2	103
Rv0950c	716.2	575.9	891	904	137.9	201.2	604.7	696.8	75.1	96.4	724.9	494.2	270	218.8	403	486.5	568.2	675.1	584.3	713.3	486.2	386.1	339.4	223.1	213.9	137.1	79.7	101.3	241.2	218.1	410.2	510.2	506.7	576.2	606.7	599	425.2	362.4	192	161.5	115.6	56.8	76.6	429.2	422	493.5	102.4	111.3	117.1
Rv0951	1770.7	1796.8	1325.4	1169.7	504.8	580.5	1059	1086.1	280.3	605.5	1277	882	774.7	889.8	927.4	930	895.9	867.6	888.8	890.3	853.8	853.5	529.2	546.8	535.6	394.6	309.3	481.1	890	837.8	882.3	833.3	941.7	940.6	886	899.1	903.1	881.9	618.9	650.5	481.5	323.7	369.1	604.8	597.4	615.9	427.4	424.4	381
Rv0952	1433.1	1448.2	1301.3	1150.8	64.1	67.5	996.7	1007.8	54.2	194	1227.2	974.2	770	760.6	857.5	967.1	942.4	844.8	895.9	924.1	995.8	984.1	515.6	463.1	528.9	353.4	285.2	372.7	834.8	788.3	909.5	876	1003.8	999.5	923.9	935.6	941.4	942.3	590.2	565.6	446.7	203.6	256.5	544.1	531.6	570.8	334.6	332.2	357.9
Rv0953c	61.9	44.2	43.5	31	59.7	67.9	43.2	39.2	48.4	39.9	37.4	20.2	22.9	28.4	15.9	19	19.2	30	25.3	32.2	22.8	22.5	20.9	35.6	40.3	33.2	39.9	15.3	20.3	19.5	20.4	17	21.7	10.3	19	19.7	24.9	30.7	33	27.2	20.8	27.6	22.2	48	32.9	44.7	78.3	73.6	60.6
Rv0954	854.9	746.3	647.4	722.3	280.4	312.3	758	893	234	403.7	770.3	834.6	1402.5	1543.6	1396	1289.6	1286.4	1198.6	1188.6	1210.5	1266.9	1250.1	1177.9	1234.7	1311.5	1025.7	928	1077.2	1443.6	1486	1241.7	1272.1	1325	1173.7	1272.6	1225	1201.7	1346.6	1301.1	1443.7	1118.3	938.5	862.4	553.6	500.5	548.3	510	499.9	445.4
Rv0955	149.8	144.9	159.5	199.1	106.4	86	179.4	232.3	141.4	145.4	180.6	178.7	386.1	334.7	318.2	314.5	332.1	312.9	301.5	314.2	285.2	251.4	261.3	244.4	238.5	156.5	153.6	141.4	354.1	330.1	317.4	335.3	297.6	324.8	307.3	327.1	295.1	280.4	213.7	207.3	167.6	124.5	115.5	200.9	191.3	197.2	156.5	159.8	151.5
Rv0956	58.5	53.4	74.2	63	93.6	98.7	49.1	80	106.4	75.1	79.4	76.1	122	80.8	73.9	70.5	54.2	67.2	57.7	43.5	58.8	62.9	46.9	57.1	58.4	77.4	54.9	47.5	100.3	76.8	83	72.2	60.4	74.9	50.7	46.8	57	58.6	63.8	80.3	62.6	50.8	56.1	69.8	56	57.8	23.6	29.9	19.6
Rv0957	112.3	102.3	160.4	170	71.5	59.8	123.4	170.4	72.1	66.7	186.7	186.9	247.9	248.9	262.7	244.6	250.6	239.9	243	223.9	230.1	249.4	195.9	186.5	196.6	123	102.4	117.4	231.9	247.1	249.2	245.9	246.4	263.1	250.3	222.1	220.9	225.6	173.2	153.1	121.7	102.4	91	146.6	145.2	154.1	69.2	82.2	63.1
Rv0958	67.6	67.4	80.3	91.6	66.7	56.5	102.2	116.9	70.5	68.1	87	85.8	184.9	152.1	155.3	157.1	157.2	132.9	155.4	141.1	156.2	153.2	168.1	196.6	169.5	213.6	221.6	239.3	201.7	147.4	126.1	141.2	132.5	141.8	146.4	147.6	166.5	160.4	207	230.3	234.2	264.2	260.4	92.7	95	83.3	142.8	151.6	126.4
Rv0959	37.9	42.5	51.1	57.1	26.8	27.6	55.7	74.6	28.9	30.2	52.9	63.9	133.6	96.8	101.3	87.2	84.8	89.6	95.6	99.5	101.7	107.4	135.6	115.3	131.5	146.5	145.2	161.5	114.2	100.9	93.6	99.4	85.6	92.3	95.8	111.2	104.2	101.1	145.2	138.4	137.1	144	141	76.6	77.4	68.8	127	124.7	111.5
Rv0959A	16.4	42.2	37	32.7	77	45.8	91.8	35.2	60.1	64.4	37.2	67.4	35.9	8.3	26.5	17.7	25.2	15.8	16.1	20.5	22.5	41.5	45.7	46.9	42.1	25.4	22.9	32.8	11.1	17.3	29.5	33.7	49.6	39.2	39.3	35.7	27.9	38.9	42.5	56.6	31.8	50.8	76.3	74.1	54.4	69.8	68.9	98.5	67.1
Rv0960	39.9	37.6	42.8	36.4	33	26.5	84.9	48.4	26.1	34.8	33.1	40.6	44.6	32.7	61.2	57	80.9	72.9	76	76.6	93.2	73.8	143.6	100.4	90.5	88.1	158.9	122.2	44.1	45.9	60.9	76.2	71.6	81.6	81.5	84.2	75	66.6	95.7	116.4	99.9	104.5	127.4	69.6	54.5	61.1	56.7	86.2	95.1
Rv0961	65	68.4	112.9	86.8	169.5	158.7	84.3	75.9	84.6	109.6	105.9	67.7	74.6	54.2	87.8	124.7	77.6	117.9	107.4	99.4	98.6	101.8	111.1	115.2	122.2	129.5	158.2	139.5	98.1	83.8	109.6	97.9	97.4	95.1	104.3	90.6	107.6	91.3	123.7	114.4	116.6	159.3	138.8	70.9	94.8	87.6	89.6	82.6	72.8
Rv0962c	18.4	17.1	10.4	9.1	73.5	77.5	6	7.2	88.9	62.9	6.6	6.1	0.9	1.6	1.7	1.8	3	5.2	0.8	0	0	1	1.9	4.6	0.8	0	0	4.8	2.2	0.9	2	2.9	0	1.9	0.2	1.5	1	0	0	1	0	0	0	4.9	3.4	6.7	4.4	1.9	4.4
Rv0963c	16.4	21.6	18.3	18.2	30.3	33.3	12.2	6.1	40.9	17.9	18.2	9.1	5.9	10.5	7.7	10.3	5.1	7.1	8.6	1.5	0.7	2.7	0.8	2.6	2.6	9.8	4.2	2	3.5	10.7	11.9	8.7	7.2	2.7	6.1	4.1	1.4	0.8	3.6	2.6	6.6	0	3.1	11.8	8.7	12.5	4.4	6.2	13
Rv0964c	25.7	20.9	48.6	35.9	52.5	51.1	52.3	52.6	49.5	38.5	53.9	27.7	50.7	26	32.2	28.7	20.6	34.9	25.4	20.1	15.8	19.1	28.9	9.7	18.3	19.8	8.8	1.7	30.8	23.6	25.7	27.4	27.7	28.8	27.6	19.8	14.8	17.9	9	6.5	6.4	13.1	7.8	37.5	44.3	45.5	28	12.9	21.6
Rv0965c	144.1	109.9	187.1	150.4	101	79.6	130	207.2	83.4	99.9	167.9	121.3	93.4	102.2	94.5	86.6	100	84	85.9	122.1	64.3	73.4	128.3	95.5	101.3	72.5	68.6	82.9	112	98	101.6	112.9	94.9	108.3	103.5	87.2	88.7	91.2	88.7	74	54.6	75.1	65.7	213.6	193.7	192.7	130.2	141.3	115.3
Rv0966c	130.6	125.5	214.9	216.1	273.3	262.7	135.2	217.3	297.7	239.6	177	158.9	357.7	358.6	318.8	274.2	286.3	325.3	279.7	276.7	260.7	241.4	288	297.1	285.6	363.5	342.8	326.1	364.8	329.4	293.8	289.3	255.7	254.5	254.4	298.6	279.1	276.1	288.7	316.2	367.1	302	347.4	340.5	317.6	312.3	388.1	349.1	379.4
Rv0967	247.2	442.6	112.4	150.7	15466.5	8612.9	586.5	130.4	10942.7	6761.3	188.8	185.7	209	225.4	122.5	180.8	148.5	87.4	140.7	110.4	79.8	124	95.1	136	72	158.1	193	301.2	277.7	224.2	158.3	143.3	131.8	149.4	134.3	104	121.2	124	124.3	134.9	202.1	384.4	543.6	166.9	236.3	166.5	664.8	666.2	616.9
Rv0968	245.6	490.4	112.5	158.1	6517.6	4044.8	634.1	141.6	2019.1	2431	169	143.6	236.4	221.2	157.3	155.9	152.6	117.8	141.3	127.7	134.3	132.4	121.6	129.8	199.1	271.3	390.8	384.2	313.1	241.4	164.6	144.8	176.2	151.7	159.8	140.4	170.4	139.6	193.8	164.6	231.6	494.7	707.5	173.2	222.2	183.3	667.3	712.9	567.1
Rv0969	82.9	125	41.3	76.4	986.3	514.3	313	84.5	277.3	520.8	86	84.2	252.3	191.4	132.5	120.9	132.6	131.1	131.3	122	136.2	117.1	81.1	97.3	144.4	191.3	297.1	291.4	247.1	205.9	113.4	123.5	124	130.7	142	126.8	144	118.4	135	158.7	185.5	436.7	506	77.6	80	74.5	391.5	395.1	342.5
Rv0970	102.5	119.6	107.5	96.3	391	352	122.3	86.5	331	364.6	88.3	83.5	164.5	95.5	80.3	80.3	83.3	82.4	79.2	72.8	76	56.5	65.1	46.1	74.6	75.7	148.6	88.2	145.9	104.8	82	84.2	78.9	81.5	85.3	66.5	78.7	66	68	49.7	98.9	135.3	134.8	98.8	76.4	75	108.7	100.6	111.9
Rv0971c	36	27.6	29	51.1	17.7	30.5	74.5	29	18.5	24.1	76.1	35	45.2	47.8	49.7	35.7	44	44	40.4	53.2	37.7	41.1	29.7	17.4	10.2	18.8	28.2	15	46.2	45.5	43	46.1	36.4	35.7	40.7	41.4	51.8	48.4	20.6	21.1	23.4	45.6	38.7	18.3	17.2	22.8	10.2	13.1	11
Rv0972c	69.4	58.1	64.8	80.5	13.2	11.2	154.4	30.2	17.6	15.9	149.7	45.8	20	18.2	29	23.9	39.9	26.4	33.5	38	48.3	36.4	13	11.6	10.2	12.6	13.8	11.8	21.6	28	28.9	33	29.6	45.1	40.9	51.6	55.1	39.8	16.6	15.9	15.5	42.9	45.1	37.4	36.6	37.7	24.2	20.9	20.4
Rv0973c	30.9	26.6	26.6	37.1	17.9	14.7	78.5	23.9	25.5	18.8	73.5	27.8	22.4	17.2	19.8	22.9	20.2	24.8	24.1	34.1	38.1	33.4	15.5	12.2	12.2	11.5	23.7	13.3	24.7	21.7	21.2	22.7	24	19.9	30.9	34.6	35.6	31.6	10.3	11.9	14.1	31.3	28.5	18.5	19.3	17.4	13.2	12.2	17.1
Rv0974c	15.1	25.4	18.4	32.4	19.8	16.8	54.3	10.5	25.5	10.2	43.1	18.2	8	12.3	14	12.2	16.2	11.2	13.7	22.1	19	12.5	4.8	10.2	14.4	5.7	12.3	5.6	13.2	14.3	11.7	11.9	14.4	11.2	16.8	18	19.6	16.2	10.3	7	8.9	12.2	9.9	12.4	12.3	15.1	9.2	5.9	10.3
Rv0975c	35.5	27.6	29.1	36.5	28.8	30.8	83	12.8	57.6	27	61.4	21.1	19.3	19.6	22	23.4	16.8	12.7	22.3	30.9	26.5	24.7	24.3	16.3	13.5	6.9	19.2	17.6	21.3	24.5	17.8	16.8	19.2	20.1	20.1	29.7	33.7	26.7	14.7	13.1	14.6	21.6	13.1	16.5	12.9	20.9	14.3	10.9	13.6
Rv0976c	78.9	71.5	24	28.2	491.6	458.5	99.8	20.9	618.9	292.7	67.9	17	32.4	32.4	22	11.7	20.3	19.6	23.4	26.5	22.8	19.8	13.6	8	10.5	13.7	14.1	24	30.6	36.2	15.7	19.9	20	16	18.4	20.1	28	24.2	13.8	15.1	14.7	34.8	22.7	15.4	18.2	20.8	12.6	11.5	12.4
Rv0977	36.8	39.3	29.6	26	140.2	156.7	60.6	51.1	154.8	118.7	32.1	31.1	62.2	48.8	36.7	36.1	36	42.2	46.5	51.1	62	65.2	52.6	56	69.2	63.4	77	85.8	35	43.8	33.9	37.4	41.7	48.9	45	53.5	48	47.4	58.5	75.1	94.5	132.8	138.5	33.7	33.9	36.8	24.4	25.5	27.7
Rv0979A	1236.5	998.6	994.1	674.9	313.6	456.6	609.1	685.5	191.6	263.1	700.9	618.4	1265	1483.3	1454.3	1597.4	1504.5	1472.9	1488.3	1325.1	1244.1	1133.8	1464.2	1068.6	1111.9	651	1095.5	665.1	1187.3	1374.7	1652.8	1563.6	1499.1	1435.1	1392.5	1107.3	1036.4	1036.9	761.6	718.6	532.2	603.6	414.5	636.1	593.1	617.3	253.5	269.2	184.2
Rv0979c	18.7	18.5	15	14.3	22.6	34.8	29.3	15	28.5	31.8	19.5	8.2	6.1	6.7	9	9.5	11.8	9.8	13.1	6.2	13.5	18.2	6.5	10.7	18.6	26	34.8	24.9	13.9	6.1	11.9	5	15.3	13.4	7.9	14.6	13.4	19.4	22.3	3.6	13.6	11.6	6.4	25.3	16.7	23.1	18.1	16	19.1
Rv0980c	10.1	9.4	6.8	4.9	11.6	17.6	9.5	3.6	8.9	7.3	5.1	3.9	17.2	13.5	12.2	11.6	9.6	9.3	11.4	11.9	8.5	6.7	4.6	6.8	10.9	0	7.4	1.8	9.8	10.5	9.5	10.3	11.5	10.5	7.5	12.4	5.9	4.7	5.1	6.6	2.9	4.9	4.6	3.9	6.4	4	6.4	2.3	1.6
Rv0981	195.3	242.4	118.6	135.1	720.5	490.7	211.2	89.7	885.8	342.9	114.7	138.1	140	172.2	167.3	189.5	205	204.1	175.8	234.5	247.6	299	332.1	381.3	350.3	464.3	517.9	490	150.5	178.7	215.9	226.6	196.3	200.3	208.4	234.6	257	312.2	341.4	401.6	460.2	528.1	600.7	158.7	180.7	142.5	278.2	299.1	235.4
Rv0982	159.8	191.3	155.6	205.2	359.8	274	385.3	125.8	421.1	363.3	165.6	240.2	210.7	155.7	168.4	192.9	194.1	211.1	212.3	251.7	273.2	285.4	277.8	308.4	292.4	389.1	560.3	482.9	206.4	185.6	189.3	210.4	213.1	210.2	227	265.8	269.5	274.4	332.8	357.1	456.9	729.8	730.3	195.3	233.5	189.3	317.5	315.8	337
Rv0983	398.4	514.2	268.6	309.8	1604.9	1361.5	677.9	338.5	1678.9	794.8	383.9	454.6	437.4	384.5	389.8	367.1	377.3	390.2	356.2	356.4	349.3	358.2	428	456.6	407.1	461.7	621.9	533.7	420.2	414.7	363.4	403.1	397.1	378.8	380.3	370.9	392.7	365	461.3	432.1	487.1	723.7	639.3	329.5	399.2	319.1	628.9	626.4	550.3
Rv0984	543.7	557.2	415.6	482.4	325.1	362.9	877.9	537.2	336.9	326.7	501.4	436.1	816	836.6	901.6	766.1	741.1	733.2	717.5	715.1	783.3	703.2	654.7	702.1	720.1	594.5	609.8	625.5	773.4	826.6	764.1	748.2	732.4	728.5	722.6	765.4	703.2	693.6	649.3	561.6	571	638.1	613.4	361.7	378.8	330.3	710.8	668.1	596.5
Rv0985c	343.9	286.2	275.2	171.7	217.6	248.6	180.6	201.6	120.7	165.2	238.2	122.2	40.8	110.2	83.1	111.9	82.6	76	97.6	90.5	80.4	108	79.2	132.5	110.3	81.6	117	138.4	75.7	83.8	102.4	78.2	89.4	123.7	81.6	95	89.6	115.5	111.4	136.3	112.2	77.1	111.4	217.5	237.5	204.9	129	137	120.9
Rv0986	150.4	158.3	153.1	126.5	98.9	115.4	94.9	86.4	94.5	61.3	108.8	101	41.1	53.3	75.9	82.4	68.9	46.4	55.2	47.1	46.3	56.4	49.2	48.8	66.7	53.6	60.1	55.3	42.3	69.2	88.5	81.7	78.6	80.7	68.2	56.1	60.4	64.2	70.9	51.9	52.5	72.4	47.9	101.9	113.3	131.1	88.2	118.7	115.7
Rv0987	62.2	50.3	129.9	106.9	39.3	29.4	79	99.4	23.8	15	96	80.6	29.8	42.4	55.6	71.3	74.8	68.1	64.5	64.6	66.6	72.7	60.7	66.7	56.1	43	45.2	51.7	29.8	49.2	71.6	67.9	69.9	60.7	66.5	70.1	71.7	64.8	58.7	54.8	50.7	34.2	43.7	121.4	110.4	118.5	78.1	75.2	98.4
Rv0988	73.5	44.1	163.6	136.8	24.2	19.6	127.8	148.2	11.5	7.8	128	105.6	34.8	56.6	92.4	102.3	96.3	84.6	85.7	95.1	102.8	81.5	98.8	91.5	90.7	71.8	79.5	87.1	48	47.7	99	95.4	116.2	101.8	87.1	88.3	91.7	95.3	79.2	58.1	71.4	55.5	57.8	165.9	156.9	161.8	96.2	100.1	125.2
Rv0989c	48.5	56	57	34.3	146.5	105.5	28.3	25	151.2	130.2	35.1	57.3	30.8	25.4	24	30	31	37.4	26.7	27.6	35.1	37.7	29.8	39.9	30.2	27.7	40.7	24.8	30.3	35.1	35.9	25.6	28	25.2	31.2	22.7	33.6	34.2	28.9	33.6	36.1	35.5	37.2	54.3	52.8	75.1	27.1	40.2	44.2
Rv0990c	174.3	1175.3	53.5	461.3	1979.9	1336	709.8	510.4	912.8	1551.9	558.8	351.3	34.1	98.4	72.9	69.8	86	69.2	46	47.6	46.4	48	56.9	47.6	40.3	63.5	94.1	54.2	34.8	104.8	69.5	93.4	76.7	59.3	51.7	44.9	40.1	42.4	50.1	46.8	44.3	59.7	53.5	258.6	282.3	297.3	820.8	1087.6	931.3
Rv0991c	1029.4	6244	306.4	2780.7	15418	10544.8	3204.6	2757	13330.4	10527.5	2989.1	1766.6	232.1	955.1	616	693.2	778.5	643.6	559.4	492.9	455.4	657.3	430.1	442.6	366	639.7	804	714.5	287	1055	772.4	749	714.1	674	525.4	510.8	616.3	695.9	444.4	469.9	520.4	946.1	772.2	1259.1	1359.6	1237.6	5292.5	5748.8	4666.5
Rv0992c	76.1	89.8	65.2	97.9	153.1	140.3	116.7	85.6	148.8	124.4	75.9	82.5	121.2	107.1	105.4	112.4	111	109.7	93.5	104.7	107.2	146.7	101.4	100.8	94.3	111.9	84.1	92.6	118.7	108.2	91.6	87.2	106.4	123.9	96.1	113.4	103.3	116.2	90.8	112.9	114.3	118.4	120.4	52.6	71.2	52.1	70.3	68.3	57.7
Rv0993	85.5	101.8	114	135.4	129.9	132.5	137.2	183.7	108	118.1	128.3	116.5	224.3	202.9	147.1	159.5	168.4	189.2	170.3	190.7	172.3	162.3	219.5	282.2	259.1	216.6	218	218.8	214.4	159.5	140.7	159.9	150.3	197.4	194.1	153.5	163.1	186.9	285.7	274.2	246.1	213.9	185.9	205.5	200.4	187.7	127.1	149.9	143.2
Rv0994	166.8	178.4	168.9	225.7	170	123.7	248.2	211.4	206.5	306.8	135.9	153.3	220	220.3	189.5	222	247.1	294.1	266.1	289.9	309.6	328.2	391.3	355.4	406.1	408.2	442.4	433.4	218.1	206.7	187.9	232.6	253.3	243.2	275.1	302.1	290.6	325.2	391.3	392.1	382.4	567.9	450.5	289.4	260.9	279.2	262.1	273.5	239.7
Rv0995	47.7	60.1	57.5	71.3	69.3	49.9	57.3	94.3	57.2	66.2	66.4	81.1	105.6	80.8	85.5	105.4	148.1	150.7	113.7	126.9	122.2	120.4	161.5	153.2	159.3	102.2	160.6	87.3	103.4	91	104.5	121.7	142.1	145.5	153	150.6	139.9	127.4	167.5	121	124.6	128.9	111.7	119	95.7	106.9	54.8	51	54.8
Rv0996	725.9	751.1	293.5	356.7	734.4	452.9	461	334.1	600.2	1399.2	231.2	354.4	240.5	316.4	351.7	445.5	545.9	483.6	505.6	521.4	553.4	559.4	471.9	658.7	791.3	1408	1854.9	1470.5	258.9	319.3	355.9	433	567.8	492	512.5	532.9	530.6	660	758.5	1120.1	1639.7	3378.1	2669.6	426.3	339.2	424.9	363.1	358.4	317.6
Rv0997	596	739.3	184.6	220	886.7	401.4	200	106.4	719.2	682.2	183.8	260.9	191.9	242.4	343.6	434.4	448	418.1	432.4	419.2	434.6	350.9	368.2	338.8	343.4	255.7	202	239.8	160.6	206.7	381.4	382.5	416.9	375.4	378.9	361.7	349.6	370	286.6	273.3	234.8	138.8	204.7	248.6	290.5	224.3	152.5	186.5	193.2
Rv0997a	1076.6	1287.4	425.8	368.3	4835.9	2593.1	585.5	221.2	6137.8	4899.5	317.6	509.1	324.3	651.3	717.2	846.3	788.2	825.2	758.6	754.8	949.8	896.7	809.8	944.5	852.1	713.4	726.2	626.2	334.3	574.8	828.4	887.6	851.5	844	837.8	785.6	818.9	995.2	831	806.6	692.9	579.5	876.1	514.3	608.7	489.6	317.4	369.3	405.2
Rv0998	120.1	138.9	78.4	75.9	245.9	172.1	113.1	65.4	270.1	257.5	88.1	80.4	114.8	61.9	70.1	70.9	71.9	79.3	74.8	73.3	78.7	84.8	67.7	68.6	60	115.9	95.5	100.1	95.7	72.4	69	69.8	61.1	61.1	87.3	90.6	94.2	86.6	73.9	103.2	110.9	152.9	130.8	79.7	83.5	70.8	67.5	46.8	58.8
Rv0999	63.4	48.4	94.3	95	184.5	178.1	87	99.2	220.4	212.4	101.3	132.1	153.9	141.1	139	137.5	166.4	165.5	164.5	142.7	122.9	142.8	126.1	111.9	106.6	95.8	109.4	108.8	146.6	166.1	137.7	151.9	143.2	125.6	141.4	145.8	131.7	117.9	99.7	94.3	99.3	88.5	66.1	127.4	129.8	147.4	65.9	68.3	76.6
Rv1000c	85	102.7	89.2	114.9	363.9	250	129.3	69.6	497.3	1024	73	157.6	292.2	178.7	127.9	116.7	159.5	120.9	115.1	145.3	114.9	116.3	68.7	105.3	67.1	99.4	98.7	100.8	277	160.3	133.8	120.7	109.7	126.8	108.3	112.9	121.7	112.2	101.3	127.7	94.2	120.3	136	45.3	39.9	45.3	98	98	97.7
Rv1001	118.2	137.2	144	133.2	248.5	232.4	113.3	117.3	357.2	254.4	122.4	110.6	160.6	132.9	117.4	107.5	106.6	98.4	99.9	100.4	105.5	97	81.8	81	85.8	110.5	126.1	109.8	153.2	147.5	110.9	105.9	102.8	99.2	96.3	103	100.6	123.2	82	123.9	124.7	164	153	118.4	114.2	107.4	86.1	82.1	89.4
Rv1002c	56.4	64.4	112.9	125.7	124.3	147.4	84.1	148.1	132.3	128.4	135.3	132.6	233.6	192	186.6	175.2	160.5	157.9	146.9	144.1	121.2	129.1	101	90.9	93	68.6	63.9	63.2	233.9	228.5	153.4	163.9	142.2	146.1	150.6	145.5	135.4	121.6	95.6	95.4	70.3	52.2	51.9	111.8	96.5	106.1	61.8	69.8	59.6
Rv1003	38.3	34.5	39.6	35.8	41.8	49.1	35.2	49	46	38.9	37	27.8	75	60.1	56.5	57.1	64.7	52.6	64.1	56.2	40.3	36.7	42.8	37.6	41.7	39.4	32.6	45.3	73	51.3	54.8	48.3	52.5	51.5	45.6	51.9	45	49.9	50.5	26.9	29.3	26.8	24.1	33.6	32.5	33.2	26.7	26.9	26.1
Rv1004c	59.6	45.8	37.2	47.9	96.7	126.5	132	103.2	95.3	82.5	43.9	49.3	223.9	188.6	171	138.4	151.2	162	161.9	144.2	195.3	199.6	240.9	259.2	336.3	294.7	308	308.9	174.9	183.7	121.4	135.1	155.4	152.7	160.4	171.5	179.8	203.6	293.3	367.8	311.5	370.6	334.5	41.1	36.2	39.6	77	76.8	45.5
Rv1005c	47.7	53.9	43.4	46.7	90.1	87.2	57.4	49.7	80.3	70.7	38.3	34.7	78	80.6	87.9	65.1	77.5	77.1	83.6	73.4	76.7	78.4	90.2	93	80.6	90.9	102.1	111.1	80.6	80.7	69.7	73	73.4	77.9	77.3	69.3	81.6	76.7	93.3	120.7	97.3	101.5	92.5	43.3	46.6	43.5	78.6	74.8	66
Rv1006	329.1	286.4	399.5	340.3	141.7	199.3	362.2	400.5	127.2	133.5	331.4	326.4	359	244.1	246.6	274.8	300.8	364.1	379.5	353.6	314.2	269.6	449.3	274.5	242.3	153.1	157.6	124	354.7	231.1	300.5	308.6	308.9	346.2	361.1	329.3	288.8	270.9	251.9	194.9	133.3	102.9	118.9	443.6	451.2	435.9	167.4	174.1	195.1
Rv1007c	57	61.9	104.5	96.4	39.6	35.4	98.8	114.7	47	39.4	103.4	114.3	185.7	163.9	162.2	137.2	123.4	121.3	119.4	117.7	135.4	113.1	93	91.5	94.4	86.3	72.2	82	194.5	164.8	164.7	134.4	130.9	118.8	126.4	131.2	139.7	134.3	97.5	99	87.1	62.4	53.9	94.9	80.2	93.5	68.2	70.9	74.5
Rv1008	36.7	32.6	50.9	47.1	35.4	43.9	33.8	35.7	29.4	18.6	48.7	33.2	89.8	92.2	96.9	82.7	96.4	76.4	65	50.8	42.4	43.2	39.1	52.4	33.9	29.8	38.4	23.4	86.4	112.9	82.3	87.7	70	73.4	66	48.4	46.9	47.8	38.3	32.1	17.2	13.6	13.4	36.7	31.6	34.6	15.5	18.9	11.2
Rv1009	766.2	605.8	505.1	448.8	517.3	560.5	608.6	461.5	243.4	213.7	565.8	304.6	441.1	486.7	631.2	668	651.5	636.5	613.5	516.8	496.7	437.8	562.8	423.3	372.5	323.4	275.4	299.5	426.3	434.3	592.3	638.4	617.2	618.5	584.4	482.4	466.3	434.6	357.3	261.7	255.1	221	191.2	377.4	328.2	370.6	153.4	119.3	151.3
Rv1010	148.3	111.8	138.3	166.5	110.4	122.4	210.2	147.6	113	80.5	192.4	156.8	125.6	113.3	164.5	165.7	170.8	188.6	179.4	130.4	121.5	85.8	140.2	74.8	92.4	50.2	63.9	54.3	114.5	121.4	192.6	198.4	170.5	154.7	167.1	130.9	95.4	77.7	62.9	53.8	43.9	47.2	42.7	167.8	130.6	151.3	45.6	46.5	43.7
Rv1011	74.4	70.5	89.8	86.2	102.9	128.3	76.1	125.3	93.5	78.2	88.3	73.3	181.6	174.5	165.6	153.3	134.7	156	142	126.8	149.7	137.3	129.4	128.9	163.9	146.2	95.7	96.7	190.3	169.5	133.9	146.3	129	134	129.7	134.3	140.3	143.3	144.9	128.2	116.8	71.4	87.9	118.8	84.3	107.4	63.2	75.3	75.3
Rv1012	22.3	19.6	43.9	17.1	41.2	47.8	47.1	39.9	39.7	32.4	25.9	17.3	12	14.2	7	13.4	16.5	15.1	13.9	9.3	9	4.8	8.6	1.8	7.1	9.6	0	2.8	13.4	9.6	6.8	11.7	9.1	6.7	17.9	3.5	6.6	7.2	4.9	4.8	3	4.6	8.5	39.2	45.9	27.2	12	29.7	10.1
Rv1013	2216.5	2391.7	506	383	2765.3	2949.4	744.9	363	1945.7	1795.6	110.3	204.6	948.9	1010.2	995.7	1015.2	1094.7	971.2	983.5	925.7	986.4	955.9	1837	1444.6	1435.5	953	1171.6	1148.3	1008.6	1029.7	808.3	885.8	1044	1047.9	1011.9	975.7	977.4	926.7	1368.3	1320.3	905.1	868.4	879.6	621.3	504.6	618.7	1072.5	993.2	1012
Rv1014c	164.6	122.7	252.5	178.6	35.4	47.9	301.5	188.4	20.3	37.3	219.5	210	66.1	54.1	66.3	67.8	59.2	60.7	55.5	46.9	41.2	33.2	59.4	56.1	71.1	65.5	60.3	37.9	61	74.1	73.5	77.8	77.5	52.5	59.5	30	38.4	34.7	64.7	57	41.3	34.4	43.6	164.3	133.2	137.9	53.1	70.5	40.1
Rv1015c	728.2	573	775.5	545.4	936.5	1335.8	830.3	511.5	609.8	426.1	660.7	542.4	325.6	254.1	260.8	259	268.4	287.1	272.9	207.9	240.4	275.5	351.1	374.5	430.6	332.2	308.5	343.4	327.1	230.6	269.5	258.4	229.7	221.7	249.8	209.4	216.5	224.9	327.7	272.2	307.6	258.1	243.9	442.6	426.8	428.6	226.9	187	200.1
Rv1016c	119.9	94.2	195.5	191.3	27.5	34.1	99.4	225.4	14.7	28.7	194	206.6	101	106.1	105.3	127.8	126	132.1	125.5	93.1	97.3	81.1	112.6	77.2	62.5	62.9	67.2	51.1	110.6	107	118.2	135.4	108.5	101.7	125.3	99.5	62.9	66.9	83.8	69.7	55	41.7	37.8	237.4	221.2	258.2	55.3	56.9	53.6
Rv1017c	808.1	693.8	662.9	586	318	400	398.1	661.8	232.8	295.1	607.4	602.9	324.2	379.4	372.1	371.4	359.8	321.5	333.1	315.4	311.3	320.2	328.8	352	365.3	363.6	354.1	320.9	325.3	396.5	407.1	377	364.4	380.2	335.8	325.2	309.3	374.8	414.9	363.9	418.5	313.8	280.7	624.1	641.6	666.1	269.2	308.8	253.8
Rv1018c	159.8	164.7	182.5	185.3	173.4	168.6	165.5	220.1	143.8	120.8	187.8	220.1	307.2	230.6	257.6	224.4	237.4	268.4	259.3	262.6	236.2	200.6	208.7	219.1	207.1	161	147.5	138.1	327.3	266.6	220.2	233.8	245.7	245.7	253.5	248.7	226.7	228.4	224.1	186.8	186.4	125.1	138.7	226.7	229.3	247.8	157.7	155.7	134.2
Rv1019	94.5	105.6	120.4	140.3	546.5	415.9	197.6	148.1	648.4	444.8	133.7	159.2	152	111.5	112.3	130.1	123.9	134.4	149.1	169.6	179.3	224.8	161.1	262.2	242.7	426	323.8	442.8	163.3	142.9	142.4	128.1	140.4	140.4	168.2	177.1	217.8	207.9	277.7	356.9	445.4	487.9	547	171.8	202.7	180.8	370.3	332.3	357.6
Rv1020	27	34.8	63.1	80	54.4	50.5	80.3	90.3	52.5	46.5	59.3	102.6	195	129.3	110.8	106.6	102.5	110	117.6	105.3	118	100.9	77.1	71.6	64.1	67.1	83	81.7	184.2	134.1	99.7	108.4	106.8	109.8	108.4	107.3	108.5	85.6	79.4	63.2	68.1	79	71.6	59	63.5	57	68.7	71.3	69
Rv1021	94.7	91.4	141.5	140.6	50.7	48.5	90.9	124	66.5	45.3	116.9	130.2	105.3	73.9	67.3	70.2	85.1	81	66.2	75.4	57	65.9	40.8	39.9	56.7	33.4	52.8	30.6	104	79.8	88.3	82.5	75.9	86.8	77.5	78	71.9	59.6	40.8	31.4	36.1	37.8	47.5	133.4	179.2	152.7	128.1	125.8	131.1
Rv1022	75.7	58.1	147.4	161.9	70	54.9	103.6	142.9	67.6	76.2	150.1	131.8	157.2	89.8	104.4	105.3	114.8	132.5	111.5	105.3	83.3	65.3	81.4	83.2	77.2	83.9	85.6	64.1	135.9	80.9	95	91.9	104.8	109.7	101.3	114.2	97.6	77.3	60.5	61.5	65.7	84.4	68.5	134.3	133.4	159.7	94	112.6	106.9
Rv1023	251	192.8	305	285.7	57.7	51.1	233.8	286.5	55.1	74.7	355	265.5	188.2	256.7	229	250.9	265.5	290.9	265.4	247.9	228.7	218.3	203.9	171.2	164.4	118.4	116.2	117.3	211.7	229.6	225.3	242.1	256.7	247.9	273.7	229.2	228.5	209.3	169.3	144.3	113.1	82.8	79.3	203.8	199.3	208.7	108.5	107	92.4
Rv1024	84.9	77.7	103.3	124.5	93.1	141.7	105.6	156.6	150.5	112.5	136.8	165	119	139.5	144.2	150.4	135.3	124	148.2	138.7	129.8	120.1	115.3	93.2	80.8	55.8	53	42.4	124.8	120.5	153.1	161.4	160.2	156.5	142.1	119.1	114.7	103.1	82	71.7	56.5	24.3	38.3	102.4	89.3	93.1	34.2	51.8	33.6
Rv1025	28.1	30.8	52.6	70.5	40	50.7	78.4	106.5	48.7	40.8	86.9	91.1	78.8	67.1	80.4	72	80	77.5	89.1	77.8	72.7	52.2	42	44.5	32.1	15.7	34.4	36.3	82.4	62	67	69.9	75.6	70.7	77	65.6	65	47.2	39.3	27.6	41.5	17.3	16.1	80.9	80.5	87.5	35.2	24	33.4
Rv1026	5.3	6.8	17.1	27.4	7.5	14.6	38.2	43.8	16.8	19.4	25.1	46.4	48.6	33	39.2	44.1	42.4	52	48.8	42	42.5	30.6	27.7	15.7	11.9	7	9.7	9.3	46.7	35.2	37.3	40.7	42.4	39.9	45.4	45.6	28.8	19.4	11.8	6.5	9.6	3.8	7.2	30	36.8	39	9.8	10.4	12.4
Rv1027c	20.3	16.9	22.4	36.9	6.5	5.7	16.8	24.4	16.3	16.8	18.7	28.5	15.6	12.3	13.4	21.2	14.6	15.9	21.4	26.7	22	26	34.4	29.1	28.9	56.3	70.9	86.7	11.9	15	18.2	18.9	24.2	21.4	17.3	14.3	30.4	25.6	35.5	29.7	63.5	84.1	78.3	34.4	36.9	37.4	48.4	55.9	52.5
Rv1028c	29.4	36.8	24.1	27.9	47.8	42.6	25.6	28.4	65.2	47.3	30	27.9	22.6	27.5	19	22.1	23.4	26.8	23.3	23	35.3	36.1	36.8	48	49.8	75.5	79.4	79	21.7	24.2	21.4	22.4	26.9	25.2	23.5	31.9	30.2	33.8	45.8	66.1	66.7	113.4	121.7	25.8	32	29.6	53.3	53.9	51.6
Rv1029	26.8	21.8	31.1	27	22.2	17.8	12.4	35.3	24.3	24.7	31.5	31.2	16.5	28.2	24.1	36.2	37.5	37.6	41.5	41.4	24.3	27.2	26.6	39.5	36	33.8	34.1	17.9	20.8	26.8	32.4	34.3	38.2	36.7	39.6	28	24.7	25.3	34.1	28.1	24.9	22.6	29.2	30.9	24.7	26.2	16.1	20	10
Rv1030	14	13.9	31.4	25.2	14.2	12.7	20.7	25.7	18	15.4	28	29.1	20.4	28.3	30.1	33.4	41.7	37.8	43.1	37.3	35.1	31.4	33.3	27.4	29.2	17.7	13.5	18.2	20.9	24.3	30	30.8	39.9	37.7	37.5	39.3	34.9	27.6	27.8	19.7	16.8	20.9	15.6	25.1	18.5	23	13.5	11.1	11.2
Rv1031	49.9	62	53.5	49	145	170	44.3	46.3	190.1	148.1	54.6	51.9	54.4	34	39.2	45	45.1	29.6	31.9	38.3	41.2	41.6	37.8	22.8	16.4	34.6	34.2	34.1	53	50.9	43.8	47.9	39.1	40.1	28.8	35	33.7	32.4	27.6	23.3	13.9	32.4	19.8	51.3	51.4	64	28.9	43.8	37.9
Rv1032c	10.5	19.3	19.2	20.5	23.4	29.1	15.5	24.9	30.9	16.8	17	19.4	24.5	26.7	35.9	33.8	36.3	41.4	43.5	47.4	52.9	47.9	37.3	23.5	28.1	26.9	28.8	16.4	20.1	29	40.9	39.8	43.3	42.5	40.1	55.2	51.9	46.3	37	29.2	31.4	27.1	21.7	34.4	33.4	25.8	17.7	33.1	27.3
Rv1033c	35.8	33.5	43.2	41.9	107.5	105.8	42.1	54.3	130	67.8	32.8	16.5	16	20	36.8	42.7	35.5	25.5	37	28.2	35.6	30.2	42.6	28.9	33.5	42.2	31.7	32.4	20.2	21.4	46.1	35.3	43	39.4	37.3	29.7	43.3	32.1	32.8	22.6	46.1	53	45.4	92	124.3	101.3	82.8	100.9	92.4
Rv1037c	102.4	78.4	28.8	7.8	7.7	28.9	8.6	3.4	2	18.4	11.1	14.5	0	3.7	6.2	4.4	1.8	7.8	7.2	5.3	4.1	2.5	4.4	12.8	7.3	0	0	0	2.2	8.8	8.6	3.4	12.5	1.5	9	1.4	5.7	3.2	8.5	2.5	6.2	3.2	0	11.5	19.6	26.3	8.3	15.3	20.9
Rv1038c	7.4	4.9	2	7.5	3.7	3.3	0	3.3	0	4.8	2.1	1.1	2	4.4	2	4.9	2.6	9.6	8.6	2	8.9	7.2	14.9	3.5	3.5	3.8	5.7	10.9	3.3	7.5	4.5	2.5	9.5	1.5	5.6	1.4	1.6	11.2	5.7	8.2	0	6.1	14.8	1.4	3.1	5	0	2.1	2.5
Rv1039c	22.9	26.4	9	8.6	91.4	124.8	16.6	20.8	97.4	58.8	7.6	6.5	2.3	12.9	7.2	7.9	5.4	5.7	3.5	3.6	4.2	6	8.1	4	11.5	15.3	13	11	2.5	9.3	5.7	6	4.8	3.9	3.9	2.4	4.6	5.9	9.7	8.3	9	18.4	11.2	5.9	5.9	5.1	27	32.9	27.3
Rv1040c	17.6	10.4	7.8	8.8	128.5	117.6	35.4	18.9	78.5	50.7	10.7	7.7	10.7	19.9	5	4.7	5.8	7.7	4.9	8.8	4.3	9.4	20.7	17.6	19.4	30.6	34.8	33.2	5	17.9	7	8.3	9.9	6	3.7	5.4	9.6	9.9	10.5	16.9	32.5	59.3	39.4	5	4.5	5.4	5	6.8	12.6
Rv1041c	0	0.8	0	0.6	12.1	7.8	0	0	12.2	8.8	1.5	1.1	0.7	1.8	1	0.5	0.6	1.5	0	0	0	0	1.5	2.4	0	1.3	2	0	0.9	1.4	2.1	1.4	1	1.5	0.3	0.9	1.7	1.2	1.1	4.4	0	1	2.2	1	0.5	1.7	0	2.2	0.9
Rv1043c	54	63.9	61.2	58.9	88.1	83.6	55.6	67.7	87.2	135.3	57	133.1	48.6	43.9	53.3	50	47.7	51.1	32.7	42.6	35.7	30.4	37.1	15.7	16.7	24.2	42.9	37.1	51.8	51	57.5	63.9	43.2	36.9	43.5	36.5	43.9	39.4	18.9	19.7	24.1	55.8	34.2	59.8	66.1	51.1	45.3	48.7	48.7
Rv1044	59.6	62.4	50.7	44.8	173.1	118.8	44.4	26.6	171.9	210.2	39.7	50.5	53	29.8	19.8	31.1	35.5	30.1	29.9	20.9	16.5	22.7	29.5	37.6	30.8	34.3	53	57.1	44.1	41.3	22.2	24.9	30.5	22.7	25.7	26.7	21.4	32.7	27.9	22.9	40.3	55.6	58.3	19.8	22.3	29.6	50.9	50	37
Rv1045	33.9	33.5	45.9	39.3	15	8.8	35.1	24.4	10.7	23.8	39.6	54.9	67.6	43.9	41	49.9	39.3	45.1	48.7	44.7	38.6	48.2	47.4	60.2	62.9	49.2	67.2	66.1	68.4	48.9	51.8	47.6	48.6	41.2	44.1	38.3	40	46.3	60.9	44	41.5	71.5	56.9	31.3	31.6	36.2	30.7	41.8	44.8
Rv1048c	75.2	64.6	58.3	36.1	84	61.6	42.4	32.4	89.6	65	31.9	38.5	11.6	24.4	11.9	20	17.6	24.5	17.7	15.8	22.9	16.8	10.2	18.2	8.4	22.2	19.7	13.8	17.7	16.2	21.7	25.1	19.3	20.3	15.9	12.8	17.1	15.9	17.1	13.5	16.6	14.9	14.6	39.1	46.2	34	61.7	50.4	57.4
Rv1049	66.9	50	64.3	42.5	86.3	81.3	21.9	48.1	78.3	78.9	44.1	38.5	39.6	49.2	64.4	48.1	54.7	39.8	33.2	33.3	44	44.4	48.2	53.6	46.4	49.2	72	72.4	42	38.8	55.1	57.8	39.6	45.8	45.1	51	48.8	43.3	62.8	70.3	76.9	131.1	61.7	81.9	62.4	60.3	361.8	465.3	383.5
Rv1050	12.9	12.7	16.8	19.1	14.6	18.7	11.7	19.4	25.2	20.5	15.4	26	9.1	15.3	21.4	15.5	18.6	13.3	15	12.1	18.5	14.1	16.1	10.3	10.3	14.3	11.2	16.1	6.5	11.1	12.1	15.1	20.2	15.6	21.8	12.8	15.4	12.9	12.5	10.8	12.7	24.9	21.5	21.3	24.1	28.1	236.3	270.2	260.8
Rv1051c	1.9	4.8	2.3	1.5	3.6	3.2	2.2	2.6	4.4	5	2.5	0.8	2	2.8	1.6	3	0.7	4.6	2	0.8	0.8	4.2	1.7	5.5	4.1	0	2.2	2.1	1.1	0.4	1.2	1.1	2.2	1.7	0.8	2.2	0	1.6	3.2	0	0	1.2	0	1.1	1.8	1.3	1.6	0.8	1
Rv1052	114.1	101.7	70.7	86	562.5	424.8	112.9	72.7	648.4	473.2	101	96.3	77.2	112.1	88.9	88	69.2	90.5	69.6	59.1	59.4	58.1	73.1	62.8	63.8	117	136.9	80.9	121.6	115.5	108.3	98.6	96.9	65.9	70.4	69.4	76.4	70.2	81.8	83.3	110.8	105.2	117.4	98.1	112	94.8	224.7	206.6	219.8
Rv1056	126.8	151.7	55.2	66.5	143.4	139.3	33	44.7	164.2	196.4	63.1	67	46.7	42.1	60.7	51.3	45.6	42.8	45.2	47.6	50.2	48.1	54.7	41.5	63.1	86.2	93	107.9	47.8	56	54.3	64.1	49.6	41.3	49.5	60.9	54.5	61.7	54.1	77.2	72	92.5	82	69.9	73.5	71.2	90.7	93.9	106.2
Rv1057	436.2	660	53.6	60.6	2490.5	2379.8	140	33.9	2094.3	994.9	77.9	121.7	110.3	124	165.1	189.2	137.7	103.8	107.2	103.7	128.3	117.5	32.7	18.9	23.3	31.5	29.4	37.7	129.6	125.9	193.6	156	137.3	108.5	110	131.2	136.2	92.7	22.5	23.9	32.8	39.3	34.5	40.4	93.2	34.2	83.1	88.2	85.1
Rv1058	153.7	148.9	80.8	89.1	136.8	122.6	46.5	79.1	115.8	115.7	94.2	61.4	35.3	62.1	59.2	62.9	75.1	67.8	65.9	81.8	98.1	103.7	72.6	68.6	62.3	70.4	54	71.4	47.3	61.9	67	70.5	72.3	72.6	74.1	87.8	102	103.5	77.1	83	73.5	58	66.9	103.6	110.8	123.4	109.9	101	84.9
Rv1059	104.1	104.3	103	95.6	64.2	55.5	62.8	94.6	56.9	47.9	89.5	98.9	56	81.1	70.9	77	98.5	94.9	97.1	100.8	115.7	121	99.4	98.8	102.3	85.7	65.2	74.5	54.2	87.5	78.3	97.9	107.4	99.1	105.4	113.7	111.7	92.1	81.1	94.1	84	66.4	55.4	151.1	129.6	148.7	125.9	119.6	122.5
Rv1060	390.8	381.8	357.5	277.2	547.7	600.9	190.9	286.7	422.1	432.6	317.6	240.4	285.7	319.2	314.4	323.9	317.5	307.9	269.4	286.7	194.9	193.5	226	193.4	198.1	185.5	193	131.5	286.3	340	357.2	323	288	251.7	251.4	225.8	200.5	196.1	196.4	190.8	199.1	119.8	111.2	294.3	306	287.7	161.3	196.3	157.2
Rv1061	86.9	83.4	80.1	64.7	70.2	93.1	42.5	55.5	97.8	66.8	75.7	71.5	65.9	72.7	67.4	57.2	61.9	48.6	52.7	47.4	40.7	59	54.3	39.8	49.8	67.8	52	45	63.7	68.1	71	58.8	53	52.7	56.3	41.2	46.9	57.8	60.5	42.4	54.6	48.5	43.6	78.6	70.5	76.9	79	68.7	75
Rv1062	15.3	18.5	21.9	29.3	24.4	29.9	25.7	23.9	37.6	22.8	24.4	30.8	69.8	55.2	50	54	53.4	59.7	42.9	55.9	57.4	58.2	64.3	54.6	70.7	63.7	68.1	56.6	54.7	65.3	57.2	56.3	52.9	48.5	54.9	51.7	64.5	57.7	46.8	71.2	34.4	54.1	43.1	28.3	21.7	23.9	35.6	26.2	25.2
Rv1063c	62	81.2	67.1	79.5	182.2	164.2	144.5	81.3	272	245.7	79.8	94.6	121.8	123.5	133.8	107.4	119.9	119.2	125.9	132.8	202.1	212.6	225.9	292.9	298.8	531.3	693.1	559.7	124.7	141.1	105.4	116.6	125.1	146.9	124.1	167.8	205.4	207.3	327.8	427.9	508.9	1135.3	895.9	70.3	58.4	64.6	123.8	121.7	101.9
Rv1064c	27.8	29.2	26.5	32	56.4	48.4	29.1	37.2	43.7	35.2	16.6	28	58.3	81	82.6	67.9	77.6	56.8	65.2	60.7	66.3	79.3	51.3	81.8	74.1	75.1	80.7	75.1	74.3	69.8	86.1	65.6	65.9	61.7	50.4	44.1	50.8	69.2	85.8	76.5	92.4	46.1	62.7	27.4	19.9	25	29.4	35.7	35.5
Rv1065	3425.4	2503.7	458.1	380.7	467.6	548.5	904.4	739.8	427.4	409.6	668.8	361	552.6	521.2	522	441.7	335.5	374.6	411.2	357.9	420.6	464.7	669.5	868	825.1	944.2	1172.9	1050.5	591.6	535.8	480.8	438.1	375.1	360.9	378.7	354.5	377.5	448.7	722.9	849.4	973.6	1256	1139.4	428.1	453.4	489	570.4	544.2	598.1
Rv1066	364.7	273.1	37	45.2	84.9	111.3	191.5	148.1	92.6	81.9	91.4	68.3	570.7	439.6	443.1	314.2	241.1	293.9	265.6	235.2	210.4	220.9	387.3	356.4	349.7	357.2	494.2	461.9	418.1	481	341.3	307.5	224.9	232.5	242.3	179.8	209.2	208.3	331	248.7	335.2	465.5	343.7	43.6	39.9	35.3	50.5	52	58.3
Rv1067c	4	7.2	1.5	2.5	6.1	9.9	16.7	8.8	5.3	6.9	4.4	4.3	27.8	15.3	8.8	9.3	8.3	8.7	7.9	7.4	12.7	8.5	7	11.7	9.8	3.9	3.8	8.1	4.6	6.2	6	6.1	8.8	12.7	11.4	13.1	6.7	5.1	9.4	10.6	7.5	10.1	5.9	3.1	2.1	2.5	2.6	1.9	1.5
Rv1068c	2.1	1	4.2	2.8	4.8	5.9	5.9	4.9	2	4.5	0.9	3.9	11	7.3	2.7	3.6	3.1	5	1.8	4.8	8	3.6	6.4	1.5	1.1	3.2	1.8	1.2	4.3	4.3	3.7	4.9	4.5	5.3	5.6	12	5.8	2.9	5.4	4	4.1	1.9	3.2	3.5	5	2.9	1.3	0.4	1.1
Rv1069c	44.2	48.6	108.4	128.7	27.2	21.1	90.6	172.4	34.7	42.4	108	140.2	92.3	84.3	88.3	82.2	87.8	115.2	110.5	118.7	121.2	123.9	78.7	60.8	71.7	63.6	38.9	58.3	95.6	100.3	95.3	96	111.3	114.2	112.1	134.5	145.3	115.1	71.6	89.5	73	54.9	58	111	113.3	103.6	54.3	63.7	54.9
Rv1070c	238.4	299.9	341.7	349.7	31.3	30	206.4	440.9	25.1	73.9	301.2	300.2	170	193.8	150	185	190.5	202.9	195.7	202.6	194.4	219.2	135.9	153.4	138.7	91	74.4	108.7	174.4	179.7	179	176.9	203.9	239.1	217.8	230.8	234.2	223.9	173.1	185.9	123.6	90.3	74.6	259.4	237.2	269.1	139.8	142	130
Rv1071c	258.6	257.7	250.8	213.9	78.1	77.5	151.6	322.1	58.4	97.9	220.3	184.9	143.8	188.6	160	132.2	151.9	150.4	150.4	149.1	141.6	145.7	88.5	110.9	98.9	97.2	57.1	77.2	154.5	161.1	149.4	139.6	148.6	149.1	146.4	150.9	146	145.7	126	106.7	111.7	74.7	65.3	185.1	211.4	199.7	110.5	120.9	127.1
Rv1072	5012.1	5917.6	3761.3	3840.7	3610.6	3548.8	4949.8	4134	2567.7	4326.2	4023.7	4718.8	2753.5	3134.2	3009.5	2946.8	2721.4	2476.5	2599.3	2672.7	3029.3	2871.9	3299.1	3796.4	3936.2	5021.2	6093.4	5924	2491.6	3452.5	3091.4	3035.1	2777.5	2578.7	2687	2813.9	3148	3100.4	3996.1	4928.8	5313.8	7153.9	6885.1	3682.9	4265.1	3403.7	7229.5	7248.8	6354.2
Rv1073	877.4	1105.1	815.5	755.4	257.5	222.9	949.2	973.1	189.8	410.8	933.4	979.3	499	821.8	719.9	692	605.2	483.7	531.6	476.8	501.6	455.6	653.9	714.6	720.2	924.7	1056	851.1	497.2	797.8	720.5	744.9	596.6	453.3	495.3	401.9	493	410.4	648.3	623.9	727.6	825.8	696.4	856.2	1009.3	741.7	953.2	1044.6	1081.2
Rv1074c	895.8	909.8	814.1	736.8	625.4	631.2	654.6	732.1	638.8	596.3	615.4	600.4	511.4	487.4	500	540.6	585.2	577.5	608.9	633.1	716.5	729.9	581.2	637.1	643.9	770.8	686.5	756.8	558.8	477.9	479	520.6	589.3	610.9	620.8	650.5	731.7	770.2	722.5	825.8	767.5	691.3	713.7	661.8	671.3	719	533	536.9	492
Rv1075c	27	38.1	23.6	40.8	194.8	130.2	54.3	46.6	136.4	254.8	14.8	44.8	10.6	15.5	17.7	23	42	61.9	51.7	59.4	56.8	60	55	78.8	102.1	224.2	212.5	197.8	9.2	19.9	25.6	33.1	51	42.6	52.5	61.6	77.8	65.3	109	139.7	218.4	367.7	310.6	71.8	61	65	102.7	102.4	103.3
Rv1076	92.2	113.7	44.6	55.7	562.3	551.6	307.3	89.7	121.2	208.6	65.4	69.4	21.8	36.3	42.4	70.7	118.5	141.6	154.9	226	282.8	318.1	197.1	274.4	338.8	472.1	342.1	382	26.4	35.5	54.4	87.1	134.1	176.6	168	260.6	286.6	318.3	343.5	474.7	455.7	382.7	478.5	597.8	554.8	578.3	1120.9	1050.1	938.7
Rv1077	238.9	238.3	193.8	207.6	153.3	172.6	316.7	222.2	153	155.9	209	172.7	289.1	335.3	306.5	297.3	298.5	319.1	301.6	355.6	423.9	429.1	326.2	331.5	369.6	400.7	344.3	368.4	330.5	303	276.1	310.2	301.2	319.9	313.5	373.7	402.2	415.6	373.9	424.9	409.6	420.7	466.2	301.4	262.9	272.9	306	264.6	270.3
Rv1078	1503.1	1248.5	1516.6	1587	468.8	752.4	1207.6	2184	471.2	515.2	1845.9	1444.6	1850.3	2286.7	2530	2224.3	2261.9	2029.6	1923.3	1868.5	1613.5	1669.5	1787.3	1971.7	1982.2	1232.3	1126.1	1137.2	1999	2465.7	2167	2314.9	2364.1	2122.6	2129.5	1779.9	1684.9	1942.5	1879.8	1735.6	1349.6	915.2	903.9	1660	1224.1	1439.2	788.1	845.7	722.6
Rv1079	537.5	428.7	729.1	703.4	52.9	56	450.6	876.4	44.8	54.8	769.6	602.3	520.6	766.7	794	825	793.8	747.1	705.9	684.2	488.9	475.3	564.3	447.6	447.6	261.7	219.2	181	540.6	677.2	766.2	792.7	775	726.6	694.4	603.6	468.6	471.3	377.4	290.6	201	145.6	134.9	836.6	684.7	772.7	366.3	395.5	380
Rv1080c	2373.6	2755.7	1645.4	1267.4	1376.3	1211.5	2495.1	1161.4	862.3	1500.1	1505.2	1681.7	1177.8	994.1	982.6	1052.5	991.8	973.2	979.6	918.1	972.4	1063.2	1396.8	1460.4	1394.7	1756.6	2028.1	1889.9	1119.5	975.5	1168.9	1063.6	1045.2	972	965.8	909.6	966.7	1041.8	1347.4	1327.9	1586.5	1855.7	1752.4	1087.2	1214.2	1111.1	1122.6	1068.7	1117.2
Rv1081c	77.1	109.4	59.3	48.8	297.8	403.1	90	49.4	249.1	296	83.2	90.7	57	45.7	55.4	51.3	43.9	45.3	49.4	44.6	35.7	42.3	29.1	52.7	51.3	85.5	95.4	24.2	65.5	55.8	70.6	42	48.5	49.5	43.1	48.2	37	41.4	72.8	49.8	62.8	69.4	70.7	89.9	86.6	89.6	50	56	51.4
Rv1082	126.2	142.2	121.7	156.7	147.5	119	139.2	120.7	163.5	139.2	119.4	128.1	98.4	117.1	101.7	108.5	119	111.9	116.3	93.1	95.7	117.2	127.9	147.2	149	190.4	257	202.5	125.7	113.4	112.1	120.5	123.7	111.5	116.1	108.9	107.4	122.2	139.2	184.5	270.6	384.2	293	160.4	165.1	154.4	158	156.3	170.2
Rv1083	19.1	51.3	65.9	100.5	10.3	12.7	42.7	62.3	16.7	14.3	64.2	71.5	54.1	80.4	67.1	93.7	83.9	85.7	110.2	97.7	71.4	99.5	87.8	83.9	93.2	181.5	120.6	157.6	81	91	110.9	97.3	78.5	93	100.9	100.6	117	102.6	137.7	132.1	160.2	195.8	213.8	95.5	78.3	89.8	88.1	67.8	69.8
Rv1084	13	26.7	30.2	35.4	12	12.7	40.3	39.7	18.1	21.5	30.8	49.4	108.4	75.6	66.4	74	78.7	81.9	79.1	93.8	102.7	98.3	108.8	111	124.2	136.3	181	163.3	88.6	77.4	59.5	77.8	72.2	90	86.7	87.6	102.3	81.4	106.1	139.4	155.5	266.6	212.8	34.2	29.7	32.1	44.2	38.9	35.4
Rv1085c	93	104.8	139.2	122	112.7	138.9	95.1	169	109	88.3	118.5	116.2	244.9	203.6	176.2	159.3	160	160.5	182.5	138.6	130	128.7	136.5	120	132.3	148.4	125.5	99.9	264.2	196.1	184.3	168.9	135.2	141.6	142.9	128.9	141.8	136.4	151.3	147.1	116.7	69.9	78.3	125.3	100.1	126.1	91.2	69.4	92
Rv1086	98	110.6	148.6	143.9	229.8	202	194.3	121.4	309.9	210.3	141.7	164.2	165.3	145	143	142	138.1	163.6	149.5	145.3	148.7	183.6	145.4	192.8	179.5	284.3	289.9	272.8	150.1	143	153.4	172.8	140.4	161.4	154.1	177.9	189.2	175.7	216.4	226.2	283.9	343.9	311.6	114.7	140.2	131.7	298.1	240.7	289.1
Rv1087	71.5	69.2	50.6	50.5	80.1	95.5	122.4	106.9	66.8	61.9	59	38.7	153.8	136	122.3	110.9	134.3	121.6	132.5	163.8	212.9	211.1	238.2	285.7	314.3	296.4	294.2	365.6	89.7	92	72.7	95.4	119.8	132.7	150.4	180.5	153.4	167.4	303.8	393.7	346.4	409.8	466.9	50.2	38.3	48.6	83	81.3	72.5
Rv1088	13.4	21.5	18.9	21.9	71	67.9	13.1	13.5	61.3	49.3	4.4	10.2	8.8	3.6	8.1	7.1	10.5	6.6	13.5	4.2	6.7	7.3	13.1	16.8	0	2.6	7.8	9.3	7.6	5.1	6.4	7.3	7.5	8	7.4	5.1	6.7	6.3	3.9	3.2	8.1	4.1	5.8	9.5	12.8	10.3	8.1	5.7	10.3
Rv1088a	71.7	19.7	25.6	18.3	93.4	103.2	0	32.1	139.7	67.8	20.8	8.7	3.2	10	9.6	14.7	13.9	10.4	7	9.9	16	3.9	20.8	14.2	2.8	0	9.3	17.7	28.2	11.3	9.1	12	10.6	0	9.8	7.8	1.8	9.1	10.6	3.8	26.5	19.7	0	6.7	17.8	27.3	9.6	3.4	8.1
Rv1091	57.8	67.5	43.7	49.8	87.3	145.4	202.7	128.6	79.2	81.3	68.4	52.8	160.8	87.5	64.2	56.5	63.6	60.6	79	86.2	105.8	100.2	116.5	101.8	109.7	63.8	74.1	124.8	89.5	55.6	43	45.8	64.4	71.8	87.3	106.4	76	71	108.9	119.7	85.2	86.4	125.6	32.6	29.6	29.2	50.5	51.9	41.9
Rv1092c	37.3	30.7	61.2	63.7	36.4	41.3	33	51	59.8	49.8	65.6	75.6	80.1	77.8	74.2	88.5	69.4	74.8	81.8	92.1	88.4	97.3	62.1	51	64.1	65.4	27.1	62.1	101.6	80.8	72.3	76.8	92.8	94.8	82.1	106.8	108.7	99.6	70.6	72.2	57.3	62.4	58.8	56.1	61.4	64.4	26.9	30.6	32.5
Rv1093	346.7	350.6	320.9	345.3	161.4	184.5	283.2	324.4	168.3	201.8	306.9	356.1	590.1	537.6	473.1	397.3	402.5	361.4	361	395	418.3	399.8	344.8	381.4	402.9	378.3	386.2	368.9	603.1	559.5	490.2	439.7	412.8	368.6	376.1	372.3	407.3	427.1	402.3	436.5	366.6	307.2	293.3	248.3	272.5	253.5	370	354	367.1
Rv1094	114.5	113.2	350.5	415.3	211.7	111.2	2196.6	619.9	305.4	406.6	450.3	671.3	6098.5	2870.8	2147.8	2363.8	2107	1892.1	2241.6	2816	3687.5	3919	5084.7	5849.9	6171.5	8126.9	8062.7	8500.2	5925.5	2824	2263.8	2196.2	2248.1	2042.2	2155.3	2944	3499.4	4289.5	6309.1	7542.3	8190.8	9007.3	8506	657.9	824.1	626.8	2713.7	2675.6	3028
Rv1095	249.3	269.1	209	299.8	320.9	242.6	564.2	282.4	450.8	635.1	211.2	360.6	1174.3	649.2	483.5	604.1	674.2	677.2	742.5	778.2	885.4	859	839.2	955.3	929.4	1332.2	1816.7	1460	1063.7	629	486.6	586.3	667.9	723.3	735.5	844	930.9	842	982.4	1081.8	1325.5	2113.7	1972.7	358	294.9	338	210	223.5	210.7
Rv1096	406.3	437.8	358.1	287.9	568.8	617.7	196.4	275.7	701.7	653.8	298	347.4	393.1	349	362.3	359.5	320.9	314.3	272.5	249.7	189.2	199.7	169.3	220	187.7	286.9	266.9	257.7	408.3	385.5	434.5	385.3	325.1	272.1	246.9	207.2	208.3	235.8	214.5	200.1	314.6	293.3	217.7	280.9	295.6	289.1	197.4	174	160
Rv1097c	152.2	136.5	236.7	262.5	46.2	51.6	190.4	309.3	52.3	54.6	282.3	312.9	394.7	293.8	365.9	341.8	354.8	314.4	322.6	353.9	300.3	253.8	229.2	161.2	174.7	112.4	102.8	91.8	385.2	373.1	358.4	394.3	381.7	350.7	359.8	329.6	303.4	290	198	146.1	111.5	63.4	77.5	241.6	197.1	233.9	70	83.6	77.7
Rv1098c	229.8	194.3	349.3	340.2	9.7	9.9	262	397.3	10.5	23.8	342.8	329.1	351.4	310.2	332.1	326.9	337	261.5	298.6	270.2	274.2	245.6	185	181.3	200.6	136.4	73.1	94.8	341.2	340.5	392.6	366.9	345.9	323.6	310.5	307.7	270.6	276.4	200.3	169.4	139.6	75.9	92.9	258.4	239.4	249.9	83.8	96	94.1
Rv1099c	251.1	209.2	268.1	240.3	81.5	101	222.3	295.4	74	74	256.1	264.6	475.2	531	492.8	452.2	386.5	373.7	344	316.5	294.4	290.4	231	178.9	198.6	179	156.4	141.9	486.4	475.6	443.4	405.6	365.2	320.9	305.8	290.9	292.5	282.4	192.5	198.5	185.8	132.4	138.8	161.7	160.1	189	74	79.7	74.6
Rv1100	86.2	108.9	119.4	189.6	345.5	268.4	176.5	167.1	439.4	344.4	147.5	173.7	245.9	229.7	197.6	221.7	238	220.6	208.1	213.5	229.8	216.9	207.6	261.9	229	325.9	360.8	319.3	271.9	215	201.2	216	227.5	196.3	236.4	239.4	256.2	254.6	229.8	266.2	317.8	475.8	475.3	147.1	166.9	145.9	211.1	218	181.5
Rv1101c	158.7	160.6	208.1	195.1	134.2	166.1	209.1	183.2	114.2	94.3	171.1	212.2	88.4	92	113.7	116	122.5	116.4	129.7	144.9	139.1	135.2	150.5	135.8	156.8	158.6	210.7	160	88.7	103.3	129.2	126.9	137.4	131.8	136.5	155.7	142.5	143.6	145.6	151.1	182.4	216.4	173.3	165.9	190.3	198.4	188.9	184.5	211.7
Rv1102c	252.5	277.3	276.3	319	316.2	226.7	303.1	410.5	167.4	145.2	234.1	375.5	117.3	139.3	149.8	208	211.4	167.1	198.5	195.4	184.3	238.4	197	178.6	231.1	326.9	420.9	274.9	122.4	186.6	194.7	209.3	229.7	196.1	215.8	200.2	213.9	220.2	235.6	242.9	373.1	489.7	430.2	303.3	365	312.2	328	358.3	360.7
Rv1103c	206.8	231.3	199.1	160.3	1466.4	1092.5	221	268	1779.9	1185.6	146.4	123	168.2	269.1	329.6	326.4	302.2	253.6	264.7	237.2	255.9	306.7	236.9	271	318.3	409	398.5	352.9	242.6	312.8	370.6	281.6	328.5	227.9	274.1	270.6	324	334.3	327.7	321	394.2	501.3	541.2	148.7	194	171.2	251	241.3	209
Rv1106c	125.8	101.1	163.3	148.2	63.4	59.2	170.7	144.9	56.4	47.6	139.3	122.7	104.4	106.3	93.7	87.8	81.7	93.7	77.7	79.9	67.2	82.4	125.8	130.6	116.5	67.3	54.8	68.3	111.5	78.9	98.7	78.8	79.2	79.6	82.3	66	63.6	74.9	75.4	71.2	65	52.6	77.8	173.4	208.8	175	206.1	225	201.6
Rv1107c	172.4	145.3	218.2	175.6	85.5	93.9	293.9	189.5	66.8	94.3	187.1	133.3	96.1	85.2	88.9	139.4	118.4	123.2	125	141.1	126.2	113.9	135.1	109	124.6	43.7	85.4	87.8	121.9	99.3	108.3	102.1	110.7	110.5	137.7	137.2	132.5	77.4	59.1	66.3	68.4	66.4	85.1	240.8	209	213	100.3	96.8	98.2
Rv1108c	63.1	61.2	95.4	101.3	34.4	25.6	220.8	159	48.5	64.2	97.2	139.8	157	100.5	109	112.9	119.4	129.7	123.6	131	126	103.9	136.1	109.8	101.8	102	99.1	103.1	135.8	117.6	118.9	140.5	135.6	128.7	140.2	153.6	133.9	108.7	138.2	118.1	107.8	142.3	118.1	135.8	142.3	121.7	104.1	124.6	110.5
Rv1109c	504.5	453.6	547.8	491.8	270.8	246.4	731	653.4	187.9	203.7	541.8	534.1	485.8	616.1	633.3	739	778.7	600.6	690	687.4	794.1	897.3	908.5	1060.4	990.3	995.6	864.4	1186.7	539	526.2	728.9	621.9	749.4	749.5	716	736.1	794.9	907	1068.4	1128.1	982.6	963.5	1173.9	642	660.5	638.7	667.2	634.4	723.1
Rv1110	321.3	371.2	296.1	356.7	536.4	434.4	447.2	323	512.8	365.2	298.7	324.7	409.5	417.3	471.5	554.8	539.9	494.9	554.4	629.6	765	738.6	968.9	883.5	799.1	655.2	654.7	595.7	449.6	401.4	508.4	503.7	573	611.9	644.5	664.7	769.5	787.4	923.9	817.7	729.6	601	528.9	333.9	345.9	337	823.2	742.9	737.2
Rv1111c	144.5	174.4	155.5	154	130	149.2	101.9	181.8	142.9	110	193	200.6	315.4	350.9	318.4	313.3	312.1	272.1	256.7	260.5	214.6	224.2	201	210.7	210.3	186.1	222.1	162.8	351.4	328.9	340.9	312.1	315.4	296.5	271.9	276.2	233.2	251.5	213.1	190.2	220	177.3	157.4	156	112	163.5	96.2	93.3	80.3
Rv1112	44.8	41.6	55.1	47.9	41.1	48.7	44	35.5	25.4	28	36.1	43.3	26.1	31.2	27.6	35	33.9	29.3	32.6	25.1	22.9	25.4	27.1	22.3	11.6	20.5	17.4	7.5	27.6	23.3	31.6	30.3	28.5	26.4	31.6	24.1	22	25.6	13.1	12.4	9.9	10.1	7.6	40.6	50.2	46.5	27.4	27.3	27.1
Rv1113	180.5	229.4	311	231.6	61.2	80.7	156.5	227.2	39.3	38.5	266.3	138.3	43.2	55.5	37.1	55.3	59.2	49.8	46.5	56.7	50.4	62.6	67.2	26.3	26.2	14.2	55.6	36.8	44.7	38.9	67.2	71.1	92.4	52.8	67.4	63.7	76.4	77.2	39.1	47.6	40.1	27.3	15.8	197.4	223	181.7	184.1	160.9	180.7
Rv1114	233.4	182.6	225.2	180.4	51.4	43.9	147.8	203.4	29.6	31.8	164.3	124.8	42.5	59.3	56.4	49.6	84.2	75.5	60.7	47.7	62.6	56.7	49	31.9	37.3	36.1	33.9	45.3	44.9	59.2	73.6	62.4	71	81.9	61.2	65.1	53.4	43.6	26.4	28.9	14.1	16.8	28.4	142.6	151.2	170.5	142.7	146.6	166.9
Rv1115	57.4	42.3	20.1	18.4	20.5	28.4	22.2	32.2	28.6	11.6	24.5	30.1	15.2	19.1	19.8	24.5	36.4	24.1	37.3	28.2	23.1	15.2	14.5	14.2	8.9	9.7	0	4.6	10.5	12.3	29.3	25.6	31.5	24.9	26.4	25.6	16.3	11.7	3.8	3	5.7	7.1	8.1	26.5	27.3	14.3	6.7	17.9	18.1
Rv1116	15.7	15.5	12.6	9	14.8	5.2	0	36.8	14.9	2.6	3.4	25.7	15.9	14.1	36.3	14.4	24.6	10.3	8.3	11.4	9.5	9.5	6.8	8.4	0	0	0	8.7	7.3	10.4	30.4	19.8	25.6	18.7	20.7	8.8	21	7.3	9.1	3.8	0	9.7	0	11.1	15	13.4	6.3	10.1	16
Rv1117	328.7	376.1	374.6	393.5	1211.2	970.3	299.4	344	910.9	816.9	368.6	444.1	689.4	439.5	501.6	447.1	407.1	470.1	442.3	483.1	406.5	407.7	461.6	487.1	435.4	471.3	455	442.1	660.4	527.5	551.6	492.6	397	487.8	456.1	522.5	387.3	389.1	447.1	421.5	417.8	432.6	491.7	604.5	711.6	667.6	974.6	908	1042
Rv1118c	55.1	48.6	62	47.4	25	24.8	25.6	71.5	27.1	21	53.9	59.5	51.1	73.9	71.7	74.2	63.3	64.6	68.1	59.2	48.7	56.4	53.7	65.3	85.5	55	47.2	58.3	48.4	64.3	73.5	70	77.9	68.5	63.3	50.3	52.4	50.1	47.7	49.1	46.1	42.4	40.1	64.5	55.1	61.5	41.7	44.3	46.7
Rv1120c	7.4	2.9	4.7	5.6	13.4	4.9	0	0	15.7	13.5	9	5.8	3.6	1.1	0.6	1.7	0	0	2.1	0	1.2	1.4	0	6.3	0	8	6.8	4.9	0.2	1.2	1.8	1	1.8	0.9	0	1.6	2.3	3.4	3.4	0.7	0.9	0	2.5	0.8	3.8	3	3.6	5	6
Rv1121	89	113.7	132.3	160	398.5	280.1	107.7	94.9	644.6	571.9	166.8	160.6	226.4	137	118.7	122.9	122.5	126.4	133	150.9	135	126.1	94.1	98.9	103.3	129.5	111.3	125.9	242	159	128.3	129.1	137	123.2	145.7	167.4	147.8	126.9	128.8	122.7	145.7	138	111.5	155.7	151.3	155.1	166.2	158.3	191
Rv1122	63.5	69.1	104.3	116.4	10.2	12.8	101.2	90.8	20.6	28.9	135.4	119.8	277.2	220.6	248.5	298.4	302.4	288.1	357.2	437.7	470.5	341.7	269.5	245.9	228.7	131.1	139.1	131.3	253.1	225.7	246.2	253	299.7	296.9	340.2	406.5	402	305.2	215.8	177.5	143.1	171.8	109.7	93.7	88.6	92.8	73.6	78.8	73.6
Rv1123c	83.4	85.7	85.1	76.9	63.7	81.5	67.3	100	84.4	72.9	123.7	78.8	138.9	134.2	107	127.8	133.3	131.9	132.9	144.2	154.2	185.9	133.2	153	154.1	133.9	137	125.5	138.1	124.5	118.2	140.3	131.9	156.4	135.3	154.2	171.3	165.5	150.6	169.1	148.4	109.6	115.9	79.7	80.8	88.5	55	71.5	59
Rv1124	108.9	76.6	80.2	96.4	64.9	67.2	74.6	68.9	57.3	68.2	97.5	69.6	98.4	97.2	77.3	81.1	95.9	91.6	81.5	92.2	103.3	84.2	87.3	99.7	109.6	110.8	80.2	112.3	79.2	84.3	65.9	78.7	86.6	101.6	90.4	75.7	104.9	103	105.8	141	123.8	103.8	94.3	63.2	57.2	62	68.6	76.2	50.9
Rv1125	26.4	16.8	36.3	39.1	24.8	33.1	28.8	30.6	33.5	32.2	42.9	33.2	34.4	26.5	30.9	26.2	33.5	35	35.6	34.8	34.9	31.9	29	20.9	35	22.6	33.3	13.7	28.7	28.1	23.8	26.7	28.3	30.4	28.2	39.1	34.4	36	24.5	25.2	17.7	18.5	11.6	33.4	21.3	34.1	20.8	29.1	22.1
Rv1126c	48.1	48.8	74.5	89.5	15.5	8	56.5	56.5	13.8	26.8	83.9	116.1	86.2	90.7	79.5	79.5	84.5	85.5	76.9	92.1	112.3	118.1	77.4	72.2	77	92.1	92.3	89.5	107.4	76.7	85.6	75.4	91	80.8	88.9	94.3	118.2	107.6	97.4	118.1	121.5	105.6	114.9	63.1	85.1	85.7	70.8	78.3	82.4
Rv1127c	80.7	78.8	106.7	101.7	83.1	90.1	76.4	91.6	123.4	114.9	116.9	123.4	116	96.1	85.4	91.6	81.9	70.4	85.6	99.5	103.9	94.7	91.6	71.1	77.1	130.5	87.4	111	124.4	97.4	90.4	86.1	89.6	89.3	84.2	106.8	103.3	100.8	93.4	117.8	123	116.3	101.3	87.1	86.5	86.1	95.4	92.9	95.6
Rv1128c	18.8	27.1	18.2	20.2	32.9	27.5	16.8	9.4	59	79.8	41.2	36.9	37	23.9	21.5	16.6	17.5	20.9	17	16.1	17.3	17.5	6.5	9.6	8	3.3	8.7	9.5	37.8	23	24	16.9	20.8	13.8	18.4	16.5	14.6	14.3	7.5	5.2	9.1	8.6	12.5	13.4	20.2	24.7	40.3	39.6	48.4
Rv1129c	9.5	9.4	8	4.2	18.1	16.6	16.2	13.4	21.3	65	181.3	50.1	31.5	15	32.2	25.7	32.9	23.3	28.4	30.7	39.6	30.5	14.7	4.3	7.8	16.2	8.1	3.9	30.6	21.6	35.1	27.4	24.1	23.1	23.4	26.3	35.9	34.3	8.3	12.9	7.8	8.6	10.3	26.2	36	27.4	19.3	41	17.3
Rv1130	24	47.4	11.1	41.4	48.5	17.8	168.6	129.9	38	152.3	1388.1	238.2	85.1	60.4	215.3	129.1	123.5	141.8	170	195.3	228.4	242.6	85	81.7	106.3	105.1	108.2	132.1	100.5	106	228.2	134.3	159.5	168	174.4	191.9	236.8	271.7	84.1	106.9	103.7	119.5	182.5	531.9	670	591.8	820.9	1261	526.1
Rv1131	26.5	31.1	14.4	32.2	32.2	11.5	195.2	149.7	19.7	119	1827.2	233	86.9	53.8	145.2	81.3	95.9	105.7	130.3	163.7	196.8	195.4	77.7	72.3	101.4	90.1	79.6	102	77.4	74.7	152.4	106.1	119	131.5	129.8	150.3	197.3	212.8	77.7	92.8	75	74.7	156	598	782.6	669.4	744.3	1140.9	508.2
Rv1132	72	59.6	112.5	110.2	21	16.5	81.9	102.2	22.2	54.3	258.3	114.4	60.2	52.8	71.5	74.3	77.4	82.8	78.9	87.5	80.8	66.9	67.7	51.5	44.3	30	17.6	34.6	53.9	56.5	70.4	75.2	75.1	75.3	86	83.9	73.5	63.4	31.7	31.5	16	12.5	20.7	153.8	168.1	148	81.9	132.8	74.9
Rv1133c	992	967.9	1229.3	1525.2	461.7	494	2090.3	2487.2	545.8	615.6	1410.8	1618.6	3038.2	2078.3	2214.5	2108.9	2291.7	2283.4	2637	2566.6	2790.3	2311.9	2443.6	2332.3	2402.1	1574.2	1539.5	1954.3	2953.7	2148.8	1962.5	1917.6	2354.6	2429.6	2899.8	2911.7	2670	2404	2459.4	2426.1	1767.2	1413.6	1361.4	986	857.1	950.5	365	450.4	393.6
Rv1134	6.2	3	9.9	14.2	34.9	24.5	3.4	0	39.9	12.1	10.7	4	28.6	12.1	26	22.7	17.2	13.4	13	39.7	7.4	29.9	10.7	13.2	24.1	19	28.6	44.4	19.7	10	17.8	11.9	18.2	29.4	9.7	13.7	16.5	14	20.4	25.1	11.2	19	13.2	12.2	15.7	19	9.9	18.4	6.3
Rv1135c	24	27.2	21.5	12.9	29.1	39.6	15.4	15.8	34.7	27.5	19.2	14.7	17.3	16.4	10.3	14.4	12.9	11.1	13.1	16.3	19.7	15.8	16.7	27.5	27.9	47	41.5	40.5	14	12.4	9.9	11.5	13.3	16.8	17.3	14.8	16.9	16.2	30.2	35	44.6	50	46.6	23.7	19.8	14.8	26	24.6	22.5
Rv1138a	9	5.3	2.9	4.1	16.3	15.5	2	2.4	17.8	14.1	3.1	3.9	10.2	1.9	8.7	4.1	4.4	10.2	4.4	2.2	4.3	2.6	6.3	2.6	3.8	0	0	6	7.6	9.1	4.1	4.8	1.8	7.5	5.1	4	4.8	2.2	4.2	0	10.9	3.3	4.6	4.1	1.1	4.9	1.5	1.5	0
Rv1138c	26.5	23.4	25.4	31.9	34.7	42.4	16.8	23.1	42.6	40.3	35.6	29.7	27.6	22.4	21.4	26.6	25.8	21.9	30.2	26.3	34.9	23.3	28	27.7	25.5	30.5	27.5	27.1	31.6	20.8	25.3	27.8	26.5	30.8	29.1	36	31.5	26.3	30	24	45.5	35	25.9	38.4	39.8	36.8	37.6	41.1	39.6
Rv1139c	160.1	171.2	98.3	94.9	334.4	401.3	63.5	52.7	323.9	260.8	97.6	48.9	68.9	76.3	77.4	54.4	62.5	82.5	64.9	83.6	84.9	48.1	93.6	97.7	106.6	84.4	54.1	137.3	68.9	66.8	60.2	60.4	71.2	66.9	64.5	80.8	76.3	77.9	101.4	90.6	96.8	78.3	62.6	111.7	116	113.7	130.3	132.1	107.1
Rv1140	91.9	103.6	112.6	141.6	175.3	173.4	76.8	95.6	261.2	264.6	167.6	164.2	239.5	199.5	192.5	173.8	163.5	182.4	188.4	198.7	212.1	198.6	130.6	129.4	168.6	179.2	144.7	158.2	246.4	190	175.8	175.2	201.8	187.7	200.3	215.9	223.7	208.2	175.7	200.3	184.9	178.9	184.7	123.1	109	117.7	84.5	79.5	79.9
Rv1141c	159.1	139.4	128.6	92.8	232.9	253.3	79.8	94.5	270	182.6	94.5	67.1	81.5	87.6	92.5	80.2	77.9	86.3	70.7	50	67.2	59.2	69.9	71	74.6	103.3	84	88.2	74.7	83	62.2	72.6	66.3	49.6	57.1	55.5	57.9	60.2	64.7	81.8	77.6	84.3	55.2	92.8	107.7	109.6	96.9	92.9	84
Rv1142c	120.2	141.2	74.1	71.4	231.5	170.5	185.9	103	294.8	344.5	64.5	117.2	198.2	178.4	116.9	110.1	124	112.7	128.7	162.8	217.4	264.6	212	233.6	286.7	236.7	228.9	255.7	175.5	174.4	107.2	121.7	128.8	120	127.8	199.9	232.3	261.6	277.8	359.2	281.4	300.5	308.6	94.3	61.1	102.1	133.4	140.9	132.1
Rv1143	146.1	150.4	123.4	93.5	164.4	178.5	81.3	86.7	155	141.8	99.1	71.7	73.8	87	64.3	74.4	63.5	57	65.9	67.5	72.9	67.4	52.1	57.7	54.6	56.7	60.2	57.5	92.9	65.9	68	60.7	63.2	61.9	61.9	70.4	55.9	68.6	58.7	56.8	42.3	37	46.3	73.3	74.3	83.5	35.3	41.5	48.2
Rv1144	139.5	130.2	99.7	97.3	40.3	39.9	109.3	87	32.5	40.5	69.2	76.5	79.5	69.5	78.5	82.3	80.5	82.8	92.4	94.3	103.6	103.9	92.6	74.7	65.4	53.9	79.9	52.7	73.1	79.1	81.7	86.2	73.7	78.1	89.4	78.6	104.8	105.3	98	109	58.6	32.3	45.8	68.3	58.6	73	24.2	40.6	22.8
Rv1145	52.8	44.3	21.2	20.2	56.8	36.6	21.5	25.7	29.9	35.6	19.5	18.8	23.3	16.1	9.7	10.9	13.7	12.6	21	18.6	16.4	16.3	19.5	13.7	30.7	19.8	20.4	25.7	13.2	13.3	14.5	12.6	12.2	11.2	13.2	16.3	20.2	13.6	21.2	14.6	12.6	12.4	24.8	50.5	49.4	47.7	51.6	40.4	38.4
Rv1146	52.1	62.8	30.3	27.7	69.4	78.8	23.7	32.5	40.9	45.6	31	18	20.7	19.1	21	14.2	16.4	22.5	15.8	26	28.9	26.6	19.7	20.3	14.3	14.8	9.6	13.7	21.8	22.5	21.5	17.7	12.6	15.9	18.7	20.6	26.4	26.4	15.9	13.3	20.6	10.2	8	48.6	39.8	42.8	35	32.7	35.3
Rv1147	10.1	7.8	12.6	14.6	22.9	21.6	13.8	19.5	9.4	11	4.9	14.7	21.3	12.1	19	14.9	18	19.5	23.2	27.5	24.8	29.9	19.5	26.4	8	17.3	7.8	17.4	14.9	18	12.9	19.4	20.3	19.1	22.9	17.2	21.3	21.2	14.1	15	19	9.7	7.7	29.7	23.6	29.9	11.7	12.5	14.9
Rv1148c	21.1	19.9	16.6	19.3	11.8	5.7	18.6	14.8	11.1	13.2	25	20.7	14.3	21.7	25.6	28.1	20.7	28.5	29.7	24.1	27.9	26.2	21	33.4	33.3	31.1	55	45.2	23.8	27.7	22.4	25.5	25.7	24.8	26.6	34	34.9	37.2	35	37.4	40.2	69.7	63.6	19	24.4	15.9	74.7	74.1	79.2
Rv1151c	165.5	155.5	115	83.8	65.6	92.3	79.9	68.5	87.2	66.1	133.4	107.5	73.6	79.6	79	86	83.1	71.7	81.4	62.9	62.4	67	84.3	72.2	59.6	51.3	62.9	49.9	78.4	80.3	96.7	86	78.5	72.9	65.9	69.5	74.8	75.3	64	62.6	77.2	43.6	64.1	92.2	108.7	97.3	163.9	158.3	138.8
Rv1152	255.1	368.4	139.4	175.7	1207.8	757	409.8	120.2	941.5	1060.6	215.2	258.3	118.5	213.1	187.9	228.7	274.1	188.5	225.1	227.9	222.8	267.1	252.8	341.5	344.4	429.6	423.6	603.6	129.2	211.7	222.3	221.9	278.3	250.4	248.1	228.5	320.2	306	370.7	384.6	615.6	752.4	699.2	179.9	235	242.9	485.2	445.4	460.2
Rv1153c	54.1	45	62.8	43.5	47.4	59.3	34.6	51.8	47.8	37.6	44.9	43.5	54.9	45.6	50.5	37.5	33.3	31.8	46.4	50.4	65	55.5	59.7	62	56.2	73	63.9	66.7	42.7	44.7	50.1	43	44.5	48.2	42.2	44.6	52.3	66.7	58.7	72	69.6	69.5	86.4	67.4	64.1	68.3	114.3	103.7	94.8
Rv1154c	43.2	52.8	42	35.7	65.2	63.4	30.5	45.7	83.1	57.2	34.6	24.3	38.1	40.8	33.4	34.1	32.5	28.2	38.3	40.6	51.6	47.4	77	79.5	93.7	81.6	63.3	107.1	35.8	31.6	40.9	27.5	40.3	32.2	32.6	44.1	47.2	59.9	79.1	70.2	77.6	66.7	87.9	48.1	61.5	59.1	128.2	116.7	126.5
Rv1155	207	256.6	190.2	215.4	188.7	170.2	194.6	220.2	192.8	153.6	193.1	225.8	300.4	281.2	285.3	285.8	248.9	290.8	281.8	336.2	329.7	392.5	358.3	382.4	428.7	420.1	372.1	413.7	274.7	283.9	330.6	296.6	250.5	306.5	289.8	333.6	349.3	393.4	398.1	437.4	421.1	329.9	413.9	251.1	265.9	250.9	372.2	389.7	394.5
Rv1155a	235.4	286.1	316.5	289.9	370.4	320.4	457.2	175.9	688.1	476.9	272.2	304.9	242	337.9	388.8	369.6	366.5	319.6	326.3	362.8	447	395.4	422.5	391.3	477.5	533.7	452.7	496.7	177.4	340.1	379.5	375.3	424.1	438.9	416	343.4	353.9	433.2	424.8	419.5	443.3	620	620.6	337.4	368.9	367.4	429.4	393.3	386.5
Rv1156	710.7	841.1	728	704.7	695.5	535.5	1006.6	741.6	798.7	715.3	754	802.9	819.9	809.3	768.7	861.4	825.4	731.6	782.1	930.2	1062.6	1118.5	912.9	1013.3	973	1151	1076.3	1438.2	925.8	720.9	870.9	706.2	808	869.7	858	963	1158.7	1209	1050.8	1172.5	1223.8	1359.8	1483.8	694.1	726.5	706.8	643.1	655.4	685.7
Rv1157c	101.9	156.3	171.8	176.4	20.2	12.2	181.2	304.9	14.4	59	160.5	280.4	151	229.6	226.7	305.4	429.9	410.8	391.2	415.4	426.1	440.8	369.1	386	414.1	273.2	230.8	262.5	120.2	194.3	249.2	301.4	474.5	510.7	524	496.4	392.4	416	458.3	551.7	410.1	186.6	278.2	252.9	224.1	208.1	62.2	76.1	68.1
Rv1158c	81	86.4	150	135.7	21.8	26.2	162.1	400.2	26.8	65.5	188.5	306.2	342.9	559.5	610.6	749	1037.6	912.1	976.1	867.1	763.8	852.8	872.8	897.7	969.1	643.4	651.5	636.5	301.8	522.5	686.8	701.3	1136.8	989.9	1089.9	935.5	795.5	965.5	1058.5	1049.8	839.3	445.4	565.8	193.7	153.6	194.3	32.7	41.1	41.4
Rv1159	15.8	15.6	24	34.9	32.3	28.4	45.9	36.2	39.9	38.3	24.5	48.1	46.7	30.1	32.2	33.8	33	45.1	42.8	35.8	37.6	45.4	42.1	45	26	53	60.1	53.1	46.6	32.7	33.2	40.2	36.7	42	43.5	45.7	47.6	38.2	43.8	48	50	53.6	46.5	38.1	31.9	38.2	36.8	34.7	37.4
Rv1159A	514.4	452.8	286	278.6	160.5	112.2	337.5	175	159.9	190.8	200.6	245.7	208.1	390.3	377.4	380.7	391.4	382.7	422	466.2	500.2	579.1	575.9	749.3	829.9	1133	1218.8	1340.3	254.7	320.7	394.8	363.2	442.5	452.2	392	431.9	541.4	690.9	900.3	1088.2	1137.1	1690.6	1767.2	231	246.3	243.6	499.3	451.5	528.2
Rv1160	133.5	101.5	132.1	91.9	49.2	71.6	68.9	107.9	44.4	36.9	74.6	56	121.9	110.6	89	80	109.4	111.2	64.9	70.5	70.2	54	75.9	63.6	58.4	84.7	53.7	85.5	103.2	105.7	112.2	92.9	88	97.1	78	67.8	56.5	66.8	74.4	55.7	106.6	54	47.1	110.1	82.9	98.5	51.1	61.6	59.5
Rv1161	814.1	1018.4	401.1	389.7	792.4	762.5	864.4	339.9	444.9	543.7	408.9	356.9	425	345.2	315.6	345.7	413.5	505.2	534.8	589.4	674.8	663.3	1076.3	1518.4	1698.5	2101.8	2883.8	2969.9	437.1	354.9	315.9	369.2	433.9	529.6	559.9	630.1	705.4	724.7	1693.2	1860.5	2314.2	2841.9	2972.1	604.3	636.9	606.4	1398.5	1326.9	1321.6
Rv1162	286.6	322.9	255.9	275.4	52.9	36.7	415.6	243.7	42.1	78.2	265.9	208.4	211.7	199	189.6	214	259.4	330.9	335.9	394.4	419.1	417.5	545.7	655.6	657.9	740.9	600.7	897.6	214.7	187.7	202	238.4	280.1	335.3	341.7	400.4	435.2	394.2	660	722.2	809.6	681.1	767.8	380.3	378.3	369.1	668.4	608.9	703.5
Rv1163	116.7	128.5	134.5	143	40.9	34.4	209.9	153.3	44	58.2	144.7	130.3	159.7	123.1	126.6	120.7	153	177.9	201.4	254.8	248.8	267.1	285.5	340.3	350.9	427.8	278.2	434	171.5	120.7	124.4	139.3	169.1	182.5	207	261.5	270.5	248.5	358.8	405.7	479.5	447	507.1	196.2	171.8	174.8	335.8	303	323.5
Rv1164	175.2	192.6	220.8	201.5	122.7	122.2	222.2	171.5	86.3	131.9	204	181.3	113.1	85.1	73.8	79.8	93.8	107.7	110.9	135.9	121.1	122.8	152.2	143.4	176.4	211.4	172.6	195.5	94.6	84.4	99.8	100.5	98.7	125.5	122.4	124.7	141.2	109.9	176.2	172.5	205.3	165.4	151.5	271	298.6	298	359.5	332.9	369.1
Rv1165	80	62.3	111.2	98.7	48.5	55.2	119.7	127.5	58.9	51.1	119.5	89.9	86.9	95.6	104.8	110.5	110.9	101.8	111.9	94.7	88	74.7	80.3	90.5	99.8	82.1	82.6	96.5	92.6	98.5	118.2	118.3	118.6	118.5	107.1	104.4	90.6	82.5	83.9	75.7	80.4	68.6	76.1	99.4	101.7	106.4	65.4	52	58.1
Rv1166	81.8	63.1	103.6	92.6	307.4	341.7	104.3	124.5	333.8	250.4	109.9	100.6	130.8	114.4	139.9	123.4	138.5	138.3	126.9	125.4	113.3	111.7	103.6	92.3	85.1	78.9	73.7	74.6	135.4	140	139.1	152.2	144.4	126.3	131.3	130.5	125.2	117.6	99.2	86.8	73.5	75.6	81.5	123.6	119.6	118.9	68.4	67.1	66.8
Rv1167c	263.6	243.9	208	208.5	673	629.1	230	187.2	538.4	388.8	185.5	205.4	238.6	258.3	222.1	200.2	183.6	187.3	166	152.2	165.1	178.8	214.4	130.6	195.1	185.1	268.4	235	235.3	232.7	243	212.5	178.6	164.2	177.4	166.2	163.6	161.6	151.2	167.7	166.6	159.9	188.4	192.8	225.5	192.9	246.5	238.1	255.8
Rv1168c	594.8	540.2	359.9	265.3	643.8	660.3	321.9	256.4	528	441.6	293.5	219.9	223.9	257.7	193.1	172.3	148.2	121.6	130.3	110.2	107.6	87.1	155.2	151.1	143.5	141.8	134.3	126.7	239.6	238.7	185.5	177.8	153.3	127.2	116.7	82.1	86.1	87.7	109.9	96.6	102.5	98.3	135	254.5	295.2	280.7	229.9	217.2	223.4
Rv1169c	551.2	635.3	172.2	169.8	771.3	796.1	94.2	158.1	256.8	319.5	174	153.4	97.4	131.3	116.4	77.8	63	35.7	13.5	14	14.5	19.9	25.1	61.9	30.8	44.6	47.5	82.8	122.4	147.1	106.1	63.9	39.8	30.2	25.8	4.7	28.5	14	39.1	45	85.9	89.3	29	215.9	251.6	245.7	147.5	121.6	115.6
Rv1170	183.9	209.5	133.1	112.2	440	424.4	85.8	102.9	299.2	267.7	130.2	113.8	133.9	167.3	140.8	110.1	113.4	121.7	108	88.1	86.8	75	94.5	73.1	72.8	96.4	96.6	68.3	145.2	142.3	133.2	119.7	123.8	120.3	97.7	82.8	81	70.2	58.9	61.3	63.8	49.4	64.6	88.4	111.1	99.7	72.9	78.8	61.3
Rv1171	221.6	224	164.9	194	727.4	768.9	140.5	148.5	557	316.8	159.9	120.6	139.8	133	121.3	132.1	130.5	133.4	143.9	141	161.6	150.2	238.6	262.2	269.3	297.7	384.2	354.2	122.5	142.1	140.8	127.5	131.8	125.4	149.2	143	147.6	165.8	281.9	263.7	289	348.5	260.3	617.6	674.6	578.8	832.1	712.4	828.1
Rv1172c	546.8	511	402.3	351.7	1255.2	1388.9	666.6	488.3	1009	576.7	408.4	296.4	608.9	483.1	459.1	424.5	429.4	437	446.6	407.8	356.6	351.9	532.6	471.4	523.7	726.4	710.1	611.1	607.6	474.1	491.7	445.9	420.1	370.8	406.5	342	332.2	372.9	514.4	461.5	676.4	535.3	563.6	377.7	376.6	386.4	255.6	241.2	254.1
Rv1173	166.2	172.7	220.5	226.4	133.1	119.3	253	236.2	160	171.6	235.2	238.7	428.3	387.3	353.5	347.5	358.5	368.5	365.5	397.1	431.6	393.6	358.2	342.2	359.1	388	350.6	395.7	418.4	373	344.1	348.5	352.7	366.5	369	415	422.3	440.6	401.4	399.9	381.2	459.3	450.6	248.2	261.1	255.9	214.3	227.4	191.6
Rv1174c	3922.6	4178.5	2845.5	2715.2	2337.1	2691.1	2746.8	2296.1	1573.9	1758.6	2580.9	2394.7	3177.4	3115.1	3284.9	3490.8	3186.5	2787.2	2930.9	2642.9	2553.6	2532.4	3625.6	4022.7	3422	3756.8	4477.7	3531.1	2990.9	3016.6	3327.3	3368.9	3114.4	2766.1	2749.9	2423.8	2454	2721.7	3169.2	2738.4	3348.7	3343.2	2891.2	2215.4	2233.4	2053.7	3500.1	3229.9	3229.6
Rv1175c	182.2	136.7	152.6	128.7	43.8	45.7	104.7	152.1	33.5	41.4	129.2	106.9	143.5	95	90.9	88.2	118.8	127.7	126.6	106.4	104.3	99.2	142.7	115.7	111.9	75.4	56.1	47.6	135.8	102.6	93.8	104.4	108.2	128.8	128.6	122.1	104.9	103.9	89.1	69	51.4	41.4	38.1	173.9	179.7	181.8	73.5	81.4	77.7
Rv1176c	103.6	88.5	79.2	60.8	13.5	20.4	40	48	18.5	25.9	53.5	41.3	60	46.4	36.6	39.2	38.9	41.8	38.2	47.4	27.3	42.3	22.2	49.3	21.8	33.6	40.1	28.4	63.4	46.8	61.7	47.3	44.6	48.1	36.7	27.1	26.3	16.7	43.7	27	40.2	26.9	25.3	84.5	96.2	93.8	29.9	36.2	40.5
Rv1177	497.4	579.9	747.7	872.1	734.9	749.6	1311.4	813.3	766.5	837.1	759.5	687.3	2567.1	1711.4	1203.4	1406.1	1154.9	1027.8	1227.8	1656.9	2092.7	2413.1	2738.6	2792.1	2798	3341.5	3256.7	3603.3	3192.2	1611.2	1531.1	1319	1287.5	1373.5	1325.4	1821.2	2214.9	2686	3134.1	3554.5	3863.2	4089.6	3540.8	737.3	963.8	812.7	1667.1	1491.8	1429.1
Rv1178	150	152.3	231.5	282.4	309.8	355	697	296.3	334.3	445.4	246.7	310.2	1675.8	738.9	488.7	519.4	506.7	547.8	619.2	817.3	950.3	803	1480	1230.6	1261.7	1372.8	1523.3	1333.2	1478	707.8	433.1	485.2	477.4	514.6	621.1	793.3	858	814.2	1206.7	1252.7	1290	1527.2	1243.5	239.5	259.1	243.6	469.8	438.8	455.8
Rv1179c	49.9	58	43	54.9	27.2	29.4	15	14.6	48.3	36	45.7	40.2	144.4	86.9	77.3	78.2	77	90.1	93.4	114	99.5	96.3	122.3	104.2	118.4	82.5	54.1	64.6	128.5	90.5	78.5	82.6	81.1	89	91	116.3	103.9	93.7	109.8	94.5	73.2	58.2	60.1	94.3	89.3	85.7	93.4	86.2	98.3
Rv1180	1153.4	1051.7	293.4	309.1	33.4	25.8	31.1	18.7	183.4	192.4	334.3	188.6	181.6	179.7	207.1	214.4	229	259.7	242.3	269.2	217.9	270.6	461.4	389.1	378	258.5	268.5	274.7	173.8	179.8	218	224.4	223.3	273.1	249.5	275	245.4	270	341.6	267.1	228.1	169.6	202.7	564.9	590.6	587.7	919.6	859.2	916
Rv1181	838.4	723.8	260.2	292	39.7	52.3	45	29.2	74.1	106.6	368	204.4	156	166.7	190.6	203.7	239.7	278.8	280.7	329.4	367.6	377.9	355.5	252.9	246.6	146.8	88.5	145	164.6	165.1	190.2	227	261.3	289	303.1	344.5	389.8	369.8	270.1	235.6	156.2	78.6	131	496.4	487.7	480.5	770.6	724.5	761.6
Rv1182	1081.4	1037.5	456.6	566.3	19.4	15.4	44.2	41.3	29.4	62.8	762.8	435.7	196.1	297.5	394.3	459.3	456	448.6	525.9	663.6	790.1	814.7	524.3	387.2	365.5	151.3	90.2	162.5	206.8	307.4	462.1	462.2	505.5	601	634.4	765.1	852.7	838.2	394.4	362.8	228.1	73.7	110.9	1122.4	1193	1138.5	1231.6	1150.1	1302.6
Rv1183	92.6	81	85.7	120.2	15	12.2	8.4	10.7	23.8	21.2	160.9	122	48.4	44.5	65.5	72.5	81.3	100.7	105.8	135.7	123.7	117.2	91.4	57.8	58.4	32.8	25.6	38.2	48.4	48.2	80.6	81.9	83.5	94.6	108.7	139.4	131.1	118	62.3	46.7	35.8	26.4	27.5	327.1	316.1	318.9	214.6	197	253.9
Rv1184c	406.5	359.1	270.4	303.9	36.7	24.7	11.3	13.6	223.9	170	172.3	166.2	382.5	199.2	235.9	235.4	207.5	229.3	230.3	272.7	240.6	226.3	397.3	300.9	293.4	177.9	194.5	198.6	381.5	217.9	262.3	251.1	236.6	243.9	249.6	269.4	263.9	267	300.3	240	177.2	164.8	160.9	634.7	777.3	667.5	1146.2	1080.9	1169
Rv1185c	426.2	434.6	390.6	350.2	20.6	22.9	76.5	50.7	56	87	330.2	359.4	635	512.7	576.1	646.9	573.2	509.6	576.8	626.1	613	687.3	681.9	625.8	483.1	278.4	227.8	266	699.6	487.2	717.1	610.7	574.5	559.9	565.1	588.5	592.7	677.3	512.6	417.2	249	149.7	198.2	493.6	594.6	520.8	590.8	567.8	665.5
Rv1186c	109.6	89.2	66.7	79.2	61	76.4	51.4	55	59.5	64.6	53.4	72.3	30.3	33.8	50.9	61.1	92	98.1	76.3	73.2	82.4	90.7	123.9	125.6	155.9	154.4	127.3	150.1	28.9	41.5	56.8	76.8	93.3	90.7	79.6	81.5	89.8	85.9	159	186.2	179.4	147.2	153.6	100	98.6	94.2	121.8	127.9	125.4
Rv1187	19.7	26.9	27.7	26	63.5	54	23	14.4	56.5	49.4	23.7	25.2	35.4	29.7	25.6	24.2	26.1	28.8	28.4	28.6	43	43	40	65.1	66.7	72.5	70.1	66.9	36.5	27.3	19.7	26	29.6	31.1	30.4	27.2	34.2	43.7	61	87.5	61.3	68.8	99.5	38.6	43.6	35.8	85	83.8	77.2
Rv1188	9.6	10.9	14.2	9	5.6	6.4	12.4	7.9	7.3	14.5	21.2	14.5	21.2	22.5	23.7	22.3	31.6	31.8	26.9	30	47.1	44.7	42.9	40	45.1	56.4	36.8	67.8	27.7	11.5	17	21.9	34.2	38.9	32.9	38.6	40.6	42.3	50.8	57.2	53.4	36.4	75.4	26.2	26.3	23.7	51.1	46.7	45.9
Rv1189	20.1	15.7	20.1	14.7	44.2	51.6	12.1	13.4	52.8	41	19.6	12	21.6	22.2	18.5	16.3	16.9	21.1	17.6	16.7	15.1	11	25.4	20.3	24.4	21.9	28.1	20.4	27.2	20.4	20.1	20.5	18.2	15	24.7	12.4	19.4	14.9	19.1	12.8	21.2	19.1	20.8	22.6	29.3	26.9	29	24.3	30.7
Rv1190	10	11.5	19.3	17.8	5.6	3.9	10.2	10	6.3	4.9	20.2	13	11.7	14.9	13	11	16.2	14.8	14.8	14.5	16.4	13.3	17.3	16	17.7	14.1	20.2	13.8	8.2	8.6	13.1	15.2	16.1	19.1	13.4	17.1	17	15.3	11.8	13.5	12	13.3	1.4	15	13.2	21	11.4	11.4	11
Rv1191	63	61.5	78.8	62.9	19.9	32.3	59.7	94	24.9	25	66	77.6	141.6	171.1	169.6	151.5	132.8	145.3	123.9	138.3	135.6	118.4	115.7	88.8	103.7	64.1	51.9	44.2	116.9	157.7	128.9	121.7	138.1	122.5	122	128.3	106.5	111.2	87.7	71	47.2	50.2	39.8	62.1	57.4	61.7	37.3	36.9	38.3
Rv1192	645.7	559	596.3	577.4	872.7	841.9	656.7	732.1	489.3	372.6	619.9	548.3	1253.3	1255	1555.7	1592.3	1480.8	1206.2	1269.9	1290	1728.1	1844.9	1324.9	1078.8	1067.4	1144.7	1181.8	1089.8	1269.2	1440.2	1413.2	1623	1593.4	1275.7	1330.7	1588.6	1826.1	1531.7	1100.2	1081.1	1076.8	1071.3	1056	404.5	398	383.1	715.9	678.9	756.1
Rv1193	143.6	132.8	149.7	137.2	54.3	64.7	135.9	182.2	50.8	44.6	159.5	115.5	330.5	303.5	328	286.2	280.8	247.3	237.9	250	229	203.5	241.1	189.4	207.2	148.2	125.7	141.7	302.6	325.4	288.9	286.9	265.3	238.7	230.6	229.6	209.5	192.7	178.1	177.1	127.8	100.8	113.8	114.9	96.4	92.4	105.5	104.5	98
Rv1194c	840.5	764.2	588.7	469.5	3224.8	3303.2	475.2	475.7	2390.4	1136.9	569	426.7	405.8	444.5	541.8	508	521.4	534.7	448.3	492	454.4	446.2	422.5	367.8	320	509.7	524.6	439.8	459	520.6	624.8	610.7	566.6	535.8	465.6	526	522.5	441.6	392.7	342.6	508.8	529.8	491	354.2	435.1	378.8	385.1	370.5	445.7
Rv1195	1553.5	1319.4	705.6	715.7	174.5	313.2	1331.5	720.3	116.7	65.2	1001.5	1018.7	1321.9	2404.7	2986	2994.4	2282.5	1642.8	1612.2	1588.6	3118	2756.6	4996.2	3873.2	3881.4	2349.9	4354.6	3833.2	1390.3	1894.4	2904.7	2328.3	1802.4	1542.8	1379.7	1583.6	2443.5	2552.4	2414.2	2308.6	1978.3	2199.5	2128.3	724.1	1679.6	661.1	658.6	543.4	824.8
Rv1196	684.1	554.2	398.9	368	80.1	111.2	1252	434.8	95	106.2	613.1	466.1	865.6	1463.3	2026	2168.8	1695.7	1130.7	1099.5	1118.3	2197.9	1829.6	3665.7	2575.8	2392.7	1446.7	2459.5	1988.8	776.6	1262.1	2049.5	1760.5	1510.6	1076.7	1133.8	1347.9	1568.2	1479.8	1551.1	1258	1053.6	1139.1	1099.8	265.9	565.6	275.3	238.5	209.3	218.6
Rv1197	368.4	364.1	264.6	246.6	13	6.5	598.4	207.4	1.9	3.2	410.6	232.6	559.3	1201.3	1454.6	1699.9	1143.8	774	809.9	651.7	882.9	862.2	1715.7	1723.8	1227.7	533.2	1021.2	809.3	585.6	940.1	1937	1142.9	1216.7	871.6	921.2	767.9	905.3	893.4	910.3	786.7	504.8	532.7	601.9	264.6	621.3	291	263.3	172.4	228.4
Rv1198	2845.7	2471.5	1938.1	1601	199.2	154.7	4110.5	1269.3	198.9	215.9	2248.8	1916.7	1279.6	2866.5	3316.4	3955.5	2953.9	2039.4	2110.9	2100.2	2304.4	2552.5	4349.6	3879.7	2813.6	1534.4	2467.3	2240.4	1443.3	2378.7	3679.6	2840.2	2734.7	2306.9	2492.4	2147.4	2116.4	2524.7	2652.5	2122.5	1471.3	1526.1	2007.1	1159.3	2505.2	1304.1	1378.3	1172.5	1464.5
Rv1200	45.7	44.6	66.5	56.9	102.6	101.2	59.3	30.6	99.2	88.8	67.1	75	81.3	80.1	106.7	107.2	95.4	116.2	91.9	87.1	89.7	97	140.3	118.6	110.8	108.5	166.4	139.9	76.3	90.2	118.2	125	105.3	102.2	105.9	95.5	86.1	86.1	128.7	98.7	133.2	179.2	147.2	133.3	140.4	126.6	101.2	113.4	112
Rv1201c	255.3	212.4	451.8	439	272.1	284.3	262.3	473.5	330.9	295.9	498.7	424.5	939.9	969.4	1155.9	1194.7	1123.8	993.2	1108.4	1137.8	1181.6	1067	706.2	562.3	548	357.4	245.1	283.3	982.7	906.4	1052.2	1069.9	1092.9	1143.8	1106.7	1109.6	1138.1	1095.5	529.3	414.1	362.8	252.3	248.5	364.9	347.9	374.4	121.4	174.8	148.4
Rv1202	117.1	129.3	127.2	125	144.9	131.4	93.4	108.3	124.2	128.5	146.1	138.4	219.7	209.7	188.8	174.3	165.9	174.4	170.8	145.3	158.1	159.3	148.8	163.3	152.9	133.3	167.8	165.7	250.8	237.5	213.7	199.3	167.8	179.7	171.4	176.9	177.4	167.6	152.1	158.4	124.6	133.3	114.8	134.8	135.7	127.1	125.9	116.7	135.8
Rv1203c	46.1	41.9	32.1	25.8	158.3	145.7	19.5	31.8	159.6	102.7	29.3	17.4	14.6	17.9	11.1	13.4	9.1	12	17.5	7.8	3	13.3	10.8	8.9	8	8.7	10.1	8.3	18.5	19.5	13.1	11.1	9.7	8.9	11.2	8	10	9.1	9.1	10.1	19.6	11.6	9.6	30.2	23.8	23.1	22.1	21.4	12.7
Rv1204c	104.5	76	99.3	91	174.6	179.5	78.7	106.5	188.2	153.6	100.8	73.3	87	93.6	97.6	75.6	74	93.8	76.5	66.3	71.7	63.3	55.2	51.8	62.3	49.7	48.7	46	64.7	101	80.3	95.3	77.9	79.4	76.2	71.1	69.8	59.1	55	51.1	47	63.8	50.9	85.7	88.6	91.1	50.1	57.3	52.5
Rv1205	194	158.5	158	174.5	206.2	182.1	130.1	176.8	191.2	157.3	177.9	103.3	72.7	119.3	95.4	116.5	113.3	96.4	101.6	93.6	95.2	85.4	114.6	134.8	116.8	128.9	106.7	89	85.6	101.4	112.2	101.4	101.5	127.8	102.1	103.5	107.3	122.1	122.6	135	132.9	101.5	105.6	206.5	223.3	210.8	213.7	217.1	211.4
Rv1206	120.3	80.4	110.8	108.8	26.7	35.4	83.2	94.3	29.1	32.4	100.6	82	90.1	84.3	104.4	111.9	127.9	127.1	139.5	152.5	142.9	132.9	159.3	138.8	132.7	82.9	96.3	75.3	84.8	84.4	99.9	114.1	129.7	134.2	133.8	127.7	127.9	122.8	130.2	114.7	79.4	53.8	64.7	122	137.3	136.2	89.2	84.6	96.4
Rv1207	130.3	115.3	149.5	124.5	110.6	116.9	144	178.8	159.1	119.6	154	141.7	296.6	249.4	246.6	237.3	229.1	220.3	212.6	235.5	264.2	239.4	226.5	209.5	219.5	184.9	199.2	182.7	293.8	221	199.5	180	225	218.6	239.9	226	217	254.3	214.8	224.1	206	201.1	192.7	142.3	126.3	119.5	118	112.9	108.3
Rv1208	110	116.8	170.2	152.6	69.5	83.5	145.5	188.5	54.2	59.2	149.2	171.4	231.8	197.6	174.2	165.5	180.5	181	169.5	182.6	188.3	192.2	133.9	166.7	152.1	128.9	136.4	127.8	196.8	202.5	171.4	168.9	170.7	166.6	158.3	156.3	174.1	173.1	163.5	141.1	122.6	112.3	120.9	156.1	157.3	148.1	152	143.5	144.5
Rv1209	247.1	248.1	263.8	294	669.2	536.9	329.2	262.3	855.5	722.5	292.6	312.3	364.6	371	274	262.7	286.4	264.5	270.5	272.9	259.1	263.9	216.4	216	268.5	305.4	328.3	271.9	381.1	329.5	299.6	290.8	271.2	254.3	271.1	261.4	276.1	317.9	232.7	302.9	302.3	285.8	266.9	220.8	194	222	369.7	372.4	337.3
Rv1210	97.2	124.3	139.2	160.9	155.9	153.6	129.9	146.3	124.7	112.4	147.7	179.1	189.5	180.5	168.7	176.1	129.2	143.2	144.8	174.1	156.9	165.3	151.5	143.1	137.5	209.8	161.2	163.2	199.1	143.1	163.3	147.8	149.7	121.4	137.7	163.1	162.2	147.7	162.8	171.5	198.6	186.2	209.1	146.5	147.4	138.9	132	142.2	158.8
Rv1211	2910.9	2520.2	2399.5	2302.9	2627.7	2487.9	2023.8	1848.3	3537	2963.9	1900	1565.2	2110.7	2731.2	2727.6	3117.1	3190.9	2730.6	2752	3462.1	3629.3	3670.6	2935.3	3355.7	3296.3	3845.8	3351.6	3879.5	2396.1	2616.1	2839.3	2872.3	3128.1	3015.4	3086.3	3145.6	3657.7	3999	3609.4	4246.2	4324.2	4390.6	4671.1	1606.1	1737	1608.2	1214.8	1188.9	1039.5
Rv1212c	38.8	29.7	36.8	32.7	43.6	35	23.8	31.1	67.8	54.9	33.3	28.7	36.5	44.3	43.4	38.3	36.1	38.5	35	34.7	39.3	27.4	31	18.3	32.1	38.2	26.9	25	31.5	46.1	35.8	37.4	34.8	34.4	36	38.3	31.2	33.9	27.6	25.2	28	34.8	41	48.4	43.1	43.3	26.3	17.2	27.5
Rv1213	83.4	94.9	102.3	106.8	40.8	38.7	71.8	61.2	52.1	47.1	95.7	80.7	69.5	68.5	47.7	70.1	59.1	63.9	69.9	101.6	121.7	120.7	124.1	172.3	187	273.2	248.2	298.4	76	72.7	60.8	60	76	81.5	80.2	108.7	129.9	151.6	193.5	219	324.1	418.4	425.9	122.6	122.4	111.8	228.9	187.1	223.9
Rv1214c	54.8	54.1	75.7	50.4	36.4	50.9	51.4	67.5	38.4	47.3	93.5	60.2	108.1	114	88.3	107.4	121.6	107.9	139.1	77.4	111	101	93.3	112.6	57.6	27.1	61.1	43.7	104.7	86.7	106.2	117	111.2	78.5	102.5	98.4	76.7	85	77	69.2	49	46	33.9	69.2	51.6	51	38.9	33.8	47
Rv1215c	97.3	74.8	113	112.8	34.7	42.8	94.3	131.6	40.9	39.3	117.9	91.8	128.8	142.8	185.6	183.4	190.9	193.7	202.9	197	224.6	233.6	216.9	190	187	145.7	120.1	124.8	122.4	148.8	151.6	181.9	191.6	189.6	191.7	192.5	200.5	215.4	169.5	171.3	151.7	98.9	114.2	93.5	85.2	95.4	90.7	84.8	83.1
Rv1216c	123.2	165.6	112.1	145.8	89	81.8	227.1	218.7	116.1	124.3	136.5	210.3	25.8	31.8	40.1	49	44.5	35.3	37.5	37.8	37.8	59.3	64.8	54.8	44.6	29.2	62.8	49.2	33.5	39.3	49.8	48.3	44.7	36.8	40.1	43.1	56.4	47.5	55.5	44.5	50.3	81.5	67.8	65.2	109.5	67.3	104.5	93.5	110.4
Rv1217c	87.2	118.2	61.9	118.1	48.2	29.1	249	239.8	38.8	52.4	92.6	179.8	41.4	47.7	55.9	58.5	55.5	58.3	54.7	55.8	50.2	38.7	60	46.8	65.5	47.9	72	56	40.2	52.3	46.2	43.7	49.4	57.9	54.1	52.1	48.8	48.1	47.4	51.7	54.3	75	57.5	34.7	38.9	30.6	53.9	44.7	47.5
Rv1218c	107.5	189.5	80.8	128.4	50.1	17.6	266.5	206.8	20.2	48.9	90.9	215.3	16.4	23.5	29.5	35.3	46	29.6	28.7	35	21.3	33.7	48.8	33.4	31.6	31.9	53.4	43.2	22.6	26.4	32.7	33.8	32.4	35.1	32.6	28.7	28.9	32.3	45.7	38.4	29.7	69.3	48.2	49.2	75	44.3	64.1	84.7	66.9
Rv1219c	118.7	178.3	42.2	95.4	469.2	171.3	136.5	93.3	174.8	203.7	52.7	140	19.4	29.5	19.3	20.7	21.9	16.4	16	11.4	11.9	10	9.9	27.7	15.4	19.4	18.6	15.2	22.9	24.3	31.2	22.2	20.2	16	16.9	13.7	11.7	16.3	10.6	13.1	30.4	38.8	22.6	41.2	57.5	31.3	52.5	55.7	63
Rv1220c	136.2	133.5	96.8	126.8	96.1	80	145.9	114.7	100.3	128.1	95.1	132.6	188.5	276.7	314.8	295.6	362.7	321.9	329.7	310.4	298.8	311.5	180.9	248.4	303.4	194.8	193.5	218.6	209.6	230.9	237.8	294.5	329.1	299	311.4	303.9	322.5	304.3	266.5	266.3	277.6	246.2	269.1	125.7	93.3	133.4	67.2	69.4	47.2
Rv1221	2374.6	3315.1	773.5	852.5	24022.3	20614	758.4	530.6	15268.9	7803.5	791.1	1030.7	284.4	543.8	637.5	840.2	814.3	737.4	718.1	689	721.9	723.4	320.2	316.9	304.2	476.2	530.9	586.6	322.4	625.4	791.5	927.1	907.8	771.3	777.2	787.8	785.2	728.4	352.1	342	480.2	712.8	760.9	517.2	714.7	529.2	2638.6	2954.3	2439.1
Rv1222	704.2	1004.7	441.3	559.2	4740.1	3185.6	938	548.8	3971.7	3735.2	418	558.6	684.7	701.4	608	652.4	663.7	633.9	685.1	608.7	719.1	774.6	966.3	1213	1332.9	1591.2	1557.8	1693.4	664	748.5	728.4	699.7	686	660.6	670.3	721.1	733.6	892.5	1380.8	1605.1	1634.8	2149.9	2328.1	702.6	771.7	687.5	1731.3	1705.9	1618.8
Rv1223	368.1	394.8	423.4	479.9	623.1	528	600	509.5	567.7	450.2	450.3	537.8	566.9	471.1	468	469.3	482.8	495.9	488.9	497.8	553.6	555.5	640.2	650.1	677.2	780.5	831.7	868.4	592.7	498.1	488.2	482.9	483.8	519.2	505.5	584	594.7	575.3	715.1	747.8	789.9	814.5	790.8	505.8	557.7	491.7	856	810	814.8
Rv1224	121.6	154.8	245.8	282.4	292.3	245.9	461.1	286.4	244.2	191.5	253.4	357.7	301	243.2	218.2	216.6	196.1	256.1	268.2	235.2	248.1	212	273.7	239.4	221.4	186.4	363.7	243.2	341.2	220.7	212.8	213.4	215.6	227.1	230	237.4	231	222.1	260.8	207.3	290.6	282.3	220.2	293	329.8	301.5	317.8	276	329.4
Rv1225c	21.9	19.1	26.1	28.9	122	111.9	35.3	43.5	167.2	109	37.5	34.9	46.2	44.4	29	31.3	37.4	42.5	30.8	40.9	49.8	47.3	50.3	47.6	63	73.9	79.5	82.8	44.3	36.9	27.9	28.5	39.5	29.1	42.9	44.8	50.3	50.3	46	49.6	78	107.4	93.6	34.7	34.1	39.1	34.7	38.3	29.6
Rv1226c	13	26.1	23.6	25.2	42.5	52.3	42.9	38.1	60.7	50.2	36.4	26.1	81.8	53.3	41.2	47.3	54.4	60.6	45.4	52.2	73.9	73.3	44.2	68.7	73.7	100.5	92.6	120.5	72.7	64.5	38.2	39.2	42.2	48.9	56.2	54.1	86.7	85	85.2	108.5	107.2	180.7	135	13.5	13	16	8.4	15.8	13.7
Rv1227c	41	27	17.6	27.2	162	169.6	35.1	42.1	245.6	175.9	33.3	45.3	67.4	72.1	58.3	62.7	58.7	64.3	45.5	59.7	81.3	90.2	43.9	63.4	47.6	67.5	80.9	87.9	72.9	74.6	47.5	60.8	53.5	64	58.8	63.2	72.2	100.6	77.9	70.6	93.3	151.1	117.5	20	15.7	11.2	9.9	10.5	9.8
Rv1228	39.2	53	25.2	39.1	159	138.9	36.5	29.8	202.2	153.8	26.2	26.2	24.3	10.3	15.8	17.4	18.3	20.5	26.6	21.7	24.7	35.5	27.3	26.1	11.2	39.4	53.1	46.4	20	17	22.7	25.5	23.5	26.9	22.8	25.5	26.8	26.6	23	42.6	41.9	63.8	50.6	28	45.8	43	36.9	41.4	50.8
Rv1228a	16.8	8.3	6.7	32.1	53.9	75.2	14.1	16.9	60.7	54.8	14.6	16.5	3.4	0	0	1.2	7.3	5.5	8.8	0	0	0	0	12	8.9	0	34.1	23.3	4.9	2.6	7.6	5.6	4.3	3.8	0.7	10.5	1.9	10.4	1.4	4	10.1	20.7	10.8	28.4	42.7	34.5	27	32.3	55.7
Rv1229c	162.3	167.8	245.9	256	124	117.7	230	295.1	110.4	152.5	264.3	319.2	500.1	384	459.3	421.9	432.7	382.2	411	389.7	436.9	437.8	339.8	353	400.6	408.8	434.1	449.8	506.3	458.6	413.7	472.9	419.9	394.6	401.1	415.6	440.5	449.4	385.1	452.6	445.8	460.7	443.3	195.4	223.1	187	250.7	271.6	247.2
Rv1230c	96.8	89.2	129.5	146.6	134.7	138	102.2	222.3	116.5	111.1	141.3	104.6	128.4	101	104.9	96.5	98.1	121.7	123.2	123.2	92.1	112	142	179.9	182.1	171.9	194	165.7	127.3	114.6	92	105.6	104.4	128.4	118.9	116.7	112.3	117.9	182.3	173.8	182.7	169.6	147.7	297.3	294.8	317.7	223.6	214.8	219.5
Rv1231c	69.8	63.7	111.2	114.3	11.2	5.4	64.6	136.8	19.4	25.5	100.6	109.6	102.2	123.9	122.9	123.3	148.7	115.4	148	174.9	231.2	229.6	147.1	160.2	153.8	166	166.9	208.6	100.7	106.7	126	124.5	117.8	162	156.1	189.2	267.7	248.4	179	232.8	234.7	216.6	179	113.7	89.9	122.4	61.7	57.5	54.9
Rv1232c	184.6	198.4	185.1	188.1	173.2	175.5	167	183.9	173.8	172.8	162.2	172.8	179.6	229.5	195	166.5	170.2	179.6	155.7	162.6	175.4	178.2	143.4	179.2	176.1	167.2	121.1	150.3	174.7	254.9	187.7	185.7	158.4	180.3	156	181.5	187.4	198	203	221.1	178	172.6	137.1	175.5	162.1	177.6	114.2	114.6	117.9
Rv1233c	267.5	223.4	437.1	442.1	153.3	173.6	381	370.1	330.5	394.6	406.4	588.7	695.4	404.3	431.2	363.1	378.3	348.9	383.2	383.7	427.9	389.8	325.9	246.9	265	201.1	143.3	212.8	588.6	424.5	346.7	365.6	343.5	368.7	374.1	381.7	428.6	364.3	260.5	305.4	235.6	219.7	171.2	315.6	276.4	290.4	156.6	191.5	139.8
Rv1234	364.7	386.4	304.3	295.5	257.8	245	348.9	303.7	198.9	213.2	298.4	284.6	235.8	254.3	249.9	214.5	191.5	224	226.8	255.1	263.9	256.2	244.9	311.7	268.2	358.6	340.2	360.2	223.1	233.4	200.3	213	250.9	249.9	248.5	239.3	234.6	260.9	327	336.7	385.8	518.2	517.9	273.5	268.5	257.3	259.5	307.6	273.8
Rv1235	102.6	99.4	97.9	87.8	24.7	39.9	85.2	94.5	39.1	27.8	93.5	78.7	79.5	78.9	76.7	75.2	64.1	73.9	85.3	75.7	72.1	67	77.5	84.8	85.2	102.9	118	108.1	75.8	82.4	71.7	68.4	75.4	76.6	87.1	74.6	93.9	80.1	87.3	98	127.5	165	141.3	97.4	99.4	95.5	66.5	67	60.9
Rv1236	41	39.8	52	64.8	21.5	18.9	45	54	19.2	23.7	63.2	60.3	52.1	47.9	41	49.4	46.3	55.4	58.7	61.7	58.7	45.2	63.8	62.6	52.8	72	68.8	54.3	66.2	50	60.1	52.2	52.1	63.1	59.3	72.7	66.8	61.6	59.7	55.9	79.2	75.6	68.6	73.5	76	89.7	41.4	52.7	39.5
Rv1237	46	37.6	67.5	69.1	26.1	18.2	53.4	64	16.8	15	79.3	91.8	54.4	59.6	70.5	67.4	67.9	77.5	90.6	88.6	92.1	70	63	64.4	79.2	52.6	53.4	41.2	61.8	52.1	67.7	72.6	71.2	85.2	80.7	84.3	101.6	61.3	63.9	62.7	44.4	33.3	57	103.7	98	109	53.5	53	54.2
Rv1238	130.2	142.7	147.8	146.2	59.7	49.6	84.1	100.9	56	52	146.7	119.6	97.6	118	109.4	123.1	115.9	129.9	135.1	130.1	153.6	133.9	107.2	83.3	69.8	57.2	90.3	64.4	118.9	125.6	136.8	129.1	134.5	143.1	134.2	131.2	135.9	119.1	89.2	69.7	60.8	78.9	54.1	162.9	171.9	179.6	73.1	86.1	86.4
Rv1239c	344.5	367.4	200.2	162	164.2	211.6	128.1	138.5	110.6	185.8	122.9	105.8	51.7	61.6	76.1	77.9	90.7	75.4	89	89.3	81.5	87.5	95	111.2	116.4	127.4	122.3	109.5	62	67.7	80	71.9	95.9	85.6	98.4	92	97.1	100.5	134	127.5	130.6	123.2	96.8	187.6	203.1	217.8	322.6	330.2	264.7
Rv1240	613.7	544	840.5	730.3	145.3	174.7	490	763.4	166.7	186.4	734.7	615.1	696.8	862.7	829.7	711.4	668.5	601.6	611.6	541.8	608.6	621.4	410.3	367.2	385.1	351.2	267.9	315.5	660.9	888.1	750.6	721.9	711.6	621	590.4	597.4	631.1	634.9	401.8	397.2	357.2	292.3	319.3	474.6	432.4	483.4	182.4	186.1	185.2
Rv1241	310.2	276.2	579.6	419.9	44.3	40.8	368.6	554.4	31.9	43.9	550	390.3	212.5	303.9	279.3	222.5	201	216.9	167.7	131.3	131.5	122.1	109.3	113.7	101.4	75.6	68.2	49.6	212.7	299.6	277	216.4	213.1	205.2	176.9	152	132.2	151.9	86.2	77.6	67.6	51.8	45.7	455.6	464.8	484.2	128.4	146	131.4
Rv1242	89.5	76.8	131.7	172.2	12.8	17.9	90.6	176.5	11.6	17.7	185.3	210	50.5	42.4	71.4	71.8	66	74.3	82.9	59.7	31.2	32	41.1	24.1	37.2	13	15.7	22.5	64.3	63.8	81.1	95.3	64	62	63.5	51.3	44.1	36.8	31.3	25.1	20.4	28.2	8.7	250.5	242.1	225.5	73.5	86.7	77.6
Rv1243c	4.3	6.8	2.8	3.6	20.9	28.4	16.4	11	19.7	22	12.4	8.5	19.9	11.3	5	8.8	11.9	7	8.8	9.9	10.6	5.9	10.5	9.3	4.3	6.3	6	4.3	8.5	5	6.5	4.9	9.8	9.4	8	11.7	7.3	7.9	9.4	5.4	3.7	6.1	11.5	2.7	4.4	3.3	3.1	2.6	2.2
Rv1244	170.3	148.2	133.5	139.6	378.3	450.6	129.7	182.8	324	319.6	129.8	168.2	266.3	210.1	215.4	201.9	184	167.3	161.4	173.4	143.4	131.6	139.9	73.8	81.9	85.1	81.7	72.4	214.5	208.8	235.3	186.7	166	149.7	166.9	151.7	131.4	136.1	89	81.5	71.2	55.5	30.6	155.8	143.1	154.3	64.2	69.6	69.2
Rv1245c	132.5	150.1	86.8	99.6	123.4	110.2	176.6	275.3	153.2	206.6	244.6	160.9	204.2	142.4	84.9	79.6	92.8	96.8	98.2	111	108	99.7	112.1	116.6	146.7	125.5	139.7	128.5	181.4	141.3	85.3	96.3	89.5	107.9	104.3	99.4	113.8	123.7	116.4	151.3	144.9	148.6	135.9	128.2	163.3	117.2	234.9	244.3	205.4
Rv1246c	54.6	98.1	83.8	104.6	52.5	41.2	72.1	93.1	45.4	47	71.3	129.9	21.1	37.4	26	28.8	21.7	31.4	27.9	16.5	25.9	31.3	15.1	17.7	15.9	69	83.6	66.1	24.2	29.7	28.7	32.5	35.4	25.9	30.5	22.8	32.1	25.7	29.6	32.1	46.5	92	49.1	92.4	128.1	113.8	132	140.2	119.1
Rv1247c	116.2	130.8	171.6	149.1	165.4	120.2	199.3	170.2	187.3	181.9	120	186.3	130	119.2	115.4	146.2	129.2	106	107.1	119.1	110.8	141.7	164.3	121.5	167.1	160.7	147.5	152.9	110.5	134.9	137.1	150.6	138.2	152.4	118.8	109.3	92.8	152.5	137.9	134.5	147	203.7	183.5	201.2	210	175.8	180.8	189.7	165.6
Rv1248c	258.1	295.3	311.7	333.1	150	125.3	333.3	399.5	133.8	153.2	329.5	391.6	173.6	207.4	240.5	273.6	283.9	272.4	291.1	327.3	367.3	393.9	433.5	498.3	519.8	441.4	386	495.9	179.2	206.1	257.2	249.3	294.8	317.6	325.8	352.5	389.6	421.4	519.1	595.4	533.9	418.9	446.1	328.4	349.5	341.4	409.1	383.8	397.5
Rv1249c	254.2	223	194.7	175	223.5	245.6	156	231.7	193	181.3	219.8	167.8	150	170.5	180.7	159	174.3	192.2	194.6	207.2	204.8	215.5	204	233	288.6	202.1	224.4	227.7	137	166.7	174.9	201.1	179.4	195.1	182.7	197	177.8	199.3	263	241.2	202.3	178.2	144.7	196.1	199.1	180.4	242.2	225.6	244.7
Rv1250	61.2	64.6	53.6	50.5	82.4	79.3	52.5	64.1	92	74.5	53.3	48.5	39.3	30.1	30.1	28.9	40.7	38.9	41.5	42.9	43.2	48.9	50.3	50.6	56	70.6	62.8	71.2	31	31.2	30.1	33	31.5	41.8	41.5	43.4	54.2	44.5	53.9	82.5	64.6	40.7	70.7	61.2	56.6	61.7	57.8	56.4	50.5
Rv1251c	36.7	33.9	44.2	44	44.8	50.7	22.6	46.6	61.3	53.4	36.4	53.9	31.7	47	61.6	77.6	87.7	77.6	74.9	82.6	64.4	64.2	55.6	58.2	61.4	51.7	60.2	45.7	32.6	45.6	71.4	84.4	83.4	74.7	78.8	70.2	64.6	58	65	65.2	55.6	55.5	58.1	68.5	57.1	68.7	14.3	16.1	15.5
Rv1252c	76.6	82.9	93.4	96.4	155.7	116.9	44.2	96.3	257.4	338.3	69.9	101.4	116.3	172.4	153.9	231.4	241.7	191.6	185.3	169.4	137.3	138.4	146.7	158.2	181.4	146.2	155.8	138.2	105.7	157.4	217.7	208.8	240.5	184.5	191.2	174.7	172.1	178.4	204.1	195	198.4	148.8	174.1	153.4	151.9	175.5	30.9	46.2	30.6
Rv1253	78.9	84.8	115.4	104.1	102	95	68.4	101.7	80.8	87.4	100.6	103.9	58.2	70.1	69.8	66.9	76.6	69.3	66.4	68.5	78.7	89.6	62.2	89.9	99.9	119.2	139.2	112.4	67.6	62.4	70.2	67.3	64.4	69	72.6	91.9	84.8	81.6	88.6	113.3	138.9	127.9	123.1	128.9	127.2	141.4	127.2	135.1	133
Rv1254	39.3	46.9	87	94.7	25.8	34.5	69.4	102.7	36.2	42.2	75	83.2	65.1	72.7	63.5	82	79.8	91.1	78.4	94.3	84	83	85.8	72.8	77	98.3	77.2	86.4	69	59.8	77.9	89.7	94.1	97.1	85.2	88.7	82.2	72.7	81	77.9	97.2	82.9	73.5	122.1	108.5	112.7	86.3	79.2	76.3
Rv1255c	25.1	24.9	24.1	23.9	45.3	43.7	26.8	35.3	85.8	55.6	35.5	36.1	13.6	20.6	30.4	24.1	27.2	19.3	20.6	27.9	11.1	23.3	22.9	30.8	22.1	24.1	32	29.2	22.2	19	22.8	16.7	22.7	29.3	29.9	12	16	20.6	19.5	11.5	32.6	37	34	26.3	18.3	24.6	17.4	21.5	9.8
Rv1256c	29.3	32	22.1	34.9	33.9	27.8	42.2	39.3	34.2	29	39.6	38.2	23.7	22.4	27	23.6	25.3	31.6	22.1	22.9	21.2	21.5	27.1	32.9	35.8	28.7	20.9	35.9	15.5	25.8	29.4	26.9	24.8	28.8	25.3	20.4	20.8	26.7	33	23.2	29	40	41.2	23	17.9	23.8	28.5	23.1	33.7
Rv1257c	69.8	83.8	139.3	217.9	103.1	102	113.2	173.7	128	108.8	143.5	305.8	253.9	226.7	224.5	216.9	196	186.2	201.1	196	187.6	162.1	189.9	177.4	160.4	171.8	155.4	179.2	250	227	200.4	199	174.3	194.8	192.9	195.6	184.6	155	185.8	185.3	170.8	174.6	151.3	98.4	96.8	97.5	116.5	112.8	99.7
Rv1258c	36.5	30.9	85.6	173.1	69.6	78.8	52.4	113.3	70.1	46.9	88.7	271.9	41.9	44.2	44.3	33.8	39.4	31.3	29.4	29.1	35.6	41.6	43.3	31.4	23.1	29.1	17.5	19.9	47.3	41.7	42.4	40.7	38.9	37.5	36.9	37.3	31.9	33.8	34.9	29.7	25.5	22.2	19.9	32.3	31	31.3	27.1	30.2	28.4
Rv1259	25.1	34.4	33.2	34.8	122.5	117.3	31.7	47.8	172.3	99.6	33.9	32.5	55.4	69.2	55.5	55.6	59.4	67.5	50.6	48.2	56.7	61.4	50.7	60.8	58.8	59.5	57.4	62.9	50.2	63.5	57.5	60.2	64.1	62.2	52	60.8	59.3	61	63.7	65.2	81.8	65.6	74.6	27.4	16.5	21.6	31.4	35.4	24
Rv1260	107.5	92.1	222.7	227.4	37.4	24.7	107.1	130.2	39.2	40.1	198.7	268	194.6	165.6	133.4	126.9	123.6	99.2	113.4	91.1	92	81	78.2	64.2	58.9	55.9	60.6	55	201.3	154.7	146.3	127.4	120	109.1	119.3	99.6	96.9	99.3	80.2	73.3	70.5	51.6	57.2	161.4	160.8	175.4	65.7	69.2	65.9
Rv1261c	56.7	73.7	118.6	114.3	62.5	44.1	92.4	147.7	66.7	51.9	112.9	150.7	110.2	123.3	135.8	137.8	134.1	130.7	121.7	138.9	172.1	192	173.2	239.6	242	211.6	227.8	305.7	101.5	134	181.6	144	147.7	179.5	169.3	149.2	183.4	195.8	265.5	265.4	286.1	231.4	220.2	193.8	190.1	197.6	236.5	233.2	231.9
Rv1262c	107.3	77.9	91.7	88.7	174.9	188.2	65.6	92.2	201.9	149.1	70.1	82.7	94.3	77.6	119.6	101.7	86.1	118.4	71.8	87.9	64.1	81.4	65.6	77.8	116.9	88.1	81.8	81.9	84.4	73.5	105.3	87.9	71.1	89.1	75.2	55.2	59.1	67.2	85.6	82.7	94.3	79.8	69.2	60.5	82.3	63.2	67.6	63.2	60
Rv1263	53.6	48.8	59.9	52.3	23.8	30.7	27.6	66.2	36	27.8	70	45.6	61.2	55.6	69.8	45.8	42.9	35.7	33	28.2	27.9	42.1	20.1	21.4	27.3	26.8	24.4	22.1	56.3	65.3	59.7	55.2	47.5	32.3	42.7	36	37	37.4	29.6	34.4	24.4	31.2	20.3	43.8	34.1	36	19.9	17.1	12.9
Rv1264	153.9	160	124.7	133.9	412.2	417.5	192.5	134.3	477.1	412.6	150	133.6	320.8	220.8	190.5	180.3	166.8	184.3	211.3	194.4	232.2	194.9	168.8	191.1	178.1	250.6	224.2	253.5	302.1	214.4	186.4	185.2	161.2	188.7	170.1	199.2	204.6	196.9	206	221.1	233.8	256.3	261.6	112	109.4	105.4	97	87.4	84.3
Rv1265	351.3	438.3	216.1	281.6	976.1	642.3	669.2	274.2	858.6	507	253.7	249.2	203.6	381.3	310.3	242.2	223.6	243.3	227.7	188.4	212.3	252.8	289.4	325.8	321.4	346.7	536.2	489.6	200.9	342.8	280.8	232	227.1	219.3	204.2	225.3	228.7	252	273.1	335.4	357.4	649.9	676.9	218.1	246.4	199.5	408.4	409.1	355.7
Rv1266c	80.3	74.7	58	69.6	75.9	58.2	61.1	65	85.4	81.4	66.5	57.2	46.9	77.4	74.1	77.6	78.2	78.6	91.1	95.2	104.2	118.2	87.9	98.8	96	141.1	100.9	104.5	61.8	64.4	72.8	74.8	92.8	98.8	85	109.1	110	116.1	131.9	126.8	155.7	120	142	80.3	90.2	85.8	111	107.9	111.3
Rv1267c	112.5	103.2	95.5	83.9	122.3	107.5	38.4	58.6	140	122.6	71.8	45.6	20.2	28.9	26.9	31.3	37.5	33.5	32.9	36.4	30.9	40.4	23.9	42	25.3	34.3	24	29.1	20.8	29.2	28.6	30.3	32.9	30.2	29.3	32.3	34	25.7	30.9	36.2	52.1	28.6	40.8	95.9	93.2	113.4	71.6	73.3	57.5
Rv1268c	12.5	25.8	6.7	7.2	26.8	26.3	9.3	7	17.5	25.9	12.7	5.5	12.7	10.9	5.9	8.9	10.9	13.6	16.8	15.6	13.8	14.7	21.8	16.4	11.1	11.3	2.4	11.6	8.3	7.2	10.2	13	13	12.1	15	14	10.9	17.1	17	17	11.4	14.2	5.4	14.7	14	6.4	13.5	11.6	10.7
Rv1269c	190.6	209.6	129.8	173	41.2	78.8	106.5	192.9	43	77.6	149.1	96.8	83.4	152.9	160.7	181.3	185.4	155.2	198.6	176.4	244	231.4	272.1	368.1	397	251	210.1	235.2	114.6	134.7	156.1	206.5	235.6	187.5	232.6	237.6	218.7	345.1	353.4	390.2	264.6	180.3	247.5	295.1	254.1	283.7	504.9	439.7	365.7
Rv1270c	244.1	271.7	162.7	161.3	179.2	172	112	179.6	222.3	153.8	206.5	144.7	84.7	127.5	160.3	141.4	148.6	135.4	157	165.1	171.6	202.9	241.4	283.4	292.9	223.9	236.3	187.2	94.4	152.1	155.8	147.8	198.7	186.3	193.2	179.4	167	245.5	332.6	305.5	264.6	164.3	192.9	305.6	309.9	369.1	459.2	466.5	420.8
Rv1271c	4.3	10.5	8.6	4.9	3.2	2.8	2.4	17.2	1.6	4.2	16.7	18.6	25	13	28.4	30.8	27.5	28.8	26.2	37.3	32.6	23.8	16.7	18.3	18.2	9.9	19.8	18.9	20.8	17.3	36.6	26.9	36.1	23.6	33.8	41	27.1	28.8	11.3	6.1	5.2	10.5	3.7	34.9	38.1	21.9	6.9	7.3	13.1
Rv1272c	25.4	28.9	35.9	46.6	81.7	74.1	37.8	39.7	90	85	41.5	45.2	62.1	41.8	46.8	50.6	48.4	56.2	52.6	57.8	53.4	39.8	40.8	24.4	41.3	27.9	21	20.9	65.3	44.2	48.2	56.4	54	55.6	61.1	63.1	51.4	47.4	38.5	29.5	21.9	14.3	19.2	40.4	33.3	39.5	20.5	26	28.3
Rv1273c	20.4	19.8	25.8	23	13.6	12.2	21.9	33.5	10.5	13.4	20.3	24	32.2	18.4	21.8	23.3	19.7	23.5	24	18.7	18.4	21.5	20.3	17.3	21.6	16.8	12.1	13	29.4	25	21.5	23.7	26	21.7	25.6	23	21.6	23.8	18	20.6	20.7	10.1	7.9	27.8	28.4	31.7	20.5	17.5	19.6
Rv1274	558.1	553	658.9	620.3	746.8	746.6	558.1	580	669.3	564.9	580.6	598.5	500.2	608.4	492.5	497	475.1	400	443.5	375.1	391.6	404.3	402.1	487.2	430.4	367.6	487.4	417.7	565.2	610.5	577.6	533.9	545.5	450.2	491	436.8	487.1	452.4	522.2	471.9	485.2	398.2	377.7	569.2	589.8	499.5	770.4	707.4	706.6
Rv1275	263.3	304.1	435.2	424.3	40.6	53.5	349.8	452	91.1	94	393.1	477.2	453.7	634.4	680.3	659.2	632.2	525.8	613.1	578.8	603.4	666.6	701.5	643.6	557.8	404.7	438.4	396.4	437.2	577.5	658.7	583.8	619.5	569.3	577.8	571	580.9	637.2	571.8	556.4	367	316.3	316.5	359.2	408.3	334	436.4	467	473.5
Rv1276c	74.9	43.8	44.3	35.2	56.6	71.1	23.9	38.9	62.9	72	49.3	34	46.4	57.1	71.5	70.2	68.3	78	43.5	35.6	54.1	60.9	45.2	30.6	44.6	35.4	16	30.5	42.7	59.6	56.2	61.4	60.8	59.3	51.6	43.9	37.5	40.9	27.4	46.1	23.1	12.3	26.3	26.7	20.5	19.9	11.1	11.8	9.4
Rv1277	221	238.6	103.8	134.7	113	89.6	102.7	110.7	119.7	330.1	105.4	177.4	161.9	151.8	157.7	169.9	167.1	150.4	160.2	164	123	145.7	130.9	132.1	141.5	213	216.9	214.9	157.3	176.5	165.3	176.3	177.4	175.2	160.9	133	155.5	144	183.6	200.5	221.5	253.4	266.1	136.2	110.5	143	311.8	307.8	294.8
Rv1278	73	68.6	58.7	71.5	28.5	31.5	59.6	72.2	31.7	59.5	66.7	82	145.4	151.8	156.2	182.2	198.4	184.9	161.9	168.5	163.2	157.7	145.9	158.3	172.7	177.3	211.8	154.3	146.6	169	157.7	183.2	202.6	170.7	171.6	164	170.5	172	178.1	207.6	176.8	247.8	224.8	86.4	65.4	76.6	131.6	125.3	133.9
Rv1279	102	89.5	102.7	105.4	111.8	112.9	68.8	87.5	151.3	150.3	92.1	130.4	108.8	153.2	155.2	184.6	217.6	181.1	169.8	191.9	178.9	157.6	119.4	137.5	148.1	161.9	162.8	140.2	120.9	145.5	196.9	214.7	206.8	199	176.8	188.3	185.7	178.9	161.1	151.4	183.9	194	187.3	137.4	106.6	134.7	158.2	148.8	167.7
Rv1280c	36.5	32.5	72.3	80	25.1	27	42.2	73.2	25.3	27.4	90.5	113.5	73.3	78	85.2	102.6	97.4	95.1	98.6	121.4	108.5	91.3	68.9	47.8	44.1	42.5	36.3	43.7	94.2	87.8	102.1	104	97.1	99.9	98.5	113.5	112.4	85.6	61.3	57.2	49.9	36.8	46.6	111.7	108.6	117.6	60.9	69.6	55
Rv1281c	24.6	17.2	48.1	56.3	20.1	14.8	30.6	53.2	20.6	24.9	61.1	55.7	68.2	74.3	87.4	71.6	79.9	74.3	68.7	86.1	67.6	69.9	47.2	34.6	34.4	17.8	14.3	13.6	56.6	71.8	75.2	90.3	81	72.2	71.9	78.3	73	57.1	31.3	27.2	22.1	8.1	14	64.2	58.4	61.1	23.7	27.2	23.9
Rv1282c	48.3	37	73.6	74	8.8	14.4	42.8	77	10.8	10.9	68.2	56.7	41.4	45.4	48	54.3	53.2	66.1	53.8	56.1	46.9	33.6	37.6	29.1	37.9	21.9	22.2	11.1	56.5	45.7	72.8	65.9	57	65.1	58.6	67.8	53.7	46.5	31.5	29.5	21.1	8.7	10	90.2	106.7	104.4	37.6	39.9	23
Rv1283c	73.1	75.2	105.5	101.2	40	39.6	67.5	113	46	54.1	122.8	90.2	98.1	119.1	121.4	115.2	120	120.3	104.7	101.4	97.2	105.7	97.2	68.7	75.8	54.7	67.6	65.4	104.2	119.6	121.1	125.3	114.2	124.9	105.7	103	98.5	102.6	85.1	67.9	63.6	33.2	44.3	124.1	132.6	130.3	63.1	73.4	63.3
Rv1284	1254.1	1102	283.6	237.5	796.5	822.1	225.3	280.2	612.3	694	170.4	148.2	52.8	112.3	133.8	164.7	180.1	157	161.8	165.9	202.1	293.7	418.6	883.9	872.9	1265.6	1417.2	1366.9	61.9	103.6	158.6	135.2	164.4	191.2	172.6	154.7	209.7	303	967.8	1172.7	1555.8	1744.2	1366.6	404.8	456.3	509.7	767.3	735	610.5
Rv1285	334.4	501.6	153.8	178.6	2362.5	1915.8	716.5	70.5	1990	1298	160.2	145.3	61.7	180.5	103	59.8	49.5	44.2	41.2	57.1	73.7	76.2	67.9	107.9	89.3	171.5	239.2	160.4	80.5	193.5	92	52	47.2	48.2	40.2	51.1	78.7	77	112.3	116.1	161.1	209.8	189.6	143.7	151.7	171.5	396.2	412.6	326
Rv1286	199.6	340.7	136	155.5	153.6	95.8	472.3	69.4	153	261.3	139.1	157.2	53.3	134.4	98.4	64.4	46.2	46.7	39.7	48	75.2	74.5	60.8	80.7	73.1	97.7	117.1	114.5	64	182.2	88.5	60.7	52.2	46.8	39.6	52.1	73.8	83.8	83.9	86.7	98.5	141.7	129.9	139.8	115.4	166	226.9	276.6	225
Rv1287	249.1	262.6	222	204.8	147.4	118.6	260	124.7	180.7	241.4	177.8	195.2	134.2	224.1	197.1	148.4	132.6	132.8	140.6	154.8	125.5	113	96.5	73.9	89.6	118.3	97.6	83.3	140	227	169.5	140.1	152.4	127.2	127.2	125.6	117.5	131.4	93.5	70.4	88	82.5	59.4	195.6	172.2	192.2	170.6	182.5	156.4
Rv1288	43.6	55.2	32.5	43.6	31.4	33.6	30.9	32.1	41.8	37.9	42.6	33.2	17.9	26.3	21.2	23.2	22.7	16.9	17.5	28.3	18.6	16.3	11.1	18.6	8.7	17.3	24.7	19.5	20.8	30.8	24.5	24.2	24.2	17.6	23.1	20.6	24.6	20.1	18.2	18.9	22.2	13.2	13.7	39.9	31.2	33.5	33.5	35.5	29.9
Rv1289	102.5	100.2	118.6	151.1	168.9	111.7	130.1	115.8	238.8	204.9	146.5	155.4	124.5	151.8	143.9	106.4	132.8	131.6	112	108.3	139	157.2	111.1	106.1	103.2	116.6	79	94.6	128.1	174.8	144.1	142.8	130.2	113.2	135.8	137.6	140.1	156.1	116.9	119.7	128.2	131	142.7	114.4	123.4	143.6	97.5	87.8	102.4
Rv1290A	2.3	4.6	0	1.8	8.7	13.8	5.2	0	22.9	12.1	4	5.1	7.5	3.3	0.9	3.3	1.6	0	3.2	5.8	1.9	0	0	0	3.3	0	2.7	5.1	1.6	0.9	4.2	3.1	2.8	1.4	3.3	1.3	1	2.4	2.3	0	0	0	0	0	3	3.2	1.9	2	7.1
Rv1290c	39.1	38.7	36.3	30	70.4	58.2	39.6	33.1	68.9	64.9	32.4	34.6	30.3	34.1	39.8	33.9	36.9	28.8	32.7	35.5	43.5	43.9	38.9	33.9	41.7	24.8	36.8	19.6	28.3	32.3	33.6	36	35.9	31	39.7	36.5	37.9	35.2	32.7	39.3	36.6	27.3	38.4	21	23.4	27.4	25.5	23.1	27.1
Rv1291c	15.2	15	19.2	5	88.6	128.3	7.3	11.6	155.5	102.2	18.9	7.6	29	17.1	17.5	10.5	8.3	9.5	6.1	5.4	6.1	22.1	3.8	6.2	7.7	3.4	5	4.8	18.6	18.1	14.5	8.7	8.9	7.8	9.2	3.6	9.7	3.6	0	0	10.5	1.3	0	13.5	5.5	11.9	7	5.6	2.2
Rv1292	98.4	113	119.2	122.1	140	133.3	84.3	98.8	170.8	120.3	115.3	136.9	175.6	119.6	129.3	133.3	134.5	128.7	130.8	131.2	122.3	111.2	62.9	77.8	69	77.7	66.6	72.9	190.7	127.8	160.7	152.8	135.5	146.8	125.7	137.9	132.1	113.9	77	87.5	69.9	75	64.9	85.6	89.7	81.9	92.9	96	91.1
Rv1293	170.9	170.6	240.4	224.7	231.7	204.4	191.7	181.9	290.7	286	237.7	243.5	336.1	227.9	214.5	240.9	237	211.3	235.1	244.7	223	199.5	174.5	131.4	121.2	111.1	87.6	119.8	336.8	242.6	243.7	243.4	227.8	209.9	233.3	246.1	235.7	183	140.7	137.2	135.2	83.5	94.7	150.6	176	152.4	150.1	134.8	153.6
Rv1294	241.5	226.7	279.9	277.9	146.7	119.8	282.8	258.1	106.5	165.8	286	327.7	372.5	271	301.9	332	314.4	282.7	307.4	322.6	346.9	356	204.6	224.7	199.9	184	127.1	167.8	377.4	275.7	312	310.1	330.8	331.2	337.4	372.7	364.4	313	227.1	196	165.6	107.8	106.9	169.7	179.5	180.5	137.9	147	142.8
Rv1295	208.1	229	340	328.4	68.2	57.7	334.2	293.4	78	106.1	387.7	379.2	428.6	281.1	325.4	332.8	344.9	390.5	350.4	377.9	395.4	325.7	303.1	223.1	228.9	172.8	95.4	138.2	417.3	323.7	313.3	347	355.8	381.7	355.9	395.6	409.4	322.1	239.4	193.5	190.9	112.4	100.2	201	202.2	220.5	183.5	190.3	193.4
Rv1296	73.6	83.4	148	169.3	609.1	379.5	178.3	152.2	814.7	448.8	151	203.2	239.5	161	174.3	182.5	192.5	205.6	210.2	194.9	198.3	168.7	112.6	96.9	106.4	68.1	54.3	63.8	224.1	195	185.4	199.5	198.7	200.8	210	220.8	176.4	163	101	85.6	62.6	59.7	50.1	118.1	127.1	97.7	112.5	122.8	120.7
Rv1297	1056.3	1097.2	646	634	1931.1	1792.2	1940.5	681	765.3	727.3	938.6	850.1	1304.8	779.6	880.9	1113	1181.3	1427.4	1677.3	1602.9	1759	1471.5	3880.7	3509	3150.5	2406.4	2509.8	2784.8	1249.4	684.7	972.2	1002.2	1137.1	1411.3	1588.1	1551	1397.6	1478.1	2513.9	2007.1	2198.1	1774.5	1736	773.8	747.2	721	528.2	476.5	555
Rv1298	4274	4764.9	3436.1	2876.4	5847.4	5904.5	5797.2	2546.9	3849.3	4221.4	3236.1	2363.3	1012.7	991	1041.3	1324.1	1336.1	1381.8	1364.8	1395.7	1418.3	1189.3	2803.7	2441.2	2335.1	1864.5	2015.2	2244.6	1140.3	809.5	1289.3	1145.3	1406.3	1339.4	1458.5	1371.5	1247.8	1282.5	1906.8	1776.5	1952.4	1736.1	2013.3	2878.4	3441.3	3459.8	4607.6	4647.1	4367.5
Rv1299	516.8	534.3	418.2	389.4	597.9	497	775.8	410.6	421.2	503.1	419.9	428.3	210.4	166	193.2	215.5	210.5	190.7	214.2	226.8	215.8	189.3	284.4	271.1	284	245.6	203.5	311.2	216.5	176.2	216.1	223.4	221.1	203.1	243.9	226.8	189.7	189.7	249.3	271.2	232.8	195.1	230.1	382.7	329.8	363.3	470.9	487.3	435.1
Rv1300	269.2	275.7	318.4	296.2	644.7	573.6	310.1	231.9	630.8	507.1	335.1	320.6	281.5	268.7	291.8	312.9	290.3	316	313.7	315.8	314.9	291.9	292.3	265.2	240.2	254.1	208.8	230	305.8	281.1	295.2	306.2	304.1	295.2	300.5	296.2	307.2	295.4	287.3	230.7	261.5	224.4	175.7	221.3	229.1	245.2	266.4	297	262.2
Rv1301	175.1	181.9	315.6	371.1	594.2	577	380.2	282.6	486.1	404	361.3	392.8	352.4	234.9	299.3	300.2	320.1	358.3	334.9	310.8	286.1	248	250	209.4	178.4	172.3	156.7	184.4	336	260	273.3	326.1	354.3	309.6	332.4	337.2	303.9	233.1	214.8	206.1	190.8	221.2	170.7	296.9	329.1	325.4	293.1	257.9	304.3
Rv1302	69	64.7	100.4	112.8	270.4	236.8	84.5	97.4	262.6	139.7	113.4	92.8	120.9	103.2	116.3	98.1	105.4	111.2	93.3	109.4	82.8	94.7	155.4	154.3	162.2	106.7	126.9	123.9	109.7	108	115.3	126	107.5	96	111.4	106.7	99.3	109.6	144.7	149.8	112.9	99.8	85.7	151	115.9	126.2	107.9	111.6	103.7
Rv1303	718.8	844.1	1231.8	1163.2	1387	842.2	721.3	1050.2	3370.1	1446.4	1133.2	1011.4	775.3	755.6	662.8	765.8	615.1	655.6	669.2	692.9	735.7	696.7	755	782.3	706.5	1247.6	1314.4	1223.9	765.7	720.2	830.4	648.8	677.5	694.8	707.8	779.5	665.4	678.6	838.4	873.1	1287.4	1604.4	1471.2	666.3	670.5	674.3	862.7	772.4	917.1
Rv1304	652.8	647.2	865.1	838.4	364.5	298.5	622.5	684.3	437.7	351.5	779.5	698.8	333.8	364.7	382.9	418	378.8	359.3	409.2	472.2	615.9	637.8	701.9	825.9	777	791.8	1014.8	1145.7	409.6	341.9	438.5	403.9	397.3	444.1	500.8	559.8	610.6	692.3	876.7	927.2	951	1006.8	990.4	580.3	609.9	627.6	625.5	642	733.4
Rv1305	1669.2	1696.9	3236.9	3193.6	194.9	218.6	2246.9	2452.3	300.5	327.6	3209.6	2721.4	1374.5	1886.6	2266.3	2505.1	2622	2342.1	2800.3	3034.9	3864.5	3348.8	4570.3	5053.7	4794.6	3722.5	3795.2	4654.9	1404.5	1812.9	2358.8	2278.2	2619.3	2785	2923.6	3215.6	3472.8	3678.7	4343.1	4007.9	3127.8	3193.5	3345.1	2366.7	2331.7	2396.2	2082.1	2061.7	2060.2
Rv1306	1413.4	1265.9	2940.9	2922.6	259.6	156.8	2395.1	2764.6	314.5	276.3	3096	2355.5	1338.6	1364.6	1714.4	1887.9	2105.3	2071.1	2354.6	2489.3	2904.3	2598.6	3284.3	3367.2	3322.1	2689.8	2631.9	2998.7	1334.4	1469.1	1956.9	1860.3	2083.7	2323.5	2503.5	2693.1	2588	2556	3060.8	2972.7	2545.6	2522.6	2696	1916.9	1858.4	1842.3	1594.4	1589.3	1650.9
Rv1307	511.8	457	1228.3	1368.1	171.8	118.1	1270	1577.8	255.7	160.7	1509.6	1287.8	1097.1	924.8	1204.1	1378.3	1496.2	1609.3	1764.9	1954.1	2126.3	1919.5	2566.3	2364.1	2309.5	1864.1	1717.8	2003.5	1089.8	969.4	1271.8	1352	1512.8	1731.4	1842.1	2045.1	2034.6	1888.4	2306.5	2042.9	1765	1744.1	1718.9	856.3	745.6	800.2	712.6	664.2	754.8
Rv1308	689.1	625.7	1433.6	1446.7	85.2	65.8	1209	1446.5	153.6	109.3	1483.7	1246.5	942.9	956.3	1171.3	1282.9	1390.4	1355.5	1532.4	1650.5	1729.2	1616.5	1862.5	1793.2	1603.8	1065.6	917.5	1189.4	921.8	978.8	1291.6	1241	1401.7	1513.8	1586.2	1720.9	1666.9	1493	1520.6	1435.3	1061.4	916.5	1021.8	955.6	927.4	967.6	769.1	719.6	760.7
Rv1309	385.3	399	1076.9	1080.6	97.3	69.1	784.2	1126.8	136.2	95.1	1094	989.7	568.6	607.3	739.2	839.7	863	785.2	940.8	1003	918.6	878.9	1072.2	900.4	848.6	555.5	444.8	528	601.3	590.2	849.3	831.5	896.3	980.1	983.7	1011.8	925.1	862	839	781.4	544.7	463	448.9	805.4	781.8	814.6	588.7	563.4	600
Rv1310	596.5	488	1349.3	1344.5	57.3	38.5	1143.3	1464.3	71.1	66.6	1352.6	1135	1015.8	1023.7	1266.3	1475.4	1510.8	1383.7	1677.1	1814.2	2023.8	1884.5	1651.9	1414.9	1284.8	765.6	565.4	811.5	951.4	971.4	1353.5	1404.6	1586	1658.5	1803	1970.9	1896	1800.1	1319.9	1214.4	852.3	675.6	732	941.2	854.6	920.8	705.2	669	694.3
Rv1311	520.1	407.8	1291.3	1329.2	43.7	41	993.4	1282.3	79	80.8	1188.8	929.8	418.4	532.8	563.7	720.5	715.2	780.1	891.4	966.5	1115.6	976.4	867.5	791.2	605.1	428	243	382.5	571.8	407.1	641.9	648.3	776.9	916	975.3	1107.9	1051.2	882.9	673.9	611.7	463.8	395.3	365	1101.7	1041.4	1076.9	795.3	767.9	836.9
Rv1312	225	168.9	598.3	649.8	136.6	98.2	519.6	651.8	161.5	169.7	620.9	372.8	334.3	285.9	283.3	364.4	353.3	418.9	459.9	530.2	451.9	441.1	406.8	336.7	316.6	212	183.2	202.3	337.5	231.5	315.4	283.3	336.6	406	457.3	489.4	468.1	414.5	305	281.6	150	154.3	186.5	513.4	501.5	496.2	345.7	305.3	360.9
Rv1314c	129.1	144.9	113.8	94.2	491.5	358.7	81.2	114.2	497.5	553.9	91.7	99.5	62.4	66.6	78.8	61.8	77.4	61.2	66	59.4	53.9	69.4	62.1	81.4	53.5	65.8	74.2	82	72.8	73.5	93	69	87.4	57.2	63.5	61.9	66.3	72	51.1	67.2	65.2	48	47.4	82.7	101.4	80.7	87.9	88	79.4
Rv1315	302.9	293.7	289.7	251.3	1021.2	857	230.9	258.2	756.5	714.4	214.3	225.1	271.8	242.8	271.5	267.6	244.7	272.7	223.9	226.9	203.7	193.8	206.2	184.4	200.5	232.7	190.1	173.2	269.6	274.1	251.5	268	245.5	232.9	227.2	220.6	196.8	177	183.7	173.4	203.8	193.3	143.7	251.1	226.7	255.1	232	230.6	221.8
Rv1316c	84.9	60.8	65.9	60.6	13.3	8.8	70.4	64.8	10	22	65.1	74.2	42.1	69.4	84.4	90	108.4	72.8	101.2	95.6	150.2	164.3	140	177.8	254.1	282.9	369.2	450.1	56.5	64.5	86.6	80.9	73.8	81.3	65.7	90.3	117.3	172	199.1	223.7	324.9	461.6	420.7	68.6	102.7	73.2	375.5	326.1	380.1
Rv1317c	56.3	64.3	43.7	52.9	88.4	74.4	63.4	51.1	108.1	162.2	64.3	75.8	89.6	96.7	96.2	91.1	87.8	80.2	77.6	75.7	90.7	114.7	100.7	105.5	126.6	177.6	192.1	185.1	99.6	108.9	102.5	98.9	89.8	69.4	76.6	80.2	92.1	96.6	125.4	162.6	172.7	209.8	197.7	39.2	42.4	37.9	177.5	166.3	188
Rv1318c	22.4	12	29.6	21	6.4	8.6	25.1	39.7	15.4	13.2	29.3	26.6	33	23	27.1	27.5	30.1	27.2	18.9	25	22.9	19.2	38.2	26.3	31.6	24.6	26.6	24.4	22.1	23.9	23.3	27.6	25	21.7	22.2	19.3	22	21.2	27.4	24.7	27.9	20.2	23.9	43.3	48.9	49.5	31.5	27.3	38.5
Rv1319c	35.4	21.5	47.8	48.3	33.2	22.9	31.4	48	31.5	22.2	46.6	43.4	44.6	36.1	38.7	38.9	34.4	31.6	40.3	34	33.4	38.5	56	46.6	37.1	25.6	25.3	21.1	43.7	36.4	40.5	43.8	40.7	36.8	39.7	31	26.3	32.1	31.4	21.7	20	19.1	19.1	80.6	75.7	77	45.3	48.6	55.2
Rv1320c	68.5	52.5	137	97.1	29.8	23.9	78.9	138.3	41.7	31.6	112.9	88.4	57.8	78.8	67.4	63.4	64.4	57.1	51.2	51.1	42.7	47.6	90.8	90.8	73.7	71.1	61.7	59.4	69.8	72.5	84.6	75.4	63.1	62.6	55.7	50.1	43.8	54.1	75.4	51	61.3	56.3	59.6	185.2	176.2	195.2	134.2	121.7	158.8
Rv1321	157.4	139.7	197.2	160.1	83.4	93.2	168.8	205.3	80.8	75.6	190.3	155.7	219.2	253.3	217.1	233.1	213.1	184	203.7	165.7	162	151.3	198.2	156	140.9	170.5	158	123.6	240.8	225.3	252	239.4	195.2	193.1	186.3	138	162	161.1	152.7	129.8	146.3	147.6	112.4	207.8	221.8	212.7	140.8	127.5	111.6
Rv1322	189.1	131.1	146.1	165.7	152.2	174.5	181.2	131.7	170.3	173.4	149.7	109.3	172.9	147.2	186	157.9	192.9	161.7	178.4	152.2	119.5	153.8	215.5	138.5	132.7	193.5	159.7	147.1	142.7	145.6	168.4	187.7	151.2	153.9	136	140.4	139.2	119.3	119.7	122.3	176.7	151.8	137.3	181.5	242.6	190.1	132.7	172.4	138
Rv1322A	1606.4	1729.4	1520.2	1800.5	780.5	736.6	2921.7	1665.8	952.9	962.1	1709.1	1827.5	3232.8	2694.5	2437.6	2458.3	2441.1	2216.8	2444.7	2651.7	3110.3	3193.7	3000.4	2756.2	2820.5	2929.3	2622.8	3117.2	3600.6	2872.9	2721.7	2518	2487.2	2483.5	2547.5	2693.3	3327.4	3626.3	3415.6	3630.3	3739.8	3453.6	3352	1595.6	1607.2	1659.7	1310.6	1345.8	1370.4
Rv1323	599.1	650.1	696.1	810.1	338.7	301.8	1011.7	849	299.7	367.7	808.4	810.8	897.8	746.6	861.1	942	920.2	857.1	995.4	976.7	1038.2	1014.7	1069.8	1071.9	1101.6	1583.6	1692.2	1687.7	954.1	768.8	872.2	901.4	944.5	955.7	990.3	939.6	1007.8	998	1173.4	1223.6	1597.9	2007.4	1914.9	737.1	799	710	1100.2	1050.6	1160
Rv1324	348.3	296.3	503.7	553.7	173.5	142.4	645.1	534.3	243.6	273.1	604.7	636.3	1010.3	616.5	602.2	525.8	487.3	534.1	527.5	494.7	505.2	465.3	410.7	404.1	383.8	533.3	491.7	484.7	985.5	639.6	599.9	562.7	538.8	489.2	482	492.3	521.5	490.5	389.3	455.4	484.3	536.4	461.3	398.9	397.3	410	252.6	256	261.5
Rv1325c	52.7	45.8	35.3	34.3	9.4	10.7	78.7	62.1	10.4	16.6	55.4	39.7	102.3	77.6	71.9	75	68	80.5	70.5	72.8	79.8	76.8	80.4	65.8	85.9	41.7	73.9	61.2	61.4	61.1	56	56.4	68	57.7	77.9	81.9	63.6	58.8	57.4	63	47.9	71.6	81.3	23.6	19.8	25.1	26.9	23.1	22.6
Rv1326c	67.4	78.8	100.7	121.2	86.1	68.6	82.4	78.8	134.9	119.4	91.1	134.7	144.3	99.2	95.3	95	106.7	103.5	109.7	135.1	137.2	123.4	86	98	115	144.2	169.7	172.1	152	108.1	91.9	108.1	96.2	118.6	115.8	136.9	127.8	122.9	120.5	155.2	151.4	215.7	202.2	96.9	108.2	99.9	124.8	134.5	126.6
Rv1327c	124.7	133.9	135.9	169.4	187.9	173.9	118.5	113.7	295.8	228.5	118.2	140	262.6	167.3	155.9	155.4	144.9	152.6	148.5	177.6	187.9	191.9	111.3	146.7	172.4	242.7	247	257.8	286.8	201.3	144.3	147.9	145.8	146.4	153.8	178.1	203.3	199.9	177.5	192.5	265.3	324.7	298.4	117.6	119	120.5	144.4	134.9	140.5
Rv1328	205.1	208.1	250	266.9	38.9	37	200.3	254.2	42.2	65.5	282.6	249.8	278.1	282.9	269.2	271.6	261.8	262.9	268.5	266.6	289	279.2	208.3	198.9	220.1	153.5	98.1	136.1	300.5	277.3	256.4	257.3	283.6	274.4	275.9	271.4	296.4	293.1	213	219.6	127.6	98.1	77.2	177.8	160	184.6	112.5	120.7	118.5
Rv1329c	34.4	22.4	42.6	40.4	14.6	22.3	36	34.8	21.5	21.3	38.5	36.1	37.1	39.9	42.7	41.1	44.8	41.9	46.8	38.9	45.6	45.4	43.5	41	44.7	40.1	37.8	30	46.1	43	42.8	40.2	37.6	42.1	42.2	44.5	35.3	43.6	43.9	52	44	44.7	36.5	37.9	42.9	43.1	33.9	34.4	36.6
Rv1330c	33.6	26.2	37.4	44.8	16	12.2	24.8	35.6	9.1	13.5	37.7	41.6	73.4	53.4	64.4	44.3	52	40.4	50.2	46.6	52.9	58.6	50.3	49.9	60.1	61.5	62.9	58.9	55.2	47.2	46.6	48.9	41.8	39.3	43.6	45	50.5	57.5	52.6	67.9	57.6	56.9	53.1	37	43.5	42.3	55.9	59.4	42.6
Rv1331	402.8	388.8	381.3	361.8	387.3	383.1	250.4	338.7	532.2	525.2	365.3	316.3	328.8	420.9	402.4	405.2	497.6	394.9	408.1	410.4	477.4	586.8	590.3	505.5	535.6	635.3	661.7	666.5	302.6	424	423.5	464	436.4	478.8	391.5	508.6	494.1	560.4	528.7	576.4	644.1	757.1	852.7	496.2	639.5	568.1	1057	963.4	979.1
Rv1332	216.5	279.8	412.3	433.2	228.2	161.5	425.6	357.2	182.7	303.4	377.1	360	253.3	205.2	208	237.8	215.1	246.8	241.9	232.3	269.7	283.6	309.6	401.9	342.6	651	927.2	794.5	242.5	199.5	253.5	244.1	257.6	245.9	225.9	271	303.7	309.4	436.2	463	728.2	987.2	979.5	535.4	546.9	497.3	660.6	646.5	690.9
Rv1333	78.2	88.5	165.4	203.7	50.6	50.1	173.3	184.2	54.2	85.2	192.1	239.9	165.6	158.3	142.8	147	140	166.5	199.3	180.8	206.3	169.4	154.3	152.5	150.3	197.6	316	226	174.4	145	130.5	159.4	149.6	159.7	162.5	185.6	186.5	151.4	152.1	141.1	154.2	291.8	232.1	161.8	157.2	143.3	171	156.3	159.9
Rv1334	132.3	155.3	126.3	157.2	231.2	339.4	77.6	161.8	151.2	148.2	132.5	168.9	51.5	54.6	62	70.8	62.4	62	80.7	63.3	40.6	55.4	87.7	69.7	37.6	40.9	105.7	64.2	64.9	48	84.2	65	72.8	72.1	79.7	80.7	86	81	54.8	61	66	143.1	128	151.1	184.5	179	460	671.3	456.3
Rv1335	258.6	217.3	243.3	253.8	37.1	49.8	179.2	190.7	23.7	79.5	216.2	315	51.3	72.4	118.8	109.2	133.6	135.3	141.6	157.1	171.6	116.8	159.6	129.3	126.9	48	141.2	123.4	90.6	86.7	122.3	133.8	148.7	135.1	156	181.1	164.5	159.4	117.5	101.6	115.7	172.6	169	246.6	250.5	317.1	659	967.9	631.7
Rv1336	113.3	112	135.7	171.4	60.1	74.8	126.6	135.8	91.5	112.8	152.9	204.7	153.6	144.3	163.9	183.7	166.4	198.9	194	186.3	141.2	160	147.4	111.5	115.8	102.6	129.9	129	175.9	143.4	153.4	159.8	162	183.9	183.7	187.1	190.7	123.2	130.6	119.3	119.8	199.4	191.6	142.7	144.4	129.5	332.7	436.3	335.1
Rv1337	195.7	227.4	201.1	237.4	250	290.1	295.4	190.7	230.6	252.6	244.2	279.2	195.9	155	155.3	168.4	175.4	179.9	191.5	200.1	180.1	157.7	229.7	216.1	214.5	236.2	329.3	310	194	166.3	179.7	160.5	178.7	183.1	180.4	197.3	199.7	180	211.1	250.2	260.4	438.9	393.8	297.6	345.9	328.2	584	558.9	581.4
Rv1338	46.5	57.4	56	76.1	83.1	127.6	80.9	68.3	61.3	84.7	70.8	112.4	122.9	78.9	89.3	97	93.3	87.3	114.8	95.5	106.8	56	91.6	63.8	78.8	58.7	94.5	74.4	113.5	79.5	99.3	103.7	89.1	92.8	97.1	93.3	82.4	63.6	68.5	64.6	72.9	93.3	108.4	83.7	102	92.4	77.8	92.6	93.2
Rv1339	195.2	200.9	227.6	272.8	242.7	340.6	231.1	246.2	217	170	234.1	263.3	266.7	238.2	236.3	309	286.2	231.7	265.2	247.6	231.9	216.3	157.3	138.8	162.2	155.6	122.6	146.7	280	233.2	271.5	265.9	291.6	252.9	243.4	253.7	267.3	189.3	144.2	183.1	150.2	196.8	159.5	215.2	226.8	186.6	254.7	264.4	302.8
Rv1340	194.5	202.4	255.6	263.8	65	106.8	233.1	272	67	76.4	295.6	270.6	392.7	394.3	394.9	358.5	383.3	372.6	370.4	396.3	401.3	326.5	305.5	310.5	289.9	302	265	296.7	401.8	398.4	382.1	403.8	412.6	385.2	399.6	356.8	382.7	387.3	325.5	331.8	361.8	241.5	211.5	230.5	216.3	233.8	211.9	213.8	234.1
Rv1341	74.7	91.4	125.9	129.1	40.3	59.9	125.9	155.8	42.5	58.9	119.8	97.8	157.8	119.6	134.3	149.9	131.3	128.7	151.9	136.1	134	126.1	113.4	115.2	132.4	170.4	103.3	101.3	179.9	127.9	143.3	162.9	146.5	133.5	132	121.4	120.9	117.9	103.4	82.9	97.5	112.9	69.4	127.8	96.7	119.4	99.4	98.5	122.4
Rv1342c	247.1	200.6	200.3	144.8	50.1	53.4	105.6	153.5	26	42	155.7	145.6	75.6	103.1	115	90.5	70.2	105.1	78.2	74.4	107.5	117.1	87.3	114.8	98.6	118	100.4	107	93.7	126.5	126.7	109.3	104.9	95.4	85.2	102.6	106.3	115.9	121.9	141.4	121.5	109.3	114	153	212.6	159.6	933.1	850	1236
Rv1343c	134	113.5	61.6	60.2	94	72.5	57.8	66.7	84.6	65.1	88.4	73.5	116.9	199.2	143.5	155.7	137	99.3	116.2	111.5	152.4	148.7	158	181.8	197.4	161.2	124.5	176.3	109	112.7	169.9	150.1	155	110.3	100.3	94.5	101.7	157.7	171.4	154	184	155	113.6	94	104.9	132.4	481.6	503.3	512.5
Rv1344	90.9	53.9	84	40.1	32.6	30.2	55.9	60.9	27.7	23.8	83.1	18.8	34	38.3	39.4	25.1	28.6	29.7	13.6	17	15.5	12.1	17.8	26	6.5	5.3	13.2	12.6	29.1	32.8	37.6	29.8	22.7	19.7	17.2	17.7	16.2	16.5	12.1	8.7	16.5	21.1	11.7	37.2	55	21.8	796.9	721.9	945
Rv1345	120.6	106.3	145.3	91.1	93.6	124.7	135.9	137.4	90.1	78	125.7	101.8	176.7	152.9	147.3	121.1	118.9	117.8	98.5	103.3	113.9	116.9	122.2	86.8	95.7	75.6	74.7	72.9	179.1	139.6	142.7	121.4	115.9	104.1	97.8	93.9	97.4	109.6	82.8	70.9	74.1	53.8	58.5	110.6	125	99.5	586.9	495.4	660.1
Rv1346	91.1	81.3	148	99.2	52.7	67.2	108.8	120.4	49.3	49.7	139.5	82	140.5	143.4	144.5	135.1	125	138.9	111.5	112.1	118.7	101.9	112.5	83	84	54.8	37.2	43.2	143.2	141.1	161.4	132.6	113.9	112.3	104.7	106.2	103	111.1	62.9	57.5	55.1	48.5	48.6	96.7	112.9	108.9	505.5	477.7	569.4
Rv1347c	11.5	11.4	25.9	13.3	33.1	16.8	21.9	21.6	52.7	28.6	18.1	24.6	24.2	24.8	16.7	26.1	21.3	15.1	15.4	17.3	10.2	12.3	20	26.3	26.2	5.3	21.4	23	31.4	18.3	27.1	26.7	22.3	14.8	15	14.8	8.2	18.2	24.1	16.6	13.9	11.4	17.8	24.7	39.7	28.4	130.1	199.3	211.9
Rv1348	54.8	54.2	46.4	33.4	30.3	48.1	62.9	38.7	26.1	33.6	51.2	31	44.9	26.2	21.5	24.4	22.9	20.7	19.1	18.2	18.1	22.5	31	26	23.1	17.9	14.8	17.9	38.6	28.7	26	20.9	21	17.1	22.6	18.8	20.3	20.1	18.7	12.6	9.6	10.3	9.2	33.6	36.6	28.5	442.9	408.2	446
Rv1349	23.9	22.4	17.9	18	20.3	22.8	49.2	18.5	16.3	18.9	31.4	18.8	42.6	28.3	25.3	20	19.8	29.4	22.5	17.4	18.5	37	23.3	13.5	14.3	10.4	9.7	12.1	33	23.2	21.9	21.6	19.2	21.4	19.4	21.6	24.8	24.1	10.7	10.4	5.6	4.7	8.3	12.3	20	15.2	236.6	211.8	255.7
Rv1350	62.7	47.5	48.9	42.1	89.6	72.3	40.5	28.9	115.8	100.6	33.3	41.5	28.2	25	22.9	20.3	24.3	29.5	21	31.4	25.6	18.1	17	15.4	16	47.7	13.7	29.4	29.5	21.3	21.2	18.4	22	25.5	21.7	20.8	19.5	18.7	20.5	22.5	33.2	50.9	60.7	34.3	45	32.2	76.7	74.7	75.1
Rv1351	163.5	181.3	213.2	177.9	38.4	17.6	101.3	100.7	50.5	57.8	127	165	63.5	86.5	100.6	100.2	126.6	151.3	125.6	147.1	161.8	206.1	147.9	243.1	223.2	196.4	190	228.1	66.6	114	91	111	137.9	137.9	126.3	162.8	184.5	200.9	218.4	227.5	284.6	305.9	309.8	142.1	153.5	162	295.8	327.4	268.8
Rv1352	294.1	459.3	242.7	270.6	1017.9	958.4	271.7	354.8	954.7	820.5	331.3	255.9	387.9	416.6	390.3	427.8	417.6	347.9	401	477.9	477	544.6	613.3	655.2	566.1	437.8	382.6	587.4	393.2	447.1	428.9	397.5	479.7	460	531.3	520.7	512.8	608.7	612.4	612.1	558.3	437.4	423.2	444.6	482.3	396.1	1022.8	943.6	863.5
Rv1353c	15.8	15.6	17.2	7.8	14.7	11.7	10.4	7.5	12	11.5	13.7	9.3	7.1	10.7	6	4.2	6.5	11.3	10.1	6.9	3.7	7.2	2.4	9.3	0	2.9	6.5	2.1	7.8	8.3	6.2	8.3	7	3.6	7	2.1	8.5	8.9	6.5	2.7	3.4	6.3	4.8	14.1	8.9	10.8	7.5	7.2	5.7
Rv1354c	17.5	14.6	13.5	10.2	15	15	5.7	8.4	19	12.2	8.8	10.5	8.2	4.8	3.5	7.7	6.1	4.8	7.1	7.1	5	6.4	2.7	5.3	5.5	3.6	5.4	6.9	6.3	6.7	6.8	5.3	3.9	6.6	5	7.7	4.7	3.8	3.1	3.7	7.8	5.1	4.4	10.3	10.9	10.9	8.5	8	8.4
Rv1355c	16	20.8	13.6	13.5	69	62.5	5.7	7.3	61.8	51.3	13.6	15.3	10.2	9.3	5.7	7.3	7.8	8.6	7.6	7.2	5.5	8.2	8.6	4.8	6.5	6.3	7.1	6.8	10.5	8.6	8.7	8.5	7.3	7.8	8.6	8.2	7.3	8.6	7.5	3.3	3.3	8.8	6.4	11.9	10.4	11.9	7.1	5.5	9
Rv1356c	7.4	6.4	5.9	12	109.3	63.6	10.3	3.7	94	86.1	5.6	6	1.5	2	0.7	2.9	4.8	2	7.1	1.9	1.1	2.7	7.2	1.3	1.3	2.8	0	3.1	3.3	6.5	2.4	2.2	2.6	1.9	1.8	5.9	3.7	6.1	1.5	1.8	3.3	1.1	1.6	10.9	10	8.2	5.9	2.4	4.7
Rv1358	5.2	6.8	5.7	3.2	28.4	19.3	2.8	5.6	22	16.2	4.7	2.8	4.5	3.1	3	3	3.3	2.2	2.4	3.8	2.1	1.5	2.2	4.5	0.9	1.3	0.7	4.2	4	3.1	2.5	2.6	1.5	2.7	2.4	1.1	2.2	2.5	1.7	2.2	1.5	1.8	2.7	3.1	3.5	3.4	1.2	3.2	3
Rv1359	10.7	10.5	11.7	9.7	24.2	21.9	5.4	11.7	29.5	20.9	11	9.3	9	12.2	8.6	13.7	14.9	8.4	16	10.9	13.6	10.8	10.9	13.8	17.9	7.5	9	18.3	15.8	15.9	13.3	16.8	14.6	14.5	17.7	12.7	15.6	11.7	10	19	7	9	23.3	16.4	12.3	15.9	7.8	10.8	10.9
Rv1360	76.3	64.1	107.2	92.9	70	82.4	78.9	87	58.7	65.3	104.9	105.5	159.2	110.8	127.8	135.5	151.1	139.6	142.8	139.4	102.6	116.3	83.6	82.5	77.6	87.6	76.2	72.8	160.2	103.8	132.1	145.6	129.7	140.9	142.7	134.6	109.5	97.8	80.6	70.3	95.3	79.3	70.5	136.3	137.2	106	54.6	66.5	75.8
Rv1361c	91.2	74.5	390.9	116.4	35.2	43.5	173.2	233.1	20.5	23.6	30.9	54.3	66.9	56.9	59	56.9	64.4	57.9	63.6	54.3	82	68.7	83	78.7	83.2	49.7	83.9	95.8	51	49	59.8	64.1	53.9	47.9	48.4	54.2	76.9	69.3	67.6	78.9	62.2	64.7	64.8	27.6	30.8	18.9	21.7	17.3	21.9
Rv1362c	141.9	120.7	121.2	118.9	30.8	27	61.5	107.7	21.8	30.2	106.3	116.2	37.4	45.4	72.3	71.4	86	92.1	90.7	89.7	83.6	104.2	85.1	102.9	87.6	70.5	70.3	78.1	37.1	59.4	68.4	77.8	115.5	96.5	101.2	96.7	80.3	101.6	76.6	74.3	55.2	44.2	50.1	175	195.6	190.6	121.5	128.1	132.6
Rv1363c	231	234.8	176.8	170.7	217.4	228	67.4	164.2	197.3	177.2	191.5	136.1	74	103.2	92.4	125.9	129.9	110	132.2	150.1	110.8	127.5	130.6	120.6	122.7	152	154.1	142.1	83	84.6	103.3	99.1	129.8	132.4	111	117.8	113.5	119.6	109.2	98.6	131.3	107.2	92.6	204.7	182.1	205.3	172.8	166.9	171.6
Rv1364c	85.1	90.8	59.2	63	114.6	107.4	54.4	64.3	115.9	104.5	53.1	65.4	41.7	40.7	36.7	45.5	39.5	53	54.5	52.7	50.4	51.3	39.1	45.7	41.5	55.7	59.6	53.2	50.9	41.4	46.3	44.5	49.9	57.8	45.8	53.3	50.7	47.2	47.9	60.9	59.8	83.6	80.6	68.8	90.7	77.4	125.9	119.7	122.3
Rv1365c	145.1	147.2	89.4	85.2	319	345.5	59	106.1	218.3	126.9	87	66.6	67.9	97.4	83.5	68.9	105.9	73.9	96.5	113.7	106.9	114.4	234.2	244.9	270.7	283.9	275.8	181.9	74.3	82.7	94.3	83.9	91.8	110.8	99.4	120.9	117.3	136.1	250.6	217.5	225.6	164.2	142.6	278.6	287.1	286.6	407.2	366.4	458.4
Rv1366	41.7	39.5	67.8	53.7	30.2	43	30.7	50	36.5	32.5	51.8	45.7	26.9	36	22.9	27.2	26.6	32.1	21.2	30.3	30.7	26.3	11.6	25.3	26.5	26.7	26.8	41.3	35	33.7	31.6	27.1	23.7	27	28.1	24.3	39	22.8	25.9	18.3	35.4	26.9	22.1	46	44.7	54.7	22.2	30.4	22.7
Rv1366A	153.7	132.6	119.1	156.4	107.7	126.2	134.3	101.1	157.6	159	158.2	118.3	87	96.3	105.8	119.6	106.3	132.8	114.7	95.3	102.3	109.9	80.1	79.8	123.2	159.8	152.6	133.3	83.3	79.4	104.5	88.2	100.8	125.1	109.6	120	127.8	146.1	102.8	73.6	135.2	110.5	86.5	159.2	174.5	168.4	155.5	167.5	117.1
Rv1367c	117.7	96	81.7	87.3	156	174.3	43.9	75	154.9	108.5	99.7	99.4	87.4	71.6	87.6	93.7	78.4	79.9	74.9	78.1	57.2	62.8	44.7	45.9	59.5	64.6	56	53.5	82.3	74.8	95.3	91.4	74.2	87.9	84.7	71.4	78.1	68.9	69.5	57.6	66.9	65.6	53.1	75.8	77.1	78.9	77.8	73.8	86.8
Rv1368	214.3	229.3	170.1	166.5	103.1	129.4	230.3	251.3	59.4	84.9	206.9	137.7	203.1	208.5	153.3	156.2	172.4	180.8	215.2	232.4	278.4	352.4	490.2	511.6	514.7	314	273.8	375.8	214.5	164.5	142.3	142.8	176.5	201.6	218.3	274.1	319.1	345.1	496	499.4	354	226.5	245.8	484.7	500.3	507.8	540.9	514.1	464.6
Rv1371	2.5	4.4	2.4	4.6	7.5	5.3	2.8	2	5.7	5.2	1.7	2.2	1.4	1.1	0.8	0.3	0.9	0.4	1	0.6	1	0.5	0	0.7	0	1.2	1.2	0	1.3	0.6	0.8	0.5	1.2	0	0.4	0	0.9	0.4	0.3	0	0.6	1.8	0	2.2	2.2	3.1	0.8	0.8	0.5
Rv1372	20.4	18.9	11.4	17	104	66.8	17.2	12.4	202.2	211.8	18.8	19.9	13.2	5.8	7.5	6.3	8.2	14	5.4	6.9	7.9	4.2	6.4	8.8	4.4	10.5	12.9	12.3	12.3	7.3	8.4	5.2	9.1	9.8	5.2	6.9	6.5	7.8	5.7	5.9	16.4	26.3	27.1	17.1	18.1	14.4	8.5	10.6	10.7
Rv1373	37.2	41.9	25.7	34.2	137.1	92.3	29.1	22.9	147.9	135.1	30.4	36.3	22	11.7	16.2	16.2	9.3	9.4	15.7	19.5	10.8	15.2	23.9	17.5	13.7	9.8	27.6	23.1	18.3	14.5	13.4	10.2	15.3	15.5	14.9	13.3	14.1	12.7	16	11	22	23.4	14.7	38.6	47.4	38.7	21	26.1	29.6
Rv1374c	44.5	37.7	14.1	6.1	84.1	76	39.1	17	106.6	176.6	12.5	12.5	7.1	10.8	19.2	9.5	8.9	12.5	8.9	1.3	6.4	13.9	5.5	7.9	9	17.2	20.3	7.1	9.1	9.7	11.8	10.1	10.4	8.5	11.2	8.9	11.3	6.9	4.2	15.2	15.4	19.6	17.8	19.7	22.3	28.3	15.4	20.4	21.1
Rv1375	2711.2	5459.1	84.8	74.1	4541.3	5838.1	168.6	114.1	2699.7	2599.4	87.6	84.9	63	131.7	89.1	90.3	99	95.9	113	93.5	107.8	93.6	183.9	234	265.2	497.4	808.7	885.3	57.2	121.3	98.4	95.3	92.7	117.9	111.7	103	103.9	101.8	241.8	334.4	545.5	1030.2	1055.3	194.8	183.8	194.1	1135.6	1163.1	903.4
Rv1376	57.6	110	31	35.2	119.9	163.7	34.4	45.2	62.9	94.5	29.8	30	48	29.8	35	28.5	27.4	33	36.1	37	37.1	23	33.5	35.9	30.2	50.2	94.7	86.7	40.6	37.7	30.6	30.3	27.7	25.5	36.9	34.5	31.6	25.8	42.2	39.3	47.2	107.4	73.9	34.4	36.4	39.8	38.2	37.6	34.9
Rv1377c	138.1	150.1	122	133.9	97.5	123.6	111	105.6	80	119.4	127.2	164.4	178.7	147.5	172.9	165.9	137.9	170.7	161.8	152.9	173.1	134.1	164.6	156.5	153.4	209.9	129.9	211.5	185.9	167.8	163.1	164.1	165.7	139.7	142.7	157.6	162.5	176	142.7	157.4	115.2	191.2	214	116.5	114.9	114.9	176.7	165.2	165.6
Rv1378c	36.3	88.9	53.4	152.7	135.5	97	184.4	54.1	180.6	390.4	109	156.3	264.3	195.8	154.6	149.9	150	165	140	140.4	150.6	153.3	113.2	128.7	149.3	144.8	166.7	177.4	291.4	205.2	131.8	127.7	154.5	168.3	166.3	140.8	164.5	160.8	143.9	138.4	154.4	284.7	231.9	48.4	41.7	45.8	92.2	78.7	80.9
Rv1379	501.3	448.4	540	386.2	423.3	680.8	501.5	346.1	309.4	410.5	424.6	322.7	453.2	442.1	327.2	323.8	284.8	314.1	252.8	291.9	317	286.6	258.1	135.1	188	143.3	104.8	130.7	426.7	439	371.8	327.5	237.9	248	231.9	264.6	257.6	217.7	164.5	170.4	121.2	62	103.5	330.1	364.2	363.9	109.1	113.8	112.7
Rv1380	52.4	79.6	108.1	107.8	18.9	41.9	257.3	87.6	19.7	27.8	107.2	125.3	114	98.4	84.8	76.2	83.8	100	72.8	70.2	77.6	73.4	49.5	27.7	54	33.5	29.1	30.3	113	104.8	75.5	78.6	78.4	72.1	79.9	64	75.8	70.3	48.6	44	38.1	31.5	34	62.1	56.7	47.9	24.5	33.8	17.1
Rv1381	58.1	54.6	141.9	159.6	20.9	25.1	327.2	96.8	39.5	50.2	169.5	186.4	205.6	166.4	139.1	138.1	144.6	164	142.7	121.3	129.1	137.2	77	65.3	70.2	66.2	40	80.1	186.2	174.7	113	127	145	150	131.3	144.8	144.9	130.1	81.5	86.2	60.4	56.8	52.4	83.1	70.8	86.9	39.1	47.8	45.5
Rv1382	42.5	36.2	107.1	125.8	22.1	23.3	214.4	58.9	16.7	26.8	118.6	138.1	97.8	70.4	68.5	64.3	88.5	116.2	79.1	67	72.4	76.1	50.9	48.1	43.7	47.5	25.5	40.6	103.6	91.6	73.2	64.2	83.9	76.5	88.3	96.4	109.8	97	49	25.2	46	43.4	45.3	71.1	61.6	76.2	40.1	41.4	22.4
Rv1383	36.1	33.8	115.1	147.3	7.3	9.9	243.6	100.3	12.3	12.2	132	205.5	97.8	97.7	86.5	97	95.9	107.1	112.2	113.5	104.5	106.2	48.2	47.4	41.3	32.9	51.7	29.3	101.5	110.7	76.9	110.8	114	110.5	105.8	97	125.5	92.2	43.4	35.2	42.1	39.9	48.2	82.9	62.1	66.7	38	33.7	38.2
Rv1384	27.2	25.4	103.9	116.2	7.7	8.5	192.1	92.9	10.5	13	118.8	180.7	116.3	125.5	131.9	151	162.2	176.3	167.3	168.6	175.7	149.8	69.3	54	56.9	46.6	39	43.8	131	138.6	133	149.2	156.7	166.4	170.3	174.1	183.9	139.6	68.3	66.5	56	46.3	45.9	74.1	60.8	61	30.7	33.8	33.6
Rv1385	12.4	10.5	46.2	51.5	5.3	8.8	101.8	59.3	6.1	7.5	53.1	66	128.4	105.7	138.6	148	143.5	149.5	159.4	186.1	174.9	121.5	50.7	41	40.9	40.3	27.7	32.4	121.2	121.2	113.7	133.6	152.5	146.7	167.3	167	178.9	120.9	41	33.4	28.3	28.4	11.4	29.9	19.2	26.6	11.4	11.4	14.5
Rv1386	594.8	364	2681.3	2187.8	73.1	43.9	759.8	1287.8	34.2	67.9	1603.4	776.8	1505.8	945.4	773.3	1046.7	1143.9	1531.2	1403.7	1777	1568.2	1414.4	1930	1420.9	1305.9	888.1	858.2	814.5	1293.4	731.5	979.5	995.8	1068.9	1367.5	1424.2	1586.2	1491.1	1467	1287.4	1056.8	843.3	517.8	724.6	813.6	1218.5	819.6	2152.4	1968.8	2084
Rv1387	345.8	219.8	1843.4	1759.7	70.4	60.7	924.9	1356.2	108.4	169.3	1400.2	759.7	2680.3	1340	1369.9	1556.6	1821.7	2215.6	2386.8	2989.5	2984.7	2656.7	4008	2437.3	2768.2	1386.9	1196	1365.8	2240.8	1286.3	1322.9	1480.9	1728.6	2269.8	2545.4	2931.2	2639.3	2663.8	2396.8	2097	1390.8	1061.1	1098	648.2	945.7	618.9	1582.3	1459.7	1526
Rv1388	3201.2	2862.5	1500.2	1347.7	696.4	1043.2	1917.9	2276.3	535.4	953.8	1720.5	1153.9	1388.8	2103.6	2413.2	2233.5	2188.3	1906.7	1765.8	1630.1	1698.5	1757.3	1596	1484.3	1661.9	1105.4	875.3	1104.4	1441.3	2246.5	2202.4	2306.3	2369.8	1933.1	1925.1	1789.2	1692.6	1931.2	1434.1	1459.2	1027.3	790.5	830.8	1650.8	1396.9	1667.8	793.3	777.2	706.3
Rv1389	2420.6	2412.4	1131.6	1189.7	338.4	568.6	2145.4	2253.3	248.2	600.9	1543.9	1502.9	2212.2	3394.9	3421.3	3107.7	2969.3	2589.9	2449.6	2069.9	2129.5	2064	1547.5	1508.5	1599	963.5	681	987.4	2300.3	3021.4	2509.4	2773.1	2921.5	2477.7	2300.8	1981.4	1996.1	2105.7	1346.4	1389.2	953.6	713.1	734.2	1059.8	705.8	886.8	385.5	407.4	306.7
Rv1390	2089.4	2130.4	1790.8	1689.3	4738.8	4291.2	2058.9	1703	5202.3	3762.2	1577.5	1837.4	1104	943.3	1070.6	1061.8	1111.9	1042.7	1093.5	922.9	811.3	793.4	810.8	1002.6	825.5	1798.9	2116.7	1856.7	1194.3	961.6	1171.9	1042.2	1096.3	1074.1	932.2	936.6	859.2	872.2	981.8	1063.5	2014	3703.2	2932.6	1303.5	1421	1384.6	1266.2	1284.8	1378.7
Rv1391	270.4	307.4	349.4	379.9	315.7	287.1	610.3	440.3	258.2	242.4	375	420.1	477.2	348.4	391.2	443.4	491.7	553	552.1	563.3	578.9	505.5	584.4	548.2	601.2	812.8	1052.8	964.4	460.1	364.8	391.4	434	498.2	509.5	554.2	565.7	570.4	500.5	644.3	681.8	864.7	1321.7	1019.4	353.8	395.7	359.7	325.6	309.6	373.5
Rv1392	2804.2	3198.5	540.4	493.7	988.7	913.6	1128.7	641.3	1037.3	962.4	632.6	584.9	604.2	473.2	551.2	557.7	569.2	545.4	572.2	516.6	536.6	473.1	658.9	636.9	599.6	491.5	655	611	612.7	505.9	501.2	544.7	556.7	548.2	597.6	528.1	477.7	458.6	511.8	489.9	479.1	576.4	507.1	407.7	400	392.4	338.2	374.1	329.6
Rv1393c	28.6	33.1	31.3	29.1	35.8	35.7	36.4	33.7	31.6	33.9	34.4	34.7	28.5	27.6	29.6	31.2	41	51.4	43.6	52.3	72.4	91.2	135	135.6	158.5	219.1	246.9	259.4	24.4	25.6	34.8	33.4	36.6	40.9	52.4	65.9	88.6	107.6	177.7	198.8	246.3	346.5	368.9	89.3	103.7	97.3	166.2	159.6	147.1
Rv1394c	73.7	55.7	56.3	44.4	129.2	158.7	52.9	52.2	148	107	46.3	43.6	34.9	33.4	37.5	33.8	26.6	25.5	30.3	43.3	39.4	63.6	64.9	129.6	138.1	168.7	170.5	235.9	34.6	41.8	35.4	26.4	29.5	39	35.3	43.2	46.5	73.1	137.7	160.3	175.9	257.6	246.6	88.5	106.6	96.2	131.5	147.4	136.6
Rv1395	43	44.6	22.7	24.3	250.8	190	34.7	22.7	371.1	259.9	31.3	30.1	21.7	25.3	25.6	28.8	27.8	28.3	23	23.4	21.8	19.8	28.2	24.2	23.1	24.5	16.4	25	16.3	22.5	32.3	42	26.1	30.5	26.8	27.1	22.6	26.8	19.9	18.6	16.2	27.9	35.1	32.2	30.1	44.4	68.7	77.2	63.4
Rv1396c	29.9	29.2	29.5	53	172.3	193.6	344.7	54.2	190.1	153.5	55	85.1	300.3	176.8	157.6	184.1	153.3	159.3	182.1	154.2	165.6	124.2	222.6	188.7	164.5	169	296.6	243.1	188.5	140.2	152.3	145	150.3	163	169.4	166.6	117.3	101	153	141.4	138.1	343.4	292.4	36.4	35.2	30.3	38	30.7	30.1
Rv1397c	520.7	703	603.9	780.3	1708.4	1107.4	1340.5	688.3	1092.2	871.9	685.8	907.5	772.1	449.3	508.8	630.2	572.6	562.4	600.3	563.7	634.8	586.8	813.5	855.1	839.9	1945.7	2802.9	2150	864.6	489.3	634.6	605.5	581.2	454.9	550.4	670.1	634.4	685.6	923.4	1074.7	2142.1	4132.7	3576	722.6	697.2	741.9	814.8	829.7	895.5
Rv1398c	4262.9	4951.7	2425	2806.7	42844.1	30936	5036.8	2429.2	37816.7	24970.5	2560.5	3148.9	3680.2	2286.8	2597.2	2588	2813	3145.2	3176.9	3117.2	3702.9	3968.6	6128.9	5888.6	6775	11318.6	13607.8	12035.4	3402.8	3083.4	3496.2	3777.5	3343.7	2919.6	3353.9	3568.4	3784.4	4121.8	6465.6	7599.7	10589.2	17772	16684.3	3004.5	2965.5	2714.6	4629.2	4534.3	5035.1
Rv1399c	42.5	45.8	56.2	58.2	55.1	68.1	65.4	77.4	75.8	63.6	85.4	78.6	93.4	70.6	68	53.2	56.8	64.9	55.2	68.3	46.1	43.5	45.6	54.8	44.3	38.2	25.6	43.8	97.2	92.6	60.3	62.9	57	56.5	53.7	63.4	55.3	52	46.4	53.5	57.4	23.5	41.2	63.9	51.8	58.8	61.9	56	40.4
Rv1400c	107.5	101.1	127.3	124.3	66.4	77.5	111.7	152.3	106.2	94.6	135.9	114	276.1	281.9	193.2	176.8	190.7	209	188.9	171.7	204.7	210.7	190.9	216.9	238.1	186.1	112.6	198.3	279.7	298.2	189.6	198.6	194.4	190.6	209.7	217	221.7	224.8	230.8	281.8	220.2	205	168.7	94	80.1	88.2	60.5	74.6	56.5
Rv1401	104	86.1	104	128.9	64	73.9	151.4	136.2	54.4	58.5	131.7	98.7	189.9	144.6	118.9	134.7	154.1	159.8	143.9	169	129.9	150.9	180.8	182.2	202.1	157	146.1	136.9	157.9	162.4	127.2	142.8	131.2	131.1	133.6	126.2	132	141.8	168.8	190.6	135.3	144.3	150.8	109.2	98.7	114.3	160.9	165.7	150.8
Rv1402	12.2	10.3	17	14.8	18.8	21.9	57.2	30.3	20.1	31	17.4	22.2	116.3	58.4	60.2	56.6	55.4	63	60.2	58.9	48.6	36	63.8	58.5	46.4	41.5	50.4	40.3	95.7	75	52.7	54.5	54.5	50.4	60	56.3	41	37.5	44.1	39	34.1	30.9	27.7	20.7	22	23.1	14	13	14.8
Rv1403c	397.8	763.8	11.4	11.5	235.2	214.9	37.6	16.6	306.5	459.6	10	10.8	7.2	20	18.5	8	8.6	4.2	9	7.4	17.4	10.3	13.8	41	22.6	116.1	165.3	118.7	8.9	33	8.9	5.9	8.7	9.2	4.5	13.1	12.4	23.9	33.7	46.1	88.2	297.7	222	4	13	12.1	97.7	102.2	81.3
Rv1404	1526.6	1713.6	557.2	566.1	1938.8	2293.6	1102.2	570.9	1344	2121.8	497.1	520	723.3	771.7	618.2	552.8	560.4	479.9	587.6	575.3	740.3	709.1	721.7	886.4	926.7	1535.4	1736.5	1767.6	727.5	809	609.7	618.6	598.5	456.1	547.3	589.7	742.3	859.6	987.8	1239.4	1679.7	1904.6	2063.4	449.8	455.2	498.5	1156.6	1068.1	891.9
Rv1405c	3665.2	7702.5	18.5	22.4	4122.1	3360.9	282.6	16.6	5296.4	3463.7	34.6	38.2	24	175.5	23.9	21.3	18.2	17.7	10.5	21	19.6	25.8	20.7	51.1	61	378.4	1260	815.1	28.7	181.9	18.8	19	22	9.5	12.9	19.5	26.2	29.7	70.3	121.9	482.1	3510.7	2248.8	8.5	11.8	7.9	226.7	351.3	223.1
Rv1406	58.3	86	53.7	75.6	140.9	151.1	91.2	53.1	146.8	131.5	55.5	80.3	127.6	90	91.7	84.1	102.2	90.8	65.1	82.1	83.1	80.7	62.1	66.6	75.1	103.2	111	87.9	133.8	97.8	86.1	75.8	83.5	69.8	87.4	85.4	91.3	78.8	77	84.4	65.7	116.2	99.5	39.9	51	43.1	87.7	93.1	90.5
Rv1407	18.6	17.8	35	52.9	50.1	52.9	70.6	49.8	36.8	44.4	44.8	62.8	89.3	75.3	71.2	78.5	88	85.9	92.9	83.2	86.2	67	72.9	58.8	82.7	64.8	55.5	67.1	80.9	73.5	64.5	80.5	87.3	87.8	88.8	79.4	82.2	63.2	56.8	63.5	52.6	56.1	39.3	35	47.4	35.3	58.6	49.1	58.6
Rv1408	186.8	211.4	254.2	236.8	308.3	292.4	170.3	204.2	365.7	292	210.8	197.7	313.2	235.5	206.4	196	232.4	177.9	198.4	164.1	171.2	193.6	106.1	108.8	109.1	115.3	123.6	122.7	291.9	213	193.7	201	200.6	208.1	186.4	184.2	186.5	180.2	140.5	117.9	154.5	123.8	105.9	181.9	219.4	215.1	112.7	122.4	123.7
Rv1409	92.2	90.5	158.7	170.5	50.3	54.1	190.2	225.3	56.7	77.1	181.8	184.8	438.5	263.6	313.5	272.5	314.8	306.4	316.9	302.8	289.3	282.6	187	184.8	187.1	204.4	182.7	126.9	350.9	282.3	255.9	306.8	313.3	274.9	300.5	268.7	295	268.4	222.4	239.3	207.5	186.5	179.6	171	183.2	180.7	72.1	95.5	89.1
Rv1410c	445.9	437.1	644.7	715.7	192.2	165.8	766	685.1	266.3	249	691.1	809.4	1168.1	804.6	837.9	757.1	759.4	750.9	808.1	849.7	1008.8	959.7	873.5	751.6	766.5	721.3	552.3	663.2	1158.7	894	814.4	802.1	766	757.6	805.6	893.9	962.2	963.3	822.1	837.8	685	556.4	555.5	553.1	568.7	567.6	715	717.7	703.7
Rv1411c	504.7	553.6	640	605.6	184.5	222.1	581.3	522.6	157.9	175.1	514.6	664.9	857	885	828	902.8	768.2	656.1	777	710.4	854.4	889.2	806.7	818.2	728	633.3	620.8	680.6	1053.9	903.9	988.4	814.2	939.9	827.6	835.1	798.4	920.9	1087	873.1	826.2	730.5	601	630.7	515.6	621.1	577.5	751.8	724.7	696
Rv1412	126.4	132.1	98.7	108.9	97.3	107.9	71.3	98.4	115.6	94.4	123.7	72.5	131.5	126.1	114.5	100.9	127.3	95	116.1	91.1	104.6	88.8	85.8	49.8	66.8	41.8	58.7	74.8	149.6	135.2	125.9	88.1	109.4	89.8	96.5	92	99.9	102.7	96.2	90.5	68.4	87	65.2	101.8	115.8	102.2	118.4	119.6	113.1
Rv1413	141.3	135.5	97.7	108.4	49.1	43.2	55.3	77.7	42	54.5	87.4	102.4	105.2	124.3	92.3	91.7	87.3	101.1	111.6	87	115.4	110.5	92.1	89.8	100.5	74.3	46	78.4	102.6	112.2	115.2	124.9	94.2	93.7	102.9	111.6	107.9	111.5	79.7	102.9	55.5	73.4	43.8	146.7	150.4	150.1	100.3	122.3	117
Rv1414	25.4	12.6	5.8	9.7	11	13.3	6.1	7.3	23.5	15.4	17.4	17.4	16.9	11.1	12.4	14.4	11.4	15	20.4	16.6	21.2	18.5	14.2	19.4	12.9	2.8	8.4	4	7.3	5.5	12.1	18	11.5	22.2	21.1	16.2	28.7	31.6	15	14.8	11	2.2	3.1	13.3	16.2	14.9	10.2	6.2	5.6
Rv1415	226	246	228	243.3	562.4	414.3	285.8	249.4	685.8	613.5	241.6	249.1	314.9	275.1	251.6	291.9	305.5	303.5	305.6	322.6	407.9	393.5	386.3	426.7	367.7	566.2	486.6	487.6	336.8	288.5	265.5	294.4	302	301.9	328.3	351.2	416.8	420.8	476.8	469	599.3	645.4	585	238.9	280.4	267.4	358.9	309.4	317.2
Rv1416	141.9	191.1	188.2	273.2	63.9	42.1	246.4	257.1	96.7	116.5	263	274.8	367.1	261.2	279.9	305.9	337.4	393	422.3	338.5	416.6	381.3	316.2	321.3	318.9	463.2	405.2	365.3	392.1	294.4	280.7	319.3	307.3	345.3	354.3	399.3	426.3	380.4	374	354.3	511.2	503	389.6	241.1	218.5	213.1	241.1	240.5	265.4
Rv1417	26.7	21.7	63	79.4	21.3	22.9	98.2	79.9	40.6	34.9	79.2	102	99	78.2	58.8	76	84.9	123.8	107.3	128.5	112.3	74.6	81.8	86.2	104.9	120	107.5	87	91.1	60.8	76.1	95.9	87.6	89	93.5	82.3	101.2	80.1	80.1	55.6	97.7	123.1	80.9	63.7	84	77.3	58.2	56.4	49.7
Rv1418	158.2	151.1	167.3	146.5	241.5	248.9	112.7	150.9	322	254.1	171.1	146	229.3	186.3	168.6	191.9	150.5	156.4	135.2	154.6	142.6	128.9	122.7	97.8	97.4	106.6	69.1	106	224.9	197.9	193.3	198.6	170.6	130.2	136.1	141	119.4	115	98.2	83.9	71.9	74.1	62.1	141.9	152.2	145.4	89.9	99.1	108.5
Rv1419	472.4	479.1	331.5	402.3	657	570.2	233.9	237.2	777.4	541.3	270.7	276	247.7	296	385.7	378.4	342.2	268.3	281.3	257.3	299.5	303.4	248.7	294.5	246.2	363.8	407.5	370.5	326.5	348.1	360.7	383.3	344.8	313.7	281.7	316.8	330.7	332.4	288.8	271.2	454	593.4	538.6	239.6	294.2	242.4	451.6	407.2	485.9
Rv1420	96.6	105.9	133.2	138.9	61.1	57.4	100	131	65.9	75.7	136.8	152.2	190	207.3	191.8	168.9	165.4	148.1	161.2	153.2	176.4	163.7	142	145.7	137.6	183.8	168	153.4	210.7	193.8	185.7	171.2	162.7	155.6	146.4	157	172.6	164.3	161.1	167.7	183.8	178.1	185.5	105.6	115.4	112.7	113.3	124.2	112.9
Rv1421	144.9	129.7	154.7	143.2	230	240.6	126.9	147.8	350.9	279	165.5	164.8	179.1	149.9	121.6	122.3	98.9	107.7	106.5	117.9	123.7	141.1	93	96.6	101.9	123.8	116	119.7	160.4	152.7	124	120.9	105.9	94.7	104.8	121.7	150.7	138.3	111.3	121.8	137.7	121.4	134.3	144.9	132.9	129.6	112.9	117.2	102
Rv1422	74.4	69.4	149.3	143.5	52	58.8	138.6	157.7	78.9	71.4	153.7	142.9	234.8	140.4	148.2	143.4	141.6	190.3	151.9	190.2	183.9	170.4	174.9	188.8	157.8	200.4	197.6	205.3	220.2	184.4	123	140.6	166.5	161.9	180.6	177.4	204.4	167.8	206.1	254.6	250.2	314.5	210.9	123.6	116.5	118.9	85.2	84.4	92
Rv1423	202.1	194.6	235	238.4	108.2	150.1	195.1	271.9	97.2	100.5	244.9	163.1	190.7	160.1	153.3	171.4	180.2	187.6	163.3	173.4	186.3	171.7	182.7	169.3	163.9	166.5	151.6	154.7	198.5	150.2	149	150.2	168.2	200.1	190.6	199.1	183.7	160.2	175.8	182.1	171.3	172.8	124.4	154.8	159.7	158.3	143.7	118.1	132.6
Rv1424c	72.7	77.6	88.5	71.2	51.4	49.6	50.3	59	61.3	78.9	98.4	88.1	49.6	63.2	52.1	57.2	52.8	57.6	48.7	60.9	75.4	66.9	71.5	88.9	83	85	44.5	59.5	44.5	59.5	59.9	57.4	70.8	56.3	66.7	64.6	64.5	92.6	93.9	99.9	94.9	94	109.5	85.3	97	83.3	84.9	66.4	85.1
Rv1425	83	77.8	64.2	74.6	103.8	108.5	88	68	129.3	106.8	80.6	66.7	124	97.9	99	98.7	101.1	97	115	121.3	136.9	187.9	244.8	275.5	316.5	362.6	316.8	343.1	105.7	98.1	107.4	96	112.3	101.1	113.7	133	149.4	192.3	320.3	418.3	392.4	352.4	380.9	129.7	127	118.7	297	276.5	272.2
Rv1426c	15.6	16.6	28.8	32.8	23.6	34.1	35.5	39.5	29.5	27.6	36.2	37.1	49.3	43.3	74.2	86.1	84.1	111.8	102.5	113.9	100.6	86.4	82.8	64.7	53.4	30.3	39.6	28.2	45.9	53.9	75.3	89.5	90.3	91.9	100.6	123.7	94.6	61.4	49.2	37.6	31.8	21.8	22.8	60.6	54.8	63.7	24.2	26.7	23
Rv1427c	18.6	18.8	32.8	38.3	31.5	34.9	34	59	39.7	26.7	41.1	42.8	55.8	49	83.9	83.9	100.4	96.1	110.1	144.7	105.4	95.8	104.1	88.4	77.4	43.8	43.7	48.8	56.3	52.6	83.4	99.6	94.8	112	114	142.5	107.8	93.9	84.1	56.7	52.9	39	41	74.5	69.1	78	34	37.7	32.9
Rv1428c	102.2	99.3	138.1	120.9	111.2	141.6	72.9	144.1	73.2	83.5	128.1	103	85.2	94.5	85.9	84.4	74.1	85.3	79.4	61.2	52.1	71	42.1	38.4	40.7	64	59.3	52.8	84.6	102	101.1	95.4	76	77.6	77.6	62.7	63.9	49.5	51.4	52.7	65.5	62.6	42.4	175.9	185.3	170.7	61.1	86.7	77.4
Rv1429	60.3	65.3	52.2	55.1	70.8	75.6	29.6	52.4	81	59.8	40	23.3	28.1	43.3	28.5	38.4	40.9	34.1	43.6	39.4	42.5	60.8	52.4	57	61.3	29.3	39.4	42.1	28.9	32.6	35.6	34.5	45.6	42.4	34.5	43.6	41.7	49.1	42.5	43.2	30.9	28.8	29.2	48.3	49.8	47.2	50	46.3	52.3
Rv1430	34.9	31.8	40.6	42.6	22.6	25.9	36.5	51.8	20	16.2	46.8	32.1	18.6	37.8	39.1	31.4	38.5	39.9	34	36.1	26.2	26.1	32.7	21	26.8	23.8	25.6	31.1	25.8	35.9	39.1	32.4	33.5	29.6	32.6	29.5	27.3	29.8	30.8	26.4	19.2	23.9	12.3	44.6	44.2	45.3	25.6	24.8	29.1
Rv1431	55.6	56.6	47	42	35.5	33.4	33.2	29.8	39.9	44.5	46.7	46.6	34	42.4	37.5	32.8	34.5	38.4	43.5	51.4	46.6	49.8	54.8	66.2	78.8	72.6	66.5	64.9	36.4	42.9	41.8	40.1	45.9	44.5	42.7	50.3	52.8	58.1	83.6	93.7	75.5	69.3	91.4	54.4	52.3	54.8	93	85.4	87.6
Rv1432	15.4	13.2	11.5	11.4	13.2	16.7	7.5	6.9	11.7	11.1	13	13.9	25.7	15.6	19.8	16.9	19.9	20.6	21.1	23.9	27	29.6	25.4	25.6	36.1	26.2	42.9	47.2	15.3	21.4	12.8	18.6	21.5	21.7	19.8	28.3	26	25.2	39.5	44.7	36.9	57.4	54.3	15	13.7	18.6	31.8	18.9	24.6
Rv1433	246.7	250.9	275.9	214.5	277.6	221.4	99.9	184.5	416.8	631.8	196.9	239.9	50.3	102.6	118.9	156	181.6	182	145.2	141.6	151	147.6	111.1	154.5	187.5	408.1	486.9	429.4	58.9	117.8	148.6	161.4	203	174.2	158.8	186.5	144.6	151.5	240.6	325.3	491.2	769.4	826.3	294	267.2	267.5	150.6	167.6	151.6
Rv1435c	641.9	726.9	534.4	539	2002.9	1289.4	1049.5	614.9	1565.1	2442.4	428.7	543.6	764	915.1	999	1184.3	1695.1	1976.2	1732	1799.8	1736.3	1717.3	1889.9	2233	2294.4	3008.2	3967.5	3506.8	651.4	911.8	944.5	1408.8	1621.2	1731.6	1675.3	1551.5	1659.3	1632.4	2205	2358.2	2663	4270.4	5011.5	518.9	500.7	469.2	356.3	404.1	313.3
Rv1436	671.4	701.9	701.3	668.8	329.1	359.5	511.5	568.4	406.5	430.6	736.7	767.1	1513.2	1574.4	1525.7	1555.6	1496.7	1312.4	1509.3	1818.1	2125.5	2239.6	1496.8	1430.2	1339.4	783.4	627.1	738.7	1516.7	1468.1	1584	1385.3	1573.8	1581.4	1639.7	1938.4	2110.1	2250	1471.1	1451.8	933.3	516.6	504.2	587.7	597.9	600.4	291.1	298.8	301.8
Rv1437	237.8	250.2	356.8	401.2	28.5	23.5	303.3	399.3	41.3	88.9	419.4	385.7	409.8	301.5	332.6	365.9	379.2	392.4	465.7	498.5	590.2	574	397.4	372	402.7	313.4	186.7	301.8	424.9	314.9	317.2	333.4	380.8	420.7	452.8	555.4	545.4	523.2	385.1	417.8	317.4	195.3	200	313.8	301.6	327.4	128.1	143.2	140.8
Rv1438	142	186.2	370	345	21.7	14.2	296.6	390.6	24	47.9	447.7	413.1	306.3	244.1	290.9	277.4	307.1	329.3	345.4	386	406	380.3	342.7	293.5	250.8	261	156.3	153.4	304.2	274.4	269.7	287.4	284.7	311.9	345.3	373.3	410.8	421.3	288.3	309.3	258.1	171.5	143.6	359.1	331.2	322.2	131.7	135.1	147
Rv1439c	133.5	89.7	55.1	31.5	34.9	76.2	19.1	48.2	19.6	30.2	38.8	28.4	40.2	30.1	40	39.8	18.5	31.3	18.6	37	24.1	20	47.6	29.3	29.2	37	37.8	39.9	36.9	44.9	38.5	22.4	22.7	15.3	9.9	22	11.5	17.1	30.1	32.8	46.6	40.2	17.7	39.6	45.8	51.6	30.4	32.3	35
Rv1440	729.3	693.2	563.8	513.8	730.2	958.5	317	580.8	562.9	584.9	523.9	371.4	868.8	1039.2	865.4	656.2	742.2	616.9	617.9	595.1	471.3	590.3	533.6	654.4	498.7	479.2	496	456.5	1017.2	996.3	956.6	806.7	661.6	539.6	556.9	518.2	566.2	630.7	591.1	486.6	482.4	425.7	345.8	757.8	780.7	796.3	517.7	533.8	566.9
Rv1441c	70.2	61.5	43.3	37.5	26.9	40.7	79	86.8	20.3	31.3	41.3	33.9	143.1	124.3	136.4	134.4	152	156.6	147.2	154.8	191	197.5	226.7	219.8	258.3	166.1	186.5	216.6	83.7	107	102.2	132.6	158.1	142.8	143.2	151.6	131	146.8	217.3	278.7	198.7	176.8	172.5	37.1	37.2	39.6	61.8	53.3	35.3
Rv1442	166.7	159.2	123.3	132.9	79.8	91.4	137.8	137.2	84.5	82.7	129.5	131.4	201.7	177.6	194.4	188	191.9	198.8	186.5	177.2	209.4	211	248.7	244.9	250.2	230.9	189.2	212.1	195.8	191.2	192.1	200.9	198.6	194.1	195.9	203.5	206.1	221.9	249.9	238.3	205.8	178.6	190.5	126.4	131.9	118.3	244.1	233.2	224.1
Rv1443c	153.1	163.2	196.7	173.7	413.9	350.8	139.2	158.9	586.7	381.7	169.9	142.8	229.5	243.4	252.8	222	194.9	210.7	170.6	193.5	197.4	198.2	224.3	277.6	240.1	252.8	238.8	224.8	214.3	232.2	207.1	214	210.5	206.5	170.8	192.2	200.6	211.8	221.9	270.2	240.4	252.3	214.2	116.8	138.7	116.1	180.3	151.6	167.2
Rv1444c	181	143.8	222.6	175.5	73.8	103.7	117	190.3	51.4	52.2	185.5	153.4	151.5	136.9	160.2	164.9	159.9	167.1	174.3	203	188.4	223.2	242.1	225.6	254.9	223.5	222.6	309.1	161.1	174.8	182.1	161.2	191.8	187.5	187.9	188.6	179	198.1	261.2	224.3	243.5	204	245.7	326.4	294.1	339.1	396.3	346.5	389.9
Rv1445c	37.3	35.9	134	130.8	11.9	8.5	110.7	138	8.2	26.3	131.5	154	70.6	54.5	60	75.8	74.6	94.9	99.7	114.2	111.2	103.8	97.1	84.7	76.7	95.4	47.8	87	57.3	69.5	70.9	85.8	83.9	106.8	108.3	133.5	98.4	89.3	112.5	114.1	92.5	87.2	71.7	124.4	125.6	124.2	97.2	98.2	88.2
Rv1446c	48.8	51.4	134.4	126.9	8.5	6.9	118	145.8	13.4	22	139.3	125	78.6	64.3	70.6	81.1	93	112.6	110.8	114.8	118.7	107.6	105.6	139.3	112	111.8	90.1	109.1	73	65.3	76	93.8	89.8	113.6	128.3	114.9	127.4	122.5	114.5	140.9	131	104.3	102.5	129	142.2	135.8	105.1	110.3	126.7
Rv1447c	88.7	88.7	186.3	176.3	18.2	9.1	150.4	213.3	16.9	29	210.1	226.2	177.8	178.2	171.4	185.8	202.7	204	234.7	290.6	288.6	292	266.6	221.5	252.5	209.4	154.1	291.2	202.6	158.6	195.8	188.7	203	230.2	247.2	298	289.3	296.5	276.6	287.5	258.3	215.3	263.9	199.2	197.7	208.2	182.7	166.6	202.6
Rv1448c	284.7	303.3	455.2	432.6	28.5	17.7	383.6	440.1	21.8	53.1	448.9	440.1	621.1	711.3	760.1	819.4	836.8	756.9	843.4	1056.6	1355.5	1385.7	1241	1262.6	1128.9	894	753.6	921.8	677.2	724.2	780.6	756.7	881.5	930.4	971.2	1216.2	1322.8	1415.1	1399.7	1440.9	1056.4	972.1	924.6	393.5	428.8	395.4	439.2	423.1	427.8
Rv1449c	241.7	245.5	326.2	344.9	118.7	135	337.3	390.1	122.1	145.8	361.5	359.4	540	460.8	425.5	409.7	435.4	417.5	450.1	488.2	568.1	564	509.9	529.2	580.8	509.4	484.6	536	515.9	455.7	399.7	390.4	435.5	449.4	456	530.8	542.2	564	602.9	652.7	555.4	459.1	504.6	307.9	299.1	300	350.7	312.4	328.5
Rv1450c	2.4	2.9	3.7	4.2	11.2	13.2	11.2	6.9	11.1	7.6	6	4.6	20.3	11.2	8.6	10.3	8.6	10.6	8.9	12.4	18.5	17.8	16.4	15.5	17.5	14.3	10.6	16.2	9.9	6.7	6.3	5.8	10	13.2	13.7	14.2	12	14.4	13.3	19.3	21.2	22.6	20.7	2.5	1.6	3.4	5.3	5.5	3.2
Rv1451	369.8	381.9	393.4	370.4	1193.3	1097.4	355.3	386	1341.2	997	374.8	365	530.9	405.2	340.2	368.1	367.8	384.5	382.1	429	464.2	422.6	402	417.4	400.1	583.6	551.1	661.7	521.4	411.8	377.6	376.6	368.2	364.5	385.2	396.6	453.3	460.6	487	500.3	672.6	754.1	663.1	277.4	227.1	249.5	288.6	266.1	288.6
Rv1452c	1.3	2.3	1.8	1.5	6.9	10.4	6.6	3.1	7.5	5.1	2	2.4	15.4	8.3	6.5	4.6	4.7	3.1	5.5	4.5	7.2	5.7	6.8	3	5.6	4.6	1.5	2.9	5.1	3.1	2.3	3.8	5.1	4.9	6.1	5.7	4.4	3.3	4.6	9.7	5.2	8.7	10.1	0.9	1.9	3.6	2.6	2.8	2.3
Rv1453	20.7	23.9	12.5	16.8	54.9	62.4	9	23.2	34.7	22.6	15.1	11.3	6.5	9.9	8.8	6.7	9.1	11.8	16.6	16.8	18.5	18.5	24.5	31.3	32.4	32	34.1	45.4	8.7	10.2	12.6	10.2	11.3	13.6	14.7	15.9	13.8	17.3	33.4	31.7	25.8	28.1	29.7	29.6	19.1	28.4	22.3	23.7	23.5
Rv1454c	157.4	143.2	121.8	150.1	92.1	104.5	166.8	129.8	88.4	75.9	132.6	130.3	127.6	136.3	170.6	139	173.6	148.2	152.2	150.3	198.8	218.5	192.6	183.1	218.6	161.6	149.4	164.8	124.6	143.6	150.6	152.9	182.8	159.7	180.5	188.8	191.8	225.9	194.8	245.9	154.1	182.7	190	110.1	111.6	112.4	163.8	155	144.2
Rv1455	38.8	40.9	54.3	48.5	105.9	94.7	45.3	54.3	98.4	45.8	38.2	21	29	31.5	27.2	19.6	22.1	26.1	20.4	16.2	14.9	9.8	19.1	15.7	21.6	17	14.7	16.9	27	30.3	20.5	22	18.8	13.9	15.7	14.8	13.9	14.4	11.8	17	6.1	12.5	10.2	37.1	43	40.5	31.3	49.2	31.1
Rv1456c	149.3	90.4	140.8	172.6	75.6	99.2	107.5	120.5	94.7	69	156.6	100.3	174.3	186.6	188.1	146.6	150.7	146.9	149.5	144	155	154.1	97.1	109.4	155.7	100.9	67.2	88.5	152.8	216.9	172.4	164.4	174.5	163.8	162.1	132.2	121.2	147.1	114.3	125.8	106.3	81.6	65.9	42.3	39.4	39.1	70	54.9	52.7
Rv1457c	53.8	40.4	89.5	101	30.9	34.5	88.2	112	54.4	40.7	97.8	120.3	124.3	97.2	119.7	104.1	107.6	104.4	93.4	96.1	87	77.1	66.9	51	62.7	28.7	29.1	34	117.8	118.9	110.6	129.5	109	102.2	98.7	84.6	84.7	64.9	47.4	39.1	31.4	24.7	28.7	80.6	76.3	83.3	62.1	52.4	56.9
Rv1458c	106.1	104.9	138.8	125.8	79	75.6	116.8	136	67.8	75.9	157.8	147	239.9	181.2	165.7	171.1	161.1	154.3	160	156.2	131.1	104.5	90.2	106.2	78.2	90.3	81.8	91.9	239.4	175.6	184	165	133.6	154.6	150.3	136.9	123.4	125	82.7	84.9	65.1	72.2	65.3	128.8	125.3	126.2	88	108.1	101.3
Rv1459c	144.1	134	91.5	83.7	136.6	167.2	90	89.7	121.1	124.1	113.4	115.1	154.3	111.4	119	115.9	124.3	118.3	107.1	106.2	114.5	101.1	103.8	82.4	93.5	78.1	79.7	80.2	159.5	118.5	114.8	137.3	117	119.5	105	113.5	110.4	92.1	84.3	86.5	61.8	51.3	50.9	69.5	61.2	60.2	96.7	97.4	101.6
Rv1460	320.8	317.2	138.8	172.5	467.2	415.4	326.3	87.2	358.8	354.6	149.6	243.4	432.9	303.3	203.6	158.8	140.4	107.2	97	77.4	102.1	107.1	100.5	70.3	69.4	85.9	136.5	110.3	428.7	280.6	193.2	148.6	131.4	100.1	92.3	79.4	112.3	89.3	50	84.4	71.6	137.4	118.9	124.4	148.6	119.5	3357.8	3113.7	3331.2
Rv1461	1138.6	868.2	539.1	480.2	98.9	45	902.2	249.3	51.2	139.4	492.2	550.7	542.4	487.1	396.6	362.5	314.1	242.5	247	229.7	300	282.9	221.2	201.9	175.3	192.5	231.4	272.3	548.6	385.1	366.7	327.1	296.5	256.6	243.8	240.1	264	255.8	197.1	189.4	229.9	310.1	307.3	463.4	522.1	437.4	7186	6556.8	7789.2
Rv1462	441.6	317	273	345.1	60.5	26	689.6	209.6	54	107	341	416.7	610.6	405.8	341.6	276.6	283.9	247.7	247.1	222.1	238.8	189.5	132.7	111.7	136.8	161.9	178.1	217.6	570.9	388.8	271.3	268	277.6	253.1	257.4	222	213.3	215.1	155.5	163.8	155.1	275.2	321	215	206.3	180.7	4428.6	4036.3	4048
Rv1463	430.7	375.3	307.5	307.2	46.8	19.4	527.2	183.1	41.6	74.4	356.1	500	328.2	321.9	269.7	248.2	269	202.5	193.3	171.6	198.8	208.3	99.7	114.4	128.9	144.9	156.5	194	353.6	309.9	272	247.9	264.6	230.5	229.2	185.4	209.3	185.2	128.6	139.5	150.3	203.7	221.6	265.6	284.4	234.5	4327.1	4089.9	4148
Rv1464	303.6	238	210	226.1	38.2	12.4	469.4	161.4	35	63.5	312.5	382.3	453.9	364	287.3	236	232.5	211.7	185.9	170.1	161.4	148.8	103.1	82.2	83.1	123.1	138.5	143.9	427.9	339.8	250.4	232.5	201.4	206.2	184.3	164.5	150.4	143	97.4	95.5	119.6	186.2	142.5	204.7	192	168.5	3685.9	3344.6	3454.9
Rv1465	211.8	156.3	173.9	200.1	40.6	29.7	231.7	102	38.6	43.9	185.8	194	255.8	196.5	173.7	145	135.9	106.6	97.3	89.3	93.6	93.4	60.9	53.3	58.3	106	147.3	104.3	270.5	225.4	170.9	140.5	142	131.8	118	96.9	93.2	81.4	60.8	60	74.8	141	105.2	166.6	184.4	122.6	2751.5	2402.6	2677.9
Rv1466	324.8	248.6	357.2	327.8	45.9	25.1	513	233.2	27.2	63	290.2	334.8	651.2	635.6	507.6	438.8	466.1	407.5	408.8	348.7	354.9	321.6	132.9	151.2	181.8	139.3	228.8	204.6	703	632.5	493.2	472.7	391	392.9	382.2	323.3	314.8	283.6	176.5	169.6	177.4	226.7	230.7	371.2	398	335.9	5742	4865.7	5868.2
Rv1467c	92.1	101.6	66	63.3	31	31	47.7	60.9	31.9	46.6	58	41.6	58.7	122.4	139.6	140.4	166.6	152.7	149.8	136.4	130.5	147.9	135.1	121.8	125	148.7	129.6	126.9	71.3	133.8	153.4	169.1	167.5	160	147.9	140.8	134.1	153.2	139.4	138.6	161.2	177.1	156.3	134.9	137.4	138.9	176.1	163.1	160.1
Rv1468c	217.6	220.9	135.9	131.6	682.4	672.4	202.9	144.1	703.1	591.3	138.7	101.5	165.4	202.7	272.5	317.9	331.3	310.5	372	345.3	412.4	410.2	309.8	388.9	474.4	559.5	562.5	649.3	133.5	196.3	232.3	268.5	350.3	360.7	360.9	361	356.1	339	446.9	684.7	629.9	715.6	752.3	124.2	137	123.4	433.2	376	318.7
Rv1469	97.2	89.8	75.4	53	107.2	119.5	45.4	63.4	153.7	116.9	57.9	53.2	30.9	50.7	46	57.3	74.8	85	78.9	77.3	66.3	71.6	51.4	74.4	87.5	60.5	53.2	50	28.2	51.6	49.7	64.4	82.3	94.2	85.8	70.1	77.5	68.6	87.5	70.1	35.3	30.4	45.8	179.7	160.6	172.3	257.7	272.1	248.8
Rv1470	132.3	113.4	92.3	98.4	141.1	155	41.3	67.8	174.9	145	94.9	87.4	34.6	70.5	78.4	77.2	72	78	68.2	65.5	68.8	51	72.7	94.4	66.4	67.6	79.1	75.5	40	69.5	77.8	60.4	58.3	74.9	57.1	60.8	69.9	88.4	49.7	68	114.1	123.8	102	160.2	189.7	179.8	170.9	206.5	168.9
Rv1471	301.9	368.2	236.4	154.8	634.1	708.4	96.4	184	727.6	514.1	174.2	225.9	180.8	426.4	297.8	285.5	236.8	189.8	202.2	206.3	164	206.6	143.1	121.8	143.6	125.7	134.4	95.7	180.6	375.9	344.5	262.4	245.5	217.7	204.8	191.4	193.8	192.5	115.7	167.1	107.9	124.8	106.2	140.5	189.9	127.6	499.5	767.3	510.9
Rv1472	368.1	415.1	305.5	283.5	330.2	390.1	224.2	305.4	243.6	246.8	310.2	313.9	333.9	340.2	335.3	282.8	244	262.4	231.4	180.7	165.1	186.6	139.6	168.1	116.1	136	128.4	154.7	365	365.5	332.3	297.4	252.7	238.3	224.5	202.5	197.7	180.8	170.8	154.7	162.9	124	112.6	236.4	213.5	214.8	216.6	325.4	213.7
Rv1473	191.2	194.7	162.7	167.9	138.4	157.3	144.1	142.2	88.7	109.8	167.3	186.6	246	207.9	184.7	172.4	161.3	175.3	169.2	151.2	155	136.1	141.6	129.2	112.7	98.2	104.5	94.4	238.8	203.7	201	177.2	145.1	156.9	166.2	167.1	141.4	129.7	118.3	114.9	110.4	83	77.4	132.1	120.1	122.1	96.4	96.6	97.9
Rv1473A	250.7	214	168	134	206.7	214.4	80.7	142.6	124.5	146.5	142.3	145.9	127.6	91.3	71.9	85	80.9	56.3	76	64.8	55	84.9	72.6	73.2	140.5	44	75	88.5	92.1	98	98.7	74.6	68.2	86.2	76.8	44.5	79.7	46.5	68	131	89.6	77.5	91.5	167.2	145.3	135.3	162.3	146.4	104.8
Rv1474c	125.4	157.2	125.8	137.8	15.6	24	237.1	150.8	43.4	69.3	181.3	183.4	78.5	81.7	120.9	144.4	131.8	145.5	142.5	135	145.1	133.8	73	57.3	67.1	74.9	46.6	43	76	83	129.3	144.7	138.4	119.7	134.6	159.1	133.6	119.2	72	72.5	89.9	74.3	56.7	100.7	109.6	108.9	42.7	33.2	23.8
Rv1475c	428.5	535.9	307.1	336.8	94	81.1	646	261.7	114.6	230.4	374.1	404.8	232.3	261.8	417.8	446.5	422.4	339	355.5	376.9	431	438.3	295.6	298.1	294.7	250.1	222.3	252.3	274.5	308.4	476.7	460.4	463.7	382.6	385.9	412.1	453.6	487.3	324	343.8	302.5	249.4	250.5	249.7	246	256.1	91.8	105.6	86.3
Rv1476	260	233.9	287.4	263.1	116.9	135.6	146.8	247.5	123.8	184.5	241.2	231	223	382.1	359.4	381.6	325.9	304.4	333.4	381.2	387.4	408.5	342.3	305.4	285.7	206.9	137.4	213.5	252.6	335.3	389.7	329.7	360.2	383	351.7	375.7	395.7	449.8	291.8	307.5	249.2	184	201.2	333.7	333.1	300.1	157.2	182.6	162.1
Rv1477	275	372.9	253.3	265.6	606.7	605.9	334.9	282.5	312.6	538.4	229.6	323.5	319	336.1	391.2	490.9	661.3	711.9	646.1	599.5	549	512.4	470.7	608.2	544.3	610.4	580.3	484.2	313.6	360.4	408.2	555.4	602.4	612.2	628.6	583.9	502.4	502.2	590.8	452.1	492.8	453.3	542.3	457.8	424.2	434.1	363.9	329.7	313.6
Rv1478	173.8	183.7	183.3	204.1	148.8	114.1	279.6	224.9	83.4	158.3	189	282.4	221.5	221.4	258.7	325.1	466.5	501.9	555.1	523.6	432.3	447.3	419	460.6	489.4	397.4	488.9	396.8	214.3	238.1	246.9	372.6	483.6	505.6	512.2	496	432.9	411.3	449.3	420.9	362	376.2	432	353.6	292	324.1	280.3	265.8	248.4
Rv1479	717.8	735.6	653.1	678	552.6	483.1	779.3	685.4	430.3	501.3	691.2	801.5	574.8	541.7	602.3	642	602.9	559.7	627.3	622.8	684.7	679.9	722.6	775.3	778	1137	1228.2	1222.5	602.5	578.4	630.6	656.2	637.6	604.9	619.8	679.6	757.9	735.7	904	951.7	1273.8	1549.3	1341.8	657.1	657.5	610.1	861.9	794.8	813.7
Rv1480	167.4	173.8	208.4	269.6	108	86.8	400.8	298.2	116.5	178	281	387.7	569.4	448.9	496.3	521.2	491.9	550.9	502.4	520.9	587	440.7	527.5	442.2	432.8	463.7	605.7	461.5	514.6	439.4	437.9	496.8	479.6	519.6	516.8	542.8	491.3	460.1	452	422.8	481.6	532.5	389.9	218.2	222.2	219.9	263.8	228.5	253.1
Rv1481	62.2	62.9	168.1	173.1	73.8	70.6	242.6	209.5	62.9	94.6	175.8	276.7	328.7	285.4	335.9	324.9	327.2	318.6	316.3	303.4	261.9	190.4	294.9	264	262.4	172.7	244.6	206.3	315.5	280.4	351.2	307.6	317.5	294.4	317	335.3	262.2	207.5	213.8	150.7	183.3	194.1	163.6	180	188.6	185.3	123.1	138.2	143.4
Rv1482c	8.7	5.1	3.5	5.3	15.7	18.4	6.8	9.3	17.8	10.7	8.3	5.3	6	4.3	4.9	2.9	2.4	3	1.8	3.6	4.2	2.5	1.5	1.2	1.8	1.3	4	5.8	3.2	6.5	2.1	2.3	1.4	2.6	2.1	0.5	1.7	1.8	2.3	1.7	0	1.1	1.5	7.8	5	6.5	14.6	17.8	12.4
Rv1483	457.8	387.6	698.3	570.4	491.9	481.1	565.4	530.9	638	383.3	629.2	530.6	802.3	740.6	702.7	673	590.4	514.1	524.5	462.4	382.4	366.1	254.7	178.5	188.2	235.6	149.2	175.1	888.8	689.4	681	628.1	605.6	511.5	501.7	441.1	456.3	398.9	222.7	235.2	250.1	157.5	166.1	386	387.4	364.6	173.9	212.4	191.3
[truncated: 2,422 more rows]
[truncated: 845 more columns]
