# Supplementary material for: Genetically encoded transcriptional plasticity underlies stress adaptation in Mycobacterium tuberculosis
Source: Nat Commun. 2024 Apr 10;15:3088. doi: 10.1038/s41467-024-47410-5 (PMC11006872; doi:10.1038/s41467-024-47410-5)
Supplement: Supplementary file 6 — Supplementary Data 3 [file 41467_2024_47410_MOESM6_ESM.csv]

	gene	MinExpr	MaxExpr	SD_logRPKM	Mean_logRPKM	Median_logRPKM	Q.25_logRPKM	Q.75_logRPKM	IQR_logRPKM	ShannonIndex	Kurtosis	Skewness	ZeroExpr_proportion	residual.SD_logRPKM	LOESS.fit	TP
Rv0001	Rv0001	4.88597282610803	13.236289416661	1.08821465714498	8.39682497859047	8.50828942641876	7.88830622529899	9.00245399642898	1.11414777113	6.78719942143355	5.05167218578935	-0.00186271748401191	0	0.176662059383045	0.911552597761934	1.13037499101515
Rv0002	Rv0002	3.87207705848354	10.604849780529	0.906339584207264	7.53987519630454	7.59904569586486	7.09717613559895	8.11767415410729	1.02049801850834	6.78821704026204	4.47876654463986	-0.625649935882888	0	0.0269436812978908	0.879395902909373	0.980656612929992
Rv0003	Rv0003	3.75034202507166	9.96221133774933	0.859234061396797	6.90141722800334	6.95894578059958	6.41893931354684	7.44883387030789	1.02989455676106	6.78779673311926	3.83386596904428	-0.261916029167887	0	-0.0180670355519462	0.877301096948743	0.935645896080155
Rv0004	Rv0004	3.43366297883049	8.51776452155626	0.641284095703163	6.83908015542114	6.90514280834297	6.53378940384293	7.27212405104655	0.738334647203626	6.7911338542621	5.04534588436056	-1.02702679300457	0	-0.237513028009445	0.878797123712608	0.716199903622657
Rv0005	Rv0005	7.06398207381265	12.7733084205705	0.781545707756766	10.1625092771097	10.2160639889848	9.68794527355924	10.623618031532	0.935672757972787	6.79272188637639	4.41374232055257	-0.217534872276045	0	-0.217776345612996	0.999322053369761	0.735936586019106
Rv0006	Rv0006	6.11119870275611	12.1805531229687	0.776968917886714	9.45032449382688	9.5637642299692	9.11995155562913	9.89595164132866	0.776000085699538	6.79220170439066	6.60149722999018	-1.07196463219183	0	-0.183872664410362	0.960841582297076	0.76984026722174
Rv0007	Rv0007	6.22896379442145	10.7970824088749	0.611833843898364	8.50327173388994	8.57682204413537	8.1951482196968	8.839430962865	0.644282743168194	6.79308699710793	4.38323124598929	-0.369164294387328	0	-0.304809719270521	0.916643563168885	0.648903212361581
Rv0008c	Rv0008c	2.58051398813726	8.81439633265763	0.749993644283634	6.43773630004136	6.51329257098042	6.04622865540937	6.88729927184405	0.841070616434679	6.788566933674	5.6843699819272	-0.947129113194265	0	-0.146452921288693	0.896446565572327	0.807260010343409
Rv0009	Rv0009	5.72184102361398	12.2427631433039	0.988648478195787	10.0429428870221	10.2818149138372	9.57669824467652	10.6656103187803	1.08891207410378	6.79061716673369	5.39496352180622	-1.24235863831073	0	-0.00395320233243723	0.992601680528225	0.949759729299664
Rv0010c	Rv0010c	5.01025477128133	13.1727523468055	1.10494865910999	7.93689682709634	7.68806450432258	7.1698783386084	8.54027656822164	1.37039822961323	6.78625092262243	3.47547254855775	0.71261064984871	0	0.21381056553695	0.891138093573044	1.16752349716905
Rv0011c	Rv0011c	5.92832296704455	13.508000427314	0.883356709835476	9.02537679473359	9.03546914416204	8.50096200634174	9.43946174751576	0.938499741174018	6.79099922943088	6.16176831220587	0.76848031352783	0	-0.0566655075885695	0.940022217424045	0.897047424043532
Rv0012	Rv0012	6.16924289228299	9.74966706458186	0.399575262240099	7.69718030624423	7.67297505471564	7.48028063558565	7.87224051446147	0.391959878875817	6.79436480030702	5.64490805108409	0.355953195530889	0	-0.484122304417982	0.883697566658082	0.469590627214119
Rv0013	Rv0013	5.01788615833728	9.9614754139858	0.676231460962461	7.59896079011137	7.75724823013334	7.25670653534547	8.005968235883	0.749261700537527	6.79166124333443	4.40075364600218	-0.551952972442948	0	-0.2046883952125	0.88091985617496	0.749024536419602
Rv0014c	Rv0014c	4.19903090459084	9.31583922664833	0.798368129911096	7.5500936339669	7.71883998685783	7.14196962271792	8.12600770778235	0.984038085064427	6.7898587540854	4.3738029727406	-1.05578074258667	0	-0.0812811677975318	0.879649297708628	0.87243176383457
Rv0015c	Rv0015c	4.58564728054264	10.3325962738537	0.757698859499878	7.89401743201441	7.86048680166729	7.43344365132043	8.44604480427122	1.01260115295079	6.79100324863478	4.24495691616958	-0.457680575360524	0	-0.131959878446724	0.889658737946601	0.821753053185378
Rv0016c	Rv0016c	5.64150883379872	10.0580227255588	0.612243485841171	7.77689173582709	7.89267590679978	7.49070404805988	8.16938774281169	0.678683694751814	6.79253677309199	4.2348547591382	-0.726524510893262	0	-0.273829138940143	0.886072624781313	0.679883792691959
Rv0017c	Rv0017c	4.75978612802905	9.88148849557984	0.780367496737225	7.31112744409862	7.40576125449567	6.86896928014469	7.81283059697097	0.943861316826283	6.78989049023077	3.38808662564628	-0.423896986317047	0	-0.0949532473034823	0.875320744040707	0.858759684328619
Rv0018c	Rv0018c	5.57921143329328	9.97721968619567	0.530575563679396	7.97213374313209	7.9815296980846	7.71485483996839	8.26098145690304	0.546126616934647	6.79348196344082	4.90340049345788	-0.0682950616963633	0	-0.361858407373258	0.892433971052654	0.591854524258844
Rv0019c	Rv0019c	7.18866573738236	10.5330833488105	0.470832384591995	9.03198723998281	9.0152655170549	8.73547746630504	9.354420096904	0.618942630598966	6.79434213544659	4.00328331202693	-0.164722427044071	0	-0.469499102898262	0.940331487490256	0.48421382873384
Rv0020c	Rv0020c	6.83305072965877	12.1961518498953	0.557679416329433	9.81016789899104	9.82399791594415	9.45093631540826	10.2135760106099	0.762639695201678	6.7940567229973	7.26848202556606	-0.910884503775409	0	-0.422117735183298	0.979797151512731	0.531595196448804
Rv0021c	Rv0021c	2.9815372836349	10.6754577882808	0.778970530249877	5.95237802267089	5.81145495299932	5.47030102393264	6.38968116794645	0.919380144013807	6.78751684152008	10.4257815785325	1.48926180066508	0	-0.153907077280507	0.932877607530384	0.799805854351594
Rv0022c	Rv0022c	0	11.6636574481495	1.23585028666181	3.04702302684855	2.95844398650058	2.54791588154336	3.34592724002285	0.798011358479489	6.71456351555892	17.9181915973307	2.36675875395218	0.0257270693512304	-0.0389479278343616	1.27479821449617	0.91476500379774
Rv0023	Rv0023	2.71852925020212	8.71652702367613	0.752425248532611	6.00889256744907	6.03913496260726	5.59551677788338	6.49298035783057	0.897463579947196	6.78760279197031	4.91926307121265	-0.466706761098271	0	-0.175531350503909	0.92795659903652	0.778181581128192
Rv0024	Rv0024	0	8.03718140577386	0.695092920798097	5.95321613565078	5.96575168915897	5.61635283996226	6.37150337206488	0.755150532102626	6.78816278952478	9.91464260557291	-1.10053367120416	0.00111856823266219	-0.237710899310586	0.932803820108682	0.716002032321516
Rv0025	Rv0025	4.14813949398064	8.74411466214651	0.700995831999831	6.82467712506022	6.93751468076342	6.38620258348698	7.36532420575505	0.979121622268072	6.79029860374056	3.12293115096637	-0.585722091694258	0	-0.178206529393714	0.879202361393545	0.775506402238388
Rv0026	Rv0026	4.45203041512591	8.16847098180567	0.566360646348332	6.2423607452149	6.27434396419165	5.86553912267088	6.67828208556309	0.812742962892214	6.79153567672604	2.8644343448436	-0.336233698845794	0	-0.342872928937991	0.909233575286323	0.610840002694111
Rv0027	Rv0027	2.61546982915826	9.21779768640977	0.654260661069773	6.52761270506328	6.48067018189245	6.20638862910475	6.86014765647268	0.653759027367928	6.79064279245261	5.69785610691272	0.0535003881601506	0	-0.237261853977766	0.89152251504754	0.716451077654335
Rv0028	Rv0028	0	9.35441027830552	0.905052582353075	6.17979291724597	6.03757477978588	5.63242492610614	6.90127949980926	1.26885457370312	6.78443221420543	5.1369467983745	-0.164304686909276	0.00111856823266219	-0.00889114982567074	0.913943732178746	0.944821781806431
Rv0029	Rv0029	4.92191689011867	9.7851517375825	0.518784526089444	6.79864622331393	6.80935358158248	6.46132322897935	7.05327134374126	0.591948114761909	6.79285212536759	8.15516687784072	1.01290242485909	0	-0.361210061188828	0.879994587278272	0.592502870443274
Rv0030	Rv0030	3.34511425792511	9.49862574749051	0.669615193313904	6.93500057017836	6.95646121827574	6.58603647481516	7.32387444115825	0.737837966343091	6.79092814490991	5.32221152250601	-0.507962019130639	0	-0.207043409113927	0.876658602427831	0.746669522518174
Rv0032	Rv0032	2.3173208114737	9.3944206949159	0.959210804307465	4.76121644229905	4.66167447607293	4.10480889766166	5.22038904339064	1.11558014572897	6.77604022507979	4.02353132179478	0.7872563606346	0	-0.108230059405774	1.06744086371324	0.845482872226328
Rv0033	Rv0033	0	9.70320123487685	1.49088392108663	4.25751783134362	4.28396278424947	3.32142295163513	5.14182070076083	1.82039774912569	6.72125081345347	3.88749616183687	-0.230607892491245	0.0279642058165548	0.36386716503779	1.12701675604884	1.31758009666989
Rv0034	Rv0034	0	7.33164788419394	1.17628653470565	4.02005962263502	4.00024626183834	3.29284547411455	4.86676406981101	1.57391859569647	6.74282477153806	4.41081722291973	-0.592268069424121	0.0190156599552573	0.0206945920894186	1.15559194261623	0.97440752372152
Rv0035	Rv0035	0	9.10757947632638	1.21846960457999	4.96278209509852	4.9553498109307	4.0567527853085	6.02072743275508	1.96397464744658	6.76396984003731	2.60776191701593	-0.17880373523212	0.00111856823266219	0.175259393593951	1.04321021098604	1.12897232522605
Rv0036c	Rv0036c	2.97546369956824	9.38120237075078	0.617462146096167	7.53934099816861	7.5924896472363	7.2993510763118	7.86137196000502	0.562020883693214	6.79208122916716	14.0207677217243	-2.18438351541954	0	-0.261920637323095	0.879382783419263	0.691792294309006
Rv0037c	Rv0037c	3.45889376319631	8.67272164965684	0.559394874419281	6.51470302089072	6.49974873011196	6.20058476544155	6.82287791242044	0.622293146978894	6.79196249711744	6.46697630016566	-0.261319582318639	0	-0.332799679184091	0.892194553603372	0.620913252448011
Rv0038	Rv0038	6.41614449400134	10.0258776154743	0.540962470704759	8.222209357024	8.23052611935274	7.87061513554975	8.55738499792848	0.686769862378728	6.79354406682917	3.52287129272488	0.119939378766614	0	-0.3622247025427	0.903187173247459	0.591488229089402
Rv0039c	Rv0039c	1.82571184421318	9.9088343915907	1.21664740392597	7.21531296874653	7.3589620189992	6.62103003212813	7.98870397172714	1.367673939599	6.78045031206517	4.43160858537397	-0.801195697158797	0	0.34183379541133	0.874813608514643	1.29554672704343
Rv0040c	Rv0040c	4.91449182167545	10.9851712083641	1.17428081752709	8.30424656794201	8.46423721633887	7.40623083056763	9.15941943850717	1.75318860793954	6.7855100192074	2.43491148586636	-0.25676512692642	0	0.267194949385251	0.907085868141844	1.22090788101735
Rv0041	Rv0041	5.32469260711004	10.1796918651216	0.52692890970327	7.05114520907947	7.06401818239424	6.78228400525093	7.31285282936985	0.530568824118921	6.79292648416192	5.40060338635318	0.32973484657419	0	-0.34828464067792	0.87521355038119	0.605428290954182
Rv0042c	Rv0042c	4.14029970502246	11.6502563000581	0.914492853298879	7.87131272123662	8.14486417745423	7.62550920328919	8.42042314410838	0.794913940819193	6.78849520263563	5.8241048661179	-1.38050333052353	0	0.0255707077119608	0.888922145586918	0.979283639344062
Rv0043c	Rv0043c	4.13336738166621	9.54302747236797	0.647092994214939	6.87043376654964	6.87592839853531	6.5022790909192	7.17571543331535	0.673436342396156	6.79124192853802	4.93352863704598	-0.000782481657567812	0	-0.230900581943923	0.877993576158862	0.722812349688179
Rv0044c	Rv0044c	3.68864316835519	8.89277641723542	0.530007404752743	6.39754984762688	6.37705248965735	6.09727783886858	6.66213528218641	0.56485744331783	6.7922763241966	6.52067688846682	0.260324518388146	0	-0.36883052892661	0.898837933679352	0.584882402705492
Rv0045c	Rv0045c	5.5370194785304	10.3668257961212	0.885681737676998	7.75618281576484	7.62782856270439	7.09038043450355	8.39728214174517	1.30690170724162	6.78926666597895	2.84316513388016	0.449021210264294	0	0.000230634196319413	0.885451103480678	0.953943565828421
Rv0046c	Rv0046c	6.6618111089863	12.2273852245884	1.00237464531464	9.64292830867125	9.71719518557173	8.95488560329315	10.3554418531261	1.40055624983293	6.79023290634033	2.78483603493177	-0.253934209507813	0	0.0315235570870492	0.970851088227595	0.985236488719151
Rv0047c	Rv0047c	5.773758295443	13.4989718481577	1.28108041399278	9.29030719100372	9.10158157770104	8.44326115297629	10.2248786655144	1.78161751253815	6.78628653147917	2.97371342472114	0.372999329729332	0	0.328294050783315	0.952786363209462	1.28200698241542
Rv0048c	Rv0048c	4.18609328976765	8.57925768244254	0.716537230476711	6.49456804971653	6.35881376509444	6.07819728164947	7.03194053962003	0.953743257970558	6.78965051002484	3.27145042146998	0.286751641375248	0	-0.176728823128652	0.893266053605362	0.77698410850345
Rv0049	Rv0049	6.31354284810932	10.5556383815357	0.611460110156327	8.80770960270996	8.75698405353558	8.45354173548766	9.13155196593793	0.678010230450273	6.79330521516972	3.57809323836142	0.241635329435661	0	-0.318659645172799	0.930119755329126	0.635053286459302
Rv0050	Rv0050	4.52565847159645	10.3882459280976	0.791606691496605	8.18848706294926	8.1965778979075	7.81108449949116	8.70343335252461	0.89234885303345	6.79082303550652	6.54114693646007	-1.04106118697402	0	-0.110012216731036	0.901618908227641	0.843700714901065
Rv0051	Rv0051	2.14208474008743	9.60494474529081	0.836735581832694	6.52440351904977	6.67610963550853	6.27877343839334	6.99966536990659	0.720891931513256	6.78651034273055	9.55202141758853	-1.87419051758185	0	-0.0549529082827772	0.891688490115471	0.898760023349324
Rv0052	Rv0052	2.40965248065884	8.60538990637999	0.721484801438834	6.40469424461401	6.52070095011594	6.0136113510442	6.88470300119456	0.871091650150361	6.78901580813143	5.97604085007665	-1.02765750409857	0	-0.176919222106901	0.898404023545734	0.776793709525201
Rv0053	Rv0053	5.97097885734956	14.2113029496442	1.11017834063059	9.51633875510143	9.56697505887074	8.80449308131038	10.2420966373396	1.43760355602925	6.78885903498114	3.81747515063322	0.0314348432249604	0	0.145943245293142	0.964235095337447	1.09965617692524
Rv0054	Rv0054	6.76735945538467	13.353242548048	0.950644597042665	8.99699830754022	8.91661422237905	8.32556161091013	9.52632934205579	1.20076773114565	6.79030891523597	6.10335197984327	1.18600714096537	0	0.0119444918267424	0.938700105215922	0.965657423458844
Rv0055	Rv0055	4.87449568167891	13.3078946401374	1.19136881842322	9.13526009157415	9.1428312063076	8.36890510973812	9.76987252366983	1.40096741393172	6.78731350324832	4.2566139213785	0.534292390219078	0	0.246143141271347	0.94522567715187	1.19985607290345
Rv0056	Rv0056	4.26023190936304	12.5961731813125	0.975393968819127	9.25620928470382	9.34189433662645	8.75246302913302	9.81238146449821	1.05991843536519	6.79001991021447	5.69276998395993	-0.377179297753281	0	0.0242915761617236	0.951102392657403	0.978004507793825
Rv0057	Rv0057	4.46770424182378	12.3591508624011	1.34049518999503	8.10242378275047	7.97561818815056	7.30223586788436	8.97846610214211	1.67623023425775	6.78211848500896	3.28892947670232	0.367911834671028	0	0.442741599985112	0.897753590009917	1.39645453161721
Rv0058	Rv0058	4.99188367109447	12.2615085730829	0.930007204304487	8.01214943325262	8.11015978111739	7.46510678106253	8.52684975221218	1.06174297114965	6.78898424184546	5.34660264391964	0.318692075751253	0	0.036021817176715	0.893985387127772	0.989734748808817
Rv0059	Rv0059	2.17098388454994	10.6578391826541	1.18900606189997	6.42300227068218	6.59552204944598	5.58545341053874	7.13546424090393	1.55001083036519	6.77804074364488	3.56691938794508	-0.146737093583925	0	0.291696604765725	0.897309457134249	1.24540953639783
Rv0060	Rv0060	5.75052260815607	12.5853191219197	0.821055890061676	8.26921785737846	8.22856536370544	7.83833909285513	8.60786975768244	0.769530664827311	6.79089195055008	7.660990047905	1.00730616853863	0	-0.0843537723749188	0.905409662436594	0.869359159257183
Rv0061c	Rv0061c	6.6939180089997	12.130949276223	0.83727482884218	9.36454279521513	9.3695551388987	8.88378078902022	9.84798865472943	0.964207865709213	6.79170038919331	4.06599013988958	0.0749162561198473	0	-0.119217772031071	0.956492600873251	0.83449515960103
Rv0062	Rv0062	3.14015844854141	9.31092743099536	1.17729295186754	6.77395813110509	6.81938283477657	5.98061723294877	7.63811205050675	1.65749481755798	6.78012064479044	2.72493846383861	-0.293564008866922	0	0.296473493378716	0.880819458488823	1.25018642501082
Rv0063	Rv0063	3.42806547010227	8.56075481199758	0.831779795439273	6.26918182428001	6.25415990729401	5.69997594138829	6.95824469826475	1.25826875687645	6.78672143854713	2.84715019042246	-0.28204659806526	0	-0.0755212399210037	0.907301035360277	0.878191691711098
Rv0063a	Rv0063a	3.23929890116854	13.6695313355599	1.09778934566641	7.79494325841921	7.72057588740543	7.17833678885578	8.39686080965294	1.21852402079717	6.78571755312053	5.20636125800157	0.197763415672196	0	0.21117449396373	0.886614851702683	1.16488742559583
Rv0064	Rv0064	5.23868651718799	11.6054843624582	0.969148432387172	7.15104729666233	6.97421770711187	6.50733226875915	7.57723804106251	1.06990577230336	6.78698665097356	6.25276432690448	1.43645703811186	0	0.0943677350473924	0.87478069733978	1.04808066667949
Rv0064A	Rv0064A	0	10.6655504132885	1.01878647598181	5.80278419949144	5.78275358170538	5.27484901555368	6.2829361247671	1.00808710921342	6.77811097729987	9.25818502973432	-0.400504733399065	0.00447427293064877	0.0724512338731289	0.946335242108676	1.02616416550523
Rv0065	Rv0065	0	9.66769851434817	1.18970637228743	5.95741781954814	5.9042547482567	5.13711055753803	6.97427241263798	1.83716185509996	6.77475996187392	3.46886957074724	-0.179683374542067	0.00111856823266219	0.257272125339815	0.932434246947617	1.21098505697192
Rv0066c	Rv0066c	5.6763528774029	9.25489379165896	0.603595549876877	7.30380249745107	7.25270404527542	6.93188538385541	7.63994606834974	0.708060684494328	6.79231047472966	3.31841070746179	0.300619216683705	0	-0.271658352240887	0.875253902117764	0.682054579391214
Rv0067c	Rv0067c	3.37827655883491	9.11474849058042	0.66413899837469	5.40360398523279	5.33740780638294	5.00210227149483	5.71118127330893	0.709079001814102	6.78847734559288	8.31831228790885	1.4339590916129	0	-0.322243603123456	0.986382601498146	0.631469328508645
Rv0068	Rv0068	2.64520426108515	10.4813900277279	0.962867354137989	4.93826182830631	4.83443173265961	4.34729025713213	5.25931663797382	0.912026380841694	6.77832346495146	10.2014609367032	1.98429483591093	0	-0.0834390389165633	1.04630639305455	0.870273892715538
Rv0069c	Rv0069c	2.52265403155649	7.85340510612414	0.884312167389694	5.86180101383408	5.92730415547957	5.3224887154242	6.54298613080124	1.22049741537704	6.78387542546676	3.25615996675908	-0.510829644880705	0	-0.0566563911943803	0.940968558584075	0.897056540437721
Rv0070c	Rv0070c	2.86696067238532	8.31372661156253	0.950278073461401	5.75572659367268	5.71403761931942	5.07418210923897	6.58840472296368	1.51422261372471	6.78181455039163	2.45665991413774	-0.147883573410826	0	-0.000368290547354655	0.950646364008755	0.953344641084747
Rv0071	Rv0071	0	8.01676564480273	0.970202336145	4.27426525418129	4.11161206519299	3.55656037553001	4.94662295932526	1.39006258379525	6.77002638075293	3.70683666787026	0.550095980134979	0.00111856823266219	-0.154809717646446	1.12501205379145	0.798903213985656
Rv0072	Rv0072	5.0344640395118	10.9510784453893	0.821827284648607	7.98572035399771	8.0974820655007	7.59747305703484	8.50481192946095	0.907338872426102	6.79021809746601	4.45839702238263	-0.829108266490318	0	-0.071124317900071	0.892951602548678	0.882588613732031
Rv0073	Rv0073	3.29896466200212	9.99859576102459	0.947078366604672	8.05664556428688	8.33003562603107	7.77729005678639	8.63980554098945	0.862515484203063	6.78811437169908	7.68266240734537	-1.92310529077386	0	0.0512782532565503	0.895800113348121	1.00499118488865
Rv0074	Rv0074	3.36787835961694	8.49093220564985	0.798578044181645	6.93163755860958	7.1283880432844	6.6576330028583	7.4193558964362	0.761722893577907	6.78857345014729	5.90274198214485	-1.53938345113358	0	-0.0781400089319852	0.87671805311363	0.875572922700116
Rv0075	Rv0075	3.98742757175865	10.002122042933	0.720289595803762	6.95127880407122	7.03344418278328	6.57377532348041	7.39402382994516	0.820248506464752	6.79019962896166	4.65823243393336	-0.508202251017348	0	-0.156096164919251	0.876385760723013	0.797616766712851
Rv0076c	Rv0076c	2.50646367275963	13.3346287616352	1.55637691670801	6.3425689001357	6.32322299192561	5.11340536590885	7.25357563143796	2.14017026552911	6.76696160897823	5.106761501797	1.02465641364328	0	0.65407058466661	0.902306332041396	1.60778351629871
Rv0077c	Rv0077c	2.12690554173794	15.2793278145291	1.95473122792464	5.28337425935438	4.84520213434486	4.25263246556835	5.75620431038743	1.50357184481908	6.73763762439375	8.67992199087633	2.16751357444573	0	0.953375824694538	1.0013554032301	1.90708875632664
Rv0078	Rv0078	0	8.52035667825888	1.10571678765506	4.97651408078023	5.08868579290617	4.26440493719482	5.68791272037478	1.42350778317995	6.76895300252106	4.03252282095339	-0.308901699969992	0.00223713646532438	0.0642560702648722	1.04146071739019	1.01796900189697
Rv0078A	Rv0078A	5.60620953594193	10.0685017699861	0.715436956218219	8.04326334956907	7.97412385821614	7.58471655790848	8.49374825031441	0.90903169240593	6.7917471481393	3.55439495646154	0.101758391176967	0	-0.17980811740222	0.895245073620439	0.773904814229882
Rv0078B	Rv0078B	3.98613889168546	12.2057899185363	1.05028317067362	8.51197836079086	8.44323403417099	7.75876346144618	9.12591561180733	1.36715215036115	6.78817234897706	3.72001342053628	0.452054658066573	0	0.133229969858995	0.917053200814623	1.0869429014911
Rv0079	Rv0079	3.23274169361701	13.0681499055631	2.27920545700044	7.77839118595752	7.6858838199788	5.76813375482781	9.57865539672063	3.81052164189283	6.75281983302001	2.17291129692538	0.301163195438862	0	1.39308779146337	0.88611766553707	2.34680072309547
Rv0080	Rv0080	1.16094828440433	12.434039976926	2.19428621731617	6.96964704231601	6.43893177627276	5.20667092826952	8.68933491046	3.48266398219048	6.74659340598598	2.40385692642166	0.442935369323544	0	1.31817932026627	0.876106897049902	2.27189225189837
Rv0081	Rv0081	0	10.47292816006	1.70717607002185	5.88162639447305	6.01244917821226	4.74728289371416	7.14258222415184	2.39529933043768	6.7493619282972	2.92278166865311	-0.285062353875316	0.00447427293064877	0.767995972560506	0.939180097461347	1.72170890419261
Rv0082	Rv0082	0	9.96113714559023	1.68397540106952	5.74080252296139	5.67939284013833	4.57152298257121	6.80305072463706	2.23152774206585	6.7510730749589	2.51267962520445	0.0741714680517754	0.00111856823266219	0.731958342819447	0.952017058250076	1.68567127445155
Rv0083	Rv0083	0	9.51279915678227	1.4346005270659	4.72738542291193	4.65430434765029	3.74088549966689	5.60165245276976	1.86076695310288	6.74747252501574	3.31209664329944	0.193171604778007	0.00111856823266219	0.363208908292432	1.07139161877347	1.31692183992453
Rv0084	Rv0084	1.13572653805079	10.0858396061369	0.971569598857454	6.36162181618414	6.3497631874347	5.77952112028173	6.90747213017178	1.12795100989005	6.78359639575252	5.18459860747219	-0.236549562842504	0	0.0704912866267211	0.901078312230733	1.02420421825882
Rv0085	Rv0085	0	9.4819443766549	1.29914989401079	5.00697413443364	4.92421091503597	4.19380664584964	5.89809422779056	1.70428758194093	6.75803551993688	4.12016282196613	-0.221682134144804	0.00671140939597315	0.261604543407132	1.03754535060366	1.21531747503923
Rv0086	Rv0086	0.982800169436871	8.99518708155425	0.97717585030642	5.69541910695051	5.69028000677221	5.04007481766644	6.35671831304425	1.31664349537782	6.78040362101083	4.31608876640915	-0.210416864621727	0	0.0209868804832111	0.956188969823209	0.974699812115313
Rv0087	Rv0087	1.55008882147556	8.09282888773003	1.02245648484206	4.85509271121006	4.79101133445835	4.10422158638394	5.61313260147677	1.50891101509283	6.77324090899412	2.75879406130995	0.111783832114474	0	-0.0340256120897828	1.05648209693185	0.919687319542319
Rv0088	Rv0088	5.51269055557475	10.6793531096871	0.804367429250457	7.9730046426025	7.94213427977172	7.443743115029	8.47333847825884	1.02959536322984	6.79062068470524	3.19127449378836	0.149612120857825	0	-0.0880994308399938	0.892466860090451	0.865613500792108
Rv0089	Rv0089	3.14353494500462	8.93795624584119	0.761507946333767	6.14381767566845	6.2140933176681	5.7189004767166	6.61500827287619	0.896107796159591	6.78789248866072	3.8526673547533	-0.187703500325847	0	-0.155256557890113	0.916764504223879	0.798456373741989
Rv0090	Rv0090	0	7.74296255334437	0.935495031750832	4.12623962340201	3.98578993235742	3.51324116531275	4.60154541093962	1.08830424562687	6.76999841772395	5.3249346675999	0.768322858191681	0.00223713646532438	-0.207285782523325	1.14278081427416	0.746427149108777
Rv0091	Rv0091	2.23682428461772	7.29660063001706	0.8485991606629	5.55757517527475	5.65312510402519	5.08932786179426	6.15658473273463	1.06725687094038	6.78357064361364	3.08970302242592	-0.543353020196396	0	-0.12059201875711	0.96919117942001	0.833120912874992
Rv0092	Rv0092	3.90806232423006	8.96829277310191	0.585674260288187	6.15275263727832	6.14677018498694	5.78750513096899	6.46897881373722	0.681473682768229	6.79120313266032	4.55326177329035	0.364377767770817	0	-0.330382475766524	0.916056736054711	0.623330455865578
Rv0093c	Rv0093c	2.29366260964429	9.07684366572008	0.720077128713883	5.7894879176602	5.66258754005765	5.36874903466006	6.11504119880543	0.746292164145371	6.78804557598178	6.57570719195426	0.631443103886479	0	-0.227474080057675	0.947551208771558	0.726238851574426
Rv0095c	Rv0095c	0	11.5977063122938	1.31532155686301	4.26727160923008	3.98843115268431	3.52473623171881	4.67648352768054	1.15174729596174	6.74941126469745	9.15070501888546	1.60191418365096	0.00894854586129754	0.189472529112597	1.12584902775041	1.1431854607447
Rv0096	Rv0096	0	7.27798799093239	1.27701646268542	3.40722242415885	3.08581123962463	2.46479865253699	4.11047601674151	1.64567736420452	6.7280827753228	3.19643235458638	0.824293091023058	0.00223713646532438	0.0466341405139126	1.23038232217151	1.00034707214601
Rv0097	Rv0097	2.1546292078117	10.8086963362435	1.09214351869964	5.67121864670397	5.42509414783558	5.00471365988654	6.18644382689321	1.18173016700667	6.77816210621126	5.44857047473658	1.24045853551133	0	0.133730774881407	0.958412743818231	1.08744370651351
Rv0098	Rv0098	0	10.0786977451817	1.07508572348338	5.22779312518899	5.07608541723616	4.64200090032815	5.65429864707601	1.01229774674786	6.77490612879051	5.8921617389836	0.923805046488578	0.00111856823266219	0.0665300065841896	1.00855571689919	1.02024293821629
Rv0099	Rv0099	3.44813077163174	9.30581980270957	0.810533535325737	5.52233110169214	5.34240477799469	5.0574005893188	5.8827573574135	0.825356768094708	6.78540751150219	5.83713011688893	1.22918129741116	0	-0.162340173966222	0.972873709291959	0.791372757665879
Rv0100	Rv0100	0	8.53695055351669	1.21003276733228	4.89631807219233	4.89536535484785	4.25567993416338	5.56419976181057	1.30851982764719	6.75860321397302	5.7633580898514	-0.587597763359567	0.0134228187919463	0.158525180994438	1.05150758633785	1.11223811262654
Rv0101	Rv0101	2.46829247691444	8.28016320184705	0.920951901268083	5.14240836635151	5.03164593109877	4.48724633982121	5.7788314567528	1.29158511693159	6.77979701765575	3.37843653030971	0.402448719309522	0	-0.0988320073807708	1.01978390864885	0.854880924251331
Rv0102	Rv0102	5.02674434008919	8.67282830079219	0.522181279622142	6.86219621283899	6.8575872082296	6.53108591588082	7.18409699960009	0.653011083719271	6.79279748786323	3.52578886535771	-0.0845744298006534	0	-0.356013184321618	0.878194463943761	0.597699747310483
Rv0103c	Rv0103c	5.23807362262808	9.90027763106762	0.453007013243923	7.09868766279548	7.1212058786201	6.87089471882513	7.30991171811053	0.439016999285401	6.7936638017326	8.50689496126115	0.0786176480087482	0	-0.421918774318487	0.87492578756241	0.531794157313614
Rv0104	Rv0104	0	7.38197444793903	1.37133891332949	4.24893847363771	4.21186944901159	2.97924308209754	5.45858921904346	2.47934613694592	6.74176182770155	1.91008643337864	0.0423579245162133	0.00111856823266219	0.243294617926418	1.12804429540307	1.19700754955852
Rv0106	Rv0106	2.31962945503739	12.3640332894703	1.98962955238404	5.72487392399723	5.15884284293031	4.59777081479491	6.0540466319157	1.4562758171208	6.74221652108118	4.84669927738145	1.56419432177983	0	1.0361485561916	0.953480996192444	1.9898614878237
Rv0107c	Rv0107c	4.90276881114354	8.99427253746631	0.611973923316244	6.63890855598928	6.63070730453106	6.28067489144077	6.99722042216353	0.716545530722759	6.7914545638853	3.4939861442688	0.101303770040265	0	-0.274225725080379	0.886199648396623	0.679487206551722
Rv0108c	Rv0108c	6.63891190087643	14.2244025318414	1.21603993192248	10.4114173456255	10.4900974726158	9.60468461976932	11.2391959086778	1.6345112889085	6.78878869318755	3.29196120391057	-0.18794790344248	0	0.202457125394695	1.01358280652778	1.1561700570268
Rv0109	Rv0109	2.62892901519943	8.06352964102481	0.72905197767079	4.53462612817106	4.42781807895245	4.08751285575462	4.88018886628881	0.792676010534192	6.78350534417514	7.54327625360668	1.48817658796434	0	-0.364996088012765	1.09404806568356	0.588716843619337
Rv0110	Rv0110	2.06000837282637	7.59092373462791	0.736458500195328	5.84565540838673	5.92926682281938	5.39744532349028	6.33558827735671	0.938142953866432	6.78727800184126	5.61080401703455	-1.01635033543943	0	-0.205972449375453	0.942430949570781	0.747740482256649
Rv0111	Rv0111	1.68574883761291	8.98311640194131	0.968092103979667	5.57764721075785	5.70670251678825	5.13459111444574	6.26777779808672	1.13318668364098	6.77945046539529	4.34850783935412	-0.871913939858617	0	0.000920331200158553	0.967171772779509	0.95463326283226
Rv0112	Rv0112	3.34511425792511	13.595401421	0.977088134962598	7.22149460188867	7.2296852470625	6.72110420247788	7.63401732647969	0.912913124001809	6.78670053792113	8.60376995699171	0.832371842580349	0	0.102260631990228	0.874827502972371	1.05597356362233
Rv0113	Rv0113	3.6531231746272	13.2700584914871	0.999873836033349	7.13314485399429	7.1567812001352	6.65576061181093	7.67575352723671	1.01999291542578	6.78575808092215	7.55409897105538	0.203731229689138	0	0.125062346594424	0.874811489438925	1.07877527822653
Rv0114	Rv0114	2.46858100374196	9.85829588412969	0.960728896619254	6.12197359045415	6.24040488609179	5.68122153165813	6.61048551742554	0.929263985767411	6.78291685076495	4.74122820359899	-0.337298550009018	0	0.0422149023454038	0.91851399427385	0.995927833977505
Rv0115	Rv0115	2.13436339637211	7.87150747149844	0.816670574585334	5.53525823627705	5.63027757093058	5.12305480730436	6.04067110218749	0.917616294883132	6.78417328609864	4.51464623147283	-0.800554204457154	0	-0.154832880777273	0.971503455362606	0.798880050854829
Rv0115a	Rv0115a	2.64323380316734	13.6894498882674	1.53844444453944	7.40321178432642	7.30881896225072	6.45151575107037	8.1752209194462	1.72370516837582	6.77421606738912	3.8763752383297	0.442724390439336	0	0.661907898295008	0.87653654624443	1.61562082992711
Rv0116c	Rv0116c	5.20920461834383	11.3965363398697	0.926074244694911	7.37946431495118	7.16155734187995	6.73963051202307	7.81717008083079	1.07753956880772	6.78813367460156	4.41863500258491	1.12693956851832	0	0.0499140263472801	0.87616021834763	1.00362695797938
Rv0117	Rv0117	2.61090990212983	9.01001934382495	0.742022015900976	5.54499867137404	5.53200542126034	5.08534610362149	6.02305800690006	0.937711903278567	6.78670699575587	5.86516391407919	0.251580425190924	0	-0.228463771286171	0.970485787187147	0.725249160345931
Rv0118c	Rv0118c	2.93489813452071	8.8051011996449	0.927882360352899	5.79456680059783	5.68756635706578	5.18640825708689	6.40113223467602	1.21472397758913	6.78299757504584	3.31578057423668	0.400926579445873	0	-0.0192041400766352	0.947086500429534	0.934508791555466
Rv0119	Rv0119	2.7098821654422	7.96524460117584	0.843110964609659	5.33402448165331	5.27422818335344	4.80262969767025	5.92605858351894	1.12342888584869	6.78312532482149	3.00535825778551	0.0895005361762405	0	-0.151815292757878	0.994926257367537	0.801897638874224
Rv0120c	Rv0120c	4.70476572101945	9.15942476537276	0.758256502796083	6.34194553310414	6.22740019216136	5.80067973444084	6.72903545947015	0.928355725029317	6.78876000658706	4.14277009799003	0.897806129150596	0	-0.144090479493977	0.90234698229006	0.809622452138125
Rv0121c	Rv0121c	0	8.45495922084214	0.841064159276635	5.52458636817001	5.49421276456871	4.98756061531133	6.03529732203013	1.0477367067188	6.78348451301392	5.51646299844625	-0.193583063620479	0.00111856823266219	-0.131568909761476	0.972633069038111	0.822144021870626
Rv0122	Rv0122	0	9.09319081254884	1.37793888181534	5.51353278315182	5.45137211164031	4.49231924129931	6.45828620294383	1.96596696164452	6.76297599147052	2.93661573644459	0.00509303581613688	0.00223713646532438	0.404120089071279	0.973818792744063	1.35783302070338
Rv0123	Rv0123	1.99760028748866	10.0021861032685	0.984567354577205	5.89741785755935	5.8006986809716	5.23890862792073	6.3274519155974	1.08854328767667	6.78203964563109	4.46074481103967	0.673035284204674	0	0.0468054727271786	0.937761881850027	1.00051840435928
Rv0124	Rv0124	0	8.05450744166095	1.36824968591806	3.39636144248012	3.23417525257888	2.72615161713312	3.90302295826895	1.17687134113583	6.7111161013212	4.80537307627462	0.742641022566365	0.00447427293064877	0.136531693806613	1.23171799211145	1.09024462543871
Rv0125	Rv0125	6.05984969046706	11.1540815856564	0.688762745451464	8.48374256139129	8.44019377163919	7.99482807305813	8.92877628956796	0.933948216509827	6.79244347542139	3.97787462268121	0.484750415517667	0	-0.22695719888261	0.915719944334074	0.726755732749492
Rv0126	Rv0126	4.90655684491026	9.48619520575698	0.585265511424358	7.42606882571486	7.362609495534	7.05823431408329	7.83693961315807	0.77870529907478	6.79258261232645	3.77289040033827	-0.0989937846213257	0	-0.291670692968797	0.876936204393155	0.662042238663305
Rv0127	Rv0127	5.05945137844431	8.26476833456961	0.482549048622729	7.09421151548012	7.14761719551056	6.87967543779013	7.38375319759185	0.504077759801712	6.79334154560138	4.69753576585989	-0.843445067553239	0	-0.392397185998313	0.874946234621041	0.561315745633789
Rv0128	Rv0128	3.41126455377641	8.81651495379981	0.726297154251419	6.51791123059343	6.48965868882016	6.0630555194233	7.00569461042091	0.942639090997609	6.78941917229987	3.63428125965094	-0.146036368211729	0	-0.16572930329194	0.892026457543359	0.787983628340161
Rv0129c	Rv0129c	4.49974054796842	12.559628091351	1.26493109266711	9.4503246139095	9.46718016085388	8.66734498141608	10.3896275139041	1.72228253248805	6.78640023130885	3.75051040769228	-0.590477655254298	0	0.30408950423354	0.960841588433575	1.25780243586564
Rv0130	Rv0130	0	7.57612946050861	0.828877665691111	5.64651817939366	5.7528783070057	5.14891378599804	6.22815292518028	1.07923913918225	6.78396911387946	5.53661204052929	-0.851268352996342	0.00111856823266219	-0.131801651079207	0.960679316770318	0.821911280552895
Rv0131c	Rv0131c	3.78080227453279	8.37372494203955	0.64165807233011	5.76112490633977	5.74693615117175	5.35543175152346	6.16519818357206	0.809766432048606	6.78950402025176	3.4420180134483	0.159486070759824	0	-0.308492793657182	0.950150865987292	0.645220137974919
Rv0132c	Rv0132c	2.29297030978154	7.47415884444256	0.876911537332263	4.83820049194564	4.80204963078798	4.24745281392882	5.40906447915609	1.16161166522727	6.77928566415931	2.96663678269129	0.249236004700726	0	-0.181563978570629	1.05847551590289	0.772148953061473
Rv0133	Rv0133	5.36092459238466	10.9985073166986	0.677615328026302	7.65400907854252	7.64254056187813	7.28598035570275	7.97346502527387	0.687484669571126	6.79186984975894	7.89556703231868	0.987394725285983	0	-0.204832094205169	0.882447422231471	0.748880837426933
Rv0134	Rv0134	5.83963373537152	9.57346718885114	0.56602204169966	7.96105391857493	7.97359412707608	7.59329968758813	8.3183327252293	0.725033037641173	6.79317583976539	3.05519657505521	0.0221975598403784	0	-0.325997058837067	0.892019100536727	0.627715872795035
Rv0135c	Rv0135c	5.45746265457711	11.6134100449711	0.782556578411167	8.11522221803413	8.00778821670855	7.65418932895396	8.46017960589658	0.805990276942614	6.79115977734409	6.0723939660902	0.924820884410562	0	-0.115757116026359	0.898313694437526	0.837955815605742
Rv0136	Rv0136	3.98522531345922	12.2077350114718	1.06217331430562	5.96215552176264	5.82392804493896	5.17148151964451	6.42183728718289	1.25035576753838	6.78070234987886	5.90030856577438	1.29772778530403	0	0.130155092903202	0.932018221402417	1.0838680245353
Rv0137c	Rv0137c	5.40831213252167	10.2047122987582	0.696371510315149	7.5554096141989	7.46213381891629	7.00382323263937	8.05736732767901	1.05354409503964	6.79151271154868	3.27998121605208	0.523683370993905	0	-0.183411403446337	0.879782913761486	0.770301528185765
Rv0138	Rv0138	3.55957400070411	9.99511711900211	0.696100940019815	6.45270279065564	6.51481867725607	5.99520958264504	6.90982736402778	0.914617781382737	6.78975732961073	4.44209423086667	-0.389411052707114	0	-0.199485404989393	0.895586345009208	0.754227526642709
Rv0139	Rv0139	3.00883795923904	8.17768203136478	0.781451877369637	6.66204414064221	6.82693166745123	6.20632787522499	7.22583969144364	1.01951181621865	6.7884695948326	4.42991110490312	-1.02350317928795	0	-0.103744011982576	0.885195889352213	0.849968919649526
Rv0140	Rv0140	5.16620324300925	14.0026864741675	1.22019373348677	7.9630946009024	7.62676323375931	7.27235050362507	8.18630401634568	0.913953512720608	6.78474872111316	6.16191030822541	1.6576006015919	0	0.32809872111896	0.892095012367811	1.28181165275106
Rv0141c	Rv0141c	5.77383479831458	12.1162109498221	0.751070837292498	8.09228746065426	8.00715804136475	7.63128206896936	8.44101411772152	0.809732048752158	6.79150510299	5.64979619134943	0.994650447907171	0	-0.14624329632613	0.897314133618628	0.807469635305972
Rv0142	Rv0142	2.91959024368541	11.1545763616072	1.22703726131364	5.9532061976055	5.83560605127603	5.14337919421485	6.5702827518843	1.42690355766945	6.77482737666215	3.52215385296345	0.554809718249088	0	0.294232566392481	0.932804694921158	1.24794549802458
Rv0143c	Rv0143c	4.87672143187987	8.09498139494396	0.475984839176508	7.03859002875302	7.14395116525559	6.78971281273464	7.34287587251783	0.553163059783192	6.79335014978668	5.40839354640491	-1.1827472376213	0	-0.399331919046094	0.875316758222602	0.554381012586007
Rv0144	Rv0144	5.69665538061286	11.8001760250121	0.911247457531447	9.15864711822491	9.20887780512827	8.68077839111487	9.76969697842433	1.08891858730946	6.79059865659872	4.47950847529801	-0.736259127133929	0	-0.035102586644459	0.946350044175906	0.918610344987643
Rv0145	Rv0145	6.20851906752045	13.222268193045	0.766572577882272	9.91391198184506	9.96696008510915	9.50835171231302	10.2895291472406	0.781177434927535	6.79265927011937	6.50551784928905	-0.503270865399539	0	-0.218883340899774	0.985455918782046	0.734829590732327
Rv0146	Rv0146	5.84768606259562	11.5614317858919	0.821750530842072	7.99367784778725	7.87813846033627	7.40738137916667	8.51165842346154	1.10427704429487	6.79051463346087	3.85153343037001	0.661426864271272	0	-0.0715086681915874	0.89325919903366	0.882204263440514
Rv0147	Rv0147	6.56683703878107	11.7699705014105	0.560079180349743	8.4391313936731	8.38940520740428	8.09340589238872	8.72433594478361	0.630930052394897	6.79353632261551	6.59194876198602	0.820228671796694	0	-0.353510692995304	0.913589873345047	0.600202238636798
Rv0148	Rv0148	6.25437476374708	11.7618355145133	0.57744644608881	8.60581901287187	8.56838790008055	8.30595239715992	8.89468029964383	0.58872790248391	6.79347151348141	6.51471285616936	0.492765950990551	0	-0.343912035931682	0.921358482020492	0.60980089570042
Rv0149	Rv0149	5.28297905529104	10.2749927505184	0.596887170508388	7.84535137263025	7.84117347392091	7.45870615965362	8.18805379137453	0.729347631720907	6.7928093203657	4.45934785987584	0.0971686625089749	0	-0.291234957750641	0.888122128259029	0.662477973881461
Rv0150c	Rv0150c	0	7.37115314486974	1.56466541897844	4.04942646113543	3.89040291390239	3.04841370692491	5.1473202317382	2.09890652481329	6.70808633085552	2.80624263729139	-0.0933927632364128	0.0279642058165548	0.412621904832116	1.15204351414633	1.36633483646422
Rv0151c	Rv0151c	2.43053059765732	7.64678217225325	0.669700045722719	4.84069980515227	4.8393743909572	4.42497219035834	5.22900584714475	0.804033656786411	6.78613452627575	4.49845505105494	0.276895528773543	0	-0.388482288312967	1.05818233403569	0.565230643319135
Rv0152c	Rv0152c	2.27262657348639	6.45734915791101	0.580606458957165	4.71471644231437	4.73957836462325	4.37944349584494	5.08191630147652	0.702472805631576	6.78794289165319	4.3796824027358	-0.302585893861454	0	-0.492266664511148	1.07287312346831	0.461446267120954
Rv0153c	Rv0153c	3.15280316764441	8.3095791219796	0.552449242025641	6.81916590052452	6.91600847443533	6.60068072712046	7.13373546682049	0.533054739700038	6.79225509600713	8.46774722242517	-1.50979653706035	0	-0.326914355299067	0.879363597324708	0.626798576333035
Rv0154c	Rv0154c	5.22703611401724	8.74855294026826	0.560728053311542	7.18347907887902	7.26482645451862	6.76418526608004	7.56995948272449	0.805774216644457	6.79263593326563	2.87990045298084	-0.220460105858017	0	-0.314042693833272	0.874770747144814	0.639670237798829
Rv0155	Rv0155	2.67822559163297	9.99433419852859	0.973921283544544	6.48039143600678	6.65521640960545	6.02891797675852	7.15874390825285	1.12982593149433	6.78370569028505	4.21235513529855	-0.874291243413313	0	0.0798835886372038	0.894037694907341	1.03359652026931
Rv0156	Rv0156	0	10.3865165256924	1.14406918790039	7.14371233028496	7.35517694706744	6.66330180835907	7.84190134770634	1.17859953934727	6.78135467730912	6.02779334268157	-1.24383223859807	0.00111856823266219	0.2692781389128	0.874791048987594	1.2229910705449
Rv0157	Rv0157	4.23674981711315	10.4598436933487	0.914271149428142	7.83798018008776	7.98390955380692	7.3810711663368	8.421100930555	1.0400297642182	6.78857496193123	4.54752260396339	-0.945839773153744	0	0.026368463833751	0.887902685594391	0.980081395465853
Rv0158	Rv0158	4.10011162350444	9.57500961903211	0.695405649721069	7.19534885686852	7.24094458106854	6.73443573213226	7.68908367410407	0.954647941971812	6.79091774000717	4.26393681075418	-0.583027665658358	0	-0.179375283457169	0.874780933178238	0.774337648174932
Rv0159c	Rv0159c	0	7.02768088204486	1.05252426806375	4.68632423554491	4.57827420942156	3.93852684454025	5.57698795989937	1.63846111535912	6.76902872429025	2.94399982539709	-0.139400600424492	0.00223713646532438	-0.0236729996093727	1.07619726767313	0.930039932022729
Rv0160c	Rv0160c	0	6.85801542059733	0.89538668455422	3.0917110175458	3.00638369906728	2.50739592603039	3.52755503109141	1.02015910506102	6.75506449835306	6.08334264893238	1.11016256639524	0.00223713646532438	-0.373890225965688	1.26927691051991	0.579822705666414
Rv0161	Rv0161	2.54128228294355	7.47249132553011	0.795926337708221	4.77088290426665	4.80477236708916	4.21924090886246	5.24139105057239	1.02215014170994	6.78176058393802	3.14470227498784	0.199966442953675	0	-0.270387150081583	1.0663134877898	0.683325781550519
Rv0162c	Rv0162c	2.51964460255655	7.56420851254294	0.800088274609693	4.99777922081924	4.88720849751705	4.51482910985347	5.38081426714956	0.865985157296089	6.78303727145403	3.5881664718543	0.473741710302489	0	-0.238643652474777	1.03873192708447	0.715069279157324
Rv0163	Rv0163	0	7.64963160172754	0.906540039973567	5.66477515905216	5.69084501951716	5.10930772344038	6.30973509031331	1.20042736687294	6.78191122802872	4.73617380666889	-0.632669285956238	0.00111856823266219	-0.0524643596041333	0.959004399577701	0.901248572027968
Rv0164	Rv0164	4.28635210683778	12.1426960314347	1.02447833974227	9.1486251044393	9.42309025948458	8.77478790892971	9.75954088867655	0.984752979746837	6.78896969458781	7.14905544949358	-1.49643232091803	0	0.0786108325886243	0.94586750715365	1.03232376422073
Rv0165c	Rv0165c	0	10.3235099254151	1.84189859145136	6.52530328254759	6.74223227248508	4.96996262540581	8.31454026032896	3.34457763492314	6.75265364764368	2.13007388438494	-0.299898459463461	0.00335570469798658	0.950256708262314	0.891641883189041	1.90396963989442
Rv0166	Rv0166	3.34440334222157	12.8211109174438	1.47166545802799	7.84108775465192	7.6348893883706	6.87539229172804	8.89991552564033	2.02452323391229	6.77796550363787	3.13182893533515	0.166345153441586	0	0.583670332402025	0.887995125625962	1.53738326403413
Rv0167	Rv0167	4.70656072687589	12.8207435551626	1.41190282859305	8.34807564557105	8.37927582534669	7.31874838235237	9.39452716492722	2.07577878257485	6.78120403538785	2.37987208667845	-0.0566283181104334	0	0.502705160485829	0.909197668107217	1.45641809211793
Rv0168	Rv0168	3.37671714860354	10.9952141896854	1.31527871742242	7.20060991472096	7.29334226106338	6.25336598833022	8.23465719599196	1.98129120766173	6.77866670535118	2.44598785900956	-0.126042798856313	0	0.440491027350363	0.874787690072056	1.39420395898246
Rv0169	Rv0169	2.94210700651025	11.6808431988435	1.48395217247174	7.70989812307033	7.84113151328898	6.58695628357543	8.86204440447232	2.27508812089689	6.77646085901917	2.74304070646111	-0.307283980300113	0	0.599880011703972	0.884072160767768	1.55359294333607
Rv0170	Rv0170	4.42205230556543	12.0407503924713	1.36901980262004	7.86801962432876	7.75087900782277	6.82876201030953	8.89743001078435	2.06866800047482	6.78058720621389	2.50488849098478	0.214938845105333	0	0.480201674406082	0.88881812821396	1.43391460603818
Rv0171	Rv0171	5.19415021660354	12.6940601755988	1.20795183560405	8.13624241152002	8.08654179671366	7.25917202530086	9.02457975207145	1.76540772677059	6.78466104276241	2.87942924428023	0.140969721113568	0	0.308706246913449	0.899245588690604	1.26241917854555
Rv0172	Rv0172	3.93745818127163	13.5166525457035	1.2672556120855	8.02314274210829	7.99579506302874	7.17170558234733	8.79499994833922	1.62329436599189	6.78308905205327	3.899498301149	0.0739506953292117	0	0.372830231729716	0.89442538035578	1.32654316336182
Rv0173	Rv0173	3.01790533783515	11.7133677643913	1.33939940622186	7.76468184551551	7.74889887374833	6.97121583074087	8.685076994142	1.71386116340113	6.78014887687136	3.46138592158055	-0.442713116906881	0	0.453693392736057	0.885706013485799	1.40740632436816
Rv0174	Rv0174	5.52707594051103	12.9345094520968	1.039530752634	9.06021395172857	8.97920076763451	8.40877044987822	9.81402320578728	1.40525275590905	6.7890629802278	3.46936955251772	-0.0646023190740665	0	0.0978732002386544	0.941657552395345	1.05158613187076
Rv0175	Rv0175	6.83067178319345	11.2256065220887	0.622706174581583	9.90234706201457	9.98707822876627	9.60982916689123	10.2747789041384	0.664949737247161	6.79366515581801	6.61340416844541	-1.34592268155482	0	-0.362114995207159	0.984821169788742	0.591597936424943
Rv0176	Rv0176	4.57016416322208	10.065202127792	0.836215806937335	8.10163771691811	8.21837864890136	7.68911619881646	8.74654209772905	1.0574258989126	6.79015575705731	4.26082510281995	-0.986999696791953	0	-0.0615035702237859	0.897719377161121	0.892209361408316
Rv0177	Rv0177	3.45473819287581	12.8582136067971	1.07095733882815	9.05023293111667	9.09795038261112	8.45263558777204	9.66445572485159	1.21182013707956	6.78854688742718	4.76273093385852	-0.269002834953889	0	0.129769696431821	0.941187642396327	1.08348262806392
Rv0178	Rv0178	5.84838000165907	11.7070112318076	0.816349022209555	8.8699381834437	9.01860780958235	8.47965866860677	9.38137039001864	0.901711721411871	6.79132132015833	4.84004383520172	-0.931609116889412	0	-0.116544862578859	0.932893884788414	0.837168069053243
Rv0179c	Rv0179c	5.00961763617047	11.1907290711691	0.929787208884848	8.32658571764197	8.46784611145449	7.83004912354737	8.95318200371782	1.12313288017044	6.78932862018727	3.35213048684769	-0.441314455597448	0	0.0216263783898539	0.908160830494994	0.975339310021956
Rv0180c	Rv0180c	4.11079569792545	9.65955195703945	0.60965392731339	6.73175658781905	6.70427138202101	6.42487920522975	7.03318156671724	0.608302361487496	6.79157264327512	6.9815764656243	0.0228749856655908	0	-0.272721970285197	0.882375897598586	0.680990961346905
Rv0181c	Rv0181c	3.03606209449902	10.9080616728937	0.965288918276435	6.72671845455353	6.68024824154227	6.23782828030914	7.16956781647525	0.931739536166114	6.78537970586178	6.15058109940711	0.356490065915314	0	0.0827193161202339	0.882569602156201	1.03643224775234
Rv0182c	Rv0182c	3.69028989383909	11.6364566892148	0.819568578692696	7.19609621194881	7.08520591254092	6.74865270191955	7.45495602691413	0.706303324994581	6.78951843814329	9.38446118423556	1.62484396504758	0	-0.0552132316278757	0.874781810320572	0.898499700004226
Rv0183	Rv0183	3.6340170596125	8.56882307030703	0.718475451163088	7.21792633692035	7.335728823886	6.9988498687667	7.6748674351833	0.676017566416594	6.79042503824165	6.65910069579697	-1.59990659709791	0	-0.156343819525718	0.874819270688807	0.797369112106383
Rv0184	Rv0184	3.97519841396069	13.0815622303912	1.01395004571036	7.57133620311892	7.50780833811514	7.07327648449918	8.04067790751339	0.967401423014211	6.7870598555476	10.1761861656462	1.33217573432313	0	0.133759809231831	0.880190236478528	1.08747274086393
Rv0185	Rv0185	4.75431776751319	12.6794029278251	0.947945397814634	7.31529074982334	7.22759692124647	6.78959187921983	7.74443723724328	0.954845358023452	6.78776416245507	11.4140484561701	1.79736021591368	0	0.0725845710024606	0.875360826812173	1.02629750263456
Rv0186	Rv0186	5.32860552078567	11.9163670065915	0.825900920098097	7.38704803820682	7.29749632105267	6.88092007273094	7.75588572335005	0.874965650619101	6.789746519461	9.00391378636868	1.62665836467194	0	-0.0503750222054838	0.876275942303581	0.903337909426618
Rv0186A	Rv0186A	6.996430491804	17.2498734148271	2.0884032031514	10.4757344351405	10.0713236195963	8.75718351892747	11.7591788432581	3.00199532433062	6.77640756546511	2.63653298950196	0.647298792744895	0	1.07108255467124	1.01732064848016	2.02479548630334
Rv0187	Rv0187	2.58446947422644	9.18180411549737	0.680414741656806	6.78676712675704	6.82741756560973	6.43635804836369	7.17558995636348	0.739231907999789	6.79044460193157	7.95495271241209	-0.890269088352777	0	-0.199967648308632	0.880382389965438	0.75374528332347
Rv0188	Rv0188	6.59213910942329	15.8453080807821	1.38502300327459	8.8266937667211	8.45067319550994	7.83479970552133	9.36061841281825	1.52581870729692	6.78418927782428	6.22392933379173	1.59046081688145	0	0.454061889249021	0.930961114025569	1.40777482088112
Rv0189c	Rv0189c	4.36205117205184	10.9468941071941	0.520309150662162	7.62395525384855	7.64353062764649	7.40321884618899	7.90360568184488	0.500386835655888	6.79332409988259	10.11292885023	-0.674094976925879	0	-0.361293355379653	0.881602506041816	0.592419576252448
Rv0190	Rv0190	6.90491963737157	12.7509949649138	1.07730582513887	9.56005726370225	9.43079040907593	8.83940739313132	10.2918675471978	1.45246015406649	6.78940807635024	2.83495780573864	0.34064934832451	0	0.110801688629633	0.966504136509238	1.06451462026174
Rv0191	Rv0191	4.56775525749461	9.36696320375012	0.789080239381881	6.80003457265451	6.70601132653875	6.28661565495525	7.18657124750404	0.899955592548787	6.78908409601206	3.42734325823463	0.584889465108382	0	-0.090870111756812	0.879950351138693	0.86284281987529
Rv0192	Rv0192	6.61241687931339	9.94827460233214	0.450516188305439	7.8118546328479	7.76699697284755	7.51735965784111	8.05159018830784	0.534230530466731	6.79406244678779	4.31437092159971	0.673290361282294	0	-0.436606017317551	0.887122205622989	0.517106914314551
Rv0193c	Rv0193c	0.408401810716975	9.86644128979712	1.02762233670368	4.60267506974176	4.48559946734146	3.8286371238203	5.42183633992961	1.59319921610931	6.77072759629269	4.65726493541574	0.458539563940153	0	-0.0583997949566604	1.08602213166034	0.895313136675441
Rv0194	Rv0194	0.882341904332212	6.94628943899695	0.892983633911734	3.32228950362213	3.16381490749537	2.74814340319181	3.71536325753736	0.967219854345551	6.76198685928097	5.32739406461121	1.26817294616017	0	-0.347850579818133	1.24083421372987	0.605862351813968
Rv0195	Rv0195	0	9.16779763978175	1.41342689093182	3.36959056369629	3.30817214223519	2.42771982663789	4.11549961160212	1.68777978496423	6.70101628654222	3.62928987740127	0.442355807173731	0.0178970917225951	0.178415509711702	1.23501138122012	1.1321284413438
Rv0196	Rv0196	0	11.9591503862239	1.89496599689676	5.97523365460197	5.97715438816662	4.35237604767977	7.20246476332969	2.85008871564992	6.74448696706826	2.79644470011476	0.29387659216978	0.00111856823266219	0.96409225177173	0.930873745125031	1.91780518340383
Rv0197	Rv0197	3.23672650092439	12.1103087087213	1.52018622018177	6.16703968994038	6.00758932073419	4.89217062189132	7.19806574887002	2.3058951269787	6.76628300881714	3.83123009398123	0.74442737706767	0	0.605251430282041	0.914934789899725	1.55896436191414
Rv0198c	Rv0198c	6.02660467244566	9.97235459543477	0.533414997761781	7.97403340619083	7.96168894264717	7.59943963209307	8.39473512808284	0.795295495989773	6.7934594546913	3.27978906497843	-0.116565719614209	0	-0.359090764890904	0.892505762652685	0.594622166741197
Rv0199	Rv0199	0	7.88777080482019	0.713200522536229	6.56543988372367	6.70122789686506	6.25938986275165	7.024870343146	0.765480480394349	6.78887338641561	14.2004545216569	-2.17054894776152	0.00111856823266219	-0.176419184744051	0.88961970728028	0.777293746888051
Rv0200	Rv0200	2.82649693343986	8.40742436056612	0.753386437662143	6.95864712470519	7.17563687745825	6.67342388267885	7.43192520000835	0.758501317329499	6.78941234009442	6.38620230863762	-1.6212526410611	0	-0.12288381868002	0.876270256342163	0.830829112952082
Rv0201c	Rv0201c	3.25318211251721	10.0655943175141	0.72491720122719	7.93842657982647	7.97185388221063	7.58284640666222	8.32347767912601	0.740631272463792	6.79131465031947	9.48966087975314	-1.19588009921446	0	-0.16627569961015	0.89119290083734	0.787437232021952
Rv0202c	Rv0202c	6.20864552526322	11.9278069301083	0.65039580179744	7.78740721581393	7.66190561154674	7.39098582470984	8.12018125019992	0.729195425490082	6.79231388597555	6.86907478172445	1.18848933724286	0	-0.23599270836319	0.88638851016063	0.717720223268911
Rv0203	Rv0203	0	10.5703300049135	1.05217637606356	7.71443779581428	7.81088439768159	7.12536696893638	8.4229676183971	1.29760064946072	6.7850208878889	9.43816598562781	-1.29067896571599	0.00223713646532438	0.167969952472621	0.884206423590943	1.12168288410472
Rv0204c	Rv0204c	3.54816422460678	8.63777586171766	0.534364297587557	6.8832732071812	6.91001565138806	6.5971859864278	7.19347454262794	0.596288556200143	6.79261824745256	5.93663186322425	-0.71982437848144	0	-0.343330359818231	0.877694657405788	0.61038257181387
Rv0205	Rv0205	2.13914645544755	7.50573980009493	0.843451391382948	5.98532535566487	6.02439779043723	5.5168631115103	6.54608043357356	1.02921732206326	6.78526773763687	4.24697484872181	-0.718428978816186	0	-0.0865433168135237	0.929994708196471	0.867169614818578
Rv0206c	Rv0206c	6.55207077200582	10.4902649825018	0.632621916211586	9.08360303364486	9.13814915087724	8.7402245824817	9.47010709797246	0.729882515490758	6.79324244470863	4.11106257862721	-0.570864332980389	0	-0.310141104653399	0.942763020864985	0.643571826978702
Rv0207c	Rv0207c	5.28326851387277	10.6420262610155	0.80685083081049	8.77394073397965	8.82333597691657	8.31908649224936	9.33347654192771	1.01439004967835	6.79138942556401	3.63793877884786	-0.530054077987422	0	-0.121783189825259	0.928634020635749	0.831929741806843
Rv0208c	Rv0208c	4.04630557468547	10.5654174474156	0.911466295065631	7.58101551948398	7.64288545581887	7.05013825570817	8.073194169604	1.02305591389583	6.78842084312518	3.85981032389366	0.0164369448467254	0	0.0310236098219655	0.880442685243666	0.984736541454067
Rv0209	Rv0209	0.41110371027482	8.91353738878547	0.846178912062211	5.47226315635183	5.49339016484508	5.12682455926166	5.84426559233842	0.717441033076766	6.78217538956128	10.2631305129594	-1.23212978429695	0	-0.132200495857539	0.97837940791975	0.821512435774562
Rv0210	Rv0210	1.79936239124224	7.85486363087258	0.676657156144174	4.93610411068438	4.92587931102474	4.61639216281304	5.24654309072882	0.630150927915786	6.78616121908279	6.57336665127182	0.126853057093812	0	-0.36991985808542	1.04657701422959	0.583793073546681
Rv0211	Rv0211	6.70024278114695	14.3836559992116	1.10852007407346	9.51852053398603	9.28787478507192	8.71513594154318	10.244623007094	1.52948706555086	6.789111432284	4.38330338269754	0.906045882873053	0	0.144172146393651	0.96434792767981	1.09788507802575
Rv0212c	Rv0212c	1.09515825831741	9.28862299457622	1.09992275008787	5.63717573102626	5.42255570650643	4.79080224939339	6.3365789324794	1.54577668308602	6.77715399863448	3.6273759004958	0.71529407645534	0	0.138387386506607	0.961535363581258	1.09210031813871
Rv0213c	Rv0213c	0	7.2464389263817	0.949888658026786	4.86186436037411	4.68788053849618	4.17895864448656	5.70124828981037	1.52228964532381	6.77551437699877	3.68012227366752	-0.0895796188790197	0.00223713646532438	-0.105786690900106	1.05567534892689	0.847926240731996
Rv0214	Rv0214	3.00985494544085	8.57680223058064	0.645809111399829	5.16422117306572	5.13473662028785	4.78413635451415	5.52140999604386	0.737273641529706	6.78802651616911	5.8282854726188	0.715304942436378	0	-0.371096412716195	1.01690552411602	0.582616518915906
Rv0215c	Rv0215c	3.54814861324452	7.12098889629833	0.510241756379365	5.77910901711846	5.79134948638558	5.51595274461805	6.10681555174032	0.590862807122267	6.79170738636493	4.58475798160399	-0.685762125303367	0	-0.438259926505829	0.948501682885194	0.515453005126273
Rv0216	Rv0216	0	7.38973400888262	0.544351119300343	5.23995764544801	5.24691883825046	4.96654703398759	5.47999885856321	0.513451824575616	6.78971506020441	13.6115017812041	-1.00439416422812	0.00111856823266219	-0.462618521263031	1.00696964056337	0.49109441036907
Rv0217c	Rv0217c	2.95200638146247	7.2982305531058	0.527449393443252	5.31100828700182	5.31682285787408	4.99904022674227	5.60207706132258	0.603036834580307	6.79075958680348	4.68863630792823	0.117551862338808	0	-0.470379746559859	0.997829140003112	0.483333185072242
Rv0218	Rv0218	2.51737104720773	7.51431324294275	0.704756044836998	4.37008646554499	4.34531157500255	3.90329684703915	4.71967011798481	0.816373270945661	6.78329668206001	6.94773548920509	1.26935849577909	0	-0.408815148694192	1.11357119353119	0.54489778293791
Rv0219	Rv0219	0	6.70412190514597	0.705498549030396	3.61809679177224	3.6381100016513	3.2392839534619	3.95627976880798	0.716995815346077	6.77409607781446	7.77446744848922	-0.251328718495304	0.00559284116331096	-0.499010301672551	1.20450885070295	0.45470262995955
Rv0220	Rv0220	5.80100783316719	10.5843158172026	0.741079067622117	8.88421824420654	8.99662017961836	8.59650362506348	9.39052169274424	0.794018067680764	6.79206725557171	5.65249908565619	-1.41451104553687	0	-0.192457956752994	0.933537024375111	0.761254974879108
Rv0221	Rv0221	3.80156581529164	9.80923983698824	0.839240817894306	7.13190448778362	7.23107371088565	6.68437751352745	7.68694648167575	1.0025689681483	6.78846516862983	5.28352878249145	-0.819559413574859	0	-0.035573506655371	0.874814324549677	0.918139424976731
Rv0222	Rv0222	0	8.87644777912688	0.90620935880877	6.80197439291395	6.94969610467313	6.39989537282229	7.38451450525087	0.984619132428575	6.78571754719443	8.05286495498723	-1.51328776881603	0.00111856823266219	0.0263204365923514	0.879888922216418	0.980033368224453
Rv0223c	Rv0223c	3.84253472121257	8.70117739375832	0.703706873168498	5.78502192609081	5.79584731450098	5.30858020711	6.12935227454988	0.820772067439885	6.78843683752577	4.47687706998996	0.64922039617052	0	-0.244253190040369	0.947960063208867	0.709459741591733
Rv0224c	Rv0224c	1.55692595853377	6.93048014209171	0.746722621341577	5.21489638835804	5.37942959236913	4.84255759121249	5.74198069153638	0.899423100323886	6.78466100042918	4.72023049474628	-1.17377103705548	0	-0.263519651408661	1.01024227275024	0.690193280223441
Rv0225	Rv0225	3.37652011698251	8.39727998294105	0.783383812215652	6.90894364593392	7.11914490647634	6.53796911764416	7.41973372872867	0.881764611084501	6.78885241798025	5.59113223095883	-1.37293977736765	0	-0.0937637341340601	0.877147546349712	0.859949197498041
Rv0226c	Rv0226c	1.34901494642389	7.84446025190777	0.921000224291482	5.46324736731718	5.60260348440007	4.98130411649312	6.09686095712488	1.11555684063176	6.7804582224636	4.20699809127376	-0.830828757119386	0	-0.0584019904887274	0.979402214780209	0.895310941143374
Rv0227c	Rv0227c	3.05011433565681	10.7150237142322	1.05591928603354	8.04820032006476	8.1553849817748	7.41298725130265	8.83055959799884	1.41757234669619	6.78675471939418	3.57193310218978	-0.651447642006763	0	0.160470340802738	0.895448945230801	1.11418327243484
Rv0228	Rv0228	1.0982548860597	7.60984094403367	0.8264011962492	5.53737869235092	5.55686140022422	5.08328029739799	6.03451096852871	0.951230671130718	6.78369145854554	6.22285082204385	-0.884852651344533	0	-0.144879619795213	0.971280816044412	0.808833311836889
Rv0229c	Rv0229c	4.41289372973936	9.48246270519319	0.791670727987742	7.72054526707101	7.7334784650476	7.24805647605145	8.3014497462437	1.05339327019224	6.79033295351504	3.62958170631444	-0.464216844958512	0	-0.0927167364890741	0.884387464476816	0.860996195143027
Rv0230c	Rv0230c	4.93348553100574	10.5748661901839	0.823555270512528	6.98644354032553	6.86021621042638	6.45410242957971	7.47012244806579	1.01602001848608	6.78889536033338	3.75725899355843	0.676101118458485	0	-0.0523226786655518	0.87587794917808	0.90139025296655
Rv0231	Rv0231	2.40122589941816	8.51509925626886	0.920169049915415	6.19773229461286	6.32875431809058	5.64890125150955	6.82984912815795	1.1809478766484	6.78404068651167	4.11358000341783	-0.799878514587979	0	0.00760217801877527	0.91256687189664	0.961315109650877
Rv0232	Rv0232	2.96723546992279	12.5180839736748	1.18566218519361	7.81266532234747	7.75252144366836	7.06748244245312	8.4668049334349	1.39932249098177	6.78407405360905	4.4969473606028	0.142131628212277	0	0.298515689314622	0.887146495878986	1.25222862094672
Rv0233	Rv0233	4.53071134543362	13.3208155483975	1.15960147717587	7.71315812849334	7.56319487757502	6.93001999113441	8.23531763164397	1.30529764050956	6.78482795090875	5.41476500080015	1.06441600242743	0	0.275432927545508	0.884168549630364	1.22914585917761
Rv0234c	Rv0234c	4.58564728054264	9.61335828487715	0.672248655339572	6.7061624683396	6.60062495395982	6.22417266367892	7.16202505791648	0.937852394237562	6.79074640577002	4.10460674066396	0.543654017218012	0	-0.21112741725822	0.883376072597792	0.742585514373881
Rv0235c	Rv0235c	0	7.12287524517602	0.901178690733726	5.05282198339257	5.09132596765576	4.47036941239464	5.73039081454863	1.260021402154	6.77824786940832	4.48448575294643	-0.639196451529074	0.00223713646532438	-0.130400868267778	1.0315795590015	0.823312063364323
Rv0236A	Rv0236A	5.9431798033204	11.9334651460573	0.866990189070063	9.33443769063753	9.47851392102304	8.90033389701725	9.96130047034799	1.06096657333073	6.79127652431908	3.45327390268685	-0.727122259829112	0	-0.0879928719398243	0.954983061009887	0.865720059692277
Rv0236c	Rv0236c	2.8822262453854	8.37130368774777	0.852083743737494	6.35601638073574	6.51377595622712	5.82243554200931	6.93013559857307	1.10770005656377	6.78635891137932	3.41347725357965	-0.653562954646092	0	-0.0493529611310616	0.901436704868555	0.90435997050104
Rv0237	Rv0237	2.84910384788791	9.2876147612655	1.0379801685616	6.91116525573067	6.99973012340317	6.29244822244193	7.6268652892395	1.33441706679756	6.78391685430815	3.59004834257523	-0.589578745423267	0	0.160876876037615	0.877103292523989	1.11458980766972
Rv0238	Rv0238	6.3836865470686	10.0796646213863	0.605683203489611	8.29906838005576	8.38304452463249	7.92799267312112	8.71038799837511	0.782395325253989	6.79301419251051	3.13906427090902	-0.365527697164548	0	-0.301154059911349	0.906837263400959	0.652558871720753
Rv0239	Rv0239	6.67876021324052	12.4886486733559	0.776900831701583	9.32070650602603	9.20517095098042	8.81558609422974	9.80861106498517	0.993024970755437	6.7922714259003	4.34480744955238	0.540419313462098	0	-0.177396661710011	0.954297493411594	0.77631626992209
Rv0240	Rv0240	3.05927448099332	8.66416918335532	0.937797008102176	6.77731489190951	6.81053692519612	6.17635620325291	7.43441610461286	1.25805990135996	6.78584821758771	3.30853277387308	-0.396713818026967	0	0.057094005554659	0.880703002547517	1.01080693718676
Rv0241c	Rv0241c	4.06172261031518	10.079757685684	0.970167592624022	7.88267353500052	7.98925982406593	7.3105373252914	8.53884171833711	1.22830439304571	6.78787685324816	3.40971272462994	-0.60221019104655	0	0.0808810765888742	0.889286516035148	1.03459400822098
Rv0242c	Rv0242c	5.39082098894297	10.5698629937104	0.995579029756568	8.06582631292502	8.12970233145298	7.39378583736064	8.78676184382364	1.392976006463	6.78799178725698	2.52102027827703	-0.171524066678616	0	0.0993937771694735	0.896185252587095	1.05310670880158
Rv0243	Rv0243	6.81087818688029	12.3386637853112	1.04945745730224	9.23286200773981	9.34583329520314	8.59478104688666	9.91909215103109	1.32431110414443	6.78917520912969	2.74658389525508	-0.158529453638799	0	0.0995012958599011	0.949956161442337	1.053214227492
Rv0244c	Rv0244c	5.49035568608834	15.6217786733753	1.46232549792028	8.50572634225328	8.3199876251496	7.47457693654989	9.4188739437167	1.94429700716681	6.78153959970327	6.0510851221769	1.10321635537355	0	0.545566307126329	0.91675919079395	1.49927923875843
Rv0245	Rv0245	5.14682753833035	10.0391516009371	0.706412437402818	7.66506140774681	7.60512839946553	7.19632171258002	8.02552764238425	0.829205929804229	6.79151176832517	3.90135728607315	0.54128817309637	0	-0.176351392301194	0.882763829704012	0.777361539330907
Rv0246	Rv0246	1.25875445017109	8.27597899482136	1.2245613829987	5.71961631582419	5.53277194352182	4.77206412552137	6.53476537293871	1.76270124741734	6.77267693344177	2.63004868842497	0.244439454805098	0	0.270597045801626	0.953964337197073	1.22430997743373
Rv0247c	Rv0247c	4.15866299101923	12.2515086428596	1.03685784350735	8.78098034517399	8.92060279122534	8.351112680379	9.32177532666334	0.970662646284346	6.78839695345814	5.85894414255431	-0.835663500810684	0	0.107915254168418	0.928942589338936	1.06162818580052
Rv0248c	Rv0248c	5.37220758269885	10.7872595780658	0.751189578300033	8.59560506895955	8.77560646839154	8.18018223430008	9.05355251843373	0.873370284133646	6.79175326835207	5.13043078879273	-0.983153784950448	0	-0.169711808794149	0.920901387094182	0.784001122837953
Rv0249c	Rv0249c	5.09975091998138	13.5230821304961	0.874854174507633	8.92676065857237	8.95459429024395	8.56025351717247	9.22004964611344	0.659796128940975	6.79099088780932	8.34515449404008	0.896940792147407	0	-0.060613111108485	0.935467285616118	0.893099820523617
Rv0250c	Rv0250c	6.20908430793045	14.9000385356689	1.26601293189806	9.48762217517749	9.48988047336374	8.7125892013805	10.1907679205367	1.47817871915616	6.78692186379044	4.72563367290886	0.555444616807199	0	0.303258927569255	0.962754004328809	1.25697185920136
Rv0251c	Rv0251c	3.97519346774504	18.3081579663525	2.41038634988452	7.97281078085056	7.2295823390866	6.31784298035693	9.09129913637096	2.77345615601404	6.75403638216077	5.14022717476739	1.3912237797507	0	1.51792681436352	0.892459535520996	2.47163974599562
Rv0252	Rv0252	3.55302456162373	10.4534094470578	1.09335690996314	6.05222559199181	5.86939965877658	5.23078575449803	6.71980919353428	1.48902343903625	6.77992068735079	3.99387848763	0.826598180086846	0	0.169089081643698	0.924267828319446	1.1228020132758
Rv0253	Rv0253	0	9.25581140358308	1.12696285513284	5.60570896149441	5.64103173890963	4.92306160941799	6.2227477725303	1.2996861631123	6.77292630905017	5.67478681161109	-0.4933221729899	0.00447427293064877	0.162513301892484	0.964449553240361	1.11622623352459
Rv0254c	Rv0254c	2.68655288515684	7.9536318327896	0.754225116583427	5.41415033988711	5.38657795012185	4.99381131036679	5.87111027139156	0.877298961024778	6.7859158696288	3.78795025880345	0.0557895820210587	0	-0.230897805811204	0.98512292239463	0.722815125820898
Rv0255c	Rv0255c	1.29178425678119	7.48611371389913	0.737256410349135	5.62649250300042	5.67919007972432	5.20862129282244	6.12824578364282	0.919624490820389	6.78650913551831	6.59710146203625	-0.991545525393459	0	-0.225256810891435	0.96251322124057	0.728456120740666
Rv0256c	Rv0256c	3.94733732838585	9.1212978429834	0.689091984459688	6.33467047618031	6.42045228915129	5.99592101472181	6.71306200478384	0.717140990062035	6.78968457271067	4.31080504561747	-0.273930571430849	0	-0.213731633415433	0.902823617875121	0.739981298216669
Rv0257	Rv0257	3.69787626092751	9.8038712385935	1.17275802458399	6.55844002341314	6.34064633310092	5.67735083670863	7.45520783179286	1.77785699508423	6.77990091137417	2.295477029012	0.36915491719928	0	0.282793600667859	0.889964423916127	1.23650653229996
Rv0258c	Rv0258c	0	8.52353735025862	0.88648755818872	5.39103908132021	5.52806087329615	4.89872324167523	5.90903211561127	1.01030887393604	6.78122545296898	4.70000379268382	-0.527897298722834	0.00111856823266219	-0.101408882483364	0.987896440672084	0.852304049148738
Rv0259c	Rv0259c	0	7.70003321519181	0.929056226307451	3.79924555390552	3.71133304986152	3.32339865623388	4.26230746491919	0.93890880868531	6.76373355304133	5.11988049248534	0.197662204653857	0.00447427293064877	-0.25333334457682	1.18238957088427	0.700379587055282
Rv0260c	Rv0260c	0	7.4902292488293	1.39592753359174	2.97791804618044	2.82900206534021	2.0246635668091	3.76012262648255	1.73545905967345	6.68121077279506	3.37181494660967	0.614909304089377	0.0178970917225951	0.112587123287147	1.28334041030459	1.06630005491925
Rv0261c	Rv0261c	0	8.08690410237986	0.967534613728729	3.31218840456589	3.19992624439063	2.73569738208854	3.77191231288436	1.03621493079582	6.75248358448193	4.80363095972899	0.65022192703727	0.00335570469798658	-0.274543660323599	1.24207827405233	0.679169271308503
Rv0262c	Rv0262c	4.4080186886248	9.7668016771297	0.759887220025829	6.96279997004964	6.92627916275574	6.43519307336513	7.44071037151367	1.00551729814854	6.78979278132944	3.27641938387451	0.336807594817532	0	-0.11632009506121	0.876207315087039	0.837392836570892
Rv0263c	Rv0263c	3.05990592013947	10.2188831256107	1.0456831872846	6.34606138062354	6.28496825960249	5.62735386357475	6.94505382696073	1.31769996338598	6.78243288113549	4.46838772156025	0.708521519615398	0	0.143604047535427	0.90207913974917	1.09731697916753
Rv0264c	Rv0264c	3.51974809780976	10.9083002734653	0.917857488051442	6.40227321345219	6.31268889386316	5.90512050586919	6.7975300840725	0.892409578203305	6.78592021893123	8.12234072861141	1.43925393781301	0	0.0193068524710728	0.898550635580369	0.973019784103174
Rv0265c	Rv0265c	4.81958055728387	9.84096500794178	0.519465271156899	6.77695612878988	6.78499889931688	6.46485569832672	7.08245337164177	0.617597673315047	6.79278810908352	6.93224504238405	0.468910808581194	0	-0.361250112671371	0.880715383828269	0.592462818960731
Rv0266c	Rv0266c	2.49467195192178	9.66246989927953	0.766753194632031	5.53138343472849	5.41721101866292	5.08046764004654	5.82126279629708	0.740795156250531	6.78643912265819	6.8847905905585	1.15979399181071	0	-0.205158658383903	0.971911853015934	0.748554273248199
Rv0267	Rv0267	0	7.79334463230895	1.85521676888279	3.56491170620615	2.76109897535628	2.15822790279726	5.57919200580151	3.42096410300426	6.66584468386196	1.99981866189011	0.694795882951512	0.00447427293064877	0.644193815889637	1.21102295299316	1.59790674752174
Rv0268c	Rv0268c	5.72564006813013	11.6837261053209	0.848120739030777	8.42119579949616	8.34549410103822	7.8363055780358	8.96929367994698	1.13298810191118	6.79069459700339	3.99377355790754	0.510436828475625	0	-0.0646068823394262	0.912727621370203	0.889106049292675
Rv0269c	Rv0269c	0	10.2931576241755	0.65140784074052	5.57827561812042	5.63139288317489	5.28857438566388	5.9444321140667	0.655857728402824	6.78827763697839	15.7306648353219	-0.421668811329862	0.00111856823266219	-0.315701662112295	0.967109502852815	0.638011269519807
Rv0270	Rv0270	6.34134625409103	11.3441369692339	0.744117969086595	8.48622452622728	8.4268142580172	8.04364544856921	8.93605929246892	0.89241384389971	6.7919029040045	3.95565290223979	0.495009331020355	0	-0.171719701446717	0.915837670533312	0.781993230185385
Rv0271c	Rv0271c	4.79113047688322	11.8000766497703	0.826294991270963	7.00020633459552	7.02553629226569	6.52039186985593	7.40192157667933	0.881529706823396	6.78897548148878	8.16358807608939	1.22493517849879	0	-0.0494133248496729	0.875708316120636	0.904299606782429
Rv0272c	Rv0272c	3.79409577436328	11.5925347802416	0.749635293400818	6.58454662054272	6.64825873519369	6.09761309684499	6.97181140472622	0.874198307881236	6.78927635219088	8.02987013215753	0.567785189049162	0	-0.139060374801467	0.888695668202286	0.814652556830634
Rv0273c	Rv0273c	3.97648210907169	12.2780373200986	0.795572107588656	6.44051857137647	6.33244092084512	5.98317590593184	6.72797169714943	0.744795791217595	6.78844570986949	10.2141995268847	1.62230392555039	0	-0.100713305155053	0.896285412743709	0.852999626477049
Rv0274	Rv0274	4.46744594516312	9.99560411807605	0.824746990351113	7.04586265473323	7.04048516758372	6.49179979561054	7.43824651573645	0.946446720125909	6.78890890831558	3.49624494273841	0.370817397611436	0	-0.0505085406891165	0.875255531040229	0.903204390942985
Rv0275c	Rv0275c	5.14636294153459	13.5706289023844	1.38803268499203	7.95813356654691	7.66338797078924	6.96415443612488	8.62131839576897	1.65716395964409	6.78118403361852	3.94330211553312	1.04494749374838	0	0.496121822856508	0.891910862135524	1.44983475448861
Rv0276	Rv0276	5.4764579150107	12.0949817920347	1.14606313973916	8.92234242519837	8.83477748914705	8.0486572321689	9.73213711877591	1.68347988660701	6.78748745561323	2.81707666128716	0.243796944482624	0	0.210797307548023	0.935265832191134	1.16451023918012
Rv0277A	Rv0277A	4.73769988929592	13.0087150903292	1.08186689843854	10.2054262521748	10.3764687123807	9.8651465365664	10.8487051361744	0.983558599608044	6.78972610622356	6.52175726326805	-1.41138072677575	0	0.0801109974906591	1.00175590094788	1.03382392912276
Rv0277c	Rv0277c	4.33304305117387	12.2981049755366	1.17588900555052	8.60270318210604	8.82675348877832	7.95864418714107	9.26327861415203	1.30463442701096	6.78599991185735	3.5224555420112	-0.6064923374562	0	0.254669620649178	0.921219384901343	1.20838255228128
Rv0278c	Rv0278c	0.818050006691177	8.06480152459618	1.28902097708291	3.68466199210284	3.59164421073031	2.83579354225075	4.23453398891818	1.39874044666743	6.73560426364873	3.89233400328049	0.730570277342311	0	0.0926528180040289	1.19636815907888	1.04636574963613
Rv0279c	Rv0279c	1.21292730430081	9.51074155960639	1.46023867360557	5.08072411559458	5.16208933638576	4.14183620590196	5.95312218532482	1.81128597942286	6.75248018141796	3.22640615518611	0.0361946324214046	0	0.432320389153916	1.02791828445165	1.38603332078602
Rv0280	Rv0280	2.40726880634922	12.4395364181176	2.14777097208929	7.63133296680083	7.47970783645069	6.1352636853147	8.61515691431732	2.47989322900262	6.75646936204237	2.83979573004046	0.4698731459404	0	1.26596332183433	0.881807650254953	2.21967625346644
Rv0281	Rv0281	4.87053076707552	12.3860326271138	1.17947220192696	8.70088262324069	8.40497961297925	8.07866134581113	8.84332962643331	0.764668280622173	6.78705103625536	5.4102693879426	1.57658887574497	0	0.254004187016906	0.92546801491005	1.20771711864901
Rv0282	Rv0282	6.64823821921677	14.5020360408509	1.32288732564085	10.3951057335162	10.202000905418	9.55850966920507	10.8836621245623	1.32515245535727	6.78780443413475	3.74377600105293	0.766603704162789	0	0.310249257261373	1.01263806837947	1.26396218889347
Rv0283	Rv0283	5.32911850048765	14.2665773957693	1.3946754402376	9.34529509076374	9.15546225871837	8.50959353275377	9.91804276548241	1.40844923272864	6.78486715272391	4.04325767598994	0.788629909777994	0	0.439148982895969	0.95552645734163	1.39286191452807
Rv0284	Rv0284	3.9935606153948	14.1273780452751	1.38917976296326	9.090579804322	8.9138039909941	8.29396543594449	9.72684636660301	1.43288093065852	6.7839759125761	4.76065956808427	0.278038500939477	0	0.446085828577571	0.943093934385693	1.39979876020967
Rv0285	Rv0285	0.40553093421372	12.6860914216789	1.78486784772214	8.66020751070593	8.79901687903779	8.17868531617984	9.52347677247346	1.34479145629362	6.77076494594214	6.29078383229704	-1.25584745289344	0	0.861134318520128	0.923733529202016	1.81484725015223
Rv0286	Rv0286	2.83343093525235	12.8711616398425	1.5316570582699	9.00287170620634	9.09112002220295	8.06046144519046	9.98062627922173	1.92016483403127	6.78021759359001	4.70418755989191	-0.678491651635284	0	0.592684065299976	0.93897299296992	1.54639699693208
Rv0287	Rv0287	2.2045239632856	13.8513937923921	1.74400036373845	10.5721900357433	10.7283010454433	9.69533353203889	11.5180701372707	1.82273660523181	6.78063243622655	6.25446676734463	-1.14997217707044	0	0.72103814634793	1.02296221739052	1.67475107798003
Rv0288	Rv0288	3.2643440722182	14.4135429023724	1.62578098124745	10.9522250299735	11.036697659405	10.2658815480726	11.6844868870018	1.41860533892923	6.78371634215819	6.3725085646802	-1.12025795068542	0	0.580244256322748	1.0455367249247	1.53395718795485
Rv0289	Rv0289	3.59502363540008	14.5296555849307	1.57909288586844	10.0833907113605	10.168468806191	9.17048907703088	10.8294108465211	1.65892176949025	6.78285508707864	4.91636614624077	-0.433096299576468	0	0.584228013380732	0.994864872487704	1.53794094501283
Rv0290	Rv0290	1.4675008786671	14.3570814801645	1.73109338698221	8.99020998435972	9.00337100354315	8.14413887739662	9.89026505538152	1.7461261779849	6.77584690797746	5.04754081740319	-0.404034452405429	0	0.792708191518616	0.938385195463596	1.74642112315072
Rv0291	Rv0291	2.18528272237387	14.4464547423976	1.70023034234327	8.88422877833125	8.98567154191831	7.85610631292444	9.90889180994458	2.05278549702015	6.77623810226524	4.63267790458781	-0.401065983059617	0	0.766692842644126	0.933537499699146	1.72040577427623
Rv0292	Rv0292	1.32054631403261	12.1060260925392	1.58096356008428	8.05735169803787	8.07404801988689	7.45103932873858	8.7024625525085	1.25142322376992	6.77451582269988	5.57607338513093	-0.700432192706661	0	0.685133947952505	0.895829612131771	1.63884687958461
Rv0293c	Rv0293c	5.18340397870485	10.4333893419455	0.887261379539077	7.61601850707705	7.58097006012704	6.9776760366713	8.11899411223474	1.14131807556343	6.78897645577001	3.3052725436827	0.370883502745477	0	0.0058777716506605	0.881383607888417	0.959590703282762
Rv0294	Rv0294	0	7.01407383160209	0.995285187318248	4.6173185452793	4.52066060540144	3.82584070120058	5.42802498810487	1.60218428690429	6.77134040200939	2.92529717113294	-0.0392341874580206	0.00223713646532438	-0.0890137067033454	1.08429889402159	0.864699224928756
Rv0295c	Rv0295c	3.34687298455982	8.50571298633971	0.756414134381768	7.12856962139977	7.29534158871791	6.80968124802444	7.62462636142196	0.814945113397518	6.78959164691953	8.26973245087786	-1.87061502892113	0	-0.118408273402027	0.874822407783794	0.835304658230075
Rv0296c	Rv0296c	2.63997289403674	9.1723679717829	0.791518811097144	6.514205153448	6.61765953307219	5.9899592632855	7.05146423611819	1.06150497283269	6.78814301362219	3.32193314450307	-0.398293776934905	0	-0.100701893151713	0.892220704248857	0.853011038480389
Rv0297	Rv0297	3.52054196346889	11.3085250050023	1.09108099570596	7.43704792027545	7.38110154747518	6.82990123642681	7.9776420709469	1.14774083452008	6.78481370948458	5.11481802635942	0.136891147193548	0	0.213940422616621	0.877140573089336	1.16765335424872
Rv0298	Rv0298	6.97885578099548	13.8578375757835	0.808616715543733	9.49798362701226	9.47755784778162	9.0307964966032	9.90735022025641	0.876553723653217	6.79215040201776	7.24782992573104	0.899167335730842	0	-0.154670830573427	0.963287546117161	0.799042101058674
Rv0299	Rv0299	5.5133803921204	10.7056343428712	0.782411540085277	8.95589203285662	9.07026620826547	8.52196059794925	9.46166074329044	0.939700145341195	6.79177270506709	4.43718406357439	-0.867002911937264	0	-0.154389689250364	0.936801229335641	0.799323242381737
Rv0300	Rv0300	5.22346596702859	13.2067594434313	0.797288095227776	9.12141948304977	9.24660270155733	8.68021241695178	9.61276842947943	0.932556012527646	6.79179177012844	6.41966360976533	-0.570351184173129	0	-0.147274928322556	0.944563023550332	0.806438003309546
Rv0301	Rv0301	5.9342834346074	10.4969940131154	0.80784577987231	8.52587633681657	8.61274466432424	7.97635537773243	9.05344044315441	1.07708506542198	6.79115933628878	2.83014402832716	-0.298261596013777	0	-0.109858280907435	0.917704060779745	0.843854650724666
Rv0302	Rv0302	4.72185316966484	11.9821168303279	0.893341608992145	7.59573009328863	7.61353893453695	7.0412111667149	8.08824189893615	1.04703073222124	6.78887211486157	4.94009995894249	0.538414981112079	0	0.0125084984938356	0.880833110498309	0.966221430125937
Rv0303	Rv0303	4.14729600203393	10.6481120044096	0.790677896063828	6.18444828069319	6.19965750390202	5.68164245425399	6.61571988094783	0.934077426693835	6.78767001405284	5.86716224730429	0.686595041038568	0	-0.12290657625158	0.913584472315408	0.830806355380521
Rv0304c	Rv0304c	1.33489789868743	6.93493746251883	0.961704497894093	3.95501733359849	3.85842725167766	3.26989521996026	4.63585672522204	1.36596150526179	6.76609057998331	3.01843165613717	0.324813309992247	0	-0.201760068821604	1.1634645667157	0.751952862810497
Rv0305c	Rv0305c	3.38456090829282	8.27070215207954	0.807119193311581	5.24225784688997	5.1836173339871	4.70960627253672	5.74780184165704	1.03819556912032	6.78398682292802	3.29700906653913	0.43119361299962	0	-0.199551101125836	1.00667029443742	0.754161830506265
Rv0306	Rv0306	1.28503218041066	7.50360465311398	0.96259401672364	4.29744663472433	4.22424718230193	3.60658039105809	4.92855330999395	1.32197291893586	6.77079690526057	3.35166399561569	0.43151505118979	0	-0.159645638479917	1.12223965520356	0.794067293152184
Rv0307c	Rv0307c	3.76273707728554	9.25414535322881	0.898501576328009	6.41425787847317	6.26784307937905	5.74698462761299	6.88005381908351	1.13306919147052	6.7861554320154	3.18257696804198	0.747255342245464	0	0.000672431247375704	0.897829145080634	0.954385362879477
Rv0308	Rv0308	4.18154013063367	10.3553035748467	0.755779996569536	7.91048987573305	7.91307325724413	7.45253551949819	8.39029153635548	0.937756016857286	6.79110704873468	3.78633476703017	-0.0769341161835631	0	-0.134433776621664	0.8902137731912	0.819279155010437
Rv0309	Rv0309	6.03507555928444	11.4672933767322	0.819630453985993	8.99170284064035	8.9736501430327	8.46806891809102	9.52039554333125	1.05232662524022	6.79151931392781	3.66582839802216	-0.11488845998194	0	-0.118823950109052	0.938454404095045	0.83488898152305
Rv0310c	Rv0310c	0	9.78591407182039	1.45500133210272	5.5745342230904	5.30645135849166	4.60865601088379	6.22630077363384	1.61764476275005	6.76103089512303	3.37964270055173	0.4745997536337	0.00335570469798658	0.4875202240149	0.967481108087821	1.441233155647
Rv0311	Rv0311	3.09635615997348	9.04826727995545	0.996948219397788	5.47431918051931	5.19634675830569	4.7734036572281	5.94360157353179	1.17019791630369	6.77991066928281	3.7587626356397	1.04893740305356	0	0.0188007793887689	0.978147440009019	0.97251371102087
Rv0312	Rv0312	1.67438311027481	9.51176901837841	1.08729693729506	7.01272131212155	7.14676846124018	6.41084374918212	7.82453810620727	1.41369435702515	6.78295270269381	3.94942887014688	-0.778045104024409	0	0.211729233587282	0.875567703707777	1.16544216521938
Rv0313	Rv0313	6.93666988163597	12.7521425829895	0.824134293952895	9.60350105586725	9.44642307418471	9.20794505310267	9.85312417207503	0.645179118972353	6.79212728035436	5.27802866581848	1.15325480668237	0	-0.144641286764815	0.96877558071771	0.809071644867287
Rv0314c	Rv0314c	4.84864565698612	9.98397933552214	0.677141074355111	8.05735274739783	8.197191525843	7.68127441579589	8.56664085464062	0.885366438844728	6.79204915017901	4.59023396004191	-1.08364917702639	0	-0.218688581629265	0.895829655984376	0.735024350002837
Rv0315	Rv0315	5.98366569640697	11.0236653239069	0.971360208496652	8.73767886594781	8.89341651631306	7.96942486225204	9.5069126508065	1.53748778855446	6.78943479333578	2.35479159531952	-0.291216009711101	0	0.0443059471385914	0.92705426135806	0.998018878770693
Rv0316	Rv0316	3.62751813983939	11.0211907601462	1.08362594668699	7.24344028010597	7.34871410049044	6.52529557846466	7.97529606872183	1.45000049025717	6.78423550317132	3.26512590536924	-0.255014230720523	0	0.208735540988235	0.87489040569876	1.16244847262034
Rv0317c	Rv0317c	5.58736301540506	9.15984478353174	0.567468022100716	7.53879433525324	7.53559081280599	7.23805664082134	7.86567589698617	0.627619256164825	6.79285513225442	3.28104944509543	-0.165428866117778	0	-0.311901349019153	0.879369371119869	0.641811582612949
Rv0318c	Rv0318c	1.32633419164553	7.00043918522389	0.652042625790246	4.77570833173725	4.7854067061459	4.38484647418912	5.18007342079776	0.795226946608643	6.78618589076685	4.59867277307401	-0.12347737865585	0	-0.413708329660616	1.06575095545086	0.540004601971486
Rv0319	Rv0319	3.17113074589115	10.4887700364018	0.584560583921307	5.80951972917729	5.84739625868967	5.48200379691611	6.14729821816065	0.665294421244536	6.79067964203107	12.5831506857431	0.699997792578662	0	-0.36115949127868	0.945720075199987	0.592553440353421
Rv0320	Rv0320	0	9.51599382619592	1.06978748701303	4.8262184750533	4.8990739706467	4.14434318576928	5.61150246183616	1.46715927606689	6.76799298100355	4.84598499029045	-0.553069151403282	0.00447427293064877	0.00991491899576391	1.05987256801726	0.963627850627865
Rv0321	Rv0321	3.79087701000419	9.28236486006052	0.634914426995564	6.48163820666622	6.59485899192469	6.16189424412024	6.87691733576152	0.715023091641283	6.79077974166126	4.67691484350715	-0.606074155398148	0	-0.259054831026779	0.893969258022343	0.694658100605323
Rv0322	Rv0322	0	9.02478843853189	0.790285204996977	4.35897926943709	4.31956261261322	3.8929415012448	4.80140144894909	0.908459947704292	6.77861302552335	7.02688037363507	0.211773007951613	0.00111856823266219	-0.324609568256967	1.11489477325394	0.629103363375135
Rv0323c	Rv0323c	2.00447894682373	8.36094338211485	0.707301542527535	5.25201910558134	5.13584185835137	4.86188406988558	5.55718841292107	0.695304343035488	6.78683639044437	6.32541455645936	0.866613747585589	0	-0.298100595514716	1.00540213804225	0.655612336117386
Rv0324	Rv0324	2.47763529567156	9.65697605482987	1.03831288002403	5.04307876926142	4.81899908273	4.41006558182174	5.42201436282053	1.01194878099879	6.77587422583297	6.01669294355687	1.39605886281689	0	0.00545954513254787	1.03285333489148	0.959172476764649
Rv0325	Rv0325	0	8.32957026065645	1.094059723475	5.00408062536995	4.8717031023217	4.48622259414811	5.51776134963368	1.03153875548558	6.76727579784984	7.09563140019075	-0.41414155285822	0.0100671140939597	0.0561405683510359	1.03791915512397	1.00985349998314
Rv0326	Rv0326	0	9.27727355163112	1.03067824654632	4.60758743343002	4.49134431770877	4.11228474831569	5.00828877971525	0.896004031399561	6.76844495963833	6.40143907229933	0.195213625743558	0.00559284116331096	-0.0547656457353125	1.08544389228164	0.898947285896789
Rv0327c	Rv0327c	0	11.2690484770717	1.26694515249994	3.61505670019432	3.54750010537265	2.68685058547506	4.26694456946154	1.58009398398648	6.73546277095044	6.0695371845501	1.02572118149791	0.00447427293064877	0.062064179095265	1.20488097340467	1.01577711072737
Rv0328	Rv0328	3.68348709179285	12.6633436582633	0.959602043657077	6.31734687090847	6.14663191050718	5.77978555459361	6.75434390309943	0.974558348505823	6.78468323585288	7.62502046606243	1.30951067931338	0	0.0556268808391285	0.903975162817948	1.00933981247123
Rv0329c	Rv0329c	0	7.13328945124752	1.13536457058475	3.82790909336552	3.6608018000909	3.07927174107943	4.60876158787152	1.5294898467921	6.74765679455941	3.69218514319862	0.112476462867114	0.00894854586129754	-0.0435355366378789	1.17890010722263	0.910177394994223
Rv0330c	Rv0330c	0	8.25561853190429	1.01984060908116	4.33849795158317	4.34091202278052	3.79381909941156	4.83689521057628	1.04307611116472	6.76645839230613	5.82556948920315	0.293686991111083	0.00335570469798658	-0.0974966129737536	1.11733722205492	0.856216318658348
Rv0331	Rv0331	2.11244281113826	11.9580920213051	1.13836362606066	5.27962465079795	4.99505150423068	4.69171172758401	5.44127114615495	0.749559418570939	6.7753697220922	12.7998741799413	2.61996166779747	0	0.136526665557855	1.00183696050281	1.09023959718996
Rv0332	Rv0332	3.27132480330106	11.502814939737	0.778215946185182	6.67680238361258	6.63094196837941	6.29960850972027	6.99242884971684	0.692820339996572	6.78918428717812	13.0083666750968	1.60500801298982	0	-0.106357531253188	0.88457347743837	0.847355400378913
Rv0333	Rv0333	4.61975541610709	10.5067956908829	0.710018592651914	7.07898896204409	6.96143996089753	6.64267680252945	7.4866748296686	0.843998027139147	6.79081113356946	5.9362676374505	1.03036953868739	0	-0.165007277818142	0.875025870470056	0.78870565381396
Rv0334	Rv0334	4.03429572491517	9.16244235655346	0.601698809659455	6.3106910676921	6.17507315606501	5.94002711997482	6.58107048393978	0.641043363964953	6.79129230858723	4.95110006895922	1.09138160248607	0	-0.302725020528743	0.904423830188197	0.650987911103359
Rv0335c	Rv0335c	0	7.60935175260497	1.35043373909818	4.2507824495017	4.28632716957286	3.37693662455677	5.21088238861574	1.83394576405896	6.73675756325142	3.47910216971211	-0.382798849511511	0.0100671140939597	0.222610326989368	1.12782341210881	1.17632325862147
Rv0336	Rv0336	0	7.44248010947534	1.10556448769863	2.04702746896428	1.9465133515758	1.37758061481193	2.49044243796763	1.1128618231557	6.65449234261217	6.54052683477175	1.35177708264841	0.0167785234899329	-0.292772711983804	1.39833719968244	0.660940219648298
Rv0337c	Rv0337c	5.49412010838801	11.6755211090527	0.679971387168218	7.98245245444344	7.96493735221026	7.63282034823122	8.36915955144104	0.736339203209814	6.79211171608826	6.83094498178613	0.561049568970182	0	-0.212854833677095	0.892826220845313	0.740858097955007
Rv0338c	Rv0338c	6.20029534334101	10.7080205124928	0.642746123105275	8.58361224895797	8.6657941363397	8.26008978962952	8.97753335918553	0.717443569556002	6.79286180452088	4.23706806078555	-0.454312210589847	0	-0.277614547459517	0.920360670564792	0.676098384172585
Rv0339c	Rv0339c	3.60406071397421	8.2656300449208	0.601323113158305	5.70340373880301	5.6487176458345	5.31512827451516	6.01420234767961	0.699074073164446	6.79024033984752	4.87698562974099	0.680429657241808	0	-0.354131804790232	0.955454917948538	0.599581126841869
Rv0340	Rv0340	5.06392279033353	10.6250397870158	0.95765440604791	7.20697342908721	6.96116374899713	6.56830752042859	7.72484791360564	1.15654039317705	6.78714004220242	3.56574978092893	0.856068299091968	0	0.0828567526373273	0.874797653410583	1.03656968426943
Rv0341	Rv0341	1.70615269508292	15.0345457355714	2.39869080250196	8.62955184071269	8.37450081685384	6.72839200391732	10.305863953586	3.57747194966873	6.75696235646701	2.42722825715485	0.306628980903331	0	1.47628319374437	0.922407608757591	2.42999612537648
Rv0342	Rv0342	5.66768150143872	12.021482767428	1.51620584592322	7.76572756769763	7.21549754674467	6.59536105507109	8.59791711093281	2.00255605586172	6.77765538973475	3.11129325767396	1.04853324207348	0	0.630468448958934	0.885737396964282	1.58418138059104
Rv0343	Rv0343	3.76175008577557	10.7347098813266	1.17233207041035	7.05228204467345	6.83239536222512	6.26096086950748	7.54158912794503	1.28062825843755	6.78229567607332	3.52097058569893	0.778578624446757	0	0.297127283117039	0.875204787293313	1.25084021474914
Rv0344c	Rv0344c	0	8.56067272750308	1.09838236418583	5.15104736064102	5.30921771079674	4.47578061414176	5.91631103787294	1.44053042373118	6.77014628751865	4.35523100722672	-0.704605535097778	0.00335570469798658	0.0797387734015447	1.01864359078429	1.03345170503365
Rv0345	Rv0345	1.88262822814996	8.72999372528563	0.826800537984416	6.52525873742468	6.50436340584178	5.95127893859243	7.22782554462801	1.27654660603558	6.7873898405807	4.43362070423066	-0.495326054258704	0	-0.0648436512753219	0.891644189259738	0.88886928035678
Rv0346c	Rv0346c	4.16980295007242	10.598698431956	0.875257384894212	8.08582497048601	8.26973754479195	7.7036904511225	8.66229470642581	0.958604255303311	6.78957863658156	4.37295593082536	-1.02138204885703	0	-0.0217785526857287	0.897035937579941	0.931934378946373
Rv0347	Rv0347	4.4789366040441	9.64160243920504	0.808791598776994	6.20777298930465	6.05053893135908	5.68453783271078	6.502223488712	0.817685656001223	6.78763057860815	5.77389242987156	1.40391892007499	0	-0.103013679287768	0.911805278064762	0.850699252344334
Rv0348	Rv0348	2.14303391381401	9.75720713672072	0.984852351678935	6.08961717461159	6.00770079569427	5.41594468502644	6.7151346965092	1.29919001148276	6.78271195209691	3.60250741418823	0.386266208128038	0	0.0636994417473842	0.921152909931551	1.01741237337949
Rv0349	Rv0349	3.98415539864574	9.09340350857113	0.718433761619939	6.19649768601775	6.15034373734551	5.74786215160418	6.5572051364065	0.809342984802321	6.78906502805216	3.9984258100313	0.500063994214827	0	-0.194227209134446	0.912660970754385	0.759485722497655
Rv0350	Rv0350	6.13678240865377	16.131715084758	1.47646033223511	9.95705381565834	9.86356008720142	8.97144349850736	10.5978500444586	1.62640654595119	6.78509034761398	5.65441414821291	1.02303699089798	0	0.488628089723055	0.987832242512055	1.44234102135516
Rv0351	Rv0351	4.34157590156537	15.6073429152048	1.60433498157022	9.43501678252879	9.43100758998791	8.32990115559403	10.3912488016668	2.06134764607275	6.781400069842	4.53505180645055	0.513839543186815	0	0.6442745672204	0.960060414349821	1.5979874988525
Rv0352	Rv0352	6.16769105535704	14.2618451215507	1.1606897272474	8.9706473552352	8.89770790199185	8.20275700033432	9.53237018627337	1.32961318593905	6.78766608817502	6.72589540301521	1.24455161842956	0	0.223209107943278	0.937480619304124	1.17692203957538
Rv0353	Rv0353	5.72026097133644	12.6789717633809	0.968742717081463	8.23799611150033	8.12755168975588	7.57595626568704	8.7599163757493	1.18396011006226	6.78903300874111	6.16111438192353	1.16600290428098	0	0.0648133467220328	0.90392937035943	1.01852627835413
Rv0354c	Rv0354c	0	10.4996475115221	1.90950940042739	5.36704357876687	4.86518987253712	4.15003990136116	6.90045505573783	2.75041515437667	6.72648929723148	2.76333659425528	0.185466965506479	0.0156599552572707	0.918684803848313	0.990824596579075	1.87239773548041
Rv0355c	Rv0355c	2.33811241551981	7.73145971409205	0.707469566941068	5.04837578236557	5.05425625069554	4.60002467599382	5.4425526292905	0.842527953296677	6.78586581795555	4.6532680592591	0.259480646989894	0	-0.324691610029932	1.032161176971	0.62902132160217
Rv0356c	Rv0356c	3.07750732589171	7.91388357786222	0.855849178204972	6.04047628135102	6.01375147937988	5.54406266972647	6.7111809416937	1.16711827196723	6.7853599656362	3.19215936699152	-0.409215735604244	0	-0.0694108563626774	0.925260034567649	0.884302075269424
Rv0357c	Rv0357c	3.74113294086758	9.09485001259417	0.642077462859275	6.30200287787502	6.29965311336955	5.98607674138363	6.65616412316814	0.670087381784509	6.7904528219104	4.34520184584266	-0.156720577490684	0	-0.262937279430099	0.905014742289375	0.690775652202002
Rv0358	Rv0358	1.43430680555932	7.67098818919601	0.841918997699022	4.57600669535225	4.52929262029688	4.13110972835705	4.96951312552886	0.83840339717181	6.77846918602558	4.61100185086765	0.164948176337674	0	-0.247244999874716	1.08916399757374	0.706467931757385
Rv0359	Rv0359	1.07898731465129	7.15848805032139	0.838344981359974	4.993962064935	5.08559221402007	4.55607158060318	5.59387952124622	1.03780794064304	6.78062819449849	4.21974098215476	-0.777096352033267	0	-0.200878405078141	1.03922338643811	0.752834526553961
Rv0360c	Rv0360c	0	8.71784787033175	1.14368612616665	5.44443181716909	5.38108498130401	4.80150409715081	6.09984474646579	1.29834064931497	6.77162941963212	4.75352940788001	-0.236893386574408	0.00335570469798658	0.162120786418679	0.981565339747966	1.11583371805078
Rv0361	Rv0361	5.15419744464823	9.84102329475555	0.624857716485313	8.02158266496176	8.04605556731476	7.7016374553963	8.42668368028342	0.72504622488712	6.79261869088596	4.25957697971728	-0.535877551848706	0	-0.269504878336292	0.894362594821605	0.68420805329581
Rv0362	Rv0362	0	7.95496384775949	1.03615142247997	5.38611171230578	5.40533460523741	4.6701984443693	6.08013931169005	1.40994086732074	6.77608383290789	3.52640217466355	-0.330272483664842	0.00111856823266219	0.0476575837026481	0.988493838777326	1.00137051533475
Rv0363c	Rv0363c	6.45447299053097	10.2276531731212	0.616743076406624	8.48718998849549	8.48454937927598	8.1918973161162	8.8510153430753	0.659118026959097	6.79303607600498	4.02776327113069	-0.353207503840746	0	-0.299140362754481	0.915883439161105	0.654572568877621
Rv0364	Rv0364	3.44166894903999	12.9641968190733	0.882908375112288	7.96160199372224	8.06969881682279	7.63897916789695	8.41405753360092	0.775078365703964	6.78916634838943	10.6116833443258	-1.01502128843155	0	-0.00913109107966292	0.892039466191951	0.944581840552439
Rv0365c	Rv0365c	4.43306282354844	8.70782953961234	0.546000034653896	6.03877604635732	5.96284861633601	5.71943887507607	6.29617919706515	0.576740321989077	6.79170283246307	5.1076044838919	0.859182656146932	0	-0.379404087460991	0.925404122114887	0.574308844171111
Rv0366c	Rv0366c	0	10.1145531904981	1.15384229802913	5.36955123314342	5.31908125910199	4.64205403632903	6.10389204647426	1.46183801014523	6.77094376297517	4.85938919811887	-0.110169135649565	0.00223713646532438	0.16332588733719	0.99051641069194	1.11703881896929
Rv0367c	Rv0367c	1.13331040954841	11.6829257252441	1.26627764540644	6.89124816636403	6.97767559665534	6.13675195255156	7.5190729400178	1.38232098746624	6.77751521856821	6.1156025605002	-0.47398201998731	0	0.388760086607027	0.877517558799411	1.34247301823913
Rv0368c	Rv0368c	0	7.72552559526731	0.971638534290138	2.99241853070785	2.87047208284375	2.50095852593827	3.27334284305532	0.772384317117048	6.74551492045214	7.85196158169921	1.44489329897641	0.00223713646532438	-0.309909074767089	1.28154760905723	0.643803856865013
Rv0369c	Rv0369c	0	7.53655671593877	0.733710648696693	4.67967510977053	4.63454558171133	4.23101406118238	5.1049298041249	0.873915742942526	6.7828949889606	5.53033385518418	0.0385526268615438	0.00111856823266219	-0.343265882601696	1.07697653129839	0.610447049030406
Rv0370c	Rv0370c	0	6.92120489686043	0.932246606066845	4.13654216282159	4.08333735273133	3.51619741532937	4.68156373605342	1.16536632072405	6.76974278466466	3.64779206951747	0.244729605681513	0.00111856823266219	-0.209293972087276	1.14154057815412	0.744418959544826
Rv0371c	Rv0371c	0	7.37872850319617	1.12898217504879	2.17744359305357	2.08909170584865	1.58029089634707	2.5533237457224	0.973032849375324	6.65409227802523	6.81459658319188	1.24374712126025	0.0503355704697987	-0.253304532118189	1.38228670716698	0.700408399513912
Rv0372c	Rv0372c	0	7.32121133654252	1.14536616544123	2.64263126214345	2.49836582902542	1.97294801298601	3.12874898523632	1.15580097225031	6.70005576581575	5.23914756870355	0.99068298819569	0.0178970917225951	-0.179455609133269	1.3248217745745	0.774257322498833
Rv0373c	Rv0373c	1.3016086288587	7.19147378137255	0.938086860678722	3.79830673237919	3.64100462012021	3.15000723501825	4.19889367070999	1.04888643569174	6.76663954173451	3.98168200906296	0.954130294667261	0	-0.24441705264574	1.18250391332446	0.709295878986362
Rv0374c	Rv0374c	0	7.15195160375598	1.10301139681681	2.96417437538279	2.81493766240473	2.31010670592748	3.42902240386392	1.11891569793644	6.72242518817436	4.868235541083	0.732172910879153	0.0178970917225951	-0.182028406824325	1.28503980364114	0.771684524807777
Rv0375c	Rv0375c	0	7.5439096223096	1.05341927999825	3.26612903709564	3.06734258710565	2.58382597475365	3.66301146744838	1.07918549269473	6.74619295298719	6.15765956571106	1.33551870880541	0.00447427293064877	-0.194334227764623	1.24775350776288	0.759378703867479
Rv0376c	Rv0376c	0.97552583693733	7.59242027158654	0.97074635137933	4.35355044198583	4.15973163676997	3.71160826109659	4.84141736510483	1.12980910400824	6.7716677681522	3.86269713351842	0.819032414998715	0	-0.14479559543643	1.11554194681576	0.808917336195672
Rv0377	Rv0377	2.69602857693334	8.97941163562907	0.690988075465646	5.39267000941075	5.34445759512648	4.93417605430677	5.8435136935687	0.90933763926193	6.78754771137325	4.10442194121705	0.374264610272988	0	-0.296711087899332	0.987699163364978	0.65700184373277
Rv0378	Rv0378	0	9.2128885335432	1.60531045218978	3.07192341235353	2.98288584493891	2.11857448485708	4.00618608365714	1.88761159880006	6.63777799359111	4.89601234853665	0.6591605341523	0.0693512304250559	0.333589022153801	1.27172143003597	1.2873019537859
Rv0379	Rv0379	3.38324645876964	11.8903209594626	1.15388691385714	8.39724519204907	8.49100532265924	7.74097191746623	9.18521974125446	1.44424782378823	6.78580034895281	4.51076971326101	-0.700855398296635	0	0.242314031996309	0.911572881860835	1.19602696362841
Rv0380c	Rv0380c	1.61481617313221	9.21329530333265	1.11621797302012	5.84278872968901	5.9062535697186	5.25874071051361	6.59343678946392	1.33469607895031	6.77630700262619	4.15323034850582	-0.492940280826394	0	0.173526868087798	0.942691104932319	1.1272397997199
Rv0381c	Rv0381c	1.83210434774369	10.3081001176806	1.01401940900207	6.17268090234065	6.239668922597	5.68937209653905	6.84185963632331	1.15248753978425	6.78169816587218	5.54714766705956	-0.206306156375346	0	0.099524231829448	0.914495177172619	1.05323716346155
Rv0382c	Rv0382c	4.27866246919336	12.5446889391391	0.831561450221005	7.90681066719345	7.88673615673576	7.52202490432918	8.28901696553736	0.766992061208178	6.79027059524226	9.52025501858266	0.896189511872242	0	-0.058526885332438	0.890088335553443	0.895186046299664
Rv0383c	Rv0383c	6.24656636785172	14.0743528612421	0.768268141913492	9.27990751985744	9.26112981640858	8.93755154917932	9.6322845823262	0.694733033146877	6.79234201962628	12.6787692865757	1.07745646938417	0	-0.184003377848673	0.952271519762164	0.769709553783429
Rv0384c	Rv0384c	3.54647173494239	15.5523942163774	1.58686395606109	7.1572844216695	6.82587565142089	6.14160461397743	7.66615951487889	1.52455490090146	6.77337251268631	8.11492393387994	1.83141076259074	0	0.712089646488297	0.874774309572789	1.6658025781204
Rv0385	Rv0385	2.25295177012402	7.78421338165124	0.694434495738016	5.24087981366902	5.22586770086672	4.83417385175063	5.64038217463728	0.806208322886657	6.78691874170477	4.31764084475642	0.243119919895419	0	-0.312415112116486	1.0068496078545	0.641297819515616
Rv0386	Rv0386	2.01836163641952	7.53423286202458	0.723186846752891	5.27099962106897	5.23365620397912	4.7895685895074	5.6711295693275	0.881560979820098	6.78632245132923	4.25732426522844	0.34864130155383	0	-0.279760374067858	1.00294722082075	0.673952557564243
Rv0387c	Rv0387c	2.35870142433554	7.41318626979895	0.790885453172222	4.63787706914287	4.5857447327949	4.13153170939815	5.12314150087129	0.991609791473141	6.78126965226545	4.09158069222433	0.435393701448771	0	-0.290996476451246	1.08188192962347	0.662716455180856
Rv0389	Rv0389	3.52600551379954	8.45635413275497	0.69614507537334	5.7294622915698	5.56279559378684	5.21988329701587	6.1499007379772	0.930017440961324	6.78851715898106	3.72871260061301	0.821130490439305	0	-0.256914147237784	0.953059222611124	0.696798784394317
Rv0390	Rv0390	2.28928334062709	9.66495189524894	0.664361724309208	7.16918589986371	7.19992402294731	6.83409807441424	7.56936055424787	0.735262479833624	6.79113579255677	10.4814301029633	-1.42441466065017	0	-0.210406396473356	0.874768120782564	0.743306535158745
Rv0391	Rv0391	3.28907173019663	8.25308970413724	0.597107965008445	6.77422807063414	6.85637908230096	6.46197150046468	7.19778021937455	0.735808718909868	6.79165782507206	6.00239759545104	-1.14021448500284	0	-0.283702077850211	0.880810042858655	0.670010853781891
Rv0392c	Rv0392c	4.04727105774747	8.241612961908	0.512342147808577	6.25676407739729	6.17668847492152	5.90289236015803	6.54131733263066	0.638424972472626	6.79239496222285	4.36735754878198	0.590362091072796	0	-0.395846388913749	0.908188536722326	0.557866542718353
Rv0393	Rv0393	0	8.13076125404313	1.62557743138488	2.85724051597284	2.44719102483603	1.63669986779749	4.31630301951001	2.67960315171252	6.62838024538582	2.88175760478969	0.60880240653043	0.0190156599552573	0.327310947022941	1.29826648436194	1.28102387865504
Rv0394c	Rv0394c	4.56328333798552	8.59260313177085	0.549867614781568	6.51016735569987	6.48505383869866	6.17368236467588	6.84396647223147	0.670284107555586	6.79213751328393	4.12503743841276	0.122269699555439	0	-0.34256581810435	0.892433432885918	0.611147113527751
Rv0395	Rv0395	0	8.72586091097288	1.31452239422275	2.56768796373951	2.51388904513031	1.92027010997679	3.06522080104168	1.14495069106489	6.65682449144786	7.88934782420011	1.35921093658261	0.0536912751677852	-0.0195709626010239	1.33409335682377	0.934141969031078
Rv0396	Rv0396	0	8.221980387269	1.43827642259323	3.17268252548096	2.89882669149796	2.20042638220281	4.31573404225299	2.11530766005018	6.68349444579212	3.73805903735025	0.515332271445037	0.0313199105145414	0.178997261086159	1.25927916150707	1.13271019271826
Rv0397	Rv0397	0	8.47231457521881	1.46942781412666	3.59193775708152	3.41080201485935	2.65000188315615	4.68362924128037	2.03362735812421	6.70084807537497	3.58999225336156	0.225375919260011	0.0268456375838926	0.261716053075814	1.20771176105084	1.21542898470792
Rv0397A	Rv0397A	5.59363363789356	11.455873363198	0.894691555647275	7.99122020267195	7.85566807985119	7.38456633382437	8.47134131635159	1.08677498252722	6.78956891455806	3.89694818085434	0.728686980833938	0	0.00152770001559899	0.893163855631676	0.955240631647701
Rv0398c	Rv0398c	0	9.3467089411014	0.914587653771748	5.40681387675017	5.35965891740615	4.97496124555146	5.85013033540494	0.875169089853477	6.78013160795516	7.06747691149602	-0.470817079432039	0.00111856823266219	-0.0714104715017319	0.98599812527348	0.88230246013037
Rv0399c	Rv0399c	3.5401772859517	7.9591299974287	0.599973765364178	5.53028344508968	5.57209728916152	5.08134926191843	5.84796206410166	0.766612802183229	6.78985623744433	3.86754782453385	0.336279445262105	0	-0.37205438983646	0.972028155200638	0.581658541795642
Rv0400c	Rv0400c	4.37958314163582	9.59128777915177	0.808586931864782	6.60521091758584	6.61125074353762	6.01583700863443	7.0637416692439	1.04790466060947	6.78823482865815	3.14735961888496	0.232672286555501	0	-0.0791369384247185	0.887723870289501	0.874575993207383
Rv0401	Rv0401	0	8.00127964773914	1.03062538343445	5.10333116284741	5.24472660072353	4.61318818505248	5.77729109923247	1.16410291417999	6.77065054872237	7.74938437503471	-1.41647005909666	0.00447427293064877	0.00568438034346075	1.02494100309099	0.959397311975562
Rv0402c	Rv0402c	1.56660773526894	9.1682936507615	1.03383892463778	5.55198358047253	5.66508892172153	4.85811694855618	6.28886329674166	1.43074634818548	6.77775784679625	3.36033898715624	-0.224526684668243	0	0.0640748861918811	0.969764038445902	1.01778781782398
Rv0403c	Rv0403c	0	7.96702865489351	1.05916535071029	5.59628632147736	5.67934200808794	4.97852086709211	6.30231411719253	1.32379325010042	6.77545184889825	5.12557766159994	-0.810601268324096	0.00335570469798658	0.0938152399501824	0.96535011076011	1.04752817158228
Rv0404	Rv0404	2.47789702975905	11.7640414415321	1.14563858288612	6.28108422709493	6.3758635426223	5.51662219917489	7.00952250980895	1.49290031063406	6.77877068296862	4.31940838279626	0.0744637278144074	0	0.239176586299062	0.906461996587058	1.19288951793116
Rv0405	Rv0405	2.85242184435277	11.5108218043843	0.977599065496364	6.0221963290351	6.02076949085532	5.42312236192995	6.58035045496468	1.15722809303473	6.78258942568074	5.63599015521753	0.461724644739767	0	0.0507833786652724	0.926815686831092	1.00449631029737
Rv0406c	Rv0406c	3.16425843602578	7.8805939301424	0.678391797646223	5.60451528978556	5.6566359001835	5.09206733399351	6.08241466675236	0.990347332758854	6.78830245605175	3.16386629337831	-0.0881755316706378	0	-0.286171068639191	0.964562866285414	0.667541862992911
Rv0407	Rv0407	3.80891636685961	9.34400579221814	0.550780460790559	6.8326058454173	6.81337925811463	6.52389043303481	7.19680460760506	0.672914174570245	6.79242048390187	5.42300010470259	-0.219925144768325	0	-0.328195953280467	0.878976414071026	0.625516978351635
Rv0408	Rv0408	1.86327670643793	9.00854026500321	0.735740587674394	6.29737299934349	6.41999634785503	6.04813227515093	6.68845636391343	0.640324088762495	6.78816741702414	10.2108427124628	-1.8142652951849	0	-0.169591480798478	0.905332068472872	0.784121450833624
Rv0409	Rv0409	3.15034003065194	8.14049665113221	0.730092562271195	6.4922822580906	6.58605528686644	6.13367984967398	6.93076241336264	0.797082563688659	6.7890089055128	5.85267980287961	-1.18157536673417	0	-0.163296941799351	0.893389504070546	0.790415989832751
Rv0410c	Rv0410c	3.44409498107876	11.7442997941758	1.07136583251705	7.45927744732917	7.42845079093755	6.8226984021556	7.93694905656288	1.11425065440728	6.78548455579772	5.62381150382429	0.556413904463323	0	0.193788109983472	0.877577722533581	1.14750104161557
Rv0411c	Rv0411c	3.61831117608116	12.2373167911426	1.14383519956938	7.65986663422079	7.43638368093073	6.95558211541669	8.21401100925513	1.25842889383844	6.7847919292921	5.31964317818866	0.768972736229945	0	0.261220433823098	0.882614765746282	1.2149333654552
Rv0412c	Rv0412c	5.79042395711364	12.0121718550005	1.05964740896277	7.9434014216991	7.71897754697387	7.20257203259387	8.43195554734127	1.22938351474739	6.78715958073481	4.40914835391109	1.11316944265934	0	0.168275340416411	0.891372068546355	1.12198827204851
Rv0413	Rv0413	2.48559311730307	8.84539518063084	0.787363114419028	6.78892645181531	6.85948721832037	6.35632366678256	7.27979555369703	0.923471886914462	6.7886398707902	5.75126643649708	-0.901582360811174	0	-0.0929475366709205	0.880310651089949	0.860765394961181
Rv0414c	Rv0414c	0	7.58023019533364	0.952474156649669	4.9075745860739	5.00036707702712	4.56192223220364	5.37184930286016	0.809927070656519	6.77182787054628	9.55561351344737	-1.60740757194011	0.00559284116331096	-0.0976504241315611	1.05012458078123	0.85606250750054
Rv0415	Rv0415	3.30804047318085	9.57705278353619	0.79284429386093	6.23953489288781	6.18082972849014	5.78313808243173	6.6863597006195	0.903221618187763	6.78766391934282	4.95628760174793	0.373094400613903	0	-0.116596283860009	0.90944057772094	0.837116647772092
Rv0416	Rv0416	0	8.0913487377557	1.0550765351646	4.43636881047837	4.4614698870126	3.85554409248532	5.13835632332732	1.28281223084199	6.76189798869201	5.54637058910829	-0.662054258232859	0.0100671140939597	-0.0506108155089369	1.10568735067354	0.903102116123165
Rv0417	Rv0417	3.65187403318741	8.84096009782392	0.721592949039115	5.28044600533475	5.24715859613758	4.77048613370613	5.73875219299492	0.968266059288787	6.78657359998717	4.77212971112982	0.733930302421175	0	-0.280138467044055	1.00173141608317	0.673574464588047
Rv0418	Rv0418	4.6015213391933	9.01953069497014	0.781293963086138	7.36627624664067	7.46404606929391	6.91914941332863	7.94402684324521	1.02487742991659	6.78991674244743	3.20677548289529	-0.664924683709153	0	-0.0946752812776921	0.87596924436383	0.859037650354409
Rv0419	Rv0419	6.92800084857344	9.97960766960478	0.405958506636266	8.04024200593463	7.97829671817422	7.8045482628454	8.18636508046152	0.381816817616125	6.79445716399289	6.64825872389449	1.30419425730562	0	-0.489162325209625	0.895120831845891	0.464550606422476
Rv0420c	Rv0420c	3.68968793208972	9.53671258109481	0.781152149416277	7.05926045983183	7.15913834085637	6.58511590096886	7.56960046674639	0.984484565777527	6.78941367427786	3.77599315056936	-0.543403948378571	0	-0.0940009303294342	0.875153079745711	0.859712001302667
Rv0421c	Rv0421c	1.00293875244492	8.66064627440286	0.894633899911656	6.37545997268465	6.56649011784739	6.01714545629623	6.92873580806291	0.911590351766676	6.78491619482502	6.56847124211565	-1.35461978254995	0	-0.005569919475093	0.900203819386749	0.948143012157009
Rv0422c	Rv0422c	3.80837277108988	9.46408007183626	0.688557519658695	7.23819392218358	7.3365602055346	6.98089460830373	7.61383519161874	0.632940583315012	6.79104078944022	5.34787464855072	-0.719140374896835	0	-0.186315979030579	0.874873498689273	0.767396952601523
Rv0423c	Rv0423c	6.26389874789541	10.5967038435905	0.578816992138448	8.68622231477376	8.7245510631486	8.30445885304275	9.00543777233771	0.700978919294959	6.79347597668268	4.05053297454916	-0.106808207945268	0	-0.346023794555884	0.924840786694332	0.607689137076217
Rv0424c	Rv0424c	5.01019416259297	11.9724983703747	0.894590286382093	8.53867286531688	8.57678279706002	8.05146039130356	9.00689391813381	0.955433526830246	6.79015479445799	4.32030474115273	-0.120372377532942	0	-0.0237094930501388	0.918299779432232	0.930003438581963
Rv0425c	Rv0425c	4.70616247328414	11.3442089344126	0.748433607158743	7.59772852277245	7.63033518062718	7.07911683402019	8.03041618166582	0.951299347645632	6.79086740556474	6.00355983485491	0.328529554471895	0	-0.132453119815546	0.880886726974289	0.821259811816556
Rv0426c	Rv0426c	6.11542064781919	11.4024497322514	0.765407879158397	8.69369011477282	8.62531771605648	8.24015196675092	9.12038348637792	0.880231519627005	6.79182626253756	4.08499837012226	0.112595012289683	0	-0.159752069870966	0.925159949029363	0.793960861761136
Rv0427c	Rv0427c	3.90174180139636	9.47176966549203	0.670791984803064	6.38203868739215	6.42559044757733	6.02921714506248	6.71237485041114	0.683157705348662	6.79018584009494	6.20011295766229	0.297639460116979	0	-0.22900120064149	0.899793185444554	0.724711730990611
Rv0428c	Rv0428c	0	7.43142630934061	0.929150314969464	5.42859880907244	5.54310680862623	5.03707740424186	6.0229289801332	0.985851575891338	6.77792964497761	8.85449706920902	-1.71137005426712	0.00335570469798658	-0.0542638533798449	0.983414168349309	0.899449078252257
Rv0429c	Rv0429c	2.08783987736004	9.23626650258629	0.8938597832901	6.51459685601155	6.62308411332569	5.95628065834635	7.15627940176119	1.19999874341484	6.78570312258532	5.03532203477011	-0.91376476820373	0	0.00165965479928365	0.892200128490816	0.955372586431385
Rv0430	Rv0430	4.24008488514794	12.4545907089891	1.17002908827799	8.9921235528884	9.13227831279229	8.45806363681072	9.75299416896052	1.29493053214979	6.7867225737883	4.99940724416325	-1.02003960304127	0	0.231555175445302	0.938473912832688	1.1852681070774
Rv0431	Rv0431	4.87776312038565	10.0536728940688	0.726457600222159	7.96580694873474	8.03826442747026	7.60195866615289	8.48086482231452	0.878906156161635	6.79138875291993	5.00080044125457	-1.02423689345529	0	-0.165738660012269	0.892196260234427	0.787974271619833
Rv0432	Rv0432	5.35527657274663	9.41744685355534	0.684040264743305	8.34578291891702	8.51768751369933	8.13492910406566	8.77913953189219	0.644210427826534	6.79217414305899	5.95667885474822	-1.63622147891771	0	-0.225046697524597	0.909086962267902	0.728666234107505
Rv0433	Rv0433	3.83116481017865	10.4385709422047	0.727978176262799	7.83093673038659	7.98223862683151	7.5394729867469	8.26602716277044	0.726554176023543	6.79113651048394	7.66658837757423	-1.4428384262221	0	-0.159714636135674	0.887692812398473	0.793998295496428
Rv0434	Rv0434	2.93430862945151	8.36978412340238	0.732512241820891	7.10440547757583	7.23650389804406	6.66924198566088	7.63285215420224	0.963610168541355	6.79007808044321	6.54552442276717	-1.28354204591511	0	-0.142389347403884	0.874901589224774	0.811323584228218
Rv0435c	Rv0435c	3.71841103110956	7.96208565956361	0.732935442657696	6.60279531028299	6.73551939494644	6.30156597952527	7.08165401199257	0.780088032467296	6.7891797976704	5.09152462392891	-1.28305556122937	0	-0.154900561351151	0.887836004008847	0.79881237028095
Rv0436c	Rv0436c	4.55338330036383	8.86614932415014	0.460925177873809	7.05229911613711	7.10779501227212	6.84884084572393	7.34828697436003	0.4994461286361	6.79350570398749	6.92188936730553	-1.17573702030925	0	-0.414279478556196	0.875204656430005	0.539433453075906
Rv0437c	Rv0437c	2.52631378547226	9.25890358799533	0.792915684212339	6.58987152236113	6.77542112738521	6.23164859602562	7.08379823722396	0.852149641198345	6.78794621251428	6.47701183974816	-1.30315985915743	0	-0.0955268392558108	0.88844252346815	0.858186092376291
Rv0438c	Rv0438c	3.1956116731395	8.09040139248481	0.494303103534932	6.1703623443036	6.2177375299762	5.91620345861956	6.50732556491934	0.591122106299782	6.79238578011604	7.8536268207447	-0.959070539136615	0	-0.420372521020252	0.914675624555184	0.53334041061185
Rv0439c	Rv0439c	2.74917534948669	8.14807498865686	0.64293703077003	6.17207376170355	6.24081601729533	5.73718671512748	6.61404526301573	0.876858547888252	6.79014794368096	4.1052864372174	-0.481125282552731	0	-0.271605366779679	0.914542397549708	0.682107564852423
Rv0440	Rv0440	6.24387515973409	16.5970981878871	1.83772237319711	11.0350354988762	11.1761564301952	9.90335798684444	12.177714518834	2.27435653198961	6.78148254449608	3.2011689341282	-0.197424973258985	0	0.787209268901617	1.0505131042955	1.74092220053372
Rv0441c	Rv0441c	3.32809422061384	10.2630366479656	1.05825788142343	7.35689037368546	7.47511452324042	6.77624093758341	8.11945853927975	1.34321760169634	6.78500166110113	3.39790262394367	-0.463412339377798	0	0.182416412353232	0.875841469070201	1.13612934398533
Rv0442c	Rv0442c	3.81730422962785	9.94973427045	0.644150483057779	5.91245174849799	5.81769907659134	5.49582659167348	6.21221148296451	0.716384891291034	6.7900534403227	9.9307921013821	1.70503760427131	0	-0.292266965506127	0.936417448563906	0.661445966125975
Rv0443	Rv0443	5.99584000712206	11.6520861260209	0.626218333423956	8.19390471578289	8.13488400128897	7.74050987335412	8.6052847845061	0.864774911151986	6.79282007282862	4.7966421799243	0.591039812895818	0	-0.275650798157877	0.901869131581833	0.678062133474224
Rv0444c	Rv0444c	4.19978728060312	9.82388747516819	0.746177418006215	7.64943014948469	7.79754469502471	7.34440543600595	8.12743592227234	0.783030486266381	6.79068969979114	5.88911017375099	-1.35539536342569	0	-0.136139758069179	0.882317176075394	0.817573173562923
Rv0445c	Rv0445c	5.07446325017267	10.2751893539982	0.689721084317216	7.68163336574355	7.77937014779755	7.34190335735426	8.14231902077064	0.800415663416387	6.7915699014771	4.93031326116044	-0.66608720595587	0	-0.193522087840208	0.883243172157425	0.760190843791894
Rv0446c	Rv0446c	3.83148367484194	9.49717663201564	0.697685814585267	6.57929061321132	6.65013474665565	6.17555077295521	7.04770623545957	0.872155462504367	6.78999726664556	4.33569893919002	-0.226489766571395	0	-0.19126158919465	0.888947403779917	0.762451342437451
Rv0447c	Rv0447c	3.41254717006415	9.93560180262633	0.75968432067539	5.82951480753795	5.88141408446634	5.43684765573953	6.23834811395753	0.801500458218001	6.78736502602001	7.59192168830075	0.798793838763387	0	-0.184213246392017	0.943897567067407	0.769499685240085
Rv0448c	Rv0448c	0	9.10798531166464	1.55861861038799	3.91333317402504	3.57016949569396	2.73898097285687	5.18181144652083	2.44283047366396	6.71492916047123	2.8864442714753	0.503740366440325	0.00671140939597315	0.390099228352786	1.1685193820352	1.34381215998489
Rv0449c	Rv0449c	3.59115726006626	11.1815087557049	0.934441139723768	5.68613439921356	5.56937829675056	5.1593201237592	5.99625126977563	0.83693114601643	6.78314101273106	9.67053326161254	1.82832077001056	0	-0.0226012389013809	0.957042378625149	0.931111692730721
Rv0450c	Rv0450c	4.69906030248674	12.8717334542696	0.907858947807754	7.59064590201018	7.54398310263138	7.02269324269895	7.97792946634746	0.955236223648515	6.78878654672714	6.78935114130917	1.13020864829188	0	0.0271616154135406	0.880697332394213	0.980874547045642
Rv0451c	Rv0451c	4.62665179426741	12.6795658247543	1.14229102413366	7.58562773140418	7.50842573141015	6.87471620518669	8.15823498157433	1.28351877638764	6.78456125332343	3.83118125074414	0.57411379444735	0	0.26172680477354	0.880564219360121	1.21543973640564
Rv0452	Rv0452	2.12813861035219	10.1848419120802	0.958280730706712	5.80850847525899	5.82487806966699	5.14041489468316	6.42683714587631	1.28642225119316	6.78220232899177	4.45935712230724	0.457316095513519	0	0.0124683331499129	0.945812397556799	0.966181264782014
Rv0453	Rv0453	1.68731577233147	8.23399934716727	0.844643378782257	4.27143289623827	4.18734765558638	3.77388580054112	4.58878688380973	0.814901083268607	6.77714358567285	6.03337307947027	1.22198143308004	0	-0.280707610051665	1.12535098883392	0.673005321580436
Rv0455c	Rv0455c	5.31358209517837	13.9461221248867	0.835943412048396	9.22823515578573	9.1823889811396	8.84943994640777	9.52237498927591	0.672935042868138	6.79168769021881	9.53426349555973	1.0338947447244	0	-0.113786257511609	0.949729669560005	0.839926674120492
Rv0456A	Rv0456A	0	9.56014893587281	1.23848074226222	5.36142960172316	5.40745041993541	4.53767621803113	6.35480916998943	1.8171329519583	6.76489312203402	4.6832582451502	-0.62345397563673	0.00671140939597315	0.24696443106932	0.991516311192899	1.20067736270142
Rv0456B	Rv0456B	0	8.53077687588583	1.13782823019431	2.74900243236268	2.74031902837039	2.14681299852835	3.30517957351179	1.15836657498344	6.69975124607462	5.70612490782191	0.582509462816561	0.0279642058165548	-0.173831125716912	1.31165935591123	0.77988180591519
Rv0456c	Rv0456c	3.2300238970689	8.52536990163686	0.787056749709351	6.35769361810951	6.3003142250797	5.74686782481367	6.99989138155725	1.25302355674358	6.78800024662129	2.48584074443604	0.000431325543014973	0	-0.114272465904668	0.901329215614018	0.839440465727434
Rv0457c	Rv0457c	3.72918786116805	7.00314841481811	0.628991755701962	5.39042660079063	5.40923050639743	4.97581352256413	5.78284698072901	0.807033458164879	6.78885644567991	2.6153046256476	-0.0295461436241855	0	-0.358978829836419	0.987970585538381	0.594734101795682
Rv0458	Rv0458	3.81211460063931	10.5341069259023	1.00476936611501	6.18319625944486	5.96365983315774	5.48585232560045	6.81438859571929	1.32853627011884	6.78284579993983	3.77647634781894	0.725234673131701	0	0.0910884073444522	0.913680958770563	1.04480133897655
Rv0459	Rv0459	2.44222020679136	10.6399969449237	1.2152897152674	5.96569540931461	6.11972994056039	4.97441883731725	6.83160416654505	1.8571853292278	6.77460009647807	2.97945337974483	0.0435517123522733	0	0.283581848443329	0.931707866824067	1.23729478007543
Rv0460	Rv0460	5.30845482950968	10.6172657539538	0.772215714641258	8.1661387467538	8.15769841678203	7.69465273245024	8.73070833176106	1.03605559931083	6.79115301508932	3.49857386261576	-0.433482670603798	0	-0.128378760221265	0.900594474862523	0.825334171410837
Rv0461	Rv0461	4.60487664485799	9.03735205429006	0.71727537535599	7.49184327034318	7.48406952135319	7.04699395781125	7.99613191658496	0.949137958773718	6.79102575064159	3.64453431492277	-0.500581920025563	0	-0.160995616228158	0.878270991584149	0.792717315403943
Rv0462	Rv0462	6.37415222087338	10.4074036483544	0.702272995822049	8.87194255423052	8.99676124839405	8.5777267692942	9.39085833102251	0.813131561728305	6.79247599716987	4.08518906519852	-1.03365170969928	0	-0.23071101491978	0.932984010741829	0.723001916712322
Rv0463	Rv0463	3.37921243420883	8.83118086586901	0.960481240891051	7.0318057280075	6.9823787366673	6.46778854345621	7.76507140058751	1.2972828571313	6.78615424489091	2.99680117413205	-0.31218080165985	0	0.0851037300241784	0.875377510866873	1.03881666165628
Rv0464c	Rv0464c	5.29659442543683	10.0878640211119	0.713964201583029	8.1435610626037	8.18395855844926	7.85344223199743	8.48819195979638	0.63474972779895	6.79178273000511	4.75768360961005	-0.519482444980935	0	-0.185609151003267	0.899573352586296	0.768103780628835
Rv0465c	Rv0465c	4.15663660320485	10.9798493648323	1.02667087608866	6.98881854012331	6.82974772170353	6.25559645404971	7.58170253506229	1.32610608101258	6.78515601516773	3.48966562427062	0.665473744272528	0	0.150823340241344	0.875847535847318	1.10453627187345
Rv0466	Rv0466	5.45073519428121	9.94262482583818	0.751848752282737	8.12005810611051	8.21899798877607	7.64275057010306	8.65725885219949	1.01450828209643	6.79132372892487	3.29100424349611	-0.589794429884159	0	-0.146678045123936	0.898526797406673	0.807034886508165
Rv0467	Rv0467	5.05441048531682	13.6410794243617	1.7612407312206	8.9575058203679	8.70929862288591	7.42173512713987	10.4215024439307	2.99976731679083	6.77656457145835	2.05002998362931	0.322949301318036	0	0.824365318920432	0.936875412300165	1.77807825055253
Rv0468	Rv0468	5.66402443897002	11.706806744342	1.06712709469165	8.16758801342167	8.00304769170216	7.3450460468186	8.80837576170341	1.46332971488481	6.78735396474352	3.15082378531455	0.654079724469422	0	0.166466582914715	0.900660511776938	1.12017951454682
Rv0469	Rv0469	6.13070517393546	14.8472585540723	1.02010698753193	9.21046491257674	9.21344967949507	8.68892446224579	9.68379230383657	0.994867841590775	6.78966065577645	6.13720077900755	0.660544407925144	0	0.0712451485259822	0.948861839005949	1.02495808015808
Rv0470A	Rv0470A	0	9.70220581017364	0.89553353094772	5.0149947444413	4.9800101707926	4.55737778825338	5.5376997662076	0.980321977954217	6.7788153519521	5.9412893333109	-0.159061649432187	0.00111856823266219	-0.1409737955939	1.03650732654162	0.812739136038202
Rv0470c	Rv0470c	6.84362789869363	12.7123933608848	0.564024830162034	9.29728961425782	9.32226835002238	9.06493309961402	9.52845906254909	0.463525962935066	6.7938676320619	8.56723580855713	0.252069278655352	0	-0.389107810918798	0.953132641080833	0.564605120713303
Rv0471c	Rv0471c	3.95954643455343	8.64361807117526	0.676657032027776	6.55936826670206	6.63678971572773	6.26755428884771	6.99025405112013	0.72269976227243	6.79020814007326	4.27632758767109	-0.746872604742798	0	-0.213261487528669	0.889918519556445	0.740451444103433
Rv0472c	Rv0472c	6.23950109523238	11.0139000414351	0.535363019369644	8.20243503058981	8.19707446780655	7.87795090265269	8.4910909757893	0.613140073136609	6.79357796092194	5.00739436523785	0.155968998873621	0	-0.366901490862472	0.902264510232116	0.58681144076963
Rv0473	Rv0473	5.56875055663526	8.45760349426691	0.474464280664868	6.76383714661773	6.71776709680684	6.40245174552705	7.06737734856774	0.664925603040684	6.79326832915819	2.96596881427367	0.449854613897284	0	-0.406714633774785	0.881178914439653	0.546998297857317
Rv0474	Rv0474	5.50219680588119	12.6207958023248	1.09453713769825	8.35669868533696	8.24655235360859	7.6431577188957	8.90800041065684	1.26484269176114	6.78729756166565	3.78782092307092	0.652048039090347	0	0.18492297694553	0.909614160752723	1.13863590857763
Rv0475	Rv0475	7.44048481968032	14.0081939151243	1.0913372203618	9.65763365400101	9.69584170956307	8.80508035348213	10.3191639492692	1.51408359578709	6.78940103128161	4.00088066919068	0.505550399096356	0	0.119708652556968	0.971628567804833	1.07342158418907
Rv0476	Rv0476	6.33343904544993	11.6879557894231	0.791104633374097	9.17516866141463	9.07708192693047	8.68075118392926	9.60890394943288	0.928152765503617	6.79200439335334	3.98559006079535	0.28233924763152	0	-0.156043207905558	0.947147841279655	0.797669723726543
Rv0477	Rv0477	5.63893726376961	11.5860201195126	0.838074439040579	8.32576000917348	8.30259236113875	7.8583856410893	8.72097242103899	0.862586779949695	6.79064946343149	4.70943729722353	0.258062438585069	0	-0.0700465977566093	0.908121036797188	0.883666333875492
Rv0478	Rv0478	1.61773707734377	10.6002104573221	0.938709141272345	6.90666323990571	7.10109910192761	6.50265397823368	7.3721605423054	0.869506564071721	6.78566011900122	8.47252836522321	-1.13652750726893	0	0.0615156639705281	0.877193477301817	1.01522859560263
Rv0479c	Rv0479c	5.22313931615643	12.6916610934881	0.755303261016056	8.46900111291129	8.51047111833022	8.0393108987303	8.89724096039129	0.857930061660996	6.79168432175395	6.13443200160784	-0.136098776596715	0	-0.159715590711503	0.915018851727559	0.793997340920599
Rv0480c	Rv0480c	2.0625925529163	10.3242298100381	0.824877745466063	6.40394247594759	6.44055549183658	5.99035283228542	6.89821939835247	0.907866566067055	6.78691075198436	7.34052234543602	-0.7958213803329	0	-0.0735717565728817	0.898449502038944	0.88014117505922
Rv0481c	Rv0481c	4.01984444603138	8.8770370149923	0.670438797813935	6.49688531058153	6.52085358766466	6.0478448568617	6.97935184816906	0.931506991307361	6.79032660750556	3.02953608632544	-0.167652044468034	0	-0.222702483803839	0.893141281617774	0.731010447828263
Rv0482	Rv0482	1.10957766216176	7.72740570923001	0.80477873569771	5.52726237622209	5.6547935902614	4.96238873313526	6.12088398381092	1.15849525067565	6.78456732007735	4.09851869268329	-0.647121983261755	0	-0.167569662961036	0.972348398658746	0.786143268671065
Rv0483	Rv0483	5.95002397253988	11.7103455893316	0.921441532086858	9.56512161515279	9.52969854420543	9.02509975631167	10.2713005333052	1.24620077699354	6.79095860534846	3.66716954225371	-0.553543028494949	0	-0.0453265442428908	0.966768076329749	0.908386387389211
Rv0484c	Rv0484c	3.01868900668307	8.58680863686801	0.67827419731366	6.71470233067718	6.73565248568767	6.34321281300786	7.12123629052954	0.778023477521683	6.7903932309408	6.42647499027729	-0.847201695908477	0	-0.204763671570528	0.883037868884188	0.748949260061574
Rv0485	Rv0485	6.29773451767133	11.1742618734503	0.825043303024848	8.87548887362745	8.89984901075076	8.25610873484407	9.50117392347832	1.24506518863425	6.79136430270715	2.58692659351963	-0.0690834579628382	0	-0.108100283944077	0.933143586968926	0.845612647688024
Rv0486	Rv0486	3.87550214446882	10.075207259888	0.880212258241743	7.95372563139752	7.99019087878956	7.4000359589492	8.51489145983061	1.1148555008814	6.78941177073347	4.1937291383124	-0.510638856372206	0	-0.011536121223732	0.891748379465475	0.94217681040837
Rv0487	Rv0487	4.39028509360833	10.1488630745991	0.698396362165353	7.44910226235582	7.38239561049366	7.00080009019346	7.94439054822296	0.943590458029498	6.79128216977166	4.25673828188673	-0.0290412367606862	0	-0.178977468245675	0.877373830411029	0.774735463386426
Rv0488	Rv0488	0	7.84674901119713	0.956349192096918	4.69714881351299	4.68236872710511	4.11718233296309	5.2351222214432	1.11793988848011	6.77394764603285	4.36494668479847	-0.0506172621770637	0.00111856823266219	-0.118580095138169	1.07492928723509	0.835132836493932
Rv0489	Rv0489	4.3582111182491	9.41254441227254	0.631934918397544	7.33838250335334	7.32977281167215	6.95198400692048	7.75437551143004	0.80239150450956	6.79199016039074	4.0631337487165	0.068271245714483	0	-0.243675079216469	0.875609997614013	0.710037852415633
Rv0490	Rv0490	6.47233226997471	11.2018786682273	0.611252227727258	8.55896709821379	8.52045005191984	8.17434899502954	8.85475569602585	0.680406700996308	6.79319385421663	5.10260972803563	0.753958676120017	0	-0.30798461140345	0.919236839130708	0.645728320228652
Rv0491	Rv0491	4.9101101966261	10.4555117016634	0.686746185544593	7.76365954730176	7.71958063583931	7.33140570459503	8.1244650836425	0.793059379047474	6.79180878984844	4.89301837261805	0.311822144088848	0	-0.198929151048257	0.88567533659285	0.754783780583844
Rv0492A	Rv0492A	0	7.19158234127515	0.876867862372217	4.28994380228554	4.24605482354235	3.75108466505479	4.78246838441628	1.0313837193615	6.77310043802994	4.86791749241228	-0.126989798461913	0.00335570469798658	-0.246268785893161	1.12313664826538	0.707444145738941
Rv0492c	Rv0492c	0.250292460980928	8.28352322178587	0.930481221478816	4.88587020313591	4.94717797307874	4.42950639852921	5.29257556028022	0.863069161751002	6.7758182511864	6.67071662906439	-0.529409150484572	0	-0.122300918825459	1.05278214030428	0.831412012806643
Rv0493c	Rv0493c	1.06006232099436	8.03844461036172	0.841533847268132	4.9848753765087	4.95578319428955	4.42757420222395	5.44558736003547	1.01801315781152	6.78135334966282	4.29565369911705	0.265053985411587	0	-0.198856630914652	1.04039047818278	0.754856300717449
Rv0494	Rv0494	0	7.68273503011336	1.33423087365719	3.61236066692256	3.56245707380822	2.77086098243492	4.57107797928326	1.80021699684834	6.71624421449026	3.42825859976292	-0.142715268048352	0.0145413870246085	0.129019868558602	1.20521100509859	1.0827328001907
Rv0495c	Rv0495c	5.39420772791002	9.59204384067643	0.605711002514313	7.64153954460101	7.64990560311158	7.18918594077558	8.05128343145243	0.862097490676857	6.79256984758184	2.99460023427608	0.143595868055975	0	-0.276382953910547	0.88209395642486	0.677329977721554
Rv0496	Rv0496	4.67920384602661	9.88366313974928	0.461006307069752	7.72593717537502	7.7037880970164	7.5036489790809	7.91828313983791	0.414634160757012	6.79390850406095	10.6877423094249	-0.181157177570847	0	-0.423541347232927	0.884547654302679	0.530171584399175
Rv0497	Rv0497	4.06028708332082	9.24961067803462	0.493631560622239	7.36952006665128	7.38504890745389	7.10411969478673	7.7085467462027	0.604427051415966	6.79342477096037	5.70468908909874	-0.577402484481387	0	-0.382383430200359	0.876014990822598	0.571329501431742
Rv0498	Rv0498	3.37677750051399	7.79056087521298	0.628841737110959	6.3631413737046	6.4871325428897	6.04213067396882	6.7965492287686	0.754418554799772	6.79058951577928	5.19126677686822	-1.16636655424886	0	-0.27213983401337	0.900981571124329	0.681573097618732
Rv0499	Rv0499	1.45052048850391	7.7122874525089	0.72520049835872	5.96764767603868	6.07631963571509	5.63206728658507	6.43124604470305	0.799178758117982	6.78786611739654	5.89550458145077	-1.04038028040116	0	-0.206336387583229	0.931536885941949	0.747376544048873
Rv0500	Rv0500	3.50879324704345	8.77754603724805	0.71111250329188	6.99198406833914	7.10490925833921	6.69620545145857	7.47540319976482	0.779197748306247	6.79018346865458	6.96540193309083	-1.57649364473302	0	-0.164695239617926	0.875807742909805	0.789017692014176
Rv0500A	Rv0500A	6.87907820762277	12.2842564195839	0.874467954214336	9.59590081121269	9.6710066416204	8.99004225162764	10.217712478167	1.22767022653932	6.79150648870328	3.05919468984293	-0.263950063934338	0	-0.0939090678307196	0.968377022045056	0.859803863801382
Rv0501	Rv0501	6.07157297109574	11.3349094011791	0.622951064541464	8.73943657080461	8.79325125685444	8.52517487427753	9.06565093075399	0.540476056476464	6.79310088271012	6.09417235629587	-0.87738329425041	0	-0.30417939465563	0.927130459197093	0.649533536976472
Rv0502	Rv0502	6.09308479873084	11.0857460134616	0.67520292691583	9.25480390506228	9.39196697260076	8.8488421683564	9.70668714121591	0.857844972859512	6.79297618554025	4.80052903532771	-0.901868728032389	0	-0.275830311545028	0.951033238460858	0.677882620087073
Rv0503c	Rv0503c	5.55017486375629	12.7950331235065	0.869651149336682	8.71570461659056	8.76268210909044	8.34768965742512	9.17930601315417	0.83161635572905	6.79067956811007	5.06443150736657	-0.0737572569129374	0	-0.0564537769745399	0.926104926311222	0.897259154657562
Rv0504c	Rv0504c	3.19384298918214	10.2506487315425	0.708765193764993	7.46005746583528	7.51076003166215	7.03968533051688	7.89773838672689	0.858053056210006	6.79109479630553	6.09558618807622	-0.37463496463478	0	-0.168828417211935	0.877593610976928	0.784884514420167
Rv0505c	Rv0505c	5.7200602726166	10.146527665533	0.726098570522928	7.46218988020784	7.45001166648983	6.90711408431707	7.86062670168212	0.953512617365051	6.79103540422243	3.0921911821433	0.520804140505273	0	-0.151538661496142	0.87763723201907	0.80217427013596
Rv0506	Rv0506	3.92487893800761	12.2566005478453	0.964243297185265	7.77027105508181	7.73833094078501	7.21742877510016	8.33440605273014	1.11697727762998	6.78800963311269	4.38214810122852	0.253311036387235	0	0.0783695061826687	0.885873791002597	1.03208243781477
Rv0507	Rv0507	4.17829622132703	12.3007425332573	0.800528710419931	6.42997814671794	6.4044999141855	5.97414001235961	6.81044934347126	0.836309331111652	6.78825218223508	10.3670155284457	1.38740481843778	0	-0.0963702164631056	0.896898926883037	0.857342715168996
Rv0508	Rv0508	0	9.36841328829707	0.840515959287308	6.61232944010507	6.54237526961452	6.10076468904786	7.24086342711671	1.14009873806885	6.78699163616059	6.94973270344329	-0.614536990629671	0.00111856823266219	-0.0468797112230021	0.88739567051031	0.9068332204091
Rv0509	Rv0509	6.60289019123351	11.808955309369	0.69114768269619	9.24042625650872	9.27056719787637	8.86717103952459	9.60183549683027	0.734664457305684	6.79287882055163	4.39323143973987	-0.29826910687117	0	-0.259179234230335	0.950326916926524	0.694533697401767
Rv0510	Rv0510	5.99658789183794	12.0554537327457	0.946597889354703	9.17586782795648	9.2076444611964	8.54141154705018	9.82855756816552	1.28714602111534	6.7903343687287	3.0147164389462	-0.144845639706211	0	-0.000583777005225938	0.947181666359929	0.953129154626876
Rv0511	Rv0511	5.39652881159575	11.7235353361135	0.905835497813157	8.93196143105132	8.92829336435693	8.41195871171715	9.44846769948676	1.03650898776961	6.79051881647069	4.2611579862961	-0.0601526148485093	0	-0.029869213034157	0.935704710847314	0.923843718597945
Rv0512	Rv0512	5.08384481273643	10.9762629944834	1.03138222875188	8.38997727972113	8.46434449730619	7.69780007486056	9.07491215193785	1.37711207707729	6.78802912889489	2.9191049807661	-0.22530784151082	0	0.120160258770946	0.911221969980937	1.07387319040305
Rv0513	Rv0513	5.35678515828817	10.6235441510131	0.931614197889217	8.30202610250651	8.28244344216787	7.59135076731655	8.97324328124586	1.38189251392931	6.78937100682886	2.55581569127918	-0.0442091340394903	0	0.024634964147254	0.906979233741963	0.978347895779356
Rv0514	Rv0514	0	9.73545480367921	1.14261459830266	7.41539461754761	7.50193571038538	6.74177000019838	8.22640969679895	1.48463969660058	6.78233047297526	6.63737552969492	-1.01812699283722	0.00223713646532438	0.265869460455575	0.87674513784709	1.21958239208768
Rv0515	Rv0515	0	8.04288427068831	1.41353520418929	3.54768306571713	3.42818009442116	2.66025385966407	4.40418707315855	1.74393321349449	6.70962252198547	3.04079348571958	0.222824042589739	0.0100671140939597	0.200400327676373	1.21313487651292	1.15411325930847
Rv0516c	Rv0516c	2.72355634180653	13.4565035304172	1.63413551779411	8.5081066854506	8.61438920128943	7.58845934373808	9.54621091942894	1.95775157569086	6.77571500364452	4.6573244663088	-0.694519462400643	0	0.717264302394873	0.916871215399241	1.67097723402698
Rv0517	Rv0517	4.39498970885112	8.5466595047525	0.611433264023304	6.43534537689402	6.40435330613957	6.04120737808645	6.91455385516891	0.873346477082459	6.79117051631372	3.16564834669579	-0.0333423868958239	0	-0.285152240095351	0.896585504118656	0.66856069153675
Rv0518	Rv0518	3.10535604845062	9.28487995054027	0.756298809242431	6.44875128116171	6.48671898456881	6.01891068328692	7.0058228333831	0.986912150096187	6.78862847292243	4.67686280518003	-0.45705760334707	0	-0.139513067705027	0.895811876947458	0.814199863927074
Rv0519c	Rv0519c	2.59761814619115	8.71320372804898	0.928876913355795	6.72552694059353	6.83784885207568	6.34332722603692	7.29423637615885	0.950909150121925	6.78539717259551	5.67951678147832	-1.24691128085748	0	0.0462612735347374	0.882615639821057	0.999974205166839
Rv0522	Rv0522	4.59888028199131	7.86830001577652	0.755263133214218	6.2979040298408	6.43614784572186	5.64711482154279	6.91261012347997	1.26549530193718	6.78842295558962	1.98488191478942	-0.224006481945525	0	-0.150032453000244	0.905295586214462	0.803680478631858
Rv0523c	Rv0523c	0	8.47729973319139	0.734668710188331	6.12557842988113	6.0859824518627	5.70215515289576	6.54349002272729	0.841334869831529	6.78791622307342	8.92908803407929	-0.588068837467737	0.00111856823266219	-0.183554740032713	0.918223450221044	0.770158191599388
Rv0524	Rv0524	3.65194353332172	10.93041125295	0.908616772886753	7.880496280563	7.99362179411749	7.36230986430324	8.48139695860525	1.11908709430201	6.78881657600359	4.60619459106974	-0.658256141006338	0	0.0194007446643466	0.889216028222407	0.973113676296448
Rv0525	Rv0525	0.698859352239046	10.5878193838175	0.969606902577493	7.22373860571546	7.3210369100589	6.75035847628352	7.87317733307803	1.12281885679451	6.78576144256588	8.23808989788568	-1.35799799465402	0	0.094773929279832	0.874832973297662	1.04848686091193
Rv0526	Rv0526	0	10.6879538340922	1.07526732989703	7.54547971312574	7.63865140104833	6.90518833562434	8.31605754204356	1.41086920641922	6.7846609915265	5.94741112890156	-0.820008439381371	0.00111856823266219	0.195733016154486	0.879534313742545	1.14944594778659
Rv0527	Rv0527	1.13331040954841	10.1122963556063	1.22969579360427	7.07308097658774	7.14046946129473	6.29235234979867	7.96685050083197	1.6744981510333	6.77958180032093	4.17053022515567	-0.635657378858226	0	0.354634719927491	0.875061073676778	1.30834765155959
Rv0528	Rv0528	2.83758884728635	10.1946005753307	1.22657002381244	6.96223479372871	6.99537841773429	6.23340729634518	7.9041783857528	1.67077108940762	6.77928464553415	3.59447647020661	-0.598709586722372	0	0.350354233630399	0.876215790182045	1.3040671652625
Rv0529	Rv0529	3.48488801109373	9.06253241076557	0.827646476707782	7.17498774985576	7.21273311867927	6.60310193081651	7.82343687401975	1.22033494320325	6.78886333454846	3.62336386012311	-0.518430131885717	0	-0.0471214115455638	0.874767888253346	0.906591520086538
Rv0530	Rv0530	3.15982724984106	10.5117595414564	0.724815012352766	8.01483918034845	8.05064887264924	7.66004714474494	8.36705827931182	0.707011134566878	6.79140178971458	10.8462599554252	-1.10605896378996	0	-0.169277500893282	0.894092513246049	0.784435430738819
Rv0530A	Rv0530A	4.90183892887068	13.0894111794456	1.09445646337814	8.59260762246011	8.48594902268129	7.85998536792785	9.151959233817	1.29197386588915	6.78773250525135	3.86460302137624	0.599988104091589	0	0.173689822849634	0.920766640528509	1.12740275448174
Rv0531	Rv0531	4.62528203636721	10.2427197826589	0.709906763153918	7.55928947919595	7.64598998592755	7.09165342681197	8.03200882948341	0.94035540267144	6.79122754342081	3.8505318808496	-0.340267858061935	0	-0.16997442283706	0.879881185990978	0.783738508795042
Rv0532	Rv0532	0	8.53902722738992	1.04380646700236	4.80941778045513	4.93249644913275	4.07773669525192	5.41160070971263	1.3338640144607	6.77082200061785	4.45914574934272	-0.0796625369020945	0.00111856823266219	-0.0180193493571181	1.06182581635947	0.935693582274983
Rv0533c	Rv0533c	4.61142125586308	10.058280096336	0.698677299042214	7.03378704321678	7.06035938921392	6.56035860848989	7.49315030786737	0.932791699377479	6.79077794636746	3.83650095550297	0.182531972361788	0	-0.176682103201189	0.875359402243402	0.777030828430913
Rv0534c	Rv0534c	1.17414746125019	9.20943501757879	0.892345846212094	5.64111908754302	5.63783060414735	5.07112556729832	6.22487213506248	1.15374656776416	6.78297674548064	4.2925491936762	0.0485436692888953	0	-0.0688282854052619	0.961174131617356	0.88488464622684
Rv0535	Rv0535	2.720439803897	7.2859805126676	0.504038411922969	5.18034086152289	5.17005645107809	4.91411787280958	5.38989409181219	0.475776219002608	6.79102964869759	7.13226461886333	0.679997546874781	0	-0.510742756191129	1.0147811681141	0.442970175440972
Rv0536	Rv0536	1.61637096369852	7.65501648501902	0.74037043089515	4.87756777683785	4.89993642558246	4.54895249349254	5.30977813052939	0.760825637036853	6.78356541769405	5.79497401179771	-0.540427694449267	0	-0.313418028689667	1.05378845958482	0.640294902942434
Rv0537c	Rv0537c	5.2432812092494	11.4614901493042	0.571117429555955	7.56036996002094	7.61732768996223	7.2409701223454	7.88738600924754	0.646415886902135	6.79285615199015	7.7636158420473	0.266566151193611	0	-0.308791235052821	0.879908664608776	0.644921696579281
Rv0538	Rv0538	3.28071027737858	8.70120136393345	0.657150151414936	6.41834007859417	6.40672498212001	6.05687135288025	6.76177947353817	0.704908120657923	6.7903775872554	5.32772818090436	-0.209917211967664	0	-0.240435679490038	0.897585830904974	0.713277252142063
Rv0539	Rv0539	0	9.87932464002672	1.14592216311132	6.2378967311555	6.17692020438884	5.73812993755194	7.06460446106715	1.32647452351521	6.77647534300799	6.59344913726692	-0.908266188139707	0.00223713646532438	0.23636131924938	0.909560843861941	1.19007425088148
Rv0540	Rv0540	0.966505323572446	7.26583149637238	0.6995563535994	4.66259442173595	4.69823570079581	4.35237046319885	5.04666123374557	0.694290770546724	6.78365096402732	6.77017342027686	-0.735920318196689	0	-0.379423356518031	1.07897971011743	0.574289575114071
Rv0541c	Rv0541c	3.30695961646121	8.42314105901527	0.898100710697397	6.4258370014796	6.51599577957336	5.8058412347241	7.13345309751994	1.32761186279584	6.78567603066129	2.64304692056792	-0.394051512178394	0	0.000958510359833631	0.897142200337563	0.954671441991935
Rv0542c	Rv0542c	3.550364390128	9.29946442418225	0.937494787803189	7.3319366518667	7.46592322488237	6.78522345945407	7.96644360109152	1.18122014163745	6.78720046252573	3.49660366694322	-0.708635954412917	0	0.0619588529558465	0.875535934847343	1.01567178458795
Rv0543c	Rv0543c	6.98308195412673	10.8485817834288	0.583372593519658	9.43675410102543	9.50413833258899	9.09312832679384	9.84254154221018	0.749413215416343	6.79375625457203	4.71954977304154	-0.876440527975893	0	-0.376776367897599	0.960148961417257	0.576936563734503
Rv0544c	Rv0544c	3.1435947612148	9.54913815371025	0.908396601457377	7.9367659232418	8.16465521433543	7.52422093471048	8.54024234028167	1.01602140557119	6.78875961850796	4.8213634964294	-1.26143550243176	0	0.0172631915570783	0.891133409900298	0.97097612318918
Rv0545c	Rv0545c	6.54559165641263	12.8568877076584	0.724369870641796	9.70791972078954	9.80884684447854	9.33189894201314	10.1782275808173	0.846328638804117	6.79286158061718	4.99783696497449	-0.715625358385981	0	-0.249930924748534	0.97430079539033	0.703782006883567
Rv0546c	Rv0546c	4.42752063946428	9.22829795592115	0.615433406480508	7.30602292469334	7.38274860649114	6.99902939610319	7.74998900023236	0.750959604129174	6.79205872617666	4.17539531960927	-0.836307288299183	0	-0.259840258688755	0.875273665169263	0.693872672943347
Rv0547c	Rv0547c	5.04212388829879	8.27601225612782	0.475934097800653	6.70948178727342	6.73661338335293	6.37521429733503	7.01246388091729	0.637249583582257	6.79319023184137	3.22283288866176	0.0718539096421046	0	-0.40730998420946	0.883244082010113	0.546402947422641
Rv0548c	Rv0548c	5.38482106446722	9.19423786842169	0.494545171192128	7.72851859579264	7.75409598767835	7.52884973986654	8.00235382527201	0.47350408540547	6.79361149496428	5.66747459245945	-0.92614827161267	0	-0.390079285891525	0.884624457083653	0.563633645740577
Rv0549c	Rv0549c	1.33796506259384	10.2084109378245	0.957658946381313	6.40991655406419	6.33295004918916	5.88134696463752	6.78134640607226	0.899999441434742	6.78456907181295	6.80301878713537	0.58871397101691	0	0.0595696844736202	0.898089261907693	1.01328261610572
Rv0550c	Rv0550c	0	9.42606525956622	1.03689588573137	5.57219758108656	5.4177409654125	4.88065942276796	6.06801130411403	1.18735188134606	6.77791363656225	5.7076424207658	0.529442353026275	0.00223713646532438	0.0691816467200259	0.967714239011349	1.02289457835213
Rv0551c	Rv0551c	3.48551079496961	7.77255462083214	0.552563746315621	5.37716135947645	5.36572696683665	5.05292724253211	5.61867432349965	0.565747080967537	6.79052281994093	6.25219888285859	0.795118840758066	0	-0.437020447509958	0.989584193825579	0.516692484122144
Rv0552	Rv0552	2.76078321065885	7.70500324549732	0.544029661236775	5.54481508839392	5.46579036148441	5.25531624067492	5.764181257427	0.508865016752078	6.79086739049963	6.96490414982588	0.190615821708749	0	-0.426475186641034	0.970504847877809	0.527237744991068
Rv0553	Rv0553	0	7.85318320302174	0.850322192922947	4.62607362571142	4.52399923380501	4.1964627533499	5.04677280667359	0.850310053323688	6.77743765519079	7.46012253980017	-0.0278600227505791	0.00223713646532438	-0.232947071958154	1.0832692648811	0.720765859673947
Rv0554	Rv0554	3.31597678919157	8.47914366995691	0.853506923434719	6.54714427783338	6.59683785044079	5.96180697879449	7.21870293417014	1.25689595537564	6.78704824851977	2.48299771152853	-0.281585463500344	0	-0.0370208272412486	0.890527750675967	0.916692104390853
Rv0555	Rv0555	4.52167950514772	9.41517394171445	0.62611339160766	7.44890737336029	7.40548979781148	7.10125737994824	7.8539150972001	0.752657717251858	6.79215955723852	3.93197154462838	-0.0061804970111752	0	-0.251256595367303	0.877369986974963	0.702456336264799
Rv0556	Rv0556	4.43648093720061	11.850783047296	0.754413943077133	7.59444559202374	7.67796677713848	7.21183317592033	8.07165354068714	0.859820364766805	6.79066427259468	6.385811997531	-0.363667437694708	0	-0.126384778101365	0.880798721178498	0.827328153530736
Rv0557	Rv0557	4.15946411263385	9.13757455173994	0.652467968576502	6.80453697713238	6.83631893907256	6.40198231566458	7.23927173028405	0.837289414619471	6.79104343275238	4.01187019593051	-0.270093584997484	0	-0.227340477757983	0.879808446334485	0.726372453874119
Rv0558	Rv0558	5.31340198102016	9.93089593279961	0.662872087229473	7.67792500999718	7.62562584717086	7.3167648220805	8.10792312779029	0.791158305709794	6.79197275023415	3.67936192322983	0.0643754862533266	0	-0.220263343707974	0.883135430937447	0.733449587924127
Rv0559c	Rv0559c	6.42128954355992	14.8223492047765	0.720517579568202	9.69561876621094	9.71074459103827	9.27979851978355	10.0830594154265	0.803260895642971	6.79291116554978	8.58912110329876	-0.21590153617191	0	-0.253127614189942	0.973645193758144	0.70058531744216
Rv0560c	Rv0560c	3.38297558452048	15.7690700506637	1.08275019737473	6.25210967400633	6.02385644569389	5.6704261236461	6.51527595413388	0.844849830487779	6.78222441368926	16.0104766194168	2.59958589344557	0	0.174225799753421	0.908524397621309	1.12793873138552
Rv0561c	Rv0561c	2.96442555433684	7.37642260235891	0.52359922184404	5.45693959348952	5.42845950325662	5.21800453791399	5.68199547760315	0.463990939689157	6.7910478991975	6.69239972047616	-0.0546820516365954	0	-0.456523927470459	0.980123149314499	0.497189004161642
Rv0562	Rv0562	5.25763461798608	9.88394964655043	0.528483921015498	8.14550350764517	8.16589339912457	7.88765337515258	8.50937003890679	0.621716663754215	6.79357456364126	4.97058768014621	-0.459614095495364	0	-0.371176697899444	0.899660618914942	0.582536233732658
Rv0563	Rv0563	6.42287215038441	14.3276508684958	1.21448412625557	8.38728941872548	8.02776673539775	7.67594649132082	8.66584759142564	0.989901100104823	6.78608195349236	9.21850279752314	2.18051163218598	0	0.303391971409124	0.911092154846446	1.25710490304123
Rv0564c	Rv0564c	3.16346621139379	8.06136635189681	0.746542084397795	5.81546756917179	5.73955335015639	5.24658892510348	6.48519053987763	1.23860161477415	6.78741141307624	2.55123938210005	-0.00765033819316273	0	-0.198635260140024	0.94517734453782	0.755077671492077
Rv0565c	Rv0565c	2.54209750926302	7.76384841499127	0.790870957258882	5.46576442856177	5.46117533930818	5.01091808134586	5.945969758993	0.935051677647136	6.78499586077021	4.12386903354661	-0.164289150211853	0	-0.188244794452883	0.979115751711765	0.765468137179218
Rv0566c	Rv0566c	0	8.85932906341261	0.939674495952204	6.38911268248847	6.46917582745381	5.84902722090927	7.03488890382163	1.18586168291236	6.78391374326879	5.74345199544123	-0.863569965610614	0.00111856823266219	0.0403192081439604	0.899355287808244	0.994032139776062
Rv0567	Rv0567	5.62559844415784	10.1358972046299	0.739758058409338	7.6774298114815	7.74869881341498	7.19754611032103	8.17798147135698	0.980435361035954	6.791020363885	3.01309123777219	-0.176835167241078	0	-0.143363005247065	0.883121063656403	0.810349926385037
Rv0568	Rv0568	6.02629376723717	10.392378864965	0.720007459368911	8.21646554197721	8.32729780541196	7.62268091542044	8.6730939872869	1.05041307186646	6.79185626332941	3.09275530572043	0.00820927354556053	0	-0.182910867972466	0.902918327341377	0.770802063659636
Rv0569	Rv0569	5.83371554531538	14.9721068200133	1.49100462027377	8.46054049369676	8.02892240858204	7.47202149556469	8.83685543212551	1.36483393656082	6.78140992005609	6.16277222449732	1.7488747126171	0	0.576389480096232	0.914615140177535	1.53010241172833
Rv0570	Rv0570	3.01509082454284	12.9756674438031	1.51201282919153	6.17714291005958	5.62419658798696	5.25541118721592	6.7403673252273	1.48495613801138	6.76828737855765	5.3796122105793	1.50532421908449	0	0.59786398893155	0.914148840259979	1.55157692056365
Rv0571c	Rv0571c	3.78423369301488	10.532421338075	1.15587131806155	5.96097493004365	5.55103459620541	5.20318809871909	6.51842883261763	1.31524073389854	6.77803706200018	4.31483076626653	1.24644808715328	0	0.223749496552809	0.932121821508742	1.17746242818491
Rv0572c	Rv0572c	0	13.592530549748	1.80011629126434	6.68651714281106	6.44472297818866	5.48163696884035	7.37111862924956	1.88948166040921	6.76061233157088	4.80759765867424	1.01230689441663	0.00223713646532438	0.915944997074127	0.884171294190217	1.86965792870623
Rv0573c	Rv0573c	0	8.75557749818682	1.14905545362705	4.1444238755112	4.06417501693991	3.27049227244739	4.7526711649599	1.4821788925125	6.75798025593751	4.13372969287453	0.795607548608463	0.00223713646532438	0.0084633421766025	1.14059211145045	0.962176273808704
Rv0574c	Rv0574c	2.36936846047364	10.8254241792937	1.58958732679108	4.95182329687583	4.3186398273648	3.83740270561693	5.84015554298779	2.00275283737086	6.74859441672046	4.05441753730158	1.25099671160257	0	0.54498873927881	1.04459858751227	1.49870167091091
Rv0575c	Rv0575c	0	9.82382770086651	1.40199453082424	4.28012586028503	4.03417396661479	3.43183742464579	5.08962470613126	1.65778728148547	6.74254500665083	4.57813581656365	0.813730601336603	0.00335570469798658	0.277683652966656	1.12431087785759	1.23139658459876
Rv0576	Rv0576	4.72202240704528	11.6408389494778	0.649853274960449	6.8358609949905	6.75076903317632	6.43081304607892	7.10650289156433	0.675689845485413	6.7913719888569	10.0660546868609	1.6398530769208	0	-0.229032413482187	0.878885688442636	0.724680518149914
Rv0577	Rv0577	4.39484131239662	11.0656994714806	0.777461494915113	7.51939138862963	7.50106395857575	6.96566241166049	8.00938534815196	1.04372293649148	6.79039855271633	4.25204527995301	0.383628437240618	0	-0.101440795313328	0.878902290228441	0.852272136318774
Rv0578c	Rv0578c	3.51385852396101	10.6446075893277	1.14927600377292	6.96614442774171	6.96085646042149	6.22543643970339	7.61269413994965	1.38725770024625	6.7820636156111	3.07103209123554	0.186179895486351	0	0.273118257626797	0.876157746146123	1.2268311892589
Rv0579	Rv0579	3.64756126805592	9.57051242657	0.75887282012149	6.96980505915548	6.93765730067296	6.40826055511268	7.52995476191604	1.12169420680336	6.78975885679759	3.34855837840164	0.0693434032987519	0	-0.117231808468899	0.876104628590389	0.836481123163203
Rv0580c	Rv0580c	4.56345092528852	11.6804317317322	1.0223867236827	7.51501550033839	7.37496994158655	6.87500523782001	8.06951835603638	1.19451311821636	6.78667018642557	4.15933524999878	0.748994259553711	0	0.143587284139971	0.878799439542733	1.09730021577207
Rv0581	Rv0581	0	11.2659791856028	1.15014474728908	7.09897184107611	7.04291827671622	6.47149208071146	7.66035659703374	1.18886451632228	6.78192445367657	5.83766557673976	-0.0642453971204718	0.00111856823266219	0.275220213067355	0.874924534221721	1.22893314469946
Rv0582	Rv0582	3.14281355589255	10.5806223911724	0.814450466652546	6.47314491684958	6.45480450516042	6.00421812728506	6.9188490463991	0.914630919114038	6.78786547553587	5.95500502948181	0.547245676157525	0	-0.0799872016129494	0.894437668265495	0.873725730019152
Rv0583c	Rv0583c	1.98982554385401	8.7273714122141	1.10656007460672	6.49624053120588	6.60344716441314	5.73837323150057	7.36889078579333	1.63051755429276	6.78046082218796	3.13962914492507	-0.563338874689947	0	0.213384113292555	0.893175961314164	1.16709704492466
Rv0584	Rv0584	2.49060531470645	9.32427108577724	0.659495214052234	4.71309261282154	4.74878863488158	4.29663275441007	5.06248195131917	0.765849196909099	6.78610332829802	8.23545733883553	0.834005131159374	0	-0.413567878728406	1.07306309278064	0.540145052903695
Rv0585c	Rv0585c	2.83036604127984	7.04436603130162	0.565159539130338	4.75196513081821	4.75310602661231	4.42350350560327	5.09970761755946	0.676204111956187	6.78864478719181	5.65176172783276	0.331991198795637	0	-0.503360894587747	1.06852043371808	0.450352037044355
Rv0586	Rv0586	2.20218364732868	13.4997339305815	1.27246489324186	8.34121861663072	8.19128613859902	7.44916726052993	9.24799130089621	1.79882404036628	6.78345508835139	5.92945431394792	-0.385027068607819	0	0.363598269523703	0.908866623718161	1.31731120115581
Rv0587	Rv0587	2.32918662901844	13.0931243173049	1.05408365974599	7.64909101497193	7.52409559467458	7.02814428260516	8.25738396448797	1.22923968188281	6.78588334466473	6.82936905924897	-0.169499874613997	0	0.171776109846916	0.882307549899074	1.12548904147902
Rv0588	Rv0588	3.17199073206508	12.2669421807689	0.835650196957181	7.49024193340921	7.43002236216068	6.96042032037515	7.95482588246339	0.994405562088242	6.78936954121064	7.04478783625559	-0.0626933366269602	0	-0.0425853176180533	0.878235514575235	0.911127614014048
Rv0589	Rv0589	2.74227296187979	11.429401290338	1.01829063277454	7.09209937291953	7.09615961498458	6.53530002055852	7.58327093686647	1.04797091630795	6.78499748728104	5.46327811924132	-0.354937653982173	0	0.143334286440664	0.874956346333879	1.09704721807277
Rv0591	Rv0591	0	7.33539854475204	1.04899991989213	4.15929905040968	4.13222353698966	3.62826054959118	4.60883473368327	0.980574184092093	6.76256041248176	4.37186955543164	0.209144487090779	0.00111856823266219	-0.0898029727982617	1.13880289269039	0.86390995883384
Rv0592	Rv0592	0	6.61393032839688	0.902258213993783	3.85724503317454	3.84735841700306	3.38546036127329	4.2274196574616	0.841959296188318	6.76660392992272	4.97448039709823	0.158498197206551	0.00335570469798658	-0.273073781528194	1.17533199552198	0.680639150103907
Rv0593	Rv0593	0	6.64411387385261	1.07646740377768	4.19386119285406	4.13443372427049	3.5433669474511	5.06303222858592	1.51966528113482	6.75836939901835	3.7359912644045	-0.438184044687231	0.00671140939597315	-0.0581824973672436	1.13464990114492	0.895530434264858
Rv0594	Rv0594	2.73403902052046	7.75749314275305	0.567551475651469	5.07068436682744	5.10714757278267	4.74844413719685	5.42767288041949	0.679228743222633	6.78935399313718	4.1574237316299	-0.159864838659465	0	-0.461686236341192	1.02923771199266	0.492026695290909
Rv0595c	Rv0595c	0	9.9250159146365	0.88843119020452	5.80373456789991	5.80843983061841	5.28104991530902	6.38255524755554	1.10150533224652	6.78328718429489	5.49181260494606	-0.303610292470229	0.00111856823266219	-0.0578172185393824	0.946248408743902	0.895895713092719
Rv0596c	Rv0596c	0	9.39673029526472	0.985788134609574	5.53987193801495	5.55048114234815	5.0420365267483	6.14283027502143	1.10079374827313	6.77796245418732	6.67963050767796	-0.730772411994874	0.00223713646532438	0.0147683217637008	0.971019812845873	0.968481253395802
Rv0597c	Rv0597c	2.75112207024868	9.42510151268029	1.08771516494476	7.06213534610003	7.22719657456701	6.46196260155587	7.86238665683784	1.40042405528197	6.78333432408817	3.05206743323024	-0.576201651429992	0	0.212582353424872	0.875132811519893	1.16629528505697
Rv0598c	Rv0598c	4.35117205971905	9.50303647262064	0.811939440886005	7.73289607664267	7.7765999748182	7.20812045861747	8.30592007616127	1.0977996175438	6.79008705487017	3.15041847198915	-0.39892651160456	0	-0.0728154076938298	0.884754848579835	0.880897523938272
Rv0599c	Rv0599c	4.60490490373454	10.0020638180614	0.69901026547571	7.08814914303112	7.1097833684687	6.70139286106709	7.47447338429303	0.773080523225937	6.79080442871586	4.49882822811486	-0.052587269665144	0	-0.17596579704277	0.874976062518481	0.777747134589331
Rv0600c	Rv0600c	0	7.97265303821425	1.43867598744477	2.59920651426142	2.62601701629911	1.62252601138453	3.53390975213223	1.9113837407477	6.6189616049366	4.03803077729158	0.50829896699647	0.0648769574944072	0.108481623290432	1.33019436415433	1.06219455492253
Rv0601c	Rv0601c	0	8.12964388489323	1.27022360311658	2.53240768115259	2.53464060431016	1.78722190669108	3.12775227239504	1.34053036570395	6.65521144866773	6.19623799231078	0.909732474353764	0.0559284116331096	-0.0682334017430584	1.33845700485963	0.885479529889043
Rv0602c	Rv0602c	0	7.18681466384119	0.999214292556054	2.77756235439675	2.7056341167675	2.30699278768437	3.11874285478178	0.811750067097408	6.72716480410891	8.01254986235869	1.13201605036536	0.0201342281879195	-0.308910961337917	1.30812525389397	0.644801970294184
Rv0603	Rv0603	0	8.74800216957947	1.4804048967641	3.06405403577563	3.03323790335295	2.28583333439191	3.73553596194109	1.44970262754918	6.6586300468557	4.78641273900154	0.521668880438835	0.058165548098434	0.20771117249963	1.27269372426447	1.16142410413173
Rv0604	Rv0604	1.52733540691563	8.49996595791408	0.733681229113021	5.89208413722227	5.9481043992138	5.53014297302021	6.25269814983485	0.722555176814645	6.78764323009451	6.46775323351642	-0.461402517968952	0	-0.204559002446838	0.938240231559858	0.749153929185264
Rv0605	Rv0605	4.9013372205254	12.2770721338752	1.05011140391009	7.05221123084946	6.87992482351675	6.34328763643519	7.4907345240113	1.14744688757611	6.78525320051551	6.93433502417445	1.5321585078239	0	0.174906073554998	0.875205330355094	1.1286190051871
Rv0607	Rv0607	0	11.8981678595373	1.07665442286506	5.57436889643457	5.45371472809295	5.10594875816782	5.91491250405755	0.808963745889725	6.77765177103048	11.5835403345895	1.56329560285743	0.00111856823266219	0.109156846291023	0.967497576574034	1.06286977792312
Rv0608	Rv0608	5.05809643434167	11.5484151462041	0.957368183923919	8.74980746223768	8.63530386674214	8.16998880440125	9.3197378906318	1.14974908623055	6.78968048248328	3.86590060512305	0.0141483668055754	0	0.029787354324335	0.927580829599584	0.983500285956437
Rv0609	Rv0609	4.14832595595601	10.60701396836	0.921717005762102	7.59529856180639	7.51016668174545	7.01554739928535	8.26833240303682	1.25278500375147	6.7882618925215	3.75257378126116	-0.0510893708362848	0	0.0408954548394727	0.880821550922629	0.994608386471574
Rv0609A	Rv0609A	4.08005806260491	10.2151654176843	0.895536813910563	7.23963244264664	7.30526986869838	6.73180342543045	7.80554641329439	1.07374298786394	6.78791085838711	3.93588004732499	-0.222720347562202	0	0.0206587934563598	0.874878020454203	0.974371725088461
Rv0610c	Rv0610c	1.94131392077921	9.15285887259892	0.708629447013389	6.21671971480035	6.23132893771274	5.96745699529887	6.54058391800277	0.5731269227039	6.78892274372432	8.86106518783651	-0.546139435022819	0	-0.202502818571442	0.911132265584831	0.75121011306066
Rv0611c	Rv0611c	5.61844829373457	13.0137022587447	0.921170368449889	8.67335656274165	8.63595563892743	8.08794791391736	9.31049315023642	1.22254523631906	6.79005278052967	4.2420217620863	0.12323560619777	0	-0.00312222108704596	0.924292589536934	0.950590710545056
Rv0612	Rv0612	2.07372306431831	11.1034796319959	1.11214985162165	5.46383779013522	5.30023692474547	4.81152792287767	5.89587789216268	1.08434996928501	6.77588063814247	5.81624421559783	1.0859203908503	0	0.132814894890833	0.979334956730814	1.08652782652293
Rv0613c	Rv0613c	3.19727896532338	10.8798185905042	0.950319421507808	7.38407910870457	7.42855500779118	6.7895743963328	8.08669652187808	1.29712212554528	6.78714089556894	4.23635131282468	-0.499650760771346	0	0.0740892897477831	0.876230131760025	1.02780222137988
Rv0614	Rv0614	0	7.12094583639284	0.998309795870031	3.18195990428571	3.12188207625696	2.5040640935807	3.78461335611103	1.28054926253033	6.74439221384108	4.43478933859481	0.48988665957005	0.00671140939597315	-0.259824462284706	1.25813425815474	0.693888469347395
Rv0615	Rv0615	4.58424955718961	12.1067736191057	0.909188982178165	8.00613170151866	7.9662756640073	7.39492592030868	8.44839082448019	1.05346490417151	6.78934687061261	5.01208538715513	0.604099697709574	0	0.0154420090685961	0.893746973109569	0.969154940700698
Rv0616A	Rv0616A	4.46503677949432	11.0566681779986	0.902753741094039	7.67425045785104	7.61997598133376	7.07544975818146	8.23968575951973	1.16423600133828	6.78881073639009	3.38278383053201	0.25487098031522	0	0.0197248054687926	0.883028935625246	0.973437737100894
Rv0617	Rv0617	3.20834362956271	10.805911400913	0.84747823590355	7.25109685029767	7.26659850433662	6.66980368158916	7.87717891594573	1.20737523435657	6.78875211336279	4.0976769648677	-0.22409950718376	0	-0.0274393343146554	0.874917570218206	0.926273597317446
Rv0618	Rv0618	1.61928852284186	9.85422016992331	0.849683644659361	4.91442671042476	4.99838199616405	4.52233435216002	5.36297080313807	0.840636450978046	6.77993853144546	7.25233608396998	-0.27556005800197	0	-0.199594285188334	1.0492779298477	0.754118646443767
Rv0621	Rv0621	2.51675630372333	9.4464355971374	1.10349117636578	5.14495057961404	5.08591688619969	4.37688782705618	5.83549593825177	1.45860811119559	6.77316104277446	3.762120511878	0.613655405925718	0	0.0840428593515299	1.01944831701425	1.03775579098363
Rv0622	Rv0622	1.271564951615	8.80590155030798	0.903272766917001	4.2579975315609	4.08508037198784	3.65346801441744	4.67144384725008	1.01797583283264	6.7742161045299	4.96795788083078	1.04651234125986	0	-0.223686547411263	1.12695931432826	0.730026384220839
Rv0623	Rv0623	1.93088778912688	11.4559339820431	1.21901046546529	7.13011717825142	7.0600923504012	6.6313922105235	7.64209411325593	1.01070190273243	6.7803723261057	6.53040370896637	-0.172209331567504	0	0.344191892494585	0.874818572970701	1.29790482412669
Rv0624	Rv0624	3.72421552578968	10.5471824356903	0.848243734480324	7.0957965778276	6.9495478946503	6.57323545952066	7.53399582483518	0.960760365314518	6.78870341506651	5.01563746193981	0.755323344572939	0	-0.0266951074377532	0.874938841918077	0.927017824194348
Rv0625c	Rv0625c	2.35623106819371	8.39045052417343	0.850784032009216	5.98163419746736	6.00258241152431	5.64257828957975	6.4569598399435	0.814381550363747	6.78497422453252	5.50492012922004	-0.805278399070548	0	-0.0795317703654354	0.930315802374652	0.874181161266666
Rv0626	Rv0626	0	11.3211497077486	1.04759224708004	7.76757736637243	7.85808058336015	7.41620544159522	8.26610684848874	0.849901406893519	6.78467870770333	15.3211763220452	-2.41697933967463	0.00111856823266219	0.161799326780565	0.885792920299479	1.11551225841267
Rv0627	Rv0627	3.1677897234926	11.4750374860919	0.911947396482246	7.31639194788377	7.34720757199911	6.96567749139594	7.78435553818593	0.818678046789985	6.78753377118375	6.62655684764463	-0.770829907921889	0	0.0365757164731132	0.875371680009133	0.990288648105215
Rv0628c	Rv0628c	2.92582392506399	11.0695987377105	1.17876315148838	7.03065194536899	6.85057919086331	6.29627678821112	7.80700373824206	1.51072695003094	6.78147873756656	4.54262988091096	0.175822938638951	0	0.303374955389113	0.875388196099266	1.25708788702121
Rv0629c	Rv0629c	1.18802788934428	8.14163860490162	0.845658203614414	4.950536430864	4.95557398795497	4.57428663578498	5.41634454184728	0.842057906062301	6.78033000313303	5.52808108264806	-0.367315212367501	0	-0.199102940197209	1.04476114381162	0.754609991434892
Rv0630c	Rv0630c	0	7.98367415936865	0.836801604870941	4.23976147133044	4.26721572077214	3.83603896834839	4.63555824507537	0.799519276726982	6.77575275996434	6.69548333406755	0.435352607546322	0.00111856823266219	-0.292342234729693	1.12914383960063	0.661370696902408
Rv0631c	Rv0631c	0.509910291084286	8.02421848105524	0.898454965020314	4.19054574649568	4.19693603980335	3.70545747053816	4.62697008986846	0.921512619330301	6.77244379782839	6.35415772061319	0.536652295573278	0	-0.236593062043398	1.13504802706371	0.717119869588704
Rv0632c	Rv0632c	6.15800359996355	10.5452632767964	0.572437956104659	9.02682954731019	9.07247797437707	8.7956641814193	9.32380596517188	0.528141783752579	6.79363089417638	7.34401053971493	-1.29572476795607	0	-0.367652186515833	0.940090142620492	0.586060745116269
Rv0633c	Rv0633c	4.47618809249274	9.10053934570704	0.484629146950431	6.97090406135541	7.03234937273285	6.76101173971988	7.24460682218556	0.483595082465675	6.79322025427894	7.16634940691289	-0.997218050079507	0	-0.391459765394386	0.876088912344817	0.562253166237716
Rv0634A	Rv0634A	4.27005338598174	13.3629743922393	0.989724848929059	9.67835217978361	9.80820970070864	9.17446154326396	10.3014949935535	1.1270334502895	6.79014572741155	8.3770717283284	-1.33508543016608	0	0.0169978164402165	0.972727032488842	0.970710748072318
Rv0634B	Rv0634B	3.88950752589305	11.6811070963544	1.01484572292536	7.60974177679303	7.67407741382712	7.0169824467662	8.14980122243945	1.13281877567325	6.78675147335944	4.30512743456637	0.10711801741373	0	0.13363385579792	0.881211867127438	1.08734678743002
Rv0634c	Rv0634c	6.44977656574663	11.0340468068499	0.590617480424336	9.44296532232543	9.4585324246513	9.20573888696942	9.69953180429871	0.493792917329291	6.793716411482	5.7202361474668	-0.677152505303111	0	-0.369848283160779	0.960465763585115	0.583864648471322
Rv0635	Rv0635	4.93323967307549	13.0771125211974	1.10051138317745	9.44328456329243	9.57514548903169	8.83423082319788	10.1463661367568	1.31213531355895	6.78868832780917	4.37695275784495	-0.59703383353606	0	0.140029327037275	0.960482056140172	1.09374225866938
Rv0636	Rv0636	3.74192315776612	11.8417380679071	1.02051835082462	9.33162401349802	9.48688556563987	8.83609530430884	10.0100988567843	1.17400355247549	6.78939350894372	5.71374899430106	-1.14968525031419	0	0.0656759215710251	0.9548424292536	1.01938885320313
Rv0637	Rv0637	4.44741934052201	12.9016557660157	1.09693923123758	9.70295272013119	9.87841557598105	9.21621206523019	10.3860971252584	1.1698850600282	6.78890265269123	6.51068896555546	-1.26538387468216	0	0.122903309783806	0.974035921453779	1.07661624141591
Rv0638	Rv0638	7.29746475161641	14.6696822370962	0.741983158910603	10.369848702371	10.2588436764264	9.94657019791166	10.7387788168447	0.792208618933048	6.79318297268256	6.97064792208127	0.794487531380174	0	-0.269194727003525	1.01117788591413	0.684518204628577
Rv0639	Rv0639	7.25519296634268	13.8278497327256	0.717809987924493	10.5290920931817	10.4555339498662	10.1347666109585	10.9566976205767	0.82193100961827	6.79336840468	6.18422046297805	-0.0809760317310028	0	-0.302626352549362	1.02043634047386	0.651086579082739
Rv0640	Rv0640	6.76193010817674	13.8057587849907	0.862774810060221	10.7326141375949	10.6013291127782	10.2169280260981	11.2354767891986	1.01854876310048	6.7924685577777	5.26353964533357	0.112097414902441	0	-0.169656095392513	1.03243090545273	0.784056836239588
Rv0641	Rv0641	6.5875068039675	13.5797627536874	0.80558802588241	10.8132595935787	10.8212956538098	10.3520372453898	11.3546031089952	1.00256586360548	6.79285536950333	6.83043959044202	-0.837002649999948	0	-0.231638313675495	1.0372263395579	0.722074617956607
Rv0642c	Rv0642c	6.36786005190514	14.6188747439903	0.859531790421959	9.39286480618497	9.46609855337329	9.09267130849793	9.80031635990937	0.707645051411442	6.79150285353003	8.17083270797827	0.18744624060554	0	-0.0983889511447421	0.957920741566701	0.855323980487359
Rv0643c	Rv0643c	5.10652689120176	11.9809389682659	0.865505554619778	8.38398434334164	8.4531060262674	7.93490692328019	8.86354507869365	0.928638155413462	6.79028732468892	5.0538137834021	-0.2493128282988	0	-0.0454269526717357	0.910932507291513	0.908285978960366
Rv0644c	Rv0644c	4.4817238230262	9.85513804625909	0.824682381785861	7.79413688593953	7.8277739381235	7.29012902535376	8.352596543518	1.06246751816425	6.78994450971029	4.4169912708283	-0.585924440535952	0	-0.0619082554303106	0.886590637216172	0.891804676201791
Rv0645c	Rv0645c	4.03069671780167	10.3604673877243	0.723877010731818	6.94549466746723	6.96452854282015	6.47296010677442	7.41598302951871	0.943022922744281	6.79019798811655	4.9981944313633	-0.159427463445389	0	-0.152602889875128	0.876479900606946	0.801110041756973
Rv0646c	Rv0646c	2.7542377882165	9.3825741132349	0.878739153994141	7.39253553710599	7.44728272160136	7.00393639834191	7.86742547561667	0.863489077274761	6.78820510641299	6.5670162526468	-1.05166813774811	0	0.0023768441655202	0.87636230982862	0.956089775797622
Rv0647c	Rv0647c	2.40440696174023	10.0394530381455	0.938160703372379	7.5523246908188	7.54433071886384	7.05650766020969	8.10096956700018	1.04446190679049	6.78766877586749	5.25935272253269	-0.604252154690764	0	0.0584554751806791	0.8797052281917	1.01216840681278
Rv0648	Rv0648	0.489705211968192	7.99337941308047	1.13460055266841	3.23748476158939	2.97752739469562	2.58110057668191	3.60988231670801	1.02878174002609	6.7392871283868	6.02342793691314	1.42601917448265	0	-0.116684358535697	1.2512849112041	0.837028573096405
Rv0649	Rv0649	0	8.43488234830533	1.41030208843626	2.55870345750239	2.53832415040493	1.8116661767314	3.22101043389531	1.40934425716391	6.62367279586881	5.464705016562	0.831349332443439	0.0659955257270693	0.0750974068250454	1.33520468161121	1.02881033845715
Rv0650	Rv0650	0	8.40179399424338	1.35810483429054	2.34353343432358	2.17084475709524	1.60997291640275	2.82259195210103	1.21261903569827	6.63186094716978	7.37237097319567	1.54590252962973	0.0335570469798658	-0.00369451653905961	1.3617993508296	0.950018415093042
Rv0651	Rv0651	4.57849187615299	13.4055555409997	1.27592088190999	8.53042886057731	8.4964985981305	7.67959296786564	9.36645951960302	1.68686655173739	6.78460002423463	4.01042374475475	0.402984245922258	0	0.358004480348276	0.917916401561713	1.31171741198038
Rv0652	Rv0652	3.62217885630841	12.8019305396504	1.35271870787036	8.68771012531785	8.67377111526762	7.8405165859892	9.62955110476233	1.78903451877313	6.78343232204889	3.33869852133634	0.0101239878593321	0	0.427814390975048	0.924904316895314	1.38152732260715
Rv0653c	Rv0653c	1.5490692763058	10.3963460667579	1.59895367544494	5.56262427187694	5.02305919418932	4.40625995344746	6.97971443715859	2.57345448371113	6.75583185853382	2.48326796111566	0.671092368132336	0	0.630275965028977	0.968677710415968	1.58398889666108
Rv0654	Rv0654	3.83708049985979	12.671520792	1.22753769000379	6.35203598970541	6.14714761115775	5.56337701854792	6.76634638533354	1.20296936678562	6.7785174083051	6.91394019628558	1.71183273896327	0	0.325845029420731	0.901692660583059	1.27955796105283
Rv0655	Rv0655	6.64628824897199	13.0501291140185	1.11156750667506	9.86375967565703	9.92453806969458	9.05392043393118	10.6920338213519	1.63811338742072	6.78930953545044	2.57806305399294	-0.0754961614357295	0	0.128857167212742	0.982710339462319	1.08257009884484
Rv0656c	Rv0656c	1.75604453278267	8.55881894972062	0.90353247227665	5.97975648549826	5.93693789110497	5.43629809081466	6.4488293509577	1.01253126014304	6.78416709433154	3.9521029538588	0.111157639016097	0	-0.0269468610961873	0.930479333372837	0.926766070535914
Rv0657c	Rv0657c	4.21400491341014	10.0248945725774	0.619815144321304	7.51475557090373	7.48927529417748	7.09712290238746	7.88687878159513	0.789755879207672	6.79228155399136	5.08513854873342	-0.051796564415181	0	-0.258978215563873	0.878793359885177	0.694734716068228
Rv0658c	Rv0658c	2.064724863068	8.54551734111937	0.846662145027829	6.15343331133334	6.07709652196481	5.5830986116363	6.77908799585228	1.19598938421598	6.78613600692824	3.48339743723118	0.0114904571930593	0	-0.0693408635075903	0.916003008535419	0.884372068124511
Rv0659c	Rv0659c	6.03179824214104	12.1013486796827	0.789011690585491	9.44945264208163	9.44198932757348	9.04204444415687	9.88893077427093	0.846886330114058	6.79217207159474	4.96790202695444	-0.306440721657268	0	-0.17178534160908	0.96079703219457	0.781927590023022
Rv0660c	Rv0660c	1.34644735878651	12.8217101692711	1.26292973832648	9.10551663739765	9.02334056138625	8.40697695957263	9.70113676263477	1.29415980306214	6.78554016079628	6.54222780045285	-0.557778660422072	0	0.319125555389961	0.943804182936516	1.27283848702206
Rv0661c	Rv0661c	0	7.46885040279946	1.06596069854661	3.43253314529131	3.48412919402636	2.97706400532601	3.95323081174558	0.976166806419561	6.73663444279444	5.53233398166965	-0.315257445228623	0.0190156599552573	-0.161310011899383	1.22727071044599	0.792402919732719
Rv0662c	Rv0662c	0	7.68562974692626	1.30357212676699	4.26160598704978	4.43993774250844	3.87240486176839	4.98686479577308	1.11445993400469	6.72740148658064	6.15062010793263	-1.38552998005745	0.0402684563758389	0.177044868278811	1.12652725848818	1.13075779991091
Rv0663	Rv0663	5.0343952274531	8.94374563891982	0.522276975493685	7.10409246792416	7.10636475716253	6.71863251239037	7.50998276017977	0.791350247789396	6.79299960759827	3.03476761490588	0.0107690031798148	0	-0.352625883149913	0.874902858643598	0.601087048482189
Rv0664	Rv0664	2.33512861312246	8.33619233788613	0.73362378798599	5.79746619479679	5.835024514382	5.37066736804006	6.20775325661867	0.837085888578616	6.78762821898466	4.54443852884292	0.0685788946778714	0	-0.213197551469671	0.946821339455661	0.74051538016243
Rv0665	Rv0665	0	8.71870034837573	1.02815159712561	4.9144995996906	5.05387994583529	4.36530794590706	5.62176045971955	1.25645251381249	6.76909526500254	6.54218694535908	-1.18753377983025	0.00671140939597315	-0.0211173075657047	1.04926890469132	0.932595624066397
Rv0666	Rv0666	0	7.71670018584473	1.25520254890185	4.8692201242726	5.05399802410815	4.17429921888171	5.72866311015681	1.5543638912751	6.75249873470404	5.71477448514575	-1.15798439965622	0.0178970917225951	0.20040831008553	1.05479423881632	1.15412124171763
Rv0667	Rv0667	7.04182047811017	12.8614742729275	0.8716863751118	10.6270981132382	10.5787163360031	10.0519393263291	11.23774169036	1.18580236403096	6.79230820421586	3.68803460168985	-0.24177686171264	0	-0.154505284170101	1.0261916592819	0.799207647462
Rv0668	Rv0668	6.39755280611441	12.6152096348431	1.05084016693385	9.94196562057353	10.0390652515671	9.39610825582813	10.6147588804725	1.21865062464439	6.78996368901731	3.94354219591106	-0.59110093049808	0	0.0638405106579105	0.986999656275936	1.01755344229001
Rv0669c	Rv0669c	2.89197226363282	7.98422669884856	0.861417153739068	6.24981037775226	6.35964681125685	5.69185932615595	6.87749146742178	1.18563214126582	6.78589772662386	2.87339977671579	-0.502585799155953	0	-0.0472738085073559	0.908690962246424	0.906439123124746
Rv0670	Rv0670	4.12943187537462	11.5200002436084	0.898250200544618	8.24103641160551	8.13689159375723	7.83741031064118	8.57827722195152	0.740866911310338	6.78976567117927	5.5273314802666	0.285366697429349	0	-0.00582262718623094	0.904072827730849	0.947890304445871
Rv0671	Rv0671	5.48882079470859	9.36456148469986	0.596533778266103	7.24521966389592	7.19537175749681	6.87525206665693	7.54686037498125	0.671608308324328	6.79235274633941	4.03197579223399	0.510244213351527	0	-0.278362619973335	0.874896398239438	0.675350311658767
Rv0672	Rv0672	5.48066384244381	11.3053097013837	0.809489157162447	7.28706340079405	7.21973029051036	6.7417820677839	7.7048236077661	0.963041539982195	6.78976656434209	6.95641489236486	1.29934795295602	0	-0.0656299621040443	0.875119119266491	0.888082969528057
Rv0673	Rv0673	3.51855886169906	10.1797922272763	0.871552704815141	6.46475823929328	6.45843428519286	5.82661199971418	6.95975420440957	1.13314220469539	6.78682111780449	5.21423946236836	0.776299638906585	0	-0.0233525752287713	0.894905280043912	0.93036035640333
Rv0674	Rv0674	2.46643980879897	9.52111513572793	0.886174034112298	6.07625156568332	6.09617211902938	5.43696194671663	6.61422427774669	1.17726233103006	6.78500956652282	4.27871566159511	0.185959611924565	0	-0.0360845810504984	0.922258615162797	0.917628350581603
Rv0675	Rv0675	0	8.79952067328674	0.91060230247446	5.81847353215595	5.75760298251829	5.33544959378838	6.33103288183373	0.99558328804535	6.78192630675853	8.35692634324035	-0.7478869104308	0.00223713646532438	-0.0343009389002146	0.944903241374675	0.919411992731887
Rv0676c	Rv0676c	4.91294306276953	16.2044179960173	1.40680317707257	7.82317347049724	7.60627700443657	6.96803189022614	8.40044026367131	1.43240837344517	6.78076187826749	10.6092013770266	1.89873514991554	0	0.519342191582384	0.887460985490186	1.47305512321449
Rv0677c	Rv0677c	4.46783948504501	17.0016275745637	1.5180478041507	8.81211889905414	8.64034665800892	7.90108502926757	9.48943678724631	1.58835175797873	6.78157426061517	7.77982421766401	1.31469749257461	0	0.587733023518325	0.93031478063237	1.54144595515043
Rv0678	Rv0678	5.11980232560503	14.8481236749903	1.52177093903426	8.04499753303227	7.73982623335236	6.98297776547445	8.82922200907917	1.84624424360472	6.77878090138002	5.11251135638076	1.21434081700444	0	0.626454373023987	0.89531656601027	1.58016730465609
Rv0679c	Rv0679c	3.9718459962655	11.1887434790164	0.808734620511672	7.27659386582752	7.3138528016983	6.85215947951661	7.77837213794426	0.926212658427646	6.78942055163311	5.47665927707758	-0.191717773094666	0	-0.0663132063501237	0.875047826861795	0.887399725281978
Rv0680c	Rv0680c	4.3582111182491	9.47013299483161	0.697421861689341	7.50231399555756	7.56851872465158	7.15369618077587	7.95614485278802	0.802448672012153	6.79126504950213	4.19469901050172	-0.711249507973809	0	-0.181084473917705	0.878506335607046	0.772628457714397
Rv0681	Rv0681	5.26224201081461	10.4824987063816	0.508111938665264	7.75422566162293	7.77860979628318	7.47743347755161	8.02007153287689	0.542638055325284	6.79355344982187	7.67252609640051	0.0831727324491413	0	-0.377280511045713	0.885392449710977	0.576432420586388
Rv0682	Rv0682	6.88435763540816	12.7967417114499	0.947501291309618	10.2157739447119	10.2780202745667	9.72160114984046	10.8262588419436	1.10465769210309	6.79132342226693	3.56572597087924	-0.466868891129545	0	-0.0548430732290565	1.00234436453867	0.898869858403045
Rv0683	Rv0683	7.30065043278316	12.9803609998376	0.819378535863275	10.1200612008198	10.1676803822837	9.56513414676232	10.614487296098	1.0493531493357	6.79242025175394	3.01166929804307	-0.00715696657867136	0	-0.177547301062018	0.996925836925293	0.776165630570083
Rv0684	Rv0684	6.83097598701816	12.0299627843515	0.762480214285067	10.2203691744519	10.2893045209311	9.76321461367258	10.7387802601704	0.975565646497811	6.79287530372271	3.98315499890572	-0.568402142071906	0	-0.24012567797368	1.00260589225875	0.713587253658422
Rv0685	Rv0685	6.59035983710987	13.8630719558482	0.912088509962784	11.0118581602174	11.1592142362927	10.5421144958881	11.6251919278893	1.08307743200119	6.7921580380212	5.40332180712771	-1.01935921025792	0	-0.137030171565498	1.04911868152828	0.816682760066604
Rv0686	Rv0686	5.6272333346051	11.202789701973	0.684334874712696	8.09651313070145	8.03282460438907	7.64864303949257	8.49747840932275	0.848835369830184	6.7921882044601	4.90677184196254	0.694455196170917	0	-0.213162005514552	0.897496880227249	0.740550926117549
Rv0687	Rv0687	4.87383814585307	9.99082601446029	0.872515592064237	6.57030538465972	6.34865730581126	5.98904779413717	7.02741305390819	1.03836525977102	6.78725168807127	4.54074746592724	1.16103344337039	0	-0.0168664688806169	0.889382060944854	0.936846462751485
Rv0688	Rv0688	5.2166486195411	8.82380788866583	0.629750331446016	6.89721773059667	6.77305696650519	6.43287711185149	7.30488003487496	0.872002923023473	6.79160279169181	2.9955085662136	0.60810223478306	0	-0.247638895470784	0.8773892269168	0.706074036161318
Rv0690c	Rv0690c	4.3613884858393	8.97384719005285	0.749555367931249	7.22542903245707	7.30867596103911	6.72927686275719	7.71963848207406	0.990361619316867	6.79024386024511	2.86930213435441	-0.308767195784607	0	-0.12528187430212	0.874837242233369	0.828431057329982
Rv0691c	Rv0691c	5.07780836585572	10.0839676379559	0.813442939343774	7.27820463762511	7.36178743957271	6.71010225945754	7.80074590763155	1.09064364817401	6.78940980580827	3.01986024453789	-0.077278928193626	0	-0.0616151932221199	0.875058132565894	0.892097738409982
Rv0692	Rv0692	3.74134486113202	13.0750143273542	1.3822501330596	8.62825167264118	8.61912039352044	7.7361977623008	9.62644112949351	1.89024336719271	6.78256721700828	2.87155775609841	-0.209336756208746	0	0.459899508538878	0.922350624520724	1.41361244017098
Rv0693	Rv0693	2.55576943000346	12.0488984806609	1.3611361342431	8.18422877133489	8.22690634147141	7.2235301513133	9.06396243203307	1.84043228071977	6.78159054825698	3.32863657018753	-0.0672137972547228	0	0.459713403623376	0.901422730619721	1.41342633525548
Rv0694	Rv0694	2.83348573125872	11.3118820419193	1.28256238770176	7.83103862708339	7.8403808160145	6.98609175085938	8.89637762860311	1.91028587774373	6.78176826128396	3.10990848799215	-0.423557564141367	0	0.394866535811843	0.887695851889916	1.34857946744394
Rv0695	Rv0695	4.66139685307636	9.80366361770343	0.924984500040999	7.56715324394679	7.56218008860928	6.97038110243661	8.20149990115906	1.23111879872244	6.7881598935182	2.84519578815704	-0.0909569126577753	0	0.0449022349799474	0.880082265061051	0.998615166612049
Rv0696	Rv0696	2.72678282698957	8.85252037369565	1.11599979791288	6.54057329377626	6.5129367309452	5.85968883576702	7.37198712111009	1.51229828534307	6.78064470380037	3.02904880729179	-0.319455915524871	0	0.225140319927218	0.890859477985657	1.17885325155932
Rv0697	Rv0697	0	7.47473868120442	1.26037614861083	4.60530190119171	4.48319737243891	3.72310977786402	5.47787675693835	1.75476697907434	6.7559280570976	3.01678863129894	0.0571255361297706	0.00447427293064877	0.174663243358228	1.0857129052526	1.12837617499033
Rv0698	Rv0698	0.991361433418533	8.02216615736908	0.819067996530825	5.81992813308075	5.96309191673566	5.3652392529492	6.37618411224595	1.01094485929675	6.78514513464011	4.75321418339808	-0.932137440081302	0	-0.125702651257343	0.944770647788169	0.828010280374758
Rv0699	Rv0699	0	8.15571373531313	1.67088911942545	3.92048727440253	4.11115475751538	3.02649262416728	5.02040085321175	1.99390822904447	6.67549055047035	3.22979588548782	-0.451823124521973	0.0592841163310962	0.503237786126167	1.16765133329928	1.45695071775827
Rv0700	Rv0700	7.754870581492	15.4179817221826	1.0170907430722	11.7012999097143	11.7413114292376	11.1275582789144	12.3927428897717	1.26518461085725	6.79188291803207	4.35439520862012	-0.252325754189001	0	-0.0737854859502625	1.09087622902246	0.879927445681839
Rv0701	Rv0701	6.44295589320198	14.2214481433871	1.06767629268468	10.8794157886649	10.890004291193	10.3287229763865	11.5190549681787	1.19033199179226	6.7907826330728	4.60827938895476	-0.46613223751056	0	0.0265005909856089	1.04117570169907	0.98021352261771
Rv0702	Rv0702	6.33581469618219	13.5920105642187	1.14477601188344	10.211400499553	10.2290509907406	9.56047041960157	11.0828707341417	1.52240031454009	6.7892920965375	3.48389939935451	-0.368692454540264	0	0.142680437851785	1.00209557403166	1.09639336948389
Rv0703	Rv0703	6.21665418140082	14.0657454644581	1.20379025933515	10.6643796172311	10.6334209163072	9.92527181667732	11.5328665742832	1.60759475760592	6.78923219292202	3.36781234853172	-0.249889185536547	0	0.175398940502076	1.02839131883307	1.12911187213418
Rv0704	Rv0704	5.85046871433782	13.2008351237039	1.13075566841116	10.4781349611056	10.5284872606468	9.89623258381336	11.2376388876456	1.34140630383222	6.78971520841275	3.86941793276928	-0.59304286420299	0	0.113295128569931	1.01746053984123	1.06700806020203
Rv0705	Rv0705	5.59396354992951	14.5222868870557	1.19195433592172	10.6763343919828	10.6710266147504	10.0927516290349	11.4602080817524	1.36745645271742	6.78928414113852	4.30831670404799	-0.571795183866861	0	0.162856527793882	1.02909780812784	1.11656945942598
Rv0706	Rv0706	4.18997378804624	12.4073626098211	1.26387476633254	9.04282044894284	9.13575825162413	8.28977895091727	9.97508318441073	1.68530423349347	6.78558127908914	3.24177026624041	-0.542291542858725	0	0.323035391626183	0.940839374706352	1.27674832325829
Rv0707	Rv0707	5.14393613487883	12.8043619899689	1.11375368778574	9.49831874387686	9.61234872349057	8.88734347715491	10.3127452471717	1.42540177001676	6.78856977083235	3.94980107151634	-0.729324377772342	0	0.150448869212564	0.963304818573171	1.10416180084467
Rv0708	Rv0708	4.92980978619856	12.8087712664021	1.17225185174324	9.32404399639398	9.39009566926623	8.78318131749256	10.133598448601	1.35041713110839	6.78745496811176	4.19527531974256	-0.761562607941841	0	0.217787895661514	0.954463956081725	1.17150082729362
Rv0709	Rv0709	4.62943091438787	13.3441212349232	1.24586026079402	9.82712780375669	10.0904819563754	9.21702229480395	10.6263027815104	1.4092804867064	6.78724888046456	4.13824993189678	-0.94760534235039	0	0.26514353988994	0.98071672090408	1.21885647152204
Rv0710	Rv0710	5.65709794455809	14.3542095266187	1.25484244472181	10.0411291891227	10.2993655859085	9.60195416345313	10.800370151148	1.19841598769489	6.78752047580773	4.51223091377257	-0.854964149543222	0	0.262341994787425	0.992500449934385	1.21605492641953
Rv0711	Rv0711	5.16992532187148	10.159865918178	0.987791818696982	7.46208867146141	7.46588246911988	6.73055626193187	8.08805988158948	1.35750361965761	6.78702492825509	2.77477737518877	0.357390703018805	0	0.110156663134979	0.877635155562003	1.06386959476708
Rv0712	Rv0712	4.23829954306521	9.10699297328926	0.800648032315402	6.66381325927363	6.64402435313828	6.1802554626299	7.17858208558262	0.998326622952725	6.78849245708647	3.04399639195886	0.16696270269785	0	-0.0844725154733188	0.885120547788721	0.869240416158783
Rv0713	Rv0713	4.2181619949665	9.80302429203072	0.829769760824941	7.11751516487717	7.1411124620485	6.66812275364447	7.61141524855606	0.943292494911589	6.78879764063095	3.75773635968407	-0.220309207553462	0	-0.045084315574998	0.874854076399939	0.908628616057104
Rv0714	Rv0714	6.55589918145421	14.2384351644138	1.03196880421607	9.98100969637141	10.033385680516	9.44136902855636	10.5309511531359	1.08958212457949	6.79034467423	5.50559562235379	0.157780996771432	0	0.0428113698108739	0.989157434405193	0.996524301442975
Rv0715	Rv0715	5.73257928318534	13.5228646569751	1.08519422532554	9.88293005975458	9.95025782644089	9.32420966015744	10.5396395044834	1.21542984432593	6.78954963584235	4.65218682928037	-0.334965493294785	0	0.101436583812821	0.983757641512718	1.05514951544492
Rv0716	Rv0716	5.72584751357228	12.9647637340451	1.06175772977889	9.69212351093342	9.80636893526178	9.22914239599558	10.3467189729943	1.11757657699868	6.78946518416888	5.03735373788756	-0.808806763970365	0	0.0882985962276971	0.973459133551195	1.0420115278598
Rv0717	Rv0717	5.20385746127988	14.0078504965141	1.28723536750104	9.99852377288827	10.0993060724267	9.33679018919481	10.831989088193	1.49519889899816	6.78714231011452	4.09284861866414	-0.501462477000584	0	0.297106576520633	0.99012879098041	1.25081950815273
Rv0718	Rv0718	4.45246222770635	13.7469197068436	1.16208282672372	10.3685413362514	10.4602043953283	9.82351847372086	11.1494845018834	1.32596602816255	6.78913602428251	5.1246906384112	-0.908662748712604	0	0.150980434422357	1.01110239230136	1.10469336605446
Rv0719	Rv0719	6.72692281146723	12.7220300139151	1.02343497955468	10.0006193818889	9.96648339683724	9.4571970225094	10.6704919647341	1.21329494222473	6.79038698317647	3.36221253759402	-0.308995949775437	0	0.0331898221827409	0.990245157371942	0.986902753814842
Rv0720	Rv0720	1.61218058109557	13.240146735295	1.27613004983516	9.04509974065833	9.03165428833775	8.38886540293815	9.91371164048599	1.52484623754784	6.78493579135379	6.83880499615009	-0.972609773087773	0	0.335183649982754	0.940946399852407	1.28889658161486
Rv0721	Rv0721	5.82087336911963	12.0721982216888	1.06005706178151	9.60404499998626	9.73277830347831	9.02650584772309	10.3745072140709	1.34800136634781	6.78941606950707	3.4364609260606	-0.697985209435331	0	0.0912529374202372	0.96880412436127	1.04496586905234
Rv0722	Rv0722	4.85262809303295	12.2414107435714	1.24084977767985	8.9839993680545	8.95079072211465	8.21726938667487	9.96493597436043	1.74766658768556	6.78592113410284	3.20622240316526	-0.332524726095992	0	0.302752233728352	0.938097543951496	1.25646516536045
Rv0723	Rv0723	5.93521520168528	11.8060242115984	1.01432156223153	10.1283145144875	10.3740210419654	9.75641794219468	10.7629030289792	1.0064850867845	6.79044118189399	4.54886555420067	-1.25596114898297	0	0.016930697468126	0.997390864763406	0.970643629100228
Rv0724	Rv0724	6.82183944576432	12.1415897700036	0.762793639652532	9.17299755126325	9.08263324686346	8.63943890254722	9.59942804436723	0.959989141820001	6.79228410650362	3.72705693499044	0.483122885747983	0	-0.184249197982464	0.947042837634997	0.769463733649637
Rv0725c	Rv0725c	2.6780542213485	7.73155792320163	0.882409190840462	5.96250557985951	5.99125842552866	5.44679517721992	6.62812029390277	1.18132511668285	6.78441359969778	2.86266201724035	-0.404762063864602	0	-0.0495783209639026	0.931987511804364	0.904134610668199
Rv0726c	Rv0726c	4.39484695762657	10.1196549757909	0.723691909123596	7.15094943341721	7.05439480375615	6.65813947873723	7.55169867321437	0.893559194477141	6.79062848234318	3.96416279096388	0.418701384632074	0	-0.151088905998077	0.874780815121673	0.802624025634025
Rv0727c	Rv0727c	0	7.1380209096279	1.31347780156336	4.04813700791515	3.79452850585002	3.13095956439338	4.98448289015357	1.85352332576019	6.73890796190664	2.96274520329034	0.201241905128073	0.0111856823266219	0.161278562797656	1.1521992387657	1.11499149442976
Rv0728c	Rv0728c	0	7.62311145643077	0.841049077942276	3.8999406983623	3.97097206011503	3.37410189926676	4.383876815948	1.00977491668124	6.77139594235032	5.54288334764633	0.14780517102305	0.00111856823266219	-0.329095849782539	1.17014492772481	0.624617081849562
Rv0729	Rv0729	0	8.30441676181029	1.03628675277981	4.76440031045402	4.79437466534981	4.09355353049145	5.37197872409337	1.27842519360192	6.7705723467277	4.3160756381178	-0.0421163347765384	0.00223713646532438	-0.0307827118121937	1.06706946459201	0.922930219819908
Rv0730	Rv0730	5.93579205340661	9.49043225135934	0.522934433793113	7.97078141055142	7.92336020120794	7.63841812033387	8.23900653208065	0.600588411746777	6.79356745404053	3.33937837559352	0.35045043997815	0	-0.36944854718705	0.892382980980163	0.584264384445051
Rv0731c	Rv0731c	0	7.55713859457649	0.939514553096894	5.2841532286643	5.37733685519317	4.68446262548084	6.00136526184848	1.31690263636764	6.77870334104029	3.82480880053567	-0.609216768447637	0.00111856823266219	-0.0617408953166982	1.00125544841359	0.891972036315403
Rv0732	Rv0732	4.30506213713291	11.5788030549656	1.00200874014402	8.67435662755677	8.83517045461861	8.17103918218014	9.33668601558781	1.16564683340767	6.78868625560448	5.38477511658971	-0.995628555092435	0	0.0776736145331065	0.924335125610912	1.03138654616521
Rv0733	Rv0733	5.09116867546106	10.5169138077199	0.904602076457277	8.7205259181786	8.95358783427742	8.17038281918493	9.39919779688933	1.2288149777044	6.79009763838769	3.71443588174143	-1.03119388208684	0	-0.0217106215031505	0.926312697960427	0.932002310128951
Rv0734	Rv0734	3.57522654748166	9.26653671153011	0.870207772620472	7.87425999860917	8.06100676412373	7.44070827113792	8.53901317807986	1.09830490694194	6.7892230342233	5.48617980658476	-1.30764439986636	0	-0.0188080806385224	0.889015853258994	0.934904850993579
Rv0735	Rv0735	3.28047332542016	9.26312915198058	0.735053431745199	6.48297148295545	6.48388049401658	6.05806822373651	6.92077198667161	0.862703762935099	6.78922358556899	4.39855566845015	0.00933864553363913	0	-0.158842763840288	0.893896195585487	0.794870167791814
Rv0736	Rv0736	3.05906258401687	8.6082245175526	0.736938049872929	5.15195620936959	5.03733041084996	4.74629733328038	5.37937437574479	0.63307704246441	6.78596337260717	6.20932472393635	1.34510282831458	0	-0.281585595125106	1.01852364499803	0.672127336506996
Rv0737	Rv0737	0	7.9622314544726	0.771802592777933	4.81199753074603	4.80080651630473	4.39535593500315	5.21035604281984	0.815000107816688	6.7813208168759	9.14481376062523	-0.515870349418658	0.00223713646532438	-0.289723170120055	1.06152576289799	0.663989761512046
Rv0738	Rv0738	1.91277628256023	11.2927561811653	1.27130283051856	6.24645288183853	6.16793446612788	5.4046261361202	6.99610901208899	1.59148287596879	6.77496898562853	3.96070478334371	0.364833141523879	0	0.362367875089244	0.908934955429317	1.31608080672135
Rv0739	Rv0739	3.29922965577642	8.69790527499549	0.767570780824001	5.27931597550752	5.18960985359464	4.81067233251951	5.67479408707561	0.864121754556095	6.78541041411544	4.52528017702051	0.797125327508758	0	-0.234305853058443	1.00187663388244	0.719407078573658
Rv0740	Rv0740	3.56217491742568	10.0847702472004	0.764565818622251	6.6821488229111	6.64080392371501	6.27303582442393	7.01956336576972	0.746527541345785	6.789176640424	5.40432928296047	0.347280814517292	0	-0.119785584537786	0.884351403160037	0.833927347094315
Rv0742	Rv0742	0	8.22787887123411	0.906889900339293	5.30173157663085	5.2535254373747	4.80013229116591	5.82457573147205	1.02444344030614	6.77977084906562	6.60078504607156	-0.308246711776881	0.00223713646532438	-0.0921183261961479	0.999008226535441	0.861594605435954
Rv0743c	Rv0743c	0	8.79560592024682	0.805897870296394	6.04214044321375	6.01772052416754	5.54695100205399	6.57142267616175	1.02447167410776	6.7861702655391	6.42989806090915	-0.497942191676567	0.00111856823266219	-0.119221256415488	0.925119126711882	0.834491675216613
Rv0744c	Rv0744c	3.4445582729514	9.52044673129017	0.827310934722539	6.43750246096567	6.39325520454739	5.9162884564691	7.00694060768531	1.09065215121621	6.78739166690678	3.53503653891302	0.0506915370209245	0	-0.0691492009448317	0.896460135667371	0.88456373068727
Rv0745	Rv0745	0	7.71951426458853	1.36728214363517	2.0895129785309	2.12861010609729	1.10234572514856	2.81749099471223	1.71514526956367	6.55794857771082	4.95412475259577	0.910896288992057	0.092841163310962	-0.0258303754638958	1.39311251909907	0.927882556168206
Rv0746	Rv0746	0	8.27910580648394	1.39492228823108	4.11081846485267	4.15999417100025	3.25078837022346	5.01286092694471	1.76207255672125	6.72925950818889	3.72655594743474	-0.205725509361899	0.00671140939597315	0.250284099114811	1.14463818911627	1.20399703074691
Rv0747	Rv0747	0.545059172099587	11.2893357520882	1.5566750267509	5.01340622002159	4.77010195999657	3.94993051992452	5.8292467105293	1.87931619060478	6.7485638915401	3.97800388680334	0.740264228336507	0	0.519961901869848	1.03671312488105	1.47367483350195
Rv0748	Rv0748	0	10.1924007660285	0.904330398643316	6.85178970006676	6.84528979908651	6.44523642070998	7.27738599427835	0.832149573568365	6.78620868399825	8.90739395141422	-0.695842701049487	0.00111856823266219	0.0258718013172649	0.878458597326051	0.979584732949366
Rv0749	Rv0749	2.72232913433454	9.39390187738104	0.846437138214365	6.11998039729291	6.12408108072962	5.62744808583403	6.68138207218853	1.0539339863545	6.78599303152761	4.68854121184488	-0.0196055291569912	0	-0.0722378092782066	0.918674947492572	0.881475122353895
Rv0750	Rv0750	0	10.376527279883	1.27288303792315	6.73092692318296	6.79092325793868	6.1648602674647	7.3835884557644	1.2187281882997	6.77583101130094	5.60342346363273	-0.670198543312486	0.00223713646532438	0.390475348153171	0.882407689769977	1.34418827978527
Rv0751c	Rv0751c	2.89910179363108	11.193107770963	1.02388624627347	6.39825617420757	6.25551701049049	5.7648759665358	6.84349299162213	1.07861702508633	6.78338397002436	6.74453879149277	1.1482176024975	0	0.125091381053022	0.898794865220445	1.07880431268512
Rv0752c	Rv0752c	3.50564581647502	11.9718146170938	1.05626321260437	6.23658189286933	5.96842695610538	5.67903719661735	6.54904681072061	0.870009614103264	6.7827432819347	10.9729742394191	2.34699860571917	0	0.146605703544043	0.909657509060327	1.10031863517614
Rv0753c	Rv0753c	4.28182708412127	13.4454890826208	1.2047707033964	6.60935287179251	6.29744698715406	5.92151780298574	6.93087083408343	1.00935303109769	6.78080734038349	11.380256614785	2.39040916044975	0	0.317238205450773	0.887532497945628	1.27095113708287
Rv0754	Rv0754	1.01443082981439	10.4745749043878	1.20624007853365	4.38165393122242	4.02888535083773	3.72997188704596	4.58921155518141	0.859239668135449	6.76297697717433	10.2826365414408	2.36045239125473	0	0.0940465721784374	1.11219350635521	1.04775950381054
Rv0755c	Rv0755c	4.53768669417028	12.118653952476	0.797781383075575	6.78779911032119	6.723812855918	6.33161281395788	7.1370328861323	0.805420072174418	6.78905655566507	8.80229640548701	1.33648145036172	0	-0.0825666520553514	0.880348035130926	0.87114627957675
Rv0756c	Rv0756c	4.75141188355303	9.92245311869877	0.629468544450118	7.18157203381469	7.17016733328042	6.81383580348948	7.46224253306255	0.648406729573063	6.79187385168513	5.70599233246876	0.295001978950641	0	-0.245301234090075	0.874769778540193	0.708411697542027
Rv0757	Rv0757	6.95574308062788	11.4801904856997	0.624836359028906	8.5737596717604	8.4656070234504	8.19368265194315	8.89300634980621	0.699323697863061	6.79310036156508	4.49687728565577	0.882695083985689	0	-0.295077001960162	0.919913360989068	0.658635929671939
Rv0758	Rv0758	4.70044157152602	9.74152245324367	0.574584446887505	7.23646595244377	7.19720527082278	6.8810571753846	7.5039518477092	0.622894672324607	6.79259734589359	5.56439908358862	0.698363387649872	0	-0.300283735201776	0.87486818208928	0.653429196430326
Rv0759c	Rv0759c	5.27929292952838	10.9315362531565	0.767070744023272	8.2488248899236	8.27987551258032	7.79365455715493	8.68759118950083	0.893936632345907	6.79137374623155	3.59788455286529	0.0696326083406219	0	-0.137370302684223	0.904441046707495	0.816342628947879
Rv0760c	Rv0760c	2.92911426624165	10.7947496508561	1.00908110598524	7.79505114200016	7.88918586712562	7.13313752230417	8.46004073645261	1.32690321414845	6.78704711160594	3.90961539205548	-0.4804137186011	0	0.122463014761915	0.886618091223321	1.07617594639402
Rv0761c	Rv0761c	4.85417442109219	10.8201613887125	0.878294237163106	8.23657329830282	8.38595244961467	7.65472004255398	8.80403559144532	1.14931554889134	6.78993408626797	3.06931141418437	-0.284082257296876	0	-0.0255680531375257	0.903862290300631	0.928144878494576
Rv0762c	Rv0762c	0	9.51592238248042	0.713052794389509	6.02093340815281	5.98858121381038	5.62090195417827	6.31502714571808	0.694125191539811	6.78828156287234	10.9838786679253	0.108085430163782	0.00111856823266219	-0.213870889004528	0.926923683394036	0.739842042627574
Rv0763c	Rv0763c	0	8.6970350890965	1.08450942115908	4.98661541486885	5.03087468663437	4.52648445876893	5.45540759854217	0.928923139773237	6.76525293110339	8.58656955484075	-1.06966919543452	0.0134228187919463	0.0443421175054954	1.04016730365358	0.998055049137597
Rv0764c	Rv0764c	1.80513313030885	9.90253508897237	0.889044387607869	5.67940000138548	5.53031348137514	5.20120415572923	5.99788258422789	0.796678428498664	6.78374604402344	7.36821438488008	0.999679048452399	0	-0.0686168197559888	0.957661207363858	0.885096111876113
Rv0765c	Rv0765c	1.12148081557189	9.78584390426303	1.0714204098512	5.33353282571817	5.14647942071924	4.80697213182228	5.6986849837286	0.891712851906315	6.77576853690413	6.13746299452613	0.791902400472256	0	0.0764324983506744	0.994987911500527	1.03014542998278
Rv0766c	Rv0766c	3.40923161926625	9.70507229845845	1.01038265119866	5.53738651794837	5.32872553788813	4.89713874978148	5.9637835355386	1.06664478575712	6.77998753070307	5.35607209116899	1.28809394428788	0	0.039102655686918	0.971279995511742	0.99281558731902
Rv0767c	Rv0767c	1.66688375318802	10.9259594379577	1.38329478657948	5.00435185304475	4.5917988404313	4.14778459647933	5.38582631920897	1.23804172272963	6.76155188470239	6.77548118268686	1.77319279099047	0	0.345410655052876	1.0378841315266	1.29912358668498
Rv0768	Rv0768	2.85354667607006	11.7586210788421	1.19876609515049	5.3975320315148	5.12427042729336	4.73886610351065	5.78522743362205	1.04636133011141	6.77332860669854	9.00460029760032	1.91049422070803	0	0.211653671638646	0.987112423511848	1.16536660327075
Rv0769	Rv0769	3.84943778630283	10.7486664261619	0.93603031671163	5.70902978532962	5.55264446988476	5.14423109760759	6.0608427440972	0.916611646489608	6.78330973126777	10.1269900886373	1.99761425833903	0	-0.0189073422984488	0.954937659010079	0.934805589333653
Rv0770	Rv0770	1.17105073823444	9.3292966693624	0.841947732644422	4.76579888335417	4.71603602062908	4.3194859661454	5.12340967954127	0.803923713395864	6.7805014922744	8.42790673344925	1.04425812377782	0	-0.224958610463709	1.06690634310813	0.728754321168393
Rv0771	Rv0771	0	8.51072369273669	0.873036884934671	4.65424242399613	4.61346663746041	4.10190501327878	5.17346320371449	1.07155819043571	6.77673315064983	6.8458153431596	0.0821965343508721	0.00335570469798658	-0.206923033546383	1.07995991848105	0.746789898085719
Rv0772	Rv0772	3.32610891253203	7.11145168750824	0.536466834710248	5.72691419693391	5.80358047974369	5.44620528713911	6.07882426248071	0.632618975341603	6.79120439253152	3.73005060801696	-0.670426053652833	0	-0.41682660899142	0.953293443701668	0.536886322640682
Rv0773c	Rv0773c	1.70286469686425	7.6643191447712	0.895446394583759	6.45534826186992	6.72237022154262	6.15053662344966	7.06075245000969	0.910215826560027	6.78496929605186	7.12226357465326	-1.76267261560038	0	1.04054590762681e-05	0.895435989124683	0.953723337091178
Rv0774c	Rv0774c	3.40467135808454	8.53642486361949	0.745413877178435	6.98604613873434	7.19045383073594	6.71375214961442	7.47498955577518	0.761237406160764	6.78960930700716	6.25424581493134	-1.5965169273926	0	-0.130469207869879	0.875883085048314	0.823243723762223
Rv0775	Rv0775	4.71529639955814	9.3913428381568	0.662446149498986	6.92271070516582	6.97353905020211	6.45534573371503	7.33741746693222	0.882071733217187	6.7911189258334	3.39802585600468	0.0696562988931696	0	-0.214434920804374	0.876881070303359	0.739278010827728
Rv0776c	Rv0776c	0	7.60541801184276	0.839098196442791	4.49874820064464	4.48471264544373	4.0374908122299	4.91624356230994	0.878752750080033	6.77740139174971	5.59833255334782	-0.0127247064056479	0.00111856823266219	-0.259193089215873	1.09829128565866	0.694519842416228
Rv0777	Rv0777	4.60596501500561	9.02352644804324	0.442247086131159	7.35810329179426	7.36413752892162	7.14888847359775	7.59290748197211	0.444019008374361	6.79387041396652	6.88664002422434	-0.630182275763398	0	-0.433610507726788	0.875857593857946	0.520102423905314
Rv0778	Rv0778	3.58430676229684	8.40066596082847	0.563071965182434	6.70070525933028	6.80746583922986	6.56449816764387	6.95779223151101	0.393294063867139	6.79193373970423	10.1476827306263	-1.9385667215758	0	-0.320522595376405	0.883594560558839	0.633190336255696
Rv0779c	Rv0779c	0	8.16929214889316	1.03932026705687	4.14350922905316	4.09195979987293	3.53519846985312	4.8354539860208	1.30025551616768	6.76222715039798	4.63735484470907	0.0822285352197143	0.00223713646532438	-0.101381895323242	1.14070216238011	0.85233103630886
Rv0780	Rv0780	3.44326252788894	7.64608199243313	0.692126038990126	6.33304883459305	6.46636775635758	6.03919731917095	6.76237183400929	0.723174514838339	6.78942091925349	4.85554600676194	-1.14422167928797	0	-0.21080438223698	0.902930421227106	0.742908549395121
Rv0783c	Rv0783c	3.81219282371131	8.36782785334225	0.479688666949612	6.52075685134546	6.52994376110205	6.25016858931204	6.80237833186824	0.552209742556197	6.79297683067468	6.11869275925984	-0.150920828813481	0	-0.412189294789746	0.891877961739358	0.541523636842356
Rv0784	Rv0784	2.9590246821711	8.71722607280307	0.778497715440909	5.72841262414603	5.67850665478115	5.26639706283704	6.14890952225368	0.88251245941664	6.78643950024011	4.16372785542629	0.187409514067436	0	-0.174657990821939	0.953155706262848	0.779054940810163
Rv0785	Rv0785	3.61251280558339	7.58530359250236	0.538861797317871	5.77250306514308	5.75934089999669	5.45351702281713	6.14401188130303	0.690494858485902	6.791293308656	4.07707337051727	-0.239527810005885	0	-0.410245363886803	0.949107161204674	0.543467567745299
Rv0786c	Rv0786c	3.85651712905128	9.19887657496269	0.681473051255386	6.3704256349029	6.38703514376236	5.91933858799374	6.7365886880407	0.817250100046959	6.78999200021545	4.42037211106198	0.241916945322016	0	-0.219047222049777	0.900520273305163	0.734665709582324
Rv0787	Rv0787	1.4909274067611	8.3505141276723	1.35306590777016	5.13809902881471	4.77113715650153	4.18822894057624	6.57158606708061	2.38335712650437	6.76159238538631	2.17343395706098	0.453272650031666	0	0.332713101370261	1.0203528063999	1.28642603300236
Rv0787A	Rv0787A	5.46995436276377	11.1676331698051	0.772671214657556	8.39495809076776	8.31082616419753	7.88289731701519	8.91622540041373	1.03332808339854	6.79149887597323	3.98344710878678	0.364108660615008	0	-0.138791259085349	0.911462473742905	0.814921672546752
Rv0788	Rv0788	5.59856199186222	9.70419046558555	0.464050531657733	7.80930140883222	7.84844559009882	7.53676621200154	8.09834160972594	0.561575397724406	6.7939273715531	4.7323491180327	-0.278870072379192	0	-0.422995150724796	0.887045682382529	0.530717780907306
Rv0789c	Rv0789c	3.19342087456122	12.5653748837049	1.22078183733515	6.16389281461499	6.09609935180759	5.28362266292843	6.98074680950404	1.69712414657561	6.77660927563678	5.50654433730591	0.805229780908421	0	0.305600975722279	0.915180861612874	1.25931390735438
Rv0790c	Rv0790c	0	13.5217597904536	1.17258158694443	5.81618245561163	5.63148083493005	5.22212336426836	6.03453345427029	0.812410090001923	6.77658521970447	9.13223184344267	1.74021406370046	0.00111856823266219	0.227469441942234	0.9451121450022	1.18118237357434
Rv0791c	Rv0791c	1.7207726320662	13.9400936399949	1.26237067072573	5.71168166559185	5.45834931384491	5.02972515446705	5.97648785237279	0.94676269790574	6.7736411556874	8.96353985456636	1.98696554946247	0	0.307676829004214	0.954693841721517	1.26138976063632
Rv0792c	Rv0792c	3.9975563472529	14.1237723628051	1.37056719677432	6.21351661416838	5.87084318820049	5.38215882776835	6.53407176008127	1.15191293231292	6.77379981889881	7.42781567721969	1.90997829036351	0	0.45919459294107	0.911372603833246	1.41290752457317
Rv0793	Rv0793	0	11.0182517446005	1.58528497711556	4.29768931373158	4.23708592965427	3.29630815289204	5.27041928636427	1.97411113347223	6.72201154751726	4.48361044873181	0.427275452716117	0.0145413870246085	0.463074330079269	1.12221064703629	1.41678726171137
Rv0794c	Rv0794c	3.66905929447369	8.31300647361895	0.72001541522432	5.56130724791417	5.50460751948731	5.09099525374093	5.99230676311513	0.901311509374202	6.78741489658434	3.85558974976042	0.454252071580212	0	-0.248795879005725	0.968811294230045	0.704917052626377
Rv0798c	Rv0798c	2.20026866226237	9.25627841675655	0.963521122520456	7.19618512321765	7.40097259771586	6.88426418588103	7.73148368183327	0.847219495952234	6.78574819629322	7.79995824806171	-1.74877292810334	0	0.0887392060157954	0.874781916504661	1.0424521376479
Rv0799c	Rv0799c	2.64427538929477	9.24804366281027	0.798634530015418	7.01271266368483	7.15706593207369	6.69131604247133	7.49214160185856	0.800825559387234	6.78883501742758	5.99606059587258	-1.15587960807934	0	-0.0769332664571744	0.875567796472592	0.876779665174927
Rv0800	Rv0800	0	7.50280472791952	0.744179949898241	5.45715747021613	5.52913302832228	5.08247227770246	5.91089237694466	0.828420099242197	6.78498068551339	10.8961752110349	-1.66234137678213	0.00111856823266219	-0.235918225422973	0.980098175321214	0.717794706209129
Rv0801	Rv0801	0	9.38830729708862	0.804032669574837	6.53784395768105	6.56545247660189	6.07483663637252	7.0658590419519	0.991022405579381	6.7873913455545	8.52777915174507	-0.990715718416611	0.00111856823266219	-0.0869654697800557	0.890998139354893	0.866747461852046
Rv0802c	Rv0802c	3.83344652554425	7.94024566184033	0.681077211772193	5.59506096712059	5.59715389872759	5.10063384457668	6.02782496514185	0.927191120565168	6.78833372861016	3.10985274865911	0.277706904790943	0	-0.284391027574319	0.965468239346513	0.669321904057782
Rv0803	Rv0803	4.13388862145779	9.5558568389156	0.668367880474803	7.00151714407624	7.06936335030525	6.61276039985479	7.48280928866466	0.87004888880987	6.79102867106548	4.41948631030459	-0.631300794068018	0	-0.207325105172918	0.875692985647721	0.746387826459184
Rv0804	Rv0804	0	8.3656944225416	1.00201936441365	6.02666783382861	6.18589648939913	5.72296377178863	6.57104854095791	0.848084769169273	6.77811976426447	11.8736124993854	-2.24071523313502	0.00335570469798658	0.0755855183776614	0.926433846035992	1.02929845000976
Rv0805	Rv0805	6.41155336951243	12.4781427443578	0.683470184408193	9.83477260236657	9.8333641593209	9.45664051104709	10.1723416197341	0.715701108687055	6.79326523144127	5.77011873999523	-0.291560320971637	0	-0.29766175508119	0.981131939489382	0.656051176550912
Rv0806c	Rv0806c	3.55234030116573	9.27436030865445	1.0172308324794	6.02900701200577	5.87190520934275	5.34217624690989	6.89743177069357	1.55525552378368	6.78149057103014	2.52088007638309	0.217049245985834	0	0.0909964051485374	0.926234427330867	1.04470933678064
Rv0807	Rv0807	0	8.51176690754013	0.963652279634399	5.68283206124384	5.65528364893742	5.02812030741498	6.33021150478547	1.30209119737049	6.78074994376527	4.06810146239983	-0.0403109548549859	0.00111856823266219	0.00630642606075893	0.95734585357364	0.960019357692861
Rv0808	Rv0808	5.75477899069243	11.4454560468594	0.817297505765449	8.38627705839586	8.27660392610159	7.85494668969722	8.7957561185574	0.940809428860174	6.79104655176042	4.03569396843484	0.729839842448177	0	-0.0937457507700139	0.911043256535463	0.859967180862088
Rv0809	Rv0809	5.77985185483435	10.067749642968	0.593992345183041	7.90659239023979	7.86390451693686	7.56553813168255	8.32908527960433	0.763547147921786	6.79286821353934	4.01105775632326	-0.110081850597963	0	-0.296088574798951	0.890080919981992	0.65762435683315
Rv0810c	Rv0810c	7.35640088745117	14.6247805862113	0.830452624068397	10.8510513006426	10.7623004009804	10.3792227789267	11.2376089702936	0.858386191366868	6.7927761185501	5.52071252075304	0.158903643394147	0	-0.209028171082363	1.03948079515076	0.744684760549738
Rv0811c	Rv0811c	5.67845451622382	9.855617717722	0.718309634451301	7.44284278222077	7.30698733491283	6.95545381690038	7.86613005921106	0.910676242310679	6.79113100792947	3.41721931049718	0.66790090316246	0	-0.158941931501005	0.877251565952306	0.794771000131096
Rv0812	Rv0812	3.01169771893717	7.78225759839128	0.716509378593556	6.27501024411697	6.31286661859872	5.83518965659501	6.78370744071391	0.948517784118902	6.7889787777756	3.94960067520259	-0.592888505695133	0	-0.190379374739744	0.906888753333301	0.763333556892357
Rv0813c	Rv0813c	5.31928424575094	12.2171162588555	0.787489785847949	8.17115518888268	8.11871600539366	7.68852020441726	8.49002054409326	0.801500339676	6.79117501598938	6.47968268694637	0.997426009061268	0	-0.113333508163205	0.900823294011155	0.840379423468896
Rv0814c	Rv0814c	0.412514406753615	10.6697813164341	1.40752655310358	7.40070865277101	7.52574636822056	6.82209226850711	8.25911764736156	1.43702537885445	6.77562137295791	5.21415582010112	-0.891286555324109	0	0.531031584795738	0.876494968307845	1.48474451642784
Rv0815c	Rv0815c	0	8.04024586489399	1.42930510628505	4.87228163516602	5.00436064605575	3.89606080434618	5.91078450897964	2.01472370463347	6.74860476403579	2.75599286680292	-0.329012678105803	0.00223713646532438	0.374879024635694	1.05442608164936	1.3285919562678
Rv0816c	Rv0816c	0	8.91580182413879	1.05758490953786	5.32098885470447	5.19201853655359	4.61792891379616	6.16343677702841	1.54550786323225	6.7746444193318	3.96799454890935	-0.180233190391964	0.00223713646532438	0.0610186353183578	0.9965662742195	1.01473156695046
Rv0817c	Rv0817c	2.35463311101786	7.18730439956974	0.71066172600872	5.19860553738235	5.29311035330715	4.78232156677943	5.67365330307544	0.891331736296018	6.78600994322898	3.76793913999834	-0.5469647673034	0	-0.30171723161014	1.01237895761886	0.651995700021962
Rv0818	Rv0818	6.89999484734419	10.2813982538346	0.556503238764013	8.53775048512065	8.52212358915979	8.18742306206359	8.90572123426481	0.718298172201216	6.79357890447866	3.17253353353873	-0.00307182007633975	0	-0.361753721378403	0.918256960142416	0.591959210253698
Rv0819	Rv0819	4.7351400962619	9.23539000377331	0.535848456018627	7.22345629373218	7.212564370486	6.93038648507877	7.540343039847	0.609956554768235	6.79295140057588	4.43642600709278	0.0786066903318685	0	-0.338983816709495	0.874832272728122	0.614729114922606
Rv0820	Rv0820	3.52489380601484	10.130807367757	0.962817695629553	7.21742043255553	7.08483105255598	6.65365048441775	7.92643077588437	1.27278029146661	6.78671475581154	3.12575727932624	-0.0334448743333494	0	0.0879995453936854	0.874818150235868	1.04171247702579
Rv0821c	Rv0821c	6.83059019556792	11.5440580388908	0.732233261631064	9.40380694198981	9.29215382330639	8.89798391517152	9.92628813323796	1.02830421806644	6.79268451679422	3.07792798885613	0.208231073369432	0	-0.226241295570972	0.958474557202036	0.72747163606113
Rv0822c	Rv0822c	5.42581180199684	11.3363014103052	0.913363102933895	7.71480866201715	7.5472862653166	7.0405937877166	8.27437391894872	1.23378013123212	6.78881966089574	2.88624444960562	0.571388404517093	0	0.0291456990146091	0.884217403919286	0.982858630646711
Rv0823c	Rv0823c	5.86664354047849	12.260736503831	1.21318955714882	9.51033008274653	9.59493041983938	8.6677396343385	10.4053054132131	1.73756577887458	6.78741975601432	2.62129451786726	-0.278011998758669	0	0.249264983338676	0.963924573810149	1.20297791497078
Rv0824c	Rv0824c	6.8678691020327	14.4824456332067	1.16873757783263	11.3414195275158	11.44384556997	10.5721973087252	12.0390368538292	1.466839545104	6.79032550475135	3.06846652543288	-0.250652317345339	0	0.0997030074951812	1.06903457033745	1.05341593912728
Rv0825c	Rv0825c	0	9.37446411695928	0.769303141158168	6.46859752014243	6.47182955205124	5.99059839034642	6.95556480325629	0.964966412909867	6.78808294165939	8.60232998838199	-0.491007954007141	0.00111856823266219	-0.125387445786264	0.894690586944432	0.828325485845837
Rv0826	Rv0826	0	10.7447840203266	1.22667477632479	4.96721597725159	4.69732720865124	4.19128337338382	5.50082296544468	1.30953959206086	6.76714297748304	7.00587052695759	1.47263678956635	0.00111856823266219	0.18402830072173	1.04264647560306	1.13774123235383
Rv0827c	Rv0827c	0	11.6813178184046	1.55701969277229	6.17236701027239	6.01651269610696	4.89957482705601	7.16231164593184	2.26273681887583	6.76424616111979	3.32577643645	0.579991809359455	0.00111856823266219	0.642500105458869	0.91451958731342	1.59621303709097
Rv0828c	Rv0828c	0	7.80595089415979	1.06820580921523	3.7633238609386	3.83520977878596	3.20297805142044	4.34195752117704	1.13897946975661	6.74535619038019	5.43835690166486	-0.571890990196473	0.0201342281879195	-0.118561074294453	1.18676688350968	0.835151857337649
Rv0830	Rv0830	2.33086835719471	10.7617254200209	1.14362225592415	6.34742489228494	6.18480862216677	5.54916167276121	7.3561075407891	1.80694586802789	6.77961436042265	3.52307021445029	0.416666646177107	0	0.241631559696222	0.901990696227928	1.19534449132832
Rv0831c	Rv0831c	5.93690642361684	12.7986858358905	0.798654838183096	9.2823311074566	9.4072249640192	8.97113909046352	9.71477518490707	0.743636094443547	6.79190414888144	5.98098228618768	-0.706532024229997	0	-0.153736566058637	0.952391404241733	0.799976365573465
Rv0832	Rv0832	3.8419669589382	9.70400288490742	0.771290650558892	6.90590407571651	6.97403152546917	6.62870196645196	7.30766179647218	0.678959830020217	6.7892225261859	5.8437176751827	-0.722181216835955	0	-0.10591823156083	0.877208882119722	0.847794700071272
Rv0833	Rv0833	0	8.4058316930465	1.47439414938005	4.54925427292289	4.63977957136374	4.07917191057486	5.25955139870802	1.18037948813317	6.72436455758732	5.30683673982375	-0.964904126226099	0.0145413870246085	0.382073843303111	1.09232030607694	1.33578677493521
Rv0834c	Rv0834c	2.32228674492308	11.8533099412428	1.67487913726469	6.460126173551	6.40002544013614	5.44744172794076	7.31600641410661	1.86856468616585	6.7623579439855	3.50915712057116	0.500330823763798	0	0.779713415889519	0.895165721375172	1.73342634752162
Rv0835	Rv0835	0	9.32709312359802	0.703116981535405	6.21183154443856	6.15241548122495	5.79051221919175	6.59216422115137	0.801652001959622	6.78887010283154	10.6811503785967	-0.0708308612330244	0.00111856823266219	-0.208382333427809	0.911499314963214	0.745330598204292
Rv0836c	Rv0836c	0	10.7915778513713	1.29719797621919	3.92715220965459	3.71436447053464	3.00161321255429	4.78488748587646	1.78327427332217	6.74070886212391	4.78596555469888	0.726355474018019	0.00559284116331096	0.13035515002233	1.16684282619686	1.08406808165443
Rv0837c	Rv0837c	0	11.5625313445434	1.18679553110748	4.21826006235949	4.02456479916116	3.55733134652294	4.56044982124593	1.003118474723	6.7589926560725	9.14978791956982	1.73575581491088	0.00223713646532438	0.0550737880671122	1.13172174304036	1.00878671969921
Rv0838	Rv0838	3.69859163462446	7.97560610621009	0.519132225271139	5.81239242383631	5.84678631159284	5.55647831990434	6.06093097029823	0.504452650393895	6.79168095062655	4.83904511574221	-0.122024322118797	0	-0.426325661371051	0.94545788664219	0.52738727026105
Rv0839	Rv0839	4.91422017337188	10.4225810124502	1.12831880222328	7.11239560331692	6.89046421301109	6.22292587405603	7.83235405456218	1.60942818050615	6.78342169813482	2.55664518172735	0.612471310119378	0	0.253447475829694	0.874871326393581	1.2071604074618
Rv0840c	Rv0840c	2.93936132130111	13.5680786784393	1.31425689993075	5.46872230578494	5.20958592072841	4.6001482017053	5.96735530768138	1.36720710597608	6.76927787791859	7.61767954994986	1.64582285420919	0	0.335476880164119	0.978780019766626	1.28918981179622
Rv0841	Rv0841	0	9.64603056317903	2.21918034278382	3.33665612227755	3.05896276502913	1.51755691964229	5.14532609135664	3.62776917171435	6.53428316206886	2.04346739869802	0.249129848905914	0.0984340044742729	0.980115177680165	1.23906516510366	1.93382810931227
Rv0842	Rv0842	1.86098792412884	9.54787349647193	1.69288420910879	5.10981703436762	4.3663369452475	3.96852989229389	5.8982968299763	1.92976693768241	6.74538992161653	2.91503835268548	1.11052161373609	0	0.668798561582418	1.02408564752637	1.62251149321452
Rv0843	Rv0843	0	7.0190582970666	0.864430841394305	4.17528092357464	3.97796889051372	3.56281735531535	4.72984900800703	1.16703165269169	6.77448646439691	4.10827648660147	0.686003159640049	0.00111856823266219	-0.272450928842932	1.13688177023724	0.68126200278917
Rv0844c	Rv0844c	3.97908014137139	10.2154834627274	0.714512209013853	7.46376293464293	7.51003588439958	7.15571293853788	7.89521139365016	0.739498455112275	6.79092886379459	6.15793128760015	-1.01430092219497	0	-0.163157374715971	0.877669583729824	0.790555556916131
Rv0845	Rv0845	2.52435442206001	7.40203252324843	0.733184161711978	5.36733602322309	5.34963426266072	4.89931162705201	5.87000937831519	0.970697751263178	6.78615969304232	3.69699688807436	-0.239161901421474	0	-0.257604468677421	0.990788630389399	0.69610846295468
Rv0846c	Rv0846c	2.61383499169522	11.0174364979878	1.38921212824676	5.58299357750562	5.2744678371366	4.54351457478822	6.42366062679557	1.88014605200735	6.76624738870585	3.50210699483567	0.917210076885636	0	0.422568252232012	0.966643876014751	1.37628118386411
Rv0847	Rv0847	2.18697924683665	14.300526469891	2.20218952814827	7.55254875277237	7.3590231386381	5.72529833865784	8.86483935025303	3.13954101159518	6.75379348516421	2.62838576111332	0.48341450298228	0	1.32247867116475	0.87971085698352	2.27619160279685
Rv0848	Rv0848	1.9608114490828	11.2247808114357	1.70289533269465	6.2224969382312	6.12396311678021	5.01713667200684	7.20343588743105	2.18629921542422	6.75836308555732	2.87479187647547	0.393976873651634	0	0.792194803298845	0.910700529395809	1.74590773493095
Rv0849	Rv0849	0.741904702641787	10.0018456534526	1.47031317239609	4.8510875398898	4.58171390569935	3.94995177464731	5.70259692520847	1.75264515056116	6.74974394882539	3.58600441167806	0.533012757847057	0	0.413355941216048	1.05695723118004	1.36706887284815
Rv0851c	Rv0851c	0	7.53091494535646	0.598755278835736	5.3097198651762	5.31325800418132	5.02109846990325	5.63916494304009	0.618066473136842	6.78862750289044	11.6447370100021	-1.17052486414704	0.00111856823266219	-0.399237324103348	0.997992602939084	0.554475607528754
Rv0852	Rv0852	0	10.035305461027	0.858706938612448	5.55155161382963	5.60371826866206	5.0534139028404	6.07813435006133	1.02472044722093	6.78251814008519	8.23044501282774	-0.479171744517468	0.00223713646532438	-0.111101537785006	0.969808476397454	0.842611393847095
Rv0853c	Rv0853c	3.98755512846934	7.98072190542431	0.663658096134683	5.93209802304094	5.95267688177393	5.52519870750218	6.34456183426587	0.819363126763684	6.78938307822068	2.87722043532293	-0.139456311094653	0	-0.271011656019909	0.934669752154592	0.682701275612192
Rv0854	Rv0854	4.51834982887376	10.5706673073784	0.835244699297824	6.72770115814072	6.65265529948018	6.14669621268159	7.18185037904175	1.03515416636016	6.78817054555066	4.04606325258233	0.733124804530296	0	-0.0472869985189275	0.882531697816751	0.906425933113174
Rv0855	Rv0855	1.60665886642393	8.76655032081273	0.657170381602482	5.81090847732925	5.83464017307084	5.4028074441769	6.18395697468793	0.781149530511037	6.78907383740025	7.18977953907788	-0.446008899731855	0	-0.288422929898011	0.945593311500494	0.66529000173409
Rv0856	Rv0856	3.74408636579911	10.3268678332454	0.797200557512245	7.62723212567323	7.6349145872385	7.20120537085327	8.04833934418874	0.847133973335466	6.79017391832241	5.25704012494883	-0.0965206583064386	0	-0.0844928717055579	0.881693429217803	0.869220059926544
Rv0857	Rv0857	4.85452146558741	9.72781332012747	0.719767257145497	7.53724044596635	7.52220553762225	7.03444759398412	7.99243466678803	0.957987072803906	6.79112360642998	3.43894587340903	-0.0186551090498215	0	-0.159564063338867	0.879331320484364	0.794148868293235
Rv0858c	Rv0858c	0.85494787199089	7.42015447225868	0.775336624957175	5.40220020607377	5.58149960617248	5.10297169389925	5.8898077634028	0.786836069503543	6.78401408920489	8.41766682091868	-1.85006891121856	0	-0.21121441187493	0.986551036832106	0.742498519757171
Rv0859	Rv0859	6.42919562767652	11.7703659296397	0.93610132262586	8.71872900476516	8.73442357582563	8.10420410604932	9.1592139526396	1.05500984659028	6.79000353484292	3.56669660530659	0.447772172111012	0	0.00986609595849774	0.926235226667362	0.963579027590599
Rv0860	Rv0860	6.73679827171113	11.7503232301824	0.948370368599642	8.84485152688166	8.85646691379684	8.16081659852631	9.40173157555536	1.24091497702906	6.79000528030083	3.12190545708038	0.36057396748193	0	0.0166004429807842	0.931769925618857	0.970313374612886
Rv0861c	Rv0861c	4.46044105284566	9.73251396833634	0.621987882444674	7.0156646073815	6.96812538107319	6.66899128038636	7.33519293572387	0.666201655337511	6.79177691727982	5.66104939080847	0.227137596193721	0	-0.253548600909417	0.875536483354091	0.700164330722684
Rv0862c	Rv0862c	2.15507650324686	8.05717092598989	0.608218988022776	5.61611784189502	5.67698019313207	5.36757916298093	5.93939703546677	0.571817872485841	6.78958557540145	6.63405895858072	-0.795628129412976	0	-0.355252079345777	0.963471067368552	0.598460852286325
Rv0863	Rv0863	5.72483077626869	11.0722437049103	0.70926398099012	9.15512806485263	9.23422147419327	8.82064805973417	9.56092486694362	0.740276807209446	6.79264687260989	4.30164963425669	-0.608646949161297	0	-0.236916507277436	0.946180488267556	0.716796424354665
Rv0864	Rv0864	5.88841103617004	10.813450232346	0.617682712002286	9.21627954706319	9.2966650612432	8.94851497957065	9.56263559396357	0.614120614392926	6.79337882427712	7.89896931100657	-1.35373758055472	0	-0.331462732256914	0.9491454442592	0.622250199375187
Rv0865	Rv0865	4.8554849245326	9.90734705573913	0.689061903347133	7.41713629604537	7.448110357326	7.02263982373805	7.86689276357153	0.844252939833479	6.79131664122306	3.859878034869	-0.395036531966083	0	-0.187713887339401	0.876775790686534	0.7659990442927
Rv0866	Rv0866	4.03940202574246	10.4448589363517	0.731641263264897	6.95627404503691	6.99661829958177	6.51725543744783	7.45950151707173	0.942246079623896	6.79003299947401	4.4449800065961	-0.504693740685149	0	-0.144665656156592	0.876306919421489	0.80904727547551
Rv0867c	Rv0867c	2.91933872798387	12.0222067936217	1.26660893279744	8.21751908450661	8.21319075003395	7.38245850034577	9.0551236186379	1.67266511829214	6.78362600586599	3.08402471091515	-0.0886375283861083	0	0.36364134311773	0.902967589679712	1.31735427474983
Rv0868c	Rv0868c	3.8789646052781	10.5440474788067	0.863468818359667	7.5883006835787	7.65079576338903	7.1037535538293	8.11005408878245	1.00630053495315	6.78907420508075	4.45119761261091	-0.383603842162926	0	-0.0171661913227632	0.88063500968243	0.936546740309338
Rv0869c	Rv0869c	3.4189846524613	10.8226031390167	0.887343973407642	7.37007710769969	7.3548229162412	6.79888000851061	7.94500639551254	1.14612638700193	6.78842277092908	3.78330509467946	0.0921331107112363	0	0.0113210457021754	0.876022927705466	0.965033977334277
Rv0870c	Rv0870c	5.75349868162358	11.3386913071968	0.708955075018273	8.40565623064536	8.35165682104032	7.97172939325468	8.81305322011201	0.841323826857337	6.79214588062939	3.84899429382107	0.0932511892370102	0	-0.203023665861117	0.91197874087939	0.750689265770984
Rv0871	Rv0871	5.54451053219582	11.8474126970912	0.695690084753588	8.7279302690328	8.78406942054878	8.42908184589826	9.11787220717673	0.688790361278466	6.7924511560763	6.54686885209285	-0.678112541896519	0	-0.230942268862892	0.92663235361648	0.72277066276921
Rv0872c	Rv0872c	3.15706664552645	12.4255358923719	1.27294841790458	7.50444847446536	7.53034326722389	6.56338789447695	8.22368180777547	1.66029391329852	6.78140008519466	3.96461966144408	0.410542188773678	0	0.394393401582867	0.878555016321714	1.34810633321497
Rv0873	Rv0873	6.18736309904216	9.74084243970997	0.538621213126139	8.05127709841071	8.01007989701862	7.73989265492097	8.35133934189848	0.611446686977513	6.79346541985925	3.85123729467371	0.028343411055461	0	-0.356955318822678	0.895576531948816	0.596757612809424
Rv0874c	Rv0874c	1.79378460283136	9.3980310626622	1.07252160501174	5.59336773990531	5.5799815776254	4.75744715252635	6.26536380580942	1.50791665328307	6.77728281369112	3.77736934387813	0.316048247725827	0	0.106889750739535	0.965631854272207	1.06060268237164
Rv0875c	Rv0875c	3.02976352411363	9.25462790232181	0.767943614659202	6.90294531827416	6.87577388513165	6.49811024103045	7.28595471110711	0.787844470076659	6.78940366431629	5.19426843151843	-0.195322378051338	0	-0.109325851652096	0.877269466311299	0.844387079980005
Rv0876c	Rv0876c	5.51925324226093	9.72415944882653	0.614355377748648	7.22942340010493	7.18021180467798	6.78774694508471	7.53081275896654	0.743065813881822	6.79215522878233	3.84012508051766	0.702504583605289	0	-0.260492452165727	0.874847829914374	0.693220479466375
Rv0877	Rv0877	6.69455199321736	11.3419018992206	0.686566555251765	8.23284111211612	8.14072436969986	7.76614072748829	8.62224691538875	0.856106187900463	6.79229280298099	3.85919936969936	0.771722301742798	0	-0.217119949575523	0.903686504827288	0.736592982056579
Rv0878c	Rv0878c	2.41954437792841	7.52596230332546	0.984675552319202	5.22650664686266	5.1619003208305	4.50889621241915	5.99631702226576	1.48742080984661	6.77759772424475	2.5256830292296	-0.0764511727085999	0	-0.0240481820658053	1.00872373438501	0.929664749566296
Rv0879c	Rv0879c	2.16184120088725	9.95854331961233	0.929607016589318	7.40591789394718	7.52150148269877	7.03833789467214	7.96663012319879	0.928292228526645	6.78710124970568	7.97608936019436	-1.49994600464336	0	0.0530250258715759	0.876581990717742	1.00673795750368
Rv0880	Rv0880	2.61203235615766	8.17018997791644	0.802958809551311	5.71460800754343	5.80935900584658	5.28557117045483	6.20499051155077	0.919419341095939	6.78539610265276	4.26347488383857	-0.607930808931978	0	-0.151465982101688	0.954424791652999	0.802246949530414
Rv0881	Rv0881	2.26233158785753	6.83045997112577	0.724703477957271	5.0571240463827	5.15884508492312	4.58977039949179	5.56510139803386	0.975330998542064	6.78504035778498	3.27994647418701	-0.554405539569956	0	-0.306312795863028	1.0310162738203	0.647400135769074
Rv0882	Rv0882	0	7.97326590054044	1.38694452421431	5.00450713207087	5.18979869885301	4.45368581019125	5.86141107568265	1.4077252654914	6.74460659812322	5.528087448563	-1.27422494337151	0.0190156599552573	0.349080445308281	1.03786407890603	1.30279337694038
Rv0883c	Rv0883c	4.8754133740705	10.0447070311466	0.758727850039669	7.86104482782607	7.8847941764098	7.41605288883806	8.42505486054743	1.00900197170938	6.79094306037645	3.86672668194609	-0.526596684271001	0	-0.129872378923792	0.888600228963461	0.82384055270831
Rv0884c	Rv0884c	4.28951042278889	9.58803486194219	0.626945608747625	7.50378612352726	7.48428929697461	7.09617403665257	7.86970322872562	0.773529192073048	6.79220023255207	3.96091378529025	-0.0175335980406229	0	-0.251594276240252	0.878539884987877	0.702118655391849
Rv0885	Rv0885	4.91043026488328	12.8995952119279	1.35871403158066	8.12303548233643	7.9656446343552	7.15596625466931	9.04306975450888	1.88710349983957	6.78190740260301	2.93397300752454	0.451315316835005	0	0.46005564056432	0.89865839101634	1.41376857219642
Rv0886	Rv0886	3.06242349875864	10.6505434957132	1.35236411192207	5.86579215724165	5.7500380842082	4.71882449734556	6.85521080875437	2.13638631140881	6.76958628111536	2.6890992899441	0.485050750257578	0	0.411756265619065	0.94060784630301	1.36546919725117
Rv0887c	Rv0887c	0	9.33545911194607	1.08346207245567	4.68488690121469	4.61879946750998	4.02348622933913	5.33581095078422	1.31232472144509	6.76592315161596	5.11174046547774	-0.119098532386168	0.00671140939597315	0.0070963774002557	1.07636569505542	0.960809309032357
Rv0888	Rv0888	1.38120609661467	10.7116169729971	1.55321406412796	6.52243899519383	6.79058813957695	5.63499849790067	7.58522776405052	1.95022926614984	6.76505534346663	3.16522612741292	-0.529515594954432	0	0.661423617513807	0.891790446614151	1.61513654914591
Rv0889c	Rv0889c	5.06551520321046	9.78536191184347	0.633305420714021	7.51409390406381	7.53331744003921	7.2262615896721	7.79321276533952	0.56695117566742	6.79214329263727	4.75508407188216	0.0544531323431047	0	-0.245472478153446	0.878777898867467	0.708240453478655
Rv0890c	Rv0890c	2.26932805210819	8.19792853563063	0.875516998009112	5.83172541675865	6.01374842132986	5.53394375633503	6.35492793689482	0.82098418055979	6.78351923238001	4.93306455082282	-1.1588852515241	0	-0.0681794457512814	0.943696443760393	0.88553348588082
Rv0891c	Rv0891c	0	9.70744421845114	1.23361821192054	6.3755336479292	6.70638001744782	5.82780204989332	7.10369341263698	1.27589136274366	6.77302013575577	6.65988562950511	-1.42414321349256	0.00559284116331096	0.333419009400042	0.900199202520494	1.28713194103214
Rv0892	Rv0892	2.18773872301564	9.40667841167748	1.07099062511917	6.23894007698659	6.30414631309936	5.60403138087339	6.85071374958821	1.24668236871482	6.78051296475344	3.74382883849509	-0.187873873550828	0	0.161506400569744	0.909484224549429	1.11521933220185
Rv0893c	Rv0893c	0	8.34433473643215	1.1319170236745	5.05054347202801	5.00903730440362	4.37944283516839	5.80537624900615	1.42593341383775	6.76821205792265	3.82831960121167	-0.362864430936271	0.00335570469798658	0.100039336907224	1.03187768676727	1.05375226853933
Rv0894	Rv0894	0	7.33451844155775	1.38252127926099	3.92119012797153	3.58012388506573	2.96091620647389	4.74892395352449	1.78800774705061	6.7330355529028	2.75324944598579	0.525455092988336	0.00447427293064877	0.214955216010089	1.1675660632509	1.16866814764219
Rv0895	Rv0895	1.25787597727173	7.15721379583761	0.82389997416988	3.61193145398709	3.50397502825669	3.08507086375166	4.09977499788961	1.01470413413794	6.77067637952478	5.28103118349633	0.960885136417297	0	-0.381363574549785	1.20526354871967	0.572349357082316
Rv0896	Rv0896	5.36855047631019	12.0738925704975	0.801300052988863	9.53577571612167	9.63984041860189	9.27039935213416	9.91868765128873	0.64828829915457	6.79203896117976	6.83962824715625	-1.07663026291325	0	-0.163941742585832	0.965241795574696	0.789771189046269
Rv0897c	Rv0897c	4.01272233574072	8.92042905210956	0.754769681557377	6.27112900917806	6.24023754833818	5.82682099344768	6.71286721654574	0.886046223098062	6.78847975218818	3.65922065785956	0.244260650320636	0	-0.152393313537243	0.90716299509462	0.801319618094859
Rv0898c	Rv0898c	3.11561688107698	11.4973589944687	0.854731855546	8.49126403068568	8.39796264280972	8.02302506350144	8.92394864375153	0.90092358025009	6.79052655242892	6.42764392389031	-0.283723301430323	0	-0.0613445546348428	0.916076410180843	0.892368376997259
Rv0899	Rv0899	4.81798401721462	8.72220592048787	0.525941460094673	6.3202915525559	6.27240085412181	6.00692992092412	6.58325669054194	0.576326769617811	6.79230432479817	5.45427708671806	0.80015603263783	0	-0.37783630981575	0.903777769910424	0.575876621816351
Rv0900	Rv0900	0	8.05671627630692	0.921692968414039	6.12009132295282	6.28291185721393	5.82348906364099	6.62850741619087	0.80501835254988	6.78237385563986	9.01804268620406	-1.7340358968728	0.00223713646532438	0.00302698401339585	0.918665984400643	0.956739915645497
Rv0901	Rv0901	3.2692646964239	8.68581991077431	0.530576099175411	6.76035574465063	6.77118034338183	6.50417638160458	7.09676185867424	0.592585477069661	6.79253596917399	6.50651025781365	-0.845374563271488	0	-0.350729374934018	0.88130547410943	0.602983556698083
Rv0902c	Rv0902c	3.11053036291135	9.62153380270255	0.664818099827448	7.14085700513221	7.0897815944171	6.8528742368388	7.46010507449373	0.607230837654936	6.7912623440606	8.02465932944011	-0.396362107759284	0	-0.209977822418011	0.874795922245459	0.74373510921409
Rv0903c	Rv0903c	4.50774175079499	10.6509896281886	0.725346826665325	8.24138940530849	8.19709542679939	7.82334001692623	8.65978103154507	0.836441014618844	6.79177944950816	5.46344786396841	-0.228917452812936	0	-0.178742667556984	0.904089494222309	0.774970264075117
Rv0904c	Rv0904c	2.92247424391909	8.51364706037229	0.687737917084702	5.24692377717851	5.29917537324477	4.83538053513594	5.65591153247912	0.820530997343185	6.78711449004945	4.7831477499949	0.262281526770767	0	-0.318325745828203	1.0060636629129	0.635387185803899
Rv0905	Rv0905	5.70676451341874	10.5988312726412	0.767744658444495	8.19189661762956	8.11621745211613	7.67411256444225	8.73243144924433	1.05831888480208	6.79130474374647	3.15155451310284	0.0478149859736409	0	-0.13403164406665	0.901776302511145	0.819681287565451
Rv0906	Rv0906	4.56699354100096	9.36316830673541	0.817014625642218	7.46650225552885	7.35639172193722	6.89575949682243	8.10655755183963	1.21079805501719	6.78970130496818	2.69828033721635	0.043311026475497	0	-0.0607116437641609	0.877726269406379	0.893001287867941
Rv0907	Rv0907	2.69374093069649	8.23594959567545	0.719737774842357	6.6300797219808	6.64326106024447	6.29965100054461	7.09877903882721	0.799128038282603	6.78958290760672	4.62575509623677	-0.801924985284238	0	-0.166854039927082	0.886591814769439	0.786858891705019
Rv0908	Rv0908	2.6979290607018	8.47305982091394	0.886545806551336	6.42603476900435	6.58239326223882	6.14421283763945	7.0366916737602	0.892478836120758	6.78530413637279	5.78112024645254	-1.50249593349261	0	-0.01058474709982	0.897130553651156	0.943128184532282
Rv0909	Rv0909	6.21799086763019	13.9185616814505	0.954622864012929	9.14761805125124	9.13235353820504	8.61415162606621	9.57233472793375	0.958183101867538	6.7904137952193	6.82044482193039	1.0851652588977	0	0.00880378511132873	0.9458190789016	0.96251671674343
Rv0910	Rv0910	4.97380939877342	10.4462659768052	0.702304142071313	8.33459933662441	8.37903385178237	7.91944587912781	8.79459811340203	0.875152234274215	6.79210280861938	3.77153298035929	-0.395102414746428	0	-0.206243085321668	0.908547227392981	0.747469846310434
Rv0911	Rv0911	3.44269780789568	9.92180512897734	0.710748800581438	6.52550530256188	6.59295945756357	6.11659364348277	6.99393635638891	0.877342712906131	6.78965062624823	6.40971214579558	-0.234482936471198	0	-0.180882625902263	0.891631426483701	0.772830305729839
Rv0912	Rv0912	0	7.83396708072209	0.895321900393305	5.90725492418481	5.94060151201808	5.35528986705138	6.45403658389505	1.09874671684367	6.78280522178529	6.89944483699795	-0.935409320876864	0.00223713646532438	-0.0415596209420548	0.93688152133536	0.912153310690047
Rv0913c	Rv0913c	1.98359338205813	9.69197643046901	0.923234893518087	6.36195531392963	6.42161060620572	5.81941807027813	6.92657763860722	1.1071595683291	6.78478998824192	5.20375758319511	-0.317935591646082	0	0.0221778282058027	0.901057065312284	0.975890759837904
Rv0914c	Rv0914c	3.28427290428328	8.70464715634563	0.638964599839141	6.58262753904142	6.54235677746773	6.1741319469897	6.97147292511557	0.797340978125864	6.79097769172027	4.19329527262309	0.0746022930178199	0	-0.249822767243874	0.888787367083015	0.703890164388228
Rv0915c	Rv0915c	1.15981142434031	7.96929418923054	0.954123443117095	4.09933948259673	3.95641440170373	3.52705090395928	4.4379894417221	0.910938537762818	6.77001121380187	5.30757730708812	1.14660654595595	0	-0.191898046021397	1.14602148913849	0.761814885610705
Rv0916c	Rv0916c	0	7.65291413307125	0.931673536185817	4.94248919042317	4.89464679259333	4.50544610192818	5.40870659854204	0.903260496613866	6.77523181792658	7.30455209895408	-0.510066466455984	0.00559284116331096	-0.114101769745518	1.04577530593134	0.839611161886584
Rv0917	Rv0917	3.26889384450445	8.76521684032547	0.572662242378387	5.55913784689767	5.51323631316221	5.25030368179218	5.75827456631824	0.50797088452606	6.79054055905371	7.25055839261698	1.06695331509135	0	-0.396369632153152	0.969031874531539	0.557343299478949
Rv0918	Rv0918	1.43791360634852	8.7762363980492	0.979693783149206	5.11432235994733	5.13405015058118	4.46655050867184	5.6902405176455	1.22369000897367	6.77683174341892	4.61732413160972	0.0481953186188962	0	-0.0437974849661775	1.02349126811538	0.909915446665924
Rv0919	Rv0919	0.681211633703836	9.27821402323347	1.59463866040228	5.76537665655067	5.51709529593484	4.45046417907932	7.09966904667995	2.64920486760063	6.75758136179017	2.12607753587764	0.334609480515215	0	0.644877914961605	0.949760745440677	1.59859084659371
Rv0920c	Rv0920c	4.0797217229837	9.74279093274056	0.813637224093194	6.41609127282322	6.35986907766948	5.92619165283622	6.93212755664385	1.00593590380763	6.78773739983931	3.78313997929622	0.409370325268958	0	-0.0840824910105981	0.897719715103792	0.869630440621504
Rv0921	Rv0921	3.23805548992562	10.7137217496152	1.0996308070795	6.47265046097313	6.32647126307025	5.80907443518428	6.90356557965969	1.09449114447542	6.78183949388088	5.21554543038707	1.04981765164433	0	0.205165709998407	0.894465097081096	1.15887864163051
Rv0922	Rv0922	6.15222763022029	12.1350294517947	0.853993592978481	8.3368386937008	8.34151686678501	7.73327452595493	8.82447991000925	1.09120538405432	6.79059754969288	6.17598203683861	1.0096224543898	0	-0.05466166767883	0.908655260657311	0.899051263953272
Rv0923c	Rv0923c	2.02136936069365	9.40878944731211	0.989261013757438	5.7103187166841	5.74607282260846	5.05119503305823	6.32783934326583	1.2766443102076	6.7803394868417	3.51031487537235	-0.0924911454928741	0	0.0344418607605614	0.954819152996876	0.988154792392663
Rv0924c	Rv0924c	2.18435970724454	7.27084740609254	0.820372002184941	5.22587290994691	5.29939743645288	4.69929846886483	5.76809519548723	1.0687967266224	6.78299966404718	2.97937242815355	-0.348669378820413	0	-0.188434518615407	1.00880652080035	0.765278413016695
Rv0925c	Rv0925c	2.84450023750009	9.87384137627808	0.913737666176068	7.29787946826721	7.33560911962258	6.68046942150939	7.98930132216327	1.30883190065388	6.7876535249591	3.63135106271419	-0.40543357065722	0	0.0385343395886986	0.875203326587369	0.9922472712208
Rv0926c	Rv0926c	0	8.05976507036689	0.629111307623721	6.06091768159017	6.05719895413759	5.71657060020555	6.41912130025069	0.702550700045146	6.78965853362975	14.249352910139	-1.27623539511433	0.00111856823266219	-0.294426509652468	0.923537817276189	0.659286421979633
Rv0927c	Rv0927c	1.95624841980714	8.24728544148251	0.718544603630901	5.66886337277471	5.63360146334815	5.23593234490953	6.1752964512721	0.939364106362573	6.78743244367094	4.93430699326608	-0.339054967924622	0	-0.240084433672168	0.95862903730307	0.713628497959933
Rv0928	Rv0928	3.24640409733113	10.1507598131601	0.705983399395504	7.01880887993295	6.92059328311688	6.56192156519965	7.41523765746252	0.853316092262873	6.79067383204509	4.54112730998426	0.365935103199305	0	-0.16952049951578	0.875503898911283	0.784192432116322
Rv0929	Rv0929	2.58263911801009	7.88125651838424	0.670806236622219	5.972615002726	5.99810781144306	5.57898072298966	6.3577528838829	0.778772160893239	6.7892659133086	4.72140170825063	-0.281599651886616	0	-0.260296196559312	0.931102433181531	0.69341673507279
Rv0930	Rv0930	2.56609578790223	9.62425199810173	1.14189384417182	6.48001154472258	6.09995941224281	5.76052726413242	6.89919754921707	1.13867028508464	6.78082918859164	3.43834920467479	0.968892310857017	0	0.247835274448134	0.894058569723689	1.20154820608024
Rv0931c	Rv0931c	5.74917885771791	11.8986526454409	0.775739392137521	9.59820885535247	9.68287811733205	9.23865271703821	10.0416837127369	0.803030995698654	6.79231076148851	6.56541386804153	-1.19564974188155	0	-0.192758611634276	0.968498003771796	0.760954319997826
Rv0932c	Rv0932c	6.3886441700451	13.8731844008794	0.733098875787303	10.5205473075057	10.508702239605	10.1625797842246	10.8939781384086	0.731398354183984	6.79322216230891	8.65350906242084	-0.691752397067401	0	-0.286837643228539	1.01993651901584	0.666875288403562
Rv0933	Rv0933	4.08117645878463	11.5215084726747	0.95739040919906	7.78447092148409	8.05593125776366	7.31413999613948	8.38473395630061	1.07059396016113	6.7877742279268	5.01609747020793	-0.856643854009193	0	0.0710901058237775	0.886300303375283	1.02480303745588
Rv0934	Rv0934	4.36674451016684	9.82616880918384	0.998250088844654	8.05593062242239	8.30684154133988	7.74982819404374	8.64640384995221	0.896575655908469	6.78747567563797	4.93611984723688	-1.38852749912103	0	0.102479820954063	0.895770267890591	1.05619275258616
Rv0935	Rv0935	4.48503884209375	10.0868166888357	0.943276135550834	7.85619779060243	8.07585411572357	7.48118781967403	8.44839909303839	0.967211273364359	6.78808713765784	4.3377787104406	-1.13636383303026	0	0.0548253849753888	0.888450750575445	1.00853831660749
Rv0936	Rv0936	0	11.6882551313003	1.19517959294626	6.7795016308793	7.03566176928169	6.27670519471406	7.56780637781917	1.29110118310511	6.77752336048283	7.05165516444118	-1.29751857543011	0.00335570469798658	0.314551720078115	0.880627872868147	1.26826465171022
Rv0937c	Rv0937c	2.27257550955615	8.82662471010014	0.83746859665032	6.9308555582707	6.93818390823037	6.45001332952076	7.44226671982593	0.992253390305175	6.78810651816991	4.92531775033589	-0.648825856800345	0	-0.0392634336918655	0.876732030342186	0.914449497940236
Rv0938	Rv0938	3.96808702509074	9.94300326750708	0.916793650341355	7.01905455976953	6.96576907127721	6.47593913027859	7.57215313272317	1.09621400244458	6.78710353936937	3.92252697895517	0.0497294515692539	0	0.0412922641833926	0.875501386157962	0.995005195815494
Rv0939	Rv0939	4.85650964441957	9.84112082185584	0.710093388918576	7.3131193029165	7.23425722203439	6.84179152527096	7.69982816470613	0.858036639435169	6.79106206084598	3.9535631902073	0.607700321010423	0	-0.165246344101703	0.875339733020279	0.788466587530399
Rv0940c	Rv0940c	3.95296719010558	9.63234225592479	0.757871300811381	6.57463860494436	6.43807672577236	6.09414894106149	6.99532564922384	0.901176708162355	6.78919988314514	4.68764043086873	0.756233506902314	0	-0.131300461623393	0.889171762434774	0.822412470008709
Rv0941c	Rv0941c	5.11352058976311	9.69974622143979	0.583144616891383	6.74008983971349	6.6415480082765	6.33675504431282	7.08853638292193	0.751781338609109	6.7920454331995	4.75106798897348	0.909515399804864	0	-0.298914278435514	0.882058895326897	0.654798653196587
Rv0942	Rv0942	0	10.5360136170596	2.03460788564396	4.05918149512212	3.60094248703348	2.7175951506334	5.98647229681604	3.26887714618264	6.65675894475895	2.40973365459425	0.327416821875624	0.0369127516778524	0.883742222039832	1.15086566360413	1.83745515367193
Rv0943c	Rv0943c	0	6.96448639859661	1.0536851180827	2.46635009976168	2.38635501135689	1.82072288836905	3.07454639045646	1.25382350208741	6.69964296690461	4.80593667886384	0.695706997364711	0.0156599552572707	-0.292939762862986	1.34662488094569	0.660773168769116
Rv0944	Rv0944	0	8.54817754660009	1.11814493016696	5.02217770846211	5.0146176633091	4.473670290682	5.62004518902263	1.14637489834063	6.76799298155725	5.17826642083685	-0.371870470215958	0.00447427293064877	0.0825694338219474	1.03557549634501	1.03628236545405
Rv0945	Rv0945	3.69773908973617	8.45006035913125	0.608729303374571	6.61098970538406	6.60994784661623	6.27201250817004	7.00199285690441	0.729980348734362	6.79136742502255	5.37266648768729	-0.512356559587689	0	-0.278727879935452	0.887457183310023	0.67498505169665
Rv0946c	Rv0946c	3.96096175195548	8.52774971816149	0.507572548048021	6.15322581508679	6.10608418115136	5.83768148744044	6.3952833961977	0.557601908757269	6.79233554238003	4.80829207604617	0.496744439292743	0	-0.408446835865437	0.916019383913458	0.545266095766665
Rv0947c	Rv0947c	2.58895967717652	10.4630835182599	0.963722391671471	6.74017130876776	6.87643170956494	6.2069997502446	7.35426501624158	1.14726526599698	6.78513177700802	4.60181126514528	-0.372323636499691	0	0.0816665746758473	0.882055816995624	1.03537950630795
Rv0948c	Rv0948c	5.50790600006445	12.4848580633221	0.808710872225006	8.57671565868988	8.62149391324386	8.22138828565093	8.95135965049019	0.72997136483926	6.7912690437919	6.96949287425234	0.343461993182892	0	-0.111336975382045	0.920047847607051	0.842375956250057
Rv0949	Rv0949	3.40952173817618	8.52464913352431	0.516167734669387	6.36324586995139	6.36022738638666	6.15943071142729	6.57198261532105	0.41255190389376	6.79233426894328	9.63140601574662	-0.507927131925024	0	-0.384807190291211	0.900974924960598	0.568905741340891
Rv0950c	Rv0950c	3.50703735315701	10.6535621285109	1.18487695810532	7.91109573827816	8.09165959891887	7.34375261121827	8.70737458320295	1.36362197198468	6.78378283603636	3.90575604874589	-0.915495789079507	0	0.294642448894458	0.890234509210862	1.24835538052656
Rv0951	Rv0951	5.28110306393853	12.8019869937879	0.853002999759803	9.14508398277298	9.24560943994146	8.63799874116464	9.7631222717171	1.12512353055246	6.79126665133814	4.69319242733279	-0.457127099005146	0	-0.0926942659450816	0.945697265704885	0.86101866568702
Rv0952	Rv0952	5.20803413317876	12.7856001083615	0.930731535036951	8.93323510621406	9.05293588834381	8.30335666237741	9.65266760080973	1.34931093843232	6.79017120043738	3.73790072919531	-0.393825937285742	0	-0.00503136945918314	0.935762904496135	0.948681562172918
Rv0953c	Rv0953c	0	8.06272887169894	0.835067216486212	4.64119919410755	4.52951870136717	4.1811234311591	5.07907490105143	0.897951469892333	6.77858364381464	6.59717265881861	0.0380508860322859	0.00111856823266219	-0.246424407021631	1.08149162350784	0.707288524610471
Rv0954	Rv0954	6.65872153893796	10.913482506636	0.676660968947985	9.37242321047263	9.3959002849118	8.93111800323345	9.85139913553924	0.92028113230579	6.79306064739284	3.92474431207261	-0.510960212558511	0	-0.280228227675328	0.956889196623314	0.673484703956773
Rv0955	Rv0955	4.71863942410049	8.83065097118856	0.578677861902621	7.36407481877318	7.46769100372549	7.16134870262815	7.68325039683422	0.521901694206064	6.79249301751963	6.0264456419552	-1.31683337181394	0	-0.29726079803925	0.875938659941871	0.656452133592852
Rv0956	Rv0956	3.67727448060749	10.0526952317524	0.73301410745791	6.29118814805064	6.27579394209789	5.81283324276366	6.72741287604681	0.914579633283155	6.78892672062068	4.46482488124588	0.251785793835634	0	-0.172744511535657	0.905758618993567	0.780968420096445
Rv0957	Rv0957	4.74083060028416	8.32499717655099	0.621928230293942	6.91638286276583	7.02591907470488	6.52129794709856	7.36420972780444	0.842911780705879	6.79154205327017	3.88207328491799	-0.837831453158955	0	-0.255073030980159	0.877001261274101	0.698639900651943
Rv0958	Rv0958	4.15192665273109	9.1052449427462	0.734348202721112	6.84272180739611	6.94071549292738	6.33882977958423	7.26308416859454	0.924254389010311	6.78987749582002	3.38040542210097	-0.1809608819586	0	-0.144350113525824	0.878698316246937	0.809362818106277
Rv0959	Rv0959	3.28587857783727	8.28105820066202	0.676172108168214	6.24600698123318	6.24370218927089	5.93313284863483	6.61247728494219	0.679344436307363	6.78970223923196	4.84891346894638	-0.412686954061608	0	-0.232795320294157	0.908967428462371	0.720917611337944
Rv0959A	Rv0959A	2.95914444970901	9.53607584924433	0.940744072177421	6.395846711759	6.51405347479508	5.91435684572306	6.98048437640279	1.06612753067973	6.78445571979392	4.00032196714836	-0.496253910999707	0	0.0418021354797287	0.898941936697692	0.99551506711183
Rv0960	Rv0960	2.58151169071632	11.5742806995651	0.845172702250946	6.67032022689903	6.74816487514859	6.16187734803051	7.12141136594172	0.959534017911202	6.78756066617521	5.88684405588367	0.0225383322806636	0	-0.0396724485072875	0.884845150758233	0.914040483124814
Rv0961	Rv0961	3.81066654947881	10.7808593775952	0.905516885994267	7.56175294993336	7.48732439619766	6.90504302040629	8.1086706725576	1.20362765215132	6.78854515209069	3.35425146174619	0.212173052081263	0	0.0255729792801641	0.879943906714103	0.979285910912266
Rv0962c	Rv0962c	0	8.61975854404952	1.93093911304861	3.5549771288326	3.18781753228155	2.38111568747137	4.88224409606578	2.50112840859441	6.63377404206294	2.83409878460013	0.504810098861734	0.0447427293064877	0.718698460969345	1.21224065207927	1.67241139260145
Rv0963c	Rv0963c	0	6.94867403470648	1.02565861983862	4.13106191347936	4.14176668504079	3.54749420858555	4.69631316453904	1.14881895595349	6.76148234925952	4.14901560120613	-0.292704247431424	0.00447427293064877	-0.11654161579213	1.14220023563075	0.837171315839972
Rv0964c	Rv0964c	0	7.26074475266921	0.852494141556773	5.08240519271844	5.21983567729247	4.75642704865713	5.60420563563669	0.847778586979559	6.77879281556749	8.66295807199152	-1.67426650220538	0.00335570469798658	-0.175203025027921	1.02769716658469	0.77850990660418
Rv0965c	Rv0965c	4.00145246002027	9.55173515144562	0.667610683281865	6.79880455753596	6.83034649114853	6.47754138025809	7.13549332106028	0.657951940802189	6.79085501738067	5.23910408481658	0.0402641554780522	0	-0.212378847655773	0.879989530937638	0.741334083976329
Rv0966c	Rv0966c	4.84364283430234	10.0142598361738	0.632241692906221	7.55784426221726	7.52587898242416	7.13058767330142	7.94768899994072	0.817101326639303	6.79221631654974	3.83428238632837	0.216439652913357	0	-0.247602814124723	0.879844507030944	0.706110117507379
Rv0967	Rv0967	5.37582731896995	14.0482300297516	1.61095589786843	8.64217116432064	8.53590244687178	7.34194610383605	9.59184602660364	2.24989992276759	6.77883395336185	3.20989514992301	0.705342512461752	0	0.687998302061266	0.922957595807165	1.64171123369337
Rv0968	Rv0968	5.28679497564024	14.2970934572924	1.528085470112	8.74129231612488	8.46255883959913	7.65447103408142	9.47075096409279	1.81627993001137	6.781033178897	3.65051266192104	0.933707681860595	0	0.600874521088287	0.927210949023711	1.55458745272039
Rv0969	Rv0969	2.68570866912887	13.1297129451363	1.70477138612407	7.22385661469451	6.78503403451243	6.03042956810761	8.06402791936122	2.0335983512536	6.76935327252424	3.85078543071586	1.04049441821298	0	0.829938118930568	0.874833267193501	1.78365105056267
Rv0970	Rv0970	4.39047917053158	11.2261782264497	1.10886203061408	7.37217383596527	7.14263290692427	6.69126912688354	7.77072022349822	1.07945109661467	6.78488547496777	4.50111260300176	1.13494741219433	0	0.232809015916425	0.876053014697655	1.18652194754853
Rv0971c	Rv0971c	0	8.75561259421096	1.08860553364042	4.97609024638408	4.96166966640875	4.55683547838384	5.48565894553454	0.928823467150692	6.76960784454761	5.82952790679159	-0.254154535132452	0.00111856823266219	0.0470906635199948	1.04151487012043	1.0008035951521
Rv0972c	Rv0972c	1.77598011312787	10.5919202391865	1.15842898839325	5.38511702180972	5.33711759440718	4.63509061112376	5.9469184419476	1.31182783082384	6.77331091190862	6.22862596639345	0.980905590571729	0	0.169814302981006	0.988614685412246	1.12352723461311
Rv0973c	Rv0973c	1.54790889886524	11.0065466584895	1.24326376407601	4.9310337744373	4.7394799554271	4.18606013775	5.54648877959397	1.36042864184397	6.76627395795351	8.49639930784565	1.59904508243699	0	0.196052060897621	1.04721170317839	1.14976499252972
Rv0974c	Rv0974c	0	10.8561881763346	1.27933944569828	4.37140825444764	4.24784336271138	3.60842388792552	4.96487189046617	1.35644800254065	6.75467170479569	8.76468528223628	1.45139415716179	0.00335570469798658	0.16592571577	1.11341372992828	1.1196386474021
Rv0975c	Rv0975c	0	10.6134219445354	1.27960941328208	4.44868065563144	4.33097930953421	3.6359151204791	5.01206487854636	1.37614975806726	6.75681493701418	7.78830791457795	1.43208357896029	0.00111856823266219	0.175383663351432	1.10422574993065	1.12909659498353
Rv0976c	Rv0976c	0	10.8299473510762	1.4150222483528	4.76324055941166	4.6659748361164	3.83494372165172	5.50737457515961	1.67243085350788	6.75302278716978	5.92994667469278	1.03085196122212	0.00111856823266219	0.347817506689741	1.06720474166306	1.30153043832184
Rv0977	Rv0977	2.87620190907243	8.15523309924824	0.722654654810052	5.10505236551428	5.04021091435953	4.67953015456189	5.4519166390447	0.772386484482809	6.78590039330083	5.02801517464109	0.745488567011813	0	-0.302059396728076	1.02471405153813	0.651653534904026
Rv0979A	Rv0979A	5.32262747498932	13.1999089093844	0.89986173037809	9.03389952418849	9.08922989530084	8.5848743782956	9.59389701806308	1.00902263976748	6.79063574870773	5.39426483503242	-0.40643540269962	0	-0.0405593145297034	0.940421044907794	0.913153617102398
Rv0979c	Rv0979c	0	8.3964057404571	1.3064324685231	3.6216546047864	3.57989285490796	2.9702618083835	4.19292292362087	1.22266111523737	6.71801219652384	5.64787658563378	0.264882230696168	0.0335570469798658	0.102359076494643	1.20407339202846	1.05607200812674
Rv0980c	Rv0980c	0	10.0028233171252	1.85945874357276	3.83010856659061	3.20313536524992	2.4532086376662	5.4591178582393	3.0059092205731	6.6808562922038	2.13337359868459	0.629034642283623	0.00335570469798658	0.680826270513402	1.17863247305935	1.6345392021455
Rv0981	Rv0981	5.91212372137414	10.8822779039272	0.84608674952203	8.11930334170195	7.96784200664261	7.52414404183758	8.65906990152373	1.13492585968615	6.79038816133829	3.59577630121658	0.734159210604903	0	-0.0524067358496632	0.898493485371693	0.901306195782438
Rv0982	Rv0982	6.43932384510486	11.3856879452206	0.81505948160755	8.43886574725723	8.29725461180666	7.84396196105029	8.83872255819711	0.994760597146821	6.79116641118893	4.05515206418341	0.973898635874274	0	-0.0985176406856001	0.91357712229315	0.855195290946501
Rv0983	Rv0983	6.75954597578856	15.3331722844602	1.12239970970995	9.17887758678826	9.0464776728058	8.5469721656127	9.53256195953707	0.985589793924369	6.78883795029696	13.762582548304	2.60191735553122	0	0.175072375062599	0.947327334647353	1.1287853066947
Rv0984	Rv0984	7.08535987830977	14.0004314854758	0.944215658562834	9.26094979501828	9.1252435640439	8.77225947742355	9.54760434674975	0.775344869326201	6.79075373764643	8.17765236979996	1.70505190936798	0	-0.00712014729864252	0.951335805861477	0.946592784333459
Rv0985c	Rv0985c	3.16091223441351	9.69710472948487	1.19462854309415	6.74873815971568	6.60703765552273	5.82643473337652	7.89408188973816	2.06764715636164	6.77992488810488	2.17944909562918	0.0661585962210832	0	0.312894187418111	0.881734355676039	1.26660711905021
Rv0986	Rv0986	3.73529922254816	12.8126991977243	0.892579701214132	6.45369524919004	6.32747273183043	5.91074675675503	6.87981835306408	0.969071596309057	6.78661218644127	9.8315310151733	1.55088947904989	0	-0.00295017766836392	0.895529878882496	0.950762753963738
Rv0987	Rv0987	3.73893647920369	12.0362618495019	0.894545861168998	6.28095991142678	6.20699455163299	5.78668411057345	6.62283584630098	0.83615173572753	6.78604496198109	8.94999377606048	1.47244840183851	0	-0.0119248402473824	0.90647070141638	0.941788091384719
Rv0988	Rv0988	3.03530229469137	11.4750058493667	1.04719130363637	6.57671148003095	6.61089502342753	5.96603925351465	7.13518167450639	1.16914242099173	6.78291187008913	5.36636614655766	0.220216886379422	0	0.158119692786718	0.889071610849655	1.11183262441882
Rv0989c	Rv0989c	3.17038425540922	9.66240241041925	0.926152075359482	6.06383618994569	6.18205627212897	5.58069709565101	6.67243201467541	1.09173491902439	6.78376926849446	4.64965222776169	-0.124284814158238	0	0.00285858702706954	0.923293488332412	0.956571518659171
Rv0990c	Rv0990c	1.063486392072	12.6899158478972	1.62448061615328	6.34552947035234	6.09080001944657	5.19563772556776	7.2496892703085	2.05405154474074	6.76395749954502	4.24598254541398	0.829091654456426	0	0.722366935430788	0.902113680722492	1.67607986706289
Rv0991c	Rv0991c	5.14862733963327	13.9124175596676	1.52978623025133	8.66403214434544	8.46142646428431	7.49547669981606	9.46399537931498	1.96851867949892	6.78066092463998	3.67697546053631	0.848307520666504	0	0.605889761378214	0.923896468873113	1.55960269301032
Rv0992c	Rv0992c	2.45225584785803	9.89332269463205	0.763902272804639	6.36480420567645	6.33541060888557	6.05591820473727	6.67941689947773	0.623498694740468	6.78833947393884	6.66056333218977	-0.143503679960437	0	-0.136973637947424	0.900875910752063	0.816739293684677
Rv0993	Rv0993	4.25885664386306	8.97252596779345	0.703846991900885	7.15161796247083	7.27210941691114	6.76977107934774	7.63414267265681	0.864371593309071	6.79070755681506	4.07200380861112	-0.77953498748719	0	-0.170933029487015	0.874780021387901	0.782779902145086
Rv0994	Rv0994	4.31973211265938	9.67324199782872	0.701562191394108	7.62313377792376	7.70426730038442	7.16121101164805	8.00892106417654	0.847710052528496	6.79141877382092	4.23710515607794	-0.22131757299262	0	-0.180017570484288	0.881579761878397	0.773695361147813
Rv0995	Rv0995	3.7318646520051	7.92583141840716	0.561221778052536	6.47662278900045	6.54302669723492	6.18037565628307	6.84310830914013	0.662732652857063	6.79185479409021	4.30526253787987	-0.714141097167141	0	-0.333023458755833	0.894245236808369	0.620689472876269
Rv0996	Rv0996	5.09748903459118	11.7224227139904	0.886066801061275	8.06654611228612	8.09470218953586	7.58529307583745	8.4993949384441	0.914101862606652	6.78965095211742	4.26875709160051	0.104381598993657	0	-0.0101487939140686	0.896215594975344	0.943564137718033
Rv0997	Rv0997	4.31502419891855	11.5136427217483	1.02580722137066	7.98795428792738	8.00302772787103	7.36926025742667	8.61690932119371	1.24764906376704	6.78737503156441	3.86648269657895	-0.00938327839912304	0	0.132769591870549	0.893037629500112	1.08648252350265
Rv0997a	Rv0997a	1.75475604221215	13.0068706295621	1.23174069336455	8.85681699242551	8.90925224792867	8.38142968101894	9.44081421883477	1.05938453781583	6.7849879952515	9.30216950336667	-1.3272170965523	0	0.299435616737583	0.932305076626962	1.25314854836968
Rv0998	Rv0998	4.52649735591403	9.35646896144512	0.585243535796815	6.79208681453022	6.76067647050699	6.42354726353471	7.1291340631655	0.70558679963079	6.7920184096287	4.59780551533721	0.389087105107472	0	-0.294963120333984	0.880206656130799	0.658749811298117
Rv0999	Rv0999	4.23571061787445	8.30557394919239	0.503260145428228	6.71744874276767	6.77006560010338	6.45320456033546	7.06259176818249	0.609387207847035	6.79283393491779	4.65757036411352	-0.782774458484762	0	-0.379669914090634	0.882930059518862	0.574043017541467
Rv1000c	Rv1000c	1.4788645460212	11.5637907378301	1.02802235787298	6.89797887516892	6.80553926414091	6.30278900737838	7.3556366843635	1.05284767698512	6.78456571606991	8.768999184047	0.654880422860098	0	0.150649235438952	0.877373122434023	1.10436216707105
Rv1001	Rv1001	4.03409037070472	9.45346026254258	0.526356380991863	6.83335817456744	6.81282124850009	6.53741277738457	7.06571145168249	0.528298674297922	6.79273230174864	7.50345860773016	0.17289071275392	0	-0.352598959688488	0.878955340680351	0.601113971943613
Rv1002c	Rv1002c	4.71643489690924	8.26578023386895	0.557156003182123	6.45100647861794	6.56346318031021	6.08311928181025	6.83509143296714	0.751972151156887	6.79192694920803	2.87489366489545	-0.368538036324906	0	-0.33852701953102	0.895683022713143	0.615185912101081
Rv1003	Rv1003	1.19367760066896	8.31927908759445	0.757960467146407	5.11235578995478	5.06931109908377	4.68693917127296	5.46003548188961	0.773096310616653	6.78445563871995	6.62582012238042	0.106818609528565	0	-0.265790266415759	1.02375073356217	0.687922665216343
Rv1004c	Rv1004c	2.00396429302888	9.22675408851016	1.10519914836412	5.90765974222967	5.87419842929986	5.30651362603261	6.5071619038112	1.20064827777859	6.77745873003355	4.28280925619717	-0.211447750210472	0	0.168353802586345	0.936845345777778	1.12206673421845
Rv1005c	Rv1005c	3.12393433830532	9.10288417230377	0.808494378388921	5.86502054174586	5.85933711651637	5.23636929636747	6.40212829750302	1.16575900113556	6.7862474551306	4.07738470846829	0.340342185549882	0	-0.132183179752547	0.940677558141467	0.821529751879555
Rv1006	Rv1006	4.22098930401928	10.501473934056	0.846223848401029	8.55079747649144	8.68764199541353	8.26819631194648	9.0570962752812	0.788899963334725	6.79044340685173	8.13608309144559	-1.76467056652052	0	-0.0726369600149425	0.918860808415972	0.881075971617159
Rv1007c	Rv1007c	4.43322505976131	8.16691428961959	0.434862003348081	6.83511018368608	6.89149561748463	6.66375545009562	7.09572022837585	0.431964778280227	6.7936282930013	5.98676259727626	-1.08884728041347	0	-0.444044506599466	0.878906509947547	0.509668425032635
Rv1008	Rv1008	1.64246637691435	7.21605332769173	0.806570443545667	4.80415912876619	4.80118313865988	4.27209384615907	5.30048000928353	1.02838616312446	6.78129781383319	3.53937935997617	-0.0807860075865329	0	-0.255867159618246	1.06243760316391	0.697845772013856
Rv1009	Rv1009	5.50057932155916	11.1384468268773	0.812574828887477	8.29405386549236	8.28467937225845	7.78868059064424	8.83246921585933	1.04378862521508	6.79089412742309	3.42327910074584	0.0540290945401601	0	-0.094021929353043	0.90659675824052	0.859691002279059
Rv1010	Rv1010	4.78730564792197	9.07983648255427	0.77573919496622	7.27997384924561	7.37696944341399	6.76575890368316	7.83172751452721	1.06596861084405	6.78991654558748	2.923187018107	-0.417447791887735	0	-0.0993305360931397	0.875069731059359	0.854382395538962
Rv1011	Rv1011	3.1608481928005	7.89954770294968	0.630218115410537	6.50600115585724	6.58614865388634	6.25962060762203	6.89599490112113	0.636374293499101	6.79067999627893	8.14268110569669	-1.72763972445573	0	-0.262436011185171	0.892654126595708	0.691276920446931
Rv1012	Rv1012	0	7.2143008144748	0.936107960536977	4.70235810906984	4.76424225322106	4.24834226223839	5.27036054496378	1.0220182827254	6.77182264605398	7.01204934132815	-1.06065516243942	0.00671140939597315	-0.138211397511388	1.07431935804837	0.815501534120713
Rv1013	Rv1013	4.65486556942568	12.0037118474749	1.08236603109059	8.38460333857856	8.16239322289831	7.60832887973163	9.08189148493503	1.4735626052034	6.78753111430586	3.6824085720717	0.634106908681857	0	0.171403622278706	0.910962408811888	1.12511655391081
Rv1014c	Rv1014c	2.75549621138715	11.5745408396312	1.06391298767917	6.21300381804475	6.26233108737876	5.63558381946773	6.75734446995831	1.12176065049058	6.78124796911687	6.99131799164513	0.733913735237549	0	0.152501843479727	0.911411144199448	1.10621477511183
Rv1015c	Rv1015c	5.75907055470026	12.7356622850527	0.864338973481449	8.16354941857149	8.13268830780934	7.72128291811422	8.56796451317363	0.846681595059408	6.7902178865046	7.07190825814277	0.881332362085535	0	-0.0361376594591264	0.900476632940575	0.917575272172975
Rv1016c	Rv1016c	3.48672618822567	9.3933975459638	0.894111380616627	7.29095524783004	7.37775690172074	6.80012836521219	7.86366364068533	1.06353527547314	6.78783660528994	4.33723201093251	-0.836133906916765	0	0.0189631853570293	0.875148195259598	0.972676116989131
Rv1017c	Rv1017c	5.75883654111471	10.1293114125524	0.664739714584893	8.52011277343625	8.60803110771792	8.27569211964944	8.84172685998164	0.566034740332199	6.79254518291049	6.30775370952996	-1.23730617509562	0	-0.252694900234294	0.917434614819187	0.701018031397807
Rv1018c	Rv1018c	4.83441567003528	8.92425091305254	0.567556097800505	7.49782666037732	7.56233971438456	7.21466804170781	7.88020961271795	0.66554157101014	6.79274829053463	5.30859441981188	-1.09245700528176	0	-0.310848669385954	0.878404767186459	0.642864262246147
Rv1019	Rv1019	4.56845255626716	10.1070309240464	0.762228058115997	7.57231192694506	7.42841272673521	7.03755444371109	8.06247113812183	1.02491669441074	6.79068143182175	3.77651445545573	0.406444931328246	0	-0.117987462993466	0.880215521109464	0.835725468638635
Rv1020	Rv1020	4.15382308425488	9.04367889825087	0.621220819328348	6.37969679713724	6.33348372653567	6.03441595210314	6.72612546899386	0.691709516890715	6.79097877018401	5.01513865479538	0.295543412415358	0	-0.278718167805691	0.899938987134039	0.674994763826411
Rv1021	Rv1021	4.54767610028044	8.70898897821642	0.609406759666371	6.83476268616729	6.82347516391879	6.56279271906886	7.07304002921334	0.51024731014448	6.79171925063672	4.44813430313333	0.0684045560883293	0	-0.269509408307255	0.878916167973626	0.684203523324846
Rv1022	Rv1022	2.63687286173073	8.22753724951577	0.495895421526021	6.6237148322673	6.67118586548137	6.40877161377949	6.92484415535597	0.516072541576483	6.79278297526039	9.03580674236938	-1.30079392449787	0	-0.390982264978436	0.886877686504458	0.562730666653665
Rv1023	Rv1023	4.73807268551456	8.86001531091766	0.610377852611565	7.18507580935067	7.27424851065468	6.7761953775352	7.61877876171833	0.842583384183123	6.79203042751847	3.41987885621696	-0.535939373155677	0	-0.264393849399016	0.874771702010581	0.689319082233086
Rv1024	Rv1024	2.93159729030426	7.8097277023292	0.687216663492643	6.56548853399882	6.62501810691527	6.15848622251426	7.08741182562529	0.928925603111034	6.78996610244837	5.40546110197323	-1.03823120914477	0	-0.202400659606277	0.88961732309892	0.751312272025825
Rv1025	Rv1025	2.33152359122162	8.31582416247457	0.86157793328514	6.51130492183475	6.52273476211116	6.14822658706125	7.15228837532127	1.00406178826001	6.78629127206889	5.90098869125359	-1.18846318298814	0	-0.030795451963042	0.892373385248182	0.92291747966906
Rv1026	Rv1026	0	7.79420673226177	0.923113898006246	5.59833871537245	5.80570168701684	5.14078256858682	6.23515467047975	1.09437210189294	6.78061307202251	4.98918776207606	-1.15462463262135	0.00111856823266219	-0.0420388760522129	0.965152774058459	0.911674055579889
Rv1027c	Rv1027c	0	7.07487256307864	0.766100950629444	4.61368198128752	4.57651955429114	4.17371853272633	5.03970924903292	0.865990716306597	6.78017625588149	7.2738538290097	-0.590313767292251	0.00335570469798658	-0.318625763001365	1.08472671363081	0.635087168630737
Rv1028c	Rv1028c	3.43925271324952	8.28995494832054	0.748191515004823	5.12082659204596	5.0261510834257	4.64485792942042	5.41867877601525	0.773820846594827	6.78551762012524	5.34642134717663	1.23349785826379	0	-0.274441416700932	1.02263293170575	0.67927151493117
Rv1029	Rv1029	2.47887149761248	10.7368485213493	0.852141698568655	4.76726163394748	4.80806278875892	4.23253663476847	5.26453448533461	1.03199785056613	6.78016991062138	10.0506366910054	1.07849549937161	0	-0.214594052409036	1.06673575097769	0.739118879223066
Rv1030	Rv1030	0	9.76507134954116	0.76595205682448	4.59352792877709	4.61150875182175	4.15275602744441	5.02330139844409	0.870545370999682	6.78168943228189	11.3330355794619	0.912530232371186	0.00111856823266219	-0.321147208419035	1.08709926524352	0.632565723213066
Rv1031	Rv1031	3.13231261582705	9.85722703737864	0.696597315456153	5.5523248264322	5.48500267926571	5.16709673638778	5.91821905605722	0.75112231966944	6.78804893722078	8.04385773120333	1.03929225705366	0	-0.273131636274362	0.969728951730516	0.680581295357739
Rv1032c	Rv1032c	2.15705022990389	7.31497521910661	0.75871708547747	5.20977474099987	5.22039881199384	4.69157467369767	5.71381702156787	1.02224234787019	6.78496596412776	3.13530566316051	-0.0363646271297053	0	-0.252196238967025	1.0109133244445	0.701516692665076
Rv1033c	Rv1033c	2.51414205672849	10.0242103523257	1.20812935213584	5.82867520130371	5.94063507289892	4.95585243469631	6.59302901625858	1.63717658156227	6.77379028588229	2.95265875608998	0.00830109028583931	0	0.264155376570153	0.943973975565684	1.21786830820225
Rv1037c	Rv1037c	0	6.69157048279466	1.22914180235458	2.3533071985398	2.3839142218043	1.65853489409253	3.17308699715832	1.51455210306579	6.61892130926851	3.00455938088684	-0.0547500908874578	0.0939597315436242	-0.131450626113867	1.36059242846845	0.822262305518234
Rv1038c	Rv1038c	0	7.81833784710747	1.33441234463396	3.12958715554116	3.1171633929953	2.3602673090942	3.85645302000405	1.49618571090985	6.68606211166839	3.67550429387441	0.0648539797590621	0.0436241610738255	0.06981320799533	1.26459913663863	1.02352613962743
Rv1039c	Rv1039c	0	8.31413488515276	1.3980165675905	3.6479745247208	3.40925534651553	2.56134801796737	4.59330260739742	2.03195458943006	6.72274335469652	3.06046256809755	0.608737659916448	0.00335570469798658	0.197163390110052	1.20085317748045	1.15087632174215
Rv1040c	Rv1040c	0	8.75828323841275	1.44326283724103	3.21640290729379	2.79814921362381	2.3466440124412	3.68552946863401	1.33888545619282	6.69954172110021	4.85935418035608	1.25606405094062	0.0145413870246085	0.189377941297354	1.25388489594368	1.14309087292946
Rv1041c	Rv1041c	0	6.4906890559871	0.926807558521226	1.68337214012413	1.70379483864293	1.11942645588017	2.25009464439417	1.130668188514	6.61297638555914	4.74054084660493	0.448916935608495	0.0805369127516778	-0.516047475883957	1.44285503440518	0.437665455748145
Rv1043c	Rv1043c	3.16293259797125	9.03042002162853	0.891520838454943	6.79485824023776	6.82149416638306	6.26253302962095	7.46611461689136	1.20358158727041	6.78677480198555	3.80212821802898	-0.579515297180428	0	0.0114044036984563	0.880116434756487	0.965117335330558
Rv1044	Rv1044	0	9.64771067131334	0.988009280871161	5.35486626399957	5.34542918117559	4.72732175545955	5.90552139642518	1.17819964096563	6.77782547615857	4.86956362037046	-0.0743901205448037	0.00111856823266219	-0.00431875127246406	0.992328032143625	0.949394180359638
Rv1045	Rv1045	3.21642370536466	9.14511134265748	1.11057597080949	5.78538419012733	5.62102068431312	4.99265074936825	6.45782351193528	1.46517276256703	6.7778865842635	3.5206526492023	0.78972615906065	0	0.162649079826057	0.94792689098343	1.11636201145816
Rv1048c	Rv1048c	3.22739473171249	10.7889344408513	1.02098719336489	5.29011542733606	5.08662626492194	4.66698558341212	5.69897052970987	1.03198494629775	6.77854679320589	9.33060716967335	1.8250790646227	0	0.0204957780121826	1.00049141535271	0.974208709644284
Rv1049	Rv1049	0	10.1037901369645	1.0213430798872	5.26001500427551	5.22030210186467	4.69351779064145	5.7107961828137	1.01727839217225	6.77626788453994	7.77348060278037	0.616303874799494	0.00223713646532438	0.0169769770389874	1.00436610284822	0.970689908671089
Rv1050	Rv1050	0	8.08343500986243	1.0782774728211	3.66742504214918	3.52952941031808	3.01378904027507	4.1505766781836	1.13678763790854	6.75385980437207	6.93861863545802	1.29991124569401	0.00447427293064877	-0.120197352985732	1.19847482580684	0.833515578646369
Rv1051c	Rv1051c	0	6.79364203790685	1.22667016345457	2.2764050095288	2.06915903164535	1.4537863058804	2.94617661008892	1.49239030420851	6.64729297247878	4.465537190566	0.946467612797619	0.0313199105145414	-0.143414938047999	1.37008510150257	0.810297993584102
Rv1052	Rv1052	4.59128884147779	10.2779438952096	0.743410285850573	7.12079090374229	7.05895165965081	6.59092029599995	7.59535026722921	1.00442997122926	6.79031922862117	3.43399541752057	0.46976071459546	0	-0.131433617357651	0.874843903208224	0.822279314274451
Rv1056	Rv1056	3.3689754277066	8.05592678227111	0.516979844893961	6.19255293382144	6.21302300852516	5.90588264739786	6.44493503352482	0.539052386126963	6.79218711215575	4.73195786159472	-0.172320557210748	0	-0.395982443129032	0.912962288022993	0.557730488503069
Rv1057	Rv1057	0.683336795569666	12.2584280727077	1.91706082901977	7.45265341461803	7.41106376241959	6.24058255237901	8.81146363810007	2.57088108572106	6.76059040790779	3.0149125212948	-0.193729825658354	0	1.03961655639708	0.877444272622688	1.99332948802918
Rv1058	Rv1058	4.10591642457151	9.47647443118202	0.800490193188595	6.0916683976468	5.93989934687263	5.56505250946546	6.55217073321228	0.987118223746824	6.78741577313598	5.37617137162416	1.17926271780812	0	-0.120493811876174	0.920984005064769	0.833219119755927
Rv1059	Rv1059	4.15712370439842	8.80884064252084	0.61698999741342	6.47250628681866	6.52603380767282	6.09121554337614	6.79367406844651	0.702458525070371	6.79117323179815	4.22948040893673	0.238910548598637	0	-0.27748310070673	0.89447309812015	0.676229830925371
Rv1060	Rv1060	4.84078379096734	10.9445682820233	0.764413104962997	7.47726774134315	7.47275664432224	7.01755214843021	7.95923831902383	0.941686170593623	6.79043488940336	3.57392665991247	-0.0999268985243113	0	-0.113540157633269	0.877953262596266	0.840172773998833
Rv1061	Rv1061	5.04819405948174	9.32782634936986	0.472090169577961	6.32415641794981	6.24911511130072	6.07570477855263	6.49308779554905	0.417383016996415	6.79302031461777	9.74825104244222	1.71554579302545	0	-0.431429553046226	0.903519722624187	0.522283378585876
Rv1062	Rv1062	1.89249268092197	7.42523915748009	0.721925889921749	5.20742819671091	5.27606736524288	4.88179724023002	5.66514742991339	0.783350189683373	6.78544430801028	5.96112320669592	-0.947548034624859	0	-0.289295106890808	1.01122099681256	0.664417824741294
Rv1063c	Rv1063c	3.4189846524613	10.1501683471932	0.8193164038842	6.31343277254661	6.11084700525462	5.76051810952328	6.82402968850317	1.06351157897989	6.7875316117479	4.62140044812006	0.916197242639843	0	-0.0849221870299171	0.904238590914118	0.868790744602185
Rv1064c	Rv1064c	0	8.0555516643	0.893240511899442	5.20506133088562	5.20477239910739	4.75703576363851	5.67231543071575	0.915279667077233	6.77933397243707	6.8892188467161	-0.625756246891069	0.00223713646532438	-0.118290956942905	1.01153146884235	0.835421974689196
Rv1065	Rv1065	5.30717418375326	12.7447675362643	0.942622548846656	8.71561922228494	8.57369484230635	8.10459352381607	9.38743285606296	1.28283933224689	6.7898773831495	4.10651339744494	0.279360731067081	0	0.0165212999250886	0.926101248921568	0.97023423155719
Rv1066	Rv1066	0	11.5655133747964	1.68250619904635	6.56611985047053	6.67874295033864	5.45867181897745	7.81942707326012	2.36075525428267	6.7586538101639	3.74021952714866	-0.607817592920474	0.00223713646532438	0.792919800005261	0.889586399041091	1.74663273163736
Rv1067c	Rv1067c	0	7.36979071707355	1.23025752234465	2.71547458570806	2.54794441432859	2.02088008232575	3.35324786244892	1.33236778012317	6.69339911443958	4.77816722515397	0.92848358017574	0.00447427293064877	-0.085550725479129	1.31580824782378	0.868162206152973
Rv1068c	Rv1068c	0	6.7338205209186	0.979655480325944	2.90613988898848	2.84326217959333	2.25436509907105	3.49243618740866	1.23807108833761	6.73894882411819	4.56740695040262	0.681637972698265	0.00111856823266219	-0.312561775963567	1.29221725628951	0.641151155668535
Rv1069c	Rv1069c	3.61303724543417	8.02364570778357	0.618611589108463	6.43692347660473	6.51906513826446	6.17323978861127	6.83150533473781	0.658265546126541	6.79090387239797	4.89340121684592	-0.999405452969129	0	-0.277882163290519	0.896493752398982	0.675830768341583
Rv1070c	Rv1070c	4.70775461862058	9.90588193128715	0.675320548723427	7.3377994047175	7.41491696330638	6.94948334319063	7.79376448376308	0.844281140572451	6.79140478221137	3.77458252877741	-0.36090271873273	0	-0.20028260780369	0.875603156527117	0.753430323828412
Rv1071c	Rv1071c	4.66503642559782	8.87195167482795	0.596587784803977	6.8376414414685	6.88766049307051	6.47672675236705	7.22829651621521	0.751569763848162	6.79184685427215	3.82295867724645	-0.336243438973537	0	-0.282248778510909	0.878836563314886	0.671464153121193
Rv1072	Rv1072	7.29576548296009	15.855140389205	0.917766068080584	11.7052205835424	11.6062037007076	11.2791769722393	12.0488162029803	0.769639230740982	6.79263382355242	8.25895630915893	0.313549463731562	0	-0.173347909807505	1.09111397788809	0.780365021824596
Rv1073	Rv1073	5.88136940970048	12.733633343704	0.941550764853554	9.41592239453519	9.26817117590875	8.81217173496142	9.92926125507348	1.11708952011206	6.79076054799379	4.21190681491285	0.499244365257007	0	-0.0175383200568805	0.959089084910435	0.936174611575221
Rv1074c	Rv1074c	6.08417507517066	10.2755275443885	0.567248027981318	8.80013605508814	8.84784070148864	8.51798032259552	9.13506943022396	0.617089107628438	6.79357339927825	6.15363714729336	-1.05965789711652	0	-0.362537298505215	0.929785326486533	0.591175633126887
Rv1075c	Rv1075c	1.74764665816502	8.52642222762901	1.13790071701	5.21472912097387	5.26220121134419	4.56339808247236	5.85481050908894	1.29141242661658	6.77096951383648	3.29040116574941	-0.139003696944823	0	0.127636539283179	1.01026417772682	1.08134947091528
Rv1076	Rv1076	2.38574361293226	10.1316702751736	1.33256534603337	6.55602798051864	6.74052890689223	5.93398373881353	7.39942464437144	1.46544090555791	6.77374341932646	3.26707793131647	-0.540813363893159	0	0.442481364655954	0.890083981377418	1.39619429628806
Rv1077	Rv1077	5.16344866473934	9.65962055597783	0.536045138706191	7.56588843641009	7.55761085202996	7.21266846212971	7.85798245000253	0.64531398787282	6.79319777527427	3.53355918651372	0.112499948784847	0	-0.344004615824081	0.880049754530272	0.60970831580802
Rv1078	Rv1078	5.85293658065775	11.5707808141581	1.03472856281617	9.3944041631493	9.58424824049494	8.73825657535018	10.1288572820952	1.39060070674503	6.78949053109106	2.90742996188322	-0.524624151570458	0	0.0767299785721355	0.957998584244032	1.03044291020424
Rv1079	Rv1079	3.22320982426967	9.77702032194579	1.03031432557838	7.9672903578847	8.10731304325768	7.42940534332771	8.72990236081551	1.3004970174878	6.78688076165587	4.30356853787286	-0.953318795049266	0	0.138062523516409	0.892251802061969	1.09177545514851
Rv1080c	Rv1080c	6.41690740880239	14.0161241174251	0.804567451349104	10.7530430378425	10.7401712538052	10.2811312194409	11.1377680082327	0.856636788791784	6.79289564574509	7.17445788164089	0.0864900670920382	0	-0.22907614082357	1.03364359217267	0.724636790808532
Rv1081c	Rv1081c	0	8.65860909257354	0.724459838219495	6.11782749353119	6.16238288176806	5.7467257102216	6.5009641849706	0.754238474749008	6.78796406050697	10.264259799947	-1.0045190242227	0.00111856823266219	-0.194389201952775	0.91884904017227	0.759323729679326
Rv1082	Rv1082	5.22275014944485	9.949613672237	0.616986725212838	7.43940932815426	7.31520989024317	7.04577531108594	7.73340927871576	0.687633967629822	6.79234822193298	5.07823982588085	1.01112180066567	0	-0.260198820149474	0.877185545362312	0.693514111482628
Rv1083	Rv1083	2.04527242956739	10.7497164868691	0.859373404230832	6.90227139456758	6.82754996913585	6.46274108171625	7.31726816167243	0.854527079956176	6.78785982867936	7.00508921521154	0.178728649562372	0	-0.0179099832355745	0.877283387466407	0.935802948396527
Rv1084	Rv1084	2.27018561044987	9.24715063770098	0.987769141453906	5.66656118112615	5.54819467830741	5.13690422288587	6.24949119713577	1.1125869742499	6.7805260923176	4.65299955390484	0.389474398393708	0	0.0289287148841492	0.958840426569757	0.982641646516251
Rv1085c	Rv1085c	3.33498598421768	8.31379932327235	0.650527848348909	6.75556765801901	6.86102047356492	6.43041982309275	7.19231657527998	0.761896752187224	6.79084741358381	5.86833895452347	-1.17734825180461	0	-0.230953405264107	0.881481253613016	0.722759526367995
Rv1086	Rv1086	6.07045265823995	10.0726621047699	0.721539219283408	7.35330578814342	7.18616940481498	6.82266893518466	7.72216691249982	0.899497977315159	6.79104337272603	4.298995479516	1.11657081421071	0	-0.154255274419979	0.875794493703387	0.799457657212123
Rv1087	Rv1087	1.69235328047951	9.48278710703501	1.24217752646147	5.41204243170895	5.45230624623578	4.45109806850048	5.9863558211872	1.53525775268672	6.76913958776914	3.48307651106029	0.283882544387405	0	0.256803651932756	0.985373874528714	1.21051658356486
Rv1088	Rv1088	0	7.63890245152692	1.10817632223592	3.68675042074615	3.52829622679252	3.08951748321319	4.05884846549928	0.969330982286086	6.7499761263467	5.72425177099652	0.932803528227175	0.00671140939597315	-0.0879366589018649	1.19611298113778	0.865776272730237
Rv1088a	Rv1088a	0	10.0523734117823	1.63635005409956	5.08319547229831	5.09487101935057	4.14302483650132	6.12304486128803	1.98002002478671	6.73265460803874	4.16870491391445	-0.380022633667089	0.0212527964205817	0.608756853183636	1.02759320091592	1.56246978481574
Rv1091	Rv1091	1.13085315873672	9.28715002137177	1.37123626655485	5.2287829085035	5.51781462516553	4.1848411287369	5.99596413576152	1.81112300702462	6.75878777489093	3.31880864778629	-0.294061104216623	0	0.362809783012609	1.00842648354224	1.31652271464471
Rv1092c	Rv1092c	3.42200280322913	9.18746224475166	0.818505011479805	6.41167389437849	6.4445452958167	5.96794940203537	6.9092768244459	0.941327422410532	6.7873390469956	4.35654729692865	-0.343167728947871	0	-0.0794787879764575	0.897983799456262	0.874234143655644
Rv1093	Rv1093	5.99874874720948	10.0186838841464	0.504542686062381	8.38613768783825	8.43267613069719	8.131504905539	8.70087233201654	0.569367426477536	6.79386855794572	4.60271698454224	-0.660217772185555	0	-0.406493838514927	0.911036524577307	0.547219093117175
Rv1094	Rv1094	6.80935007323016	15.3816814311486	1.19065929732123	11.5575875935342	11.7464119824917	10.894015491474	12.4219495397932	1.52793404831927	6.79021678995068	4.18160590266525	-0.783148964342551	0	0.108504198673466	1.08215509864777	1.06221713030557
Rv1095	Rv1095	5.68404337234829	11.4400621625352	0.832887151752771	9.41530832206161	9.46077582535291	8.82053815118064	10.0028474287995	1.18230927761885	6.79171642062474	3.8703060799267	-0.507959381708941	0	-0.126170752354968	0.959057904107739	0.827542179277133
Rv1096	Rv1096	6.02668716005878	10.4686126559396	0.696946483734297	8.23906727896428	8.27050133477169	7.85371287125344	8.65586953945244	0.802156668198997	6.79208711265683	3.8826066296833	-0.272341817979163	0	-0.20703341154327	0.903979895277567	0.746679520088831
Rv1097c	Rv1097c	3.55101201876428	9.25229225090076	0.850490015892549	7.78083813201121	7.99983168738355	7.51958333706672	8.33558222625855	0.815998889191835	6.7892556960336	6.41575818143667	-1.76941848095238	0	-0.0357011553939124	0.886191171286462	0.918011776238189
Rv1098c	Rv1098c	3.41544875704812	10.2994900090896	0.848050854194559	7.66716013304203	7.85447902287507	7.37156150656072	8.17085213926379	0.799290632703069	6.78913483482582	7.11206498623355	-1.52663821914796	0	-0.0347733669226624	0.882824221117221	0.918939564709439
Rv1099c	Rv1099c	4.62658067212739	10.5632055419813	0.778395149416401	7.58628176437024	7.55452304420995	7.20503009229078	8.08594286808567	0.880912775794888	6.79031827961158	5.08232345069873	-0.43115748497052	0	-0.102186367345853	0.880581516762254	0.851526564286249
Rv1100	Rv1100	3.89970827931977	9.98002503309853	0.662136364399205	7.24710865243857	7.17446758983263	6.88463650666193	7.60079284052325	0.716156333861318	6.79147039766331	6.84463042809825	-0.162887287083544	0	-0.212766536891134	0.874902901290339	0.740946394740968
Rv1101c	Rv1101c	5.69648882472659	10.8247655688051	0.602419192358121	7.55209190734021	7.54159563457827	7.19728270434813	7.86650251500682	0.669219810658691	6.79257726255558	6.74355374744076	0.820588243244256	0	-0.277280190212209	0.87969938257033	0.676432741419892
Rv1102c	Rv1102c	5.264600901966	10.9861409522155	0.775921054370801	8.75246175567181	8.82936972976773	8.39909845017665	9.16112852094973	0.762030070773081	6.7916940832197	4.55240901195543	-0.522581505789346	0	-0.151775256829901	0.927696311200702	0.8019376748022
Rv1103c	Rv1103c	4.04755390245805	11.0530558009134	0.989093316147677	8.29642382962587	8.39192272017034	7.87570580523274	8.79010478892112	0.914398983688381	6.78825401759484	5.8796162963465	-0.815647052145583	0	0.0823829208764738	0.906710395271203	1.03609585250858
Rv1106c	Rv1106c	4.77517016967247	8.60373913434512	0.521709785793508	6.98080112755701	7.09603495444193	6.72420387108892	7.31586637434259	0.591662503253675	6.79281168857475	5.54737814414981	-1.26548078737235	0	-0.354242350376602	0.87595213617011	0.5994705812555
Rv1107c	Rv1107c	3.55057887664709	11.6489531846849	1.05050713556077	8.25559319864261	8.36382749931083	7.75887197659396	8.82640561167621	1.06753363508225	6.78737413649017	4.33188918577253	-0.400134408096407	0	0.145745301270299	0.904761834290473	1.0994582329024
Rv1108c	Rv1108c	3.20339461114494	8.68505295792667	0.665730288795943	7.14334908206155	7.22471937177688	6.80936183548196	7.55736379711583	0.748001961633871	6.79114004494502	6.89138746203336	-1.27949078369896	0	-0.2090613537113	0.874791642507242	0.744651577920802
Rv1109c	Rv1109c	5.86408205911231	11.4733456166647	0.720450171760054	9.20139693772999	9.24394571391579	8.87636042321775	9.54373033850482	0.667369915287072	6.79259546295941	4.81981745159318	-0.40156887928032	0	-0.227970082337323	0.948420254097378	0.725742849294778
Rv1110	Rv1110	6.0032442527811	10.7310287897164	0.775923993488133	8.31775045786769	8.31262034612072	7.76643555626841	8.86515016660166	1.09871461033325	6.79135563851531	2.88390309447457	0.105151318614544	0	-0.131811255569846	0.907735249057979	0.821901676062255
Rv1111c	Rv1111c	4.32585348648314	9.34047872697405	0.729872815366694	7.59553071375138	7.64369448854723	7.21300063867154	8.09141871416419	0.878418075492653	6.79092573661792	4.80045666112818	-0.863258648809188	0	-0.150954953483682	0.880827768850376	0.80275797814842
Rv1112	Rv1112	1.82975167323769	7.14782176324241	0.683974283425538	4.97320053102408	5.00258231506592	4.63085780221946	5.32159673403026	0.690738931810801	6.78595297280783	5.01468632438624	-0.295778479665011	0	-0.357909543999835	1.04188382742537	0.595803387632267
Rv1113	Rv1113	2.92108873572836	11.3447153283342	0.994062484460271	6.64334077402975	6.58905793725815	6.12256336206142	7.18735790538961	1.06479454332819	6.78454819070236	5.24641977819071	0.412815112718732	0	0.108057803007402	0.886004681452869	1.0617707346395
Rv1114	Rv1114	0	8.00249086941331	0.813417135286316	5.82075620945374	5.78351128911058	5.36290043235683	6.28357402398327	0.920673591626435	6.78509702625584	7.15286131467712	-0.684328366745808	0.00111856823266219	-0.131278043241047	0.944695178527364	0.822434888391054
Rv1115	Rv1115	0	9.36618170280007	0.887901297226521	5.03923442643672	5.08546437468774	4.56819746346888	5.52488302603157	0.956685562562695	6.77894931260411	6.67867712920659	-0.381010755090737	0.00111856823266219	-0.145453833868241	1.03335513109476	0.80825909776386
Rv1116	Rv1116	0	8.15914876077903	1.77509006247262	5.03283712482937	4.83076806204028	4.10003423604831	6.62872386289026	2.52868962684195	6.713880426064	3.72658270723779	-0.623128225800229	0.0413870246085011	0.740900968990524	1.0341890934821	1.69461390062263
Rv1117	Rv1117	6.58323900052718	11.9920745872595	0.618006789548739	9.09345819677652	9.05029598716847	8.75567847648646	9.3845720497943	0.628893573307838	6.79341014610008	5.04793887290279	0.381666795692844	0	-0.325223823972062	0.943230613520802	0.62848910766004
Rv1118c	Rv1118c	1.88434756384568	7.43058964113968	0.974581654538368	5.59604505441587	5.54468387004494	5.01483663784283	6.0510504572231	1.03621381938027	6.78012712574687	3.21132418942068	-0.147165601027755	0	0.0092083031364949	0.965373351401873	0.962921234768596
Rv1120c	Rv1120c	0	7.12110199305609	1.25155284064953	3.10911541351875	2.98672869261058	2.36907755691456	4.10217779693239	1.73310024001783	6.6997338280047	3.40189358770058	-0.0489241167929218	0.029082774049217	-0.0155743640653727	1.2671272047149	0.938138567566729
Rv1121	Rv1121	5.24479299393573	11.0211117156702	0.697048037330425	7.67829818406446	7.71138931122676	7.30052973654514	8.0576945400648	0.757164803519657	6.79158529836089	5.25542444831991	0.194898437617544	0	-0.186098223723955	0.88314626105438	0.767614707908147
Rv1122	Rv1122	3.49016525243527	9.4680964233567	0.794486201126673	7.05489753565187	7.17683124712381	6.69426122218276	7.51022265955423	0.815961437371464	6.78901779562404	5.90617167860697	-1.07349055154703	0	-0.0806987875643542	0.875184988691027	0.873014144067747
Rv1123c	Rv1123c	2.82285568817192	8.26464252373476	0.550139002373229	6.43319013414906	6.50558607846276	6.19679403318378	6.7241237956371	0.527329762453318	6.79190173280336	7.10506164642952	-1.07053128994006	0	-0.346572104156772	0.896711106530001	0.607140827475329
Rv1124	Rv1124	3.37356974761303	7.83724422197722	0.632753139624739	5.53538211472787	5.47397877400292	5.15276824342176	5.90570158094325	0.752933337521484	6.78916494587953	3.81663021374771	0.163031618899095	0	-0.338737292345589	0.971490431970328	0.614975639286513
Rv1125	Rv1125	1.34960088932724	7.01236068712747	0.665012508100849	4.77428111597111	4.77116664127659	4.40629221012325	5.18813129161234	0.781839081489099	6.78572224875508	4.84723385739297	-0.234758618153	0	-0.400904810368593	1.06591731846944	0.552808121263508
Rv1126c	Rv1126c	2.87944116436252	8.31412500948195	0.564351708411309	6.64081015148458	6.67307959918656	6.4205164784666	6.92609472871096	0.505578250244359	6.79182301813881	12.469461294493	-1.97414031476886	0	-0.321764135746499	0.886115844157808	0.631948795885603
Rv1127c	Rv1127c	2.80712759919113	10.0765123682132	0.616079129825012	6.81153701944618	6.83604887358542	6.47782236931578	7.18795067582809	0.71012830651231	6.79149351561461	8.87456523689377	-0.55167999469382	0	-0.26351337596009	0.879592505785102	0.690199555672012
Rv1128c	Rv1128c	2.11257714490603	10.0508664249945	1.12454670959244	5.47101077403884	5.35026423363955	4.68440836379656	6.2212916346556	1.53688327085904	6.77497923153373	4.17280721397814	0.627891112955955	0	0.146025768659482	0.978520940932955	1.09973870029158
Rv1129c	Rv1129c	0.913621895236706	10.1161482543087	1.48477853197549	4.99071973938004	4.80861175285501	3.89808330889852	5.76924050950913	1.87115720061061	6.75297471253719	3.63345020327311	0.786444137539386	0	0.445138238798976	1.03964029317651	1.39885117043108
Rv1130	Rv1130	1.21127245446823	13.0257678930974	2.35712010720564	6.20720829880606	6.22833340674959	4.39499492011225	7.79109288622021	3.39609796610796	6.72119561567079	2.34704836350144	0.190150980053505	0	1.4452721723322	0.911847934873438	2.3989851039643
Rv1131	Rv1131	1.67920553001306	12.5279545858846	2.01580901467052	6.10259729993282	5.96513707110169	4.73612706032565	7.3679618490482	2.63183478872255	6.74057318832728	2.89225730812927	0.360036694757419	0	1.09572131620048	0.920087698470042	2.04943424783258
Rv1132	Rv1132	2.68462525433574	9.86462491046441	1.02619604236763	6.58228882336695	6.38925974292667	5.91200909530251	7.48132651637651	1.56931742107401	6.78340722435322	3.22953090151801	0.0257978587845162	0	0.137392464854281	0.888803577513349	1.09110539648638
Rv1133c	Rv1133c	5.92652382673995	12.1682814051653	1.0147748965162	10.0100112159453	10.162294516606	9.26145102502157	10.8156863168094	1.55423529178786	6.79042757228202	3.2675032780298	-0.646795997938093	0	0.0240078556811406	0.990767040835057	0.977720787313242
Rv1134	Rv1134	0	8.24095446784987	1.08630257375722	4.05352134709988	4.06020440102927	3.55848512872169	4.54785071674501	0.989365588023316	6.752849906681	6.79331713251118	-0.140503598821063	0.0156599552572707	-0.0652464594586057	1.15154903321582	0.888466472173496
Rv1135c	Rv1135c	2.30442185880927	7.31588820853687	0.705748875819364	4.39679075731141	4.25588225942305	3.92313523850677	4.68133424241468	0.758199003907917	6.78353403670354	5.72970413931537	1.38043039423207	0	-0.404642981423537	1.1103918572429	0.549069950208564
Rv1138a	Rv1138a	0	7.51359287164108	1.29819499894887	3.26951280866426	3.26706298244438	2.46206714611999	4.22589601880055	1.76382887268056	6.70065039395057	3.69602960331933	-0.0512877252813758	0.0357941834451902	0.0508585610698344	1.24733643787904	1.00457149270194
Rv1138c	Rv1138c	1.84906652017315	6.8762017560638	0.55376017567687	5.12571817922757	5.1779097927179	4.81175565903024	5.49456828592416	0.682812626893925	6.78964661498703	5.14909778597329	-0.733032834349735	0	-0.468227092669143	1.02198726834601	0.485485838962959
Rv1139c	Rv1139c	0	8.65195208159391	0.58895621462541	6.01014660594259	5.9984212117882	5.65550226647227	6.38452257775445	0.729020311282177	6.79035314289187	15.5274305295695	-1.01353461068368	0.00111856823266219	-0.338892535573799	0.927848750199209	0.614820396058303
Rv1140	Rv1140	4.71916148464718	8.95786950200753	0.578437931566564	7.41318989117039	7.44020632700246	7.11833988453096	7.80155612656593	0.683216242034964	6.79258273929987	5.15817583030556	-0.810350344232016	0	-0.298268699883713	0.876706631450277	0.655444231748389
Rv1141c	Rv1141c	3.90074589978112	10.2516595121587	0.603032208360417	6.33781978888206	6.32727155646428	6.04895172374696	6.62968631385089	0.580734590103927	6.79120213157547	6.56992818374842	0.411360191582021	0	-0.29958457465915	0.902616783019567	0.654128356972952
Rv1142c	Rv1142c	3.69002313563734	9.9953587610701	0.760831610220787	7.24910726710346	7.24941516293594	6.84360853605873	7.72782292385391	0.884214387795178	6.79011120748777	4.12691475216833	-0.245612708386616	0	-0.114078445840024	0.874910056060811	0.839634485792078
Rv1143	Rv1143	2.8317503057903	8.37545400092649	0.522196410263828	6.12916444648241	6.18389969159811	5.84067174898865	6.4933737163384	0.652701967349753	6.79196894565559	5.65833153243092	-0.788452889139991	0	-0.395738723492305	0.917935133756133	0.557974208139796
Rv1144	Rv1144	2.71454517835694	11.1699092258633	1.07293713039884	6.2659087234035	6.04545091272129	5.66559859552864	6.74577898072057	1.08018038519192	6.78129956903572	4.72468778753959	0.67136265355762	0	0.165403371013972	0.90753375938487	1.11911630264607
Rv1145	Rv1145	1.65111988652881	7.04702403039793	0.611649442555235	4.62602619961313	4.55695747193954	4.23644464130995	4.95716917610541	0.720724534795454	6.78708945667411	5.31913865949683	0.642978556249857	0	-0.47162539846092	1.08327484101615	0.482087533171181
Rv1146	Rv1146	0	8.64547991921715	0.7400116310226	4.82371506439181	4.78420939586309	4.33516600519886	5.23854763336208	0.903381628163218	6.78363749536241	6.47729501790082	0.387074584170624	0.00111856823266219	-0.320151854672116	1.06016348569472	0.633561076959986
Rv1147	Rv1147	0	7.4057518332533	0.988211593224693	4.7148286904132	4.53533951338853	4.07721534684277	5.56934220651297	1.4921268596702	6.77263203791089	3.65276711014761	0.0174838929984059	0.00223713646532438	-0.0846483991770119	1.07285999240171	0.86906453245509
Rv1148c	Rv1148c	2.7405201732747	10.3098395567752	1.06242490067953	5.41448819207177	5.26129405785873	4.84356190220563	5.74151571870619	0.89795381650056	6.77761838810108	6.31849269802937	1.38849579678544	0	0.0773421618565302	0.985082738822999	1.03105509348863
Rv1151c	Rv1151c	3.13263472415398	8.05633239016342	0.624551134914776	5.95062106024929	5.98646452817244	5.58321437863048	6.34059598787437	0.75738160924389	6.79008673800797	4.16939672016641	-0.36234479277793	0	-0.308481228631307	0.933032363546082	0.645231703000795
Rv1152	Rv1152	4.74438660908267	11.2432757666466	0.965198838484767	7.51458383962632	7.29282233826763	6.90073991071534	8.07166099789336	1.17092108717802	6.78760689040993	3.54808803632664	0.610382485174089	0	0.0864094934945734	0.878789344990194	1.04012242512667
Rv1153c	Rv1153c	3.14946980676609	8.11101327404952	0.586622078357145	5.53087631239211	5.53643820644234	5.16418080929415	5.86674014232701	0.702559333032861	6.79007026592792	4.69982462224698	0.162728115630282	0	-0.385343372846851	0.971965451203996	0.568369558785251
Rv1154c	Rv1154c	3.51246454434853	8.4352250399433	0.586916859305685	5.76077367956364	5.71588139757711	5.34646928205433	6.08245308146591	0.735983799411576	6.79060635090128	4.39447728028621	0.689349950564354	0	-0.363266239184131	0.950183098489817	0.59044669244797
Rv1155	Rv1155	5.77486752399672	11.8780017030758	0.68195346453955	8.30824463255623	8.23863944187333	7.92949528438997	8.69341536120088	0.763920076810906	6.79235529385429	6.28117456166915	0.401671559927647	0	-0.225324512464269	0.907277977003819	0.728388419167833
Rv1155a	Rv1155a	4.61921658129054	11.215623041682	1.02969043519482	7.94715384790475	8.15754641058984	7.22279451281978	8.58726562013954	1.36447110731977	6.78712097022425	3.59052129391538	-0.299802524732277	0	0.138182288826783	0.891508146368032	1.09189522045888
Rv1156	Rv1156	6.75772699215344	11.7632566341052	0.527881833899834	9.71248646813024	9.74319689155874	9.47041492958961	9.9488528160087	0.478437886419089	6.79419508723733	8.46607621747951	-1.06034052942772	0	-0.446662668338321	0.974544502238155	0.507050263293781
Rv1157c	Rv1157c	0	9.39550855269779	1.29299558927486	6.80938133302889	7.22954485815907	6.18154712053858	7.60674380548414	1.42519668494555	6.77470321804805	5.78477962265397	-1.37676072283051	0.00223713646532438	0.413337188546475	0.879658400728383	1.36705012017858
Rv1158c	Rv1158c	0	11.1162249495032	1.68281296378548	7.22980461480527	7.2594797840476	6.41621518864231	8.34107051865631	1.924855330014	6.76429837975815	4.55363407314823	-0.77222614306757	0.00559284116331096	0.807964086929431	0.874848876856051	1.76167701856153
Rv1159	Rv1159	3.87177361798044	8.31815689807816	0.667746789601324	6.08244854269633	6.08531603649297	5.66414991738593	6.62961461714419	0.965464699758267	6.78957517988153	3.10171579447122	-0.322486107060692	0	-0.253998066442825	0.921744856044149	0.699714865189277
Rv1159A	Rv1159A	5.11429657070983	12.1089816805025	1.01973682034372	8.1320020621276	7.99156587333031	7.48390866878132	8.77464409512465	1.29073542634333	6.78794584720009	3.53946208312221	0.492615188377552	0	0.120680372119716	0.899056448224	1.07439330375182
Rv1160	Rv1160	0	8.61503334160944	0.760008642561462	6.09289378934856	6.20394309280622	5.77881101142304	6.56003066255684	0.781219651133799	6.78698956005004	8.72495237614202	-1.4669255540266	0.00111856823266219	-0.160874560995893	0.920883203557355	0.792838370636208
Rv1161	Rv1161	6.80657408368381	13.8463109269822	0.856216805532358	9.16899887970164	9.06457755691747	8.64634141864277	9.53462999886787	0.888288580225099	6.79151181183719	8.40695864564806	1.51397742088757	0	-0.0906327702383531	0.946849575770711	0.863080161393748
Rv1162	Rv1162	4.84147261142776	13.1865104635493	0.868653661191398	8.5771818755176	8.54965107388476	8.13286983519911	8.94649953987243	0.813629704673311	6.79065767715799	8.99380442632267	0.844364296957851	0	-0.0514153755789079	0.920069036770306	0.902297556053194
Rv1163	Rv1163	2.42434361164784	12.3026306068981	0.997160859520704	7.28205560054391	7.22029429625912	6.82716553177941	7.75406586484425	0.926900333064839	6.78634568835671	8.28397929579141	0.553522743998751	0	0.122077108232179	0.875083751288525	1.07579003986428
Rv1164	Rv1164	2.91957721642774	10.8406029198851	1.00177307379591	7.16667321943199	7.27163255750944	6.40926948980336	7.87198881648583	1.46271932668247	6.78587271819331	3.4843782508441	0.0829062442806997	0	0.127004291563215	0.874768782232695	1.08071722319532
Rv1165	Rv1165	4.28837535450216	10.8862749064389	0.644158712494541	6.9012094401946	6.89932407135391	6.62239282988454	7.15560626242812	0.53321343254358	6.79149565777907	13.3301807397658	1.55750299575268	0	-0.23314670354243	0.877305416036971	0.720566228089672
Rv1166	Rv1166	5.67437053406585	10.5337597180791	0.516075761295059	7.14096977806847	7.10488121342575	6.84985756243731	7.36273790877242	0.512880346335112	6.79318561321239	11.4212445950207	1.75231387236976	0	-0.358719959421425	0.874795720716484	0.594992972210676
Rv1167c	Rv1167c	5.41521088834611	10.8432955389922	0.678729252606576	7.63683812364177	7.5018695500002	7.21101862572892	7.93101391312243	0.719995287393518	6.79183368266123	4.54678657041885	0.812187464999188	0	-0.203232472946744	0.88196172555332	0.750480458685358
Rv1168c	Rv1168c	5.36468933151025	12.3274704750092	1.11691724433286	7.6723706934976	7.56456593543788	6.78663295708335	8.29962697375321	1.51299401666986	6.78549590711001	4.29257750902884	0.991379550367201	0	0.233942683250322	0.882974561082536	1.18765561488242
Rv1169c	Rv1169c	2.51105493354912	13.3818257341384	1.80296764727543	7.37277347808159	7.20790522344886	6.13795864787259	8.49521673136111	2.35725808348852	6.7660127688881	2.99792383801957	0.420170899903956	0	0.926905966517597	0.87606168075783	1.8806188981497
Rv1170	Rv1170	4.02236150292557	9.54821962517023	0.619713226945092	6.60279366369882	6.61509609156407	6.23397978273475	6.94653891430222	0.712559131567469	6.79127805199003	5.18534849606436	0.0417900282350892	0	-0.268122853630993	0.887836080576085	0.685590078001108
Rv1171	Rv1171	4.94967725394044	12.0391675998467	1.0313476649774	7.93225672414898	7.95963651141731	7.14835016893762	8.63368688947289	1.48533672053527	6.7872461553024	3.3417092287705	0.163630549466801	0	0.140374983696732	0.890972681280669	1.09408791532883
Rv1172c	Rv1172c	5.83137791175398	11.7909244272928	0.698658248416727	8.54421866527285	8.46697851389631	8.07023331339335	8.98759858015458	0.917365266761234	6.7923944352077	3.95237212469161	0.463085639183875	0	-0.219898572450343	0.91855682086707	0.733814359181758
Rv1173	Rv1173	4.71580593067491	10.5730704366903	0.7052321745787	8.25500603517032	8.33769195619699	7.86043189032994	8.72783360393831	0.867401713608364	6.79196138662587	4.80552328114869	-0.719723495837541	0	-0.199501802464589	0.904733977043289	0.754211129167513
Rv1174c	Rv1174c	7.36394285918458	13.2565811817707	0.732246170895224	11.2002306509387	11.2723415491259	10.8550802591311	11.6545779575317	0.799497698400572	6.79351968791311	5.69651781419277	-0.894071947608066	0	-0.328236141167315	1.06048231206254	0.625476790464787
Rv1175c	Rv1175c	3.36914290684698	8.98791187045729	0.677865418960192	7.11611142909462	7.25816450644415	6.81072204686479	7.49547962493659	0.6847575780718	6.79081733194508	9.37232147363721	-1.8821527897515	0	-0.196993222621126	0.874858641581318	0.756719709010976
Rv1176c	Rv1176c	2.70618357571853	8.91705993453404	0.752322237387207	6.02104439789116	6.00169887156158	5.61626419939325	6.4265795976629	0.810315398269653	6.78772662045894	5.16099830832375	-0.19764956975515	0	-0.174591952266394	0.926914189653601	0.779120979365707
Rv1177	Rv1177	6.96506465941235	13.7393749732623	0.786491814871736	10.8141745450381	10.8720099729452	10.3173744580228	11.3245137499763	1.00713929195356	6.79303091653666	4.67328851351419	-0.332672563885574	0	-0.250789053380455	1.03728086825219	0.702923878251646
Rv1178	Rv1178	4.92666431707339	11.0540030392922	0.960915037402762	9.08328430185057	9.18037223031122	8.48415885495628	9.8107161168262	1.32655726186992	6.78995901606404	3.37485717108487	-0.589538690786755	0	0.0181671215213653	0.942747915881396	0.971880053153467
Rv1179c	Rv1179c	2.68430279580258	8.40797527809991	0.819614119451262	6.38300799523123	6.48190537427612	5.84323879005694	6.93339410201768	1.09015531196074	6.78712063158865	4.20065421839569	-0.656494839624249	0	-0.0801188400812878	0.89973295953255	0.873594091550814
Rv1180	Rv1180	4.25177644723395	11.2512693369409	0.960817172211639	7.84625804319012	7.77770274699552	7.18764267923814	8.56420395481793	1.37656127557979	6.78806546382934	4.17794607349603	-0.203587647699607	0	0.072667887700116	0.888149284511523	1.02638081933222
Rv1181	Rv1181	2.68584616211925	10.4871879712836	1.26993137774373	7.4260495835809	7.46150137348882	6.78694147634041	8.3953367916417	1.60839531530129	6.77999941386686	4.12819226985312	-0.855032172442316	0	0.392995524616444	0.87693585312729	1.34670845624855
Rv1182	Rv1182	1.69214749044881	12.9927379267412	1.60252977909184	8.02839675342508	8.21957359408394	7.18414133769957	9.14245533608191	1.95831399838234	6.77422564105398	3.75228832992039	-0.687844231098448	0	0.70789212292235	0.894637656169491	1.66160505455445
Rv1183	Rv1183	2.95384523599757	13.1400558803047	1.47936577931685	7.28278034850504	7.33974139064562	6.54422975683068	8.38821468440461	1.84398492757393	6.77376323186871	3.65903349223762	-0.510193357542401	0	0.604277052676715	0.875088726640138	1.55798998430882
Rv1184c	Rv1184c	2.38536379386793	12.4990040782963	1.30564173160039	8.76809930060454	8.78224574445322	8.08550894878129	9.70436347725454	1.61885452847325	6.78381559491202	5.39197546610533	-0.901113963952349	0	0.377263295889062	0.928378435711326	1.33097622752116
Rv1185c	Rv1185c	4.43465289527045	13.2882322385925	1.03153915896319	9.15865307531719	9.25905177468122	8.79620898310188	9.70870615187868	0.912497168776799	6.78900544944223	6.73505529075761	-1.07565224870162	0	0.0851888276498052	0.946350331313386	1.03890175928191
Rv1186c	Rv1186c	1.95562863046734	8.34307050860286	0.877528306998671	5.71141388777553	5.71660015730899	5.20493938932969	6.25911522944684	1.05417584011715	6.78359182185229	3.86725779350503	-0.182725820427932	0	-0.0771901545435922	0.954718461542263	0.876522777088509
Rv1187	Rv1187	3.08851589515768	8.66949440775764	0.921559754546254	5.55611538014819	5.43528526816743	4.89189376053076	6.08789877409326	1.1960050135625	6.78225296651375	3.52899230800089	0.639567123674397	0	-0.0477805552672872	0.969340309813541	0.905932376364814
Rv1188	Rv1188	0	7.72264108898132	0.836378363333898	4.54512178926794	4.48226533895824	4.02897300933118	4.97786116866843	0.948888159337253	6.77849431954581	4.70022429198715	0.382059337866837	0.00111856823266219	-0.256429903364748	1.09280826669865	0.697283028267354
Rv1189	Rv1189	1.89058574415152	8.10639638633826	0.660726780411974	4.62253026421402	4.58397315415411	4.24232749988511	4.95861913018054	0.716291630295431	6.78560931606746	6.39190304606175	0.628719900809437	0	-0.422959136463163	1.08368591687514	0.530753795168939
Rv1190	Rv1190	0	7.75205712967293	0.77233436023716	3.87850736679943	3.81187980874955	3.48758108229336	4.16387224260728	0.676291160313911	6.77660154228384	9.99116184610756	1.49575605280746	0.00111856823266219	-0.400413589381104	1.17274794961826	0.553299342250997
Rv1191	Rv1191	2.7420996608023	7.6556176186864	0.660277361275783	5.82429490881825	5.82495973984468	5.46650759248833	6.16505694579099	0.698549353302656	6.78913067835674	4.73590315016029	-0.332610642668125	0	-0.284095421278833	0.944372782554616	0.669617510353268
Rv1192	Rv1192	5.80719283186335	12.6441042919954	0.904496673102768	9.02263463736553	8.99120517583568	8.50045782160604	9.5650158341176	1.06455801251155	6.79066345005994	3.71196435715377	0.0481759138543854	0	-0.0353973958835402	0.939894068986308	0.918315535748561
Rv1193	Rv1193	4.95888348102172	9.36616711979912	0.668517682042336	7.06475262767129	7.03398009991281	6.68755464746558	7.47853414534875	0.790979497883169	6.79122050542522	3.58483143023039	0.0772169744972565	0	-0.206597196782549	0.875114878824885	0.747115734849553
Rv1194c	Rv1194c	6.13765534322799	11.6900816040308	0.699618528815704	8.64195648481662	8.62407286717416	8.26179822270331	9.06396693152674	0.802168708823423	6.79240292259604	4.48509276266562	-0.148475978310833	0	-0.223329758400227	0.922948287215931	0.730383173231875
Rv1195	Rv1195	4.12665040907063	15.2805657372745	1.68204185119953	11.1561630643904	11.3680273335942	10.2519107250901	12.1726320876286	1.92072136253845	6.78375251498868	4.32730050165678	-0.637166263037427	0	0.624223594690996	1.05781825650853	1.5779365263231
Rv1196	Rv1196	4.5694608347593	13.0643921463051	1.65086217042604	9.8855163712334	10.3032647047225	8.81590173206044	11.0633456640867	2.24744393202622	6.7808833801627	3.24613073608094	-0.808977039111301	0	0.666963028009076	0.983899142416964	1.62067595964118
Rv1197	Rv1197	1.52171037663039	14.2233315380053	1.99393072783824	9.84727243711005	10.1959125954794	8.84659348276088	11.2540132869663	2.40741980420542	6.77288549027247	4.43631190983312	-0.992354529499108	0	1.01211892233891	0.981811805499333	1.96583185397101
Rv1198	Rv1198	5.31499443885071	14.1813060396702	1.47874794218776	11.043957416347	11.3571530011226	10.32795657634	12.0262414104484	1.69828483410837	6.78624341399993	4.01604788791829	-0.937852723926431	0	0.427697752264095	1.05105018992366	1.3814106838962
Rv1200	Rv1200	4.98194266675105	9.08162227250425	0.6887534143531	7.37025151519703	7.45102510017686	6.97787494571073	7.81163792711433	0.833762981403596	6.79125583705611	3.29054457791014	-0.483083341436972	0	-0.187272003233694	0.876025417586794	0.766440928398408
Rv1201c	Rv1201c	4.19905117301626	10.2235933784929	0.917851636850877	8.18639955478682	8.32258230936108	7.63614583643924	8.81800755256417	1.18186171612492	6.78915630473939	4.3891500257852	-0.858642369389316	0	0.0163289548062335	0.901522682044643	0.970041886438335
Rv1202	Rv1202	4.27008191086276	8.98374576630464	0.488977703094142	6.87549770364538	6.92237340683369	6.6699176001059	7.12620559705487	0.456287996948962	6.79312328765344	7.65012172893656	-0.640489192192086	0	-0.388895927773093	0.877873630867235	0.564817003859008
Rv1203c	Rv1203c	0	7.67768757573274	0.941298552834102	4.5687516018694	4.61337264304374	3.99258777664383	5.04283594838125	1.05024817173743	6.77322646595268	5.1911683775818	0.0478750946762561	0.00223713646532438	-0.1487209696453	1.0900195224794	0.804991961986801
Rv1204c	Rv1204c	3.25563012098271	7.61842268665484	0.769132412159762	5.76200935855588	5.74833551546571	5.3377273166225	6.28024959743461	0.942522280812109	6.78660963406271	3.29762271225673	-0.25090414210784	0	-0.180937290284345	0.950069702444106	0.772775641347757
Rv1205	Rv1205	4.92724845774169	9.17812927818307	0.585867555224379	7.20432809122604	7.17552019017526	6.81979937438549	7.54445069663304	0.724651322247557	6.79240401267655	3.89056977841474	0.172414904118375	0	-0.288925720836429	0.874793276060807	0.664787210795673
Rv1206	Rv1206	3.5666418135899	7.71152628592962	0.504412564662216	6.22774926483739	6.23750473832657	5.91987607892679	6.56128746689477	0.641411387967987	6.79236463802827	4.74361668274388	-0.512534016035356	0	-0.405897422535315	0.910309987197531	0.547815509096786
Rv1207	Rv1207	5.40942962954005	8.78365427549217	0.608949725449727	7.2107350944129	7.31482299866353	6.81686485715386	7.69146182783206	0.874596970678199	6.79209425233447	2.45302828137893	-0.385598242388404	0	-0.265854722736768	0.874804448186495	0.687858208895334
Rv1208	Rv1208	5.73096480383967	8.3220937591026	0.465752320322475	7.15575377838585	7.19503001099667	6.86494153409446	7.52468942995162	0.659747895857159	6.79356445499894	2.85420258636633	-0.457606867315728	0	-0.40902335386425	0.874775674186725	0.544689577767852
Rv1209	Rv1209	0.425304549079047	10.3398961249476	0.862824889063122	7.86415720698752	7.89386892974848	7.67700533175129	8.20078344906053	0.523778117309242	6.78839842560418	22.9335041992276	-3.19590857253468	0	-0.0258721671056343	0.888697056168756	0.927840764526467
Rv1210	Rv1210	4.03252245859408	10.4983453975866	0.658507191752812	7.68899191267653	7.63245301403751	7.26058416295489	8.01201384081359	0.751429677858698	6.79207843510356	6.09174506696978	0.605247656503292	0	-0.224950527813522	0.883457719566334	0.72876240381858
Rv1211	Rv1211	7.88173825182591	12.5616401047594	0.631178360053549	10.9453428083025	11.0001998578014	10.6311949420731	11.2985138297793	0.667318887706122	6.7940110806332	5.75328659354493	-0.87526505482721	0	-0.413945538504455	1.045123898558	0.539767393127646
Rv1212c	Rv1212c	1.86406490132707	9.83344176417631	1.3844617042083	5.83493341208842	5.2924244841585	4.95771684836204	6.40356909914972	1.44585225078768	6.7688744364902	2.66591743440526	0.859269195048532	0	0.441056986463432	0.943404717744866	1.39476991809553
Rv1213	Rv1213	4.52440623083727	9.99664091754181	0.628278759753776	6.67608479961304	6.64215753829025	6.27139549749487	6.966475114211	0.695079616716135	6.79139856625225	7.33775801448281	1.13581530117804	0	-0.256324661310634	0.88460342106441	0.697388270321468
Rv1214c	Rv1214c	1.05328279384529	8.02893704858287	0.788480243471571	5.9831088650156	6.08626196596144	5.58613367311759	6.48497144031614	0.898837767198546	6.78624270661286	7.30588884072517	-1.30342352626229	0	-0.14170721822606	0.930187461697631	0.812005713406041
Rv1215c	Rv1215c	3.14693516765778	8.79438706435583	0.715483543443459	6.52134002544575	6.46116333893187	6.15006485118191	7.0201753100321	0.870110458850188	6.78957067838061	4.17483691124083	-0.295327474508618	0	-0.176364055758385	0.891847599201844	0.777348875873717
Rv1216c	Rv1216c	4.16012842907779	11.1336150702861	0.896710525013765	6.56333002373556	6.53119814478154	6.02948419292235	6.95965814940395	0.930173956481599	6.78671940141575	6.47672057954008	1.15735985818954	0	0.00698726610156231	0.889723258912202	0.960700197733664
Rv1217c	Rv1217c	1.57457999860641	11.5812472079446	1.12127545148905	5.73954877188793	5.63915144698158	5.09301152687013	6.24648944917182	1.15347792230169	6.77713084248576	6.09425522810026	0.911520043106207	0	0.169143195896978	0.952132255592075	1.12285612752908
Rv1218c	Rv1218c	3.14016564769477	10.4180747666173	1.02651373564507	5.97645034723521	5.75151924560846	5.28138326620517	6.48777974655656	1.20639648035139	6.78158051354829	4.66556569945151	1.0540711178148	0	0.0957461629582312	0.930767572686843	1.04945909459033
Rv1219c	Rv1219c	0	10.2155669812357	1.17550265967969	6.22752297062638	6.10560984169385	5.45871489192937	6.87935753865019	1.42064264672082	6.77778838791094	4.53985982603856	0.529225458867206	0.00111856823266219	0.265175885052089	0.910326774627606	1.21888881668419
Rv1220c	Rv1220c	1.95364438490298	9.23620075600709	0.977213196255769	7.08236658287516	7.14992877072296	6.5814651156744	7.75629735846938	1.17483224279499	6.78539919158025	6.26829443344702	-1.1701465357713	0	0.102206361710147	0.875006834545622	1.05591929334225
Rv1221	Rv1221	7.51483464150025	15.1142652434026	1.36764915493547	10.1643905980669	10.0080307654008	9.18345231150153	10.9490170333444	1.76556472184286	6.78688360039545	3.26624627184248	0.737871493451166	0	0.368220643357512	0.999428511577957	1.32193357498961
Rv1222	Rv1222	7.24010712659117	13.2920159743302	0.982804265022979	9.65758557406179	9.42305275217743	9.10247875096488	10.0579391896939	0.95546043872903	6.79067710418144	4.79898637951699	1.03840461717828	0	0.0111782421845555	0.971626022838423	0.964891173816657
Rv1223	Rv1223	6.95718668511695	12.8523675290009	0.771837588444992	9.37406576020064	9.20238042592193	8.91525317515408	9.72785813341525	0.812604958261165	6.79241903036621	6.50378424384374	1.30316594240482	0	-0.185134347864754	0.956971936309746	0.768578583767347
Rv1224	Rv1224	6.93729247786221	13.4260039041634	0.875351855776495	8.85031154846615	8.73730040740465	8.30811502111411	9.24007452651178	0.931959505397669	6.79102745211988	8.0819632116768	1.61880938071417	0	-0.0566620544227856	0.93201391019928	0.897050877209316
Rv1225c	Rv1225c	2.31832668903874	8.24933738612206	0.934475675215761	5.61089811947463	5.40466086262369	5.01864064902951	6.37350979163383	1.35486914260432	6.78175970274934	2.85492044916197	0.139707436939368	0	-0.0294839067237596	0.963959581939521	0.924229024908342
Rv1226c	Rv1226c	1.20265638094355	8.23283626612838	0.992491615993902	5.03255120101695	5.01575657543434	4.55935948295783	5.57224814129659	1.01288865833875	6.77458905102602	5.31522504433226	-0.578414232103075	0	-0.0417347187049775	1.03422633469888	0.911978212927124
Rv1227c	Rv1227c	1.70007862732985	8.11247628858786	0.950126413619655	5.55392648422597	5.59245404388479	4.85006563134847	6.19641115114828	1.34634551979981	6.78066564141168	3.32438933919845	-0.171631905960113	0	-0.0194380748778356	0.969564488497491	0.934274856754266
Rv1228	Rv1228	2.3621066820017	10.4637204051136	1.59416095870078	5.73873518832324	5.14955591601008	4.55863119162809	6.94407394805728	2.38544275642918	6.75890793727179	2.35015817072273	0.764927106780874	0	0.641953946023915	0.952207012676861	1.59566687765602
Rv1228a	Rv1228a	0	9.96941389259628	2.02233380523849	5.6301503169584	5.21550820927705	4.42458141549759	7.36518961947525	2.94060820397766	6.71960049943043	2.97303014759917	-0.185097072116626	0.023489932885906	1.06015525640287	0.962178548835618	2.01386818803497
Rv1229c	Rv1229c	5.50007569982745	10.0214915801862	0.54080489836339	8.21268809526816	8.258319126577	8.00969650188644	8.50265402580379	0.492957523917351	6.79348325082856	6.43240343375702	-0.959128289344836	0	-0.361936988566892	0.902741886930282	0.591775943065209
Rv1230c	Rv1230c	3.89831227476376	9.8883276945261	0.88864317956581	6.95697590077902	6.93381720350253	6.40519084639125	7.54537667180044	1.14018582540919	6.78748393962384	3.43036011884854	0.0182237420192382	0	0.012347156450358	0.876296023115452	0.96606008808246
Rv1231c	Rv1231c	2.37890422562858	9.24594054141553	0.798407244780906	6.85603895916606	6.971286633615	6.59030314323398	7.27291831621118	0.682615172977206	6.788386768046	8.27176028402279	-1.40497550145944	0	-0.0799420930812863	0.878349337862193	0.873770838550815
Rv1232c	Rv1232c	3.88771871453783	9.28184398030625	0.686375909700789	7.04654484888359	7.13709592897989	6.59219564022509	7.51438099940692	0.92218535918183	6.79088671836397	3.63539744472508	-0.330575096189698	0	-0.188874082694082	0.875249992394871	0.76483884893802
Rv1233c	Rv1233c	2.49355363558545	10.8872295239732	0.964622225653534	8.66613933037852	8.82248946319232	8.24900763061262	9.28758778102943	1.03858015041681	6.78911757779625	6.06715746510186	-1.27027246592192	0	0.0406362305906852	0.923985995062849	0.994349162222787
Rv1234	Rv1234	5.41170605639628	9.17601771640325	0.489576907054746	7.70248345069173	7.57983229730582	7.36047819331504	8.02283943292366	0.662361239608625	6.79370922209389	3.37293596390149	0.601926592176667	0	-0.394276569338804	0.88385347639355	0.559436362293297
Rv1235	Rv1235	4.56432914080037	8.57580569656334	0.44915317873203	6.16783211219128	6.12073834488925	5.92238289818017	6.34453130472298	0.422148406542813	6.79310830615551	7.14242299927841	1.03017790161569	0	-0.465719741693046	0.914872920425076	0.487993189939056
Rv1236	Rv1236	2.43809014549799	8.18175908327328	0.628569453725939	5.98042815023032	5.96941477373132	5.59015180633423	6.32574035999439	0.735588553660157	6.79005376637924	5.41298616884019	-0.351164733076842	0	-0.301851369457286	0.930420823183225	0.651861562174815
Rv1237	Rv1237	2.5250655837197	8.7627055543756	0.703717857399255	6.23169759596357	6.2320450871109	5.90974134070538	6.65161874413049	0.741877403425107	6.78901647478856	7.10233243520819	-0.819185079908106	0	-0.206299793704178	0.910017651103433	0.747413137927923
Rv1238	Rv1238	4.90441798031669	9.90091399866769	0.648321463698521	7.00569608380535	7.03376319511541	6.53817809528666	7.35792137930952	0.819743284022857	6.79147818818532	4.83338561028852	0.580722381838951	0	-0.227323593753588	0.875645057452109	0.726389337878513
Rv1239c	Rv1239c	4.4285829074725	9.47520169489921	0.846944930787701	6.43109795928944	6.32325242491984	5.83571449342373	6.98987302555244	1.15415853212871	6.78718355689628	3.34001334569291	0.566446943842954	0	-0.0498884291226976	0.896833359910399	0.903824502509404
Rv1240	Rv1240	5.73029742686322	10.546227766305	0.793110782732938	8.26023260786205	8.39164864849323	7.69714700173214	8.85202306090741	1.15487605917527	6.79099017109876	3.09281288339781	-0.591447648228331	0	-0.111871345669732	0.90498212840267	0.841841585962369
Rv1241	Rv1241	4.59263095268718	10.0956433040354	0.898865497971416	7.68302961400453	7.85127209936134	7.03650293530101	8.38926806612531	1.3527651308243	6.78862105763339	3.25218202634208	-0.711241398914697	0	0.0155816923497188	0.883283805621698	0.96929462398182
Rv1242	Rv1242	0	9.0752568684161	1.0503234099771	6.7221662900283	6.79645091775153	6.16419219246575	7.50866862953854	1.34447643707279	6.78235316139514	5.08582786239529	-0.924332591271724	0.00111856823266219	0.167577453203449	0.882745956773652	1.12129038483555
Rv1243c	Rv1243c	0	8.40140961333283	1.12656999100041	3.50017423311156	3.4068675398547	2.87207082317903	4.03347841964955	1.16140759647051	6.743311143627	6.01315883229997	0.873408840951486	0.00447427293064877	-0.0923928777450163	1.21896286874542	0.861320053887085
Rv1244	Rv1244	3.13549020269364	8.81904718313805	0.776993419623678	6.84318453036892	6.96070285719677	6.4278936344202	7.40723996466826	0.979346330248059	6.78889866445486	5.32915050521166	-1.11968555033713	0	-0.101692446306604	0.878685865930282	0.852020485325498
Rv1245c	Rv1245c	5.63317071878102	9.60618068243115	0.597643492489033	7.32915615067211	7.24085185686261	6.96592675826731	7.68304307332054	0.717116315053235	6.79241340098847	3.61078724554231	0.457555137158855	0	-0.277861561539224	0.875505054028258	0.675851370092877
Rv1246c	Rv1246c	0	8.76702631121376	0.85441374486021	6.51557762608612	6.62627393515247	6.18229323257851	7.00197709041518	0.819683857836674	6.78623248565342	7.42175094221184	-1.08400619498966	0.00111856823266219	-0.0377349118630124	0.892148656723222	0.915978019769089
Rv1247c	Rv1247c	4.9236342173048	11.0283313818638	0.724252535436524	7.56260534646179	7.54967440648115	7.09007269933004	7.97637851111675	0.886305811786706	6.79116569800296	4.96160332781179	0.498610869919668	0	-0.155713131536327	0.879965666972851	0.797999800095775
Rv1248c	Rv1248c	6.06998447680218	9.70348624083238	0.484552801254294	8.01168279478263	7.98493470647704	7.69922040369886	8.30399326466601	0.604772860967144	6.79387890246053	4.03544172626714	0.124799150686732	0	-0.409414035962019	0.893966837216313	0.544298895670083
Rv1249c	Rv1249c	4.57778268059731	10.7437144084212	0.631694508624071	7.17896718165471	7.31442441308307	6.62976196323924	7.62713956399778	0.997377600758545	6.79184617393877	5.01488617489594	0.265296005615208	0	-0.243074251184245	0.874768759808315	0.710638680447857
Rv1250	Rv1250	3.72039761878478	6.96161738254557	0.456368249863873	5.33997005203576	5.3061445001648	5.00510526962878	5.6362111477621	0.631105878133326	6.79208285425134	3.30057954357935	0.376077623261985	0	-0.537813716952915	0.994181966816788	0.415899214679187
Rv1251c	Rv1251c	2.49664417989575	7.6424680543763	0.762969536908447	5.4352104719817	5.54777407953848	4.87657328036515	5.98420721117957	1.10763393081442	6.78550879439398	3.01283908738924	-0.525254349736871	0	-0.219669502402227	0.982639039310675	0.734043429229875
Rv1252c	Rv1252c	0	8.40637621605872	0.955305754433076	6.42012774652067	6.52803112113948	5.83224313912272	7.13285975357286	1.30061661445013	6.78211827063097	11.3785936438953	-1.67653826053768	0.00447427293064877	0.0578260862366419	0.897479668196434	1.01153901786874
Rv1253	Rv1253	5.08328998884993	8.76699590063799	0.522142315274929	6.69841394534715	6.66213954425882	6.33860938147609	6.95472956144811	0.616120179972017	6.79271625864653	4.94889615803598	0.752718072039425	0	-0.361544533700897	0.883686848975826	0.592168397931204
Rv1254	Rv1254	3.73217832833422	9.66900774658287	0.610177957826555	6.47970033403982	6.50151430471623	6.22703618551743	6.79240727727654	0.565371091759111	6.79118491536671	7.70475331063409	-0.274587756278606	0	-0.283897720441218	0.894075678267773	0.669815211190884
Rv1255c	Rv1255c	0	10.4174477535615	1.01220111584571	5.44618649356833	5.35007787028597	4.79627140229176	6.20125373093557	1.40498232864381	6.77753454645782	5.21958966274494	-0.036057867313632	0.00111856823266219	0.0308390917096444	0.981362024136063	0.984552023341746
Rv1256c	Rv1256c	2.56566445115804	10.8111114073152	0.918254416988743	5.49995591415933	5.42318751180572	4.90787538481015	5.94432926194308	1.03645387713293	6.78241265746929	6.97417338062167	1.26810365382733	0	-0.0570419820944221	0.975296399083166	0.896670949537679
Rv1257c	Rv1257c	2.68808188964747	9.98647767560318	0.69118796881385	7.2164053104407	7.22420064365427	6.86535875730936	7.57572845988313	0.710369702573765	6.79099417779207	9.2155206682288	-0.335992234043009	0	-0.18362796839411	0.874815937207959	0.770084963237992
Rv1258c	Rv1258c	2.17871108119218	10.739756366181	1.20497130659302	5.16514481334473	4.90650079572929	4.46734319215839	5.49868407297572	1.03134088081733	6.77089123397837	7.18428811326923	1.71471928762151	0	0.188187587260311	1.01678371933271	1.14190051889241
Rv1259	Rv1259	1.66733214916975	8.0697881209499	1.04424037346004	4.61197965725315	4.59593231998454	3.88869988801029	5.22219697932069	1.3334970913104	6.77019703108827	3.39353595760864	0.409493772505344	0	-0.0406866377053008	1.08492701116534	0.913026293926801
Rv1260	Rv1260	4.6822710765619	10.1362326166257	0.760202570668438	7.27686259231003	7.37376343248232	6.85661253722071	7.75550267476258	0.898890137541875	6.79012581192023	4.17571795613917	-0.445743694683964	0	-0.114846958636654	0.875049529305092	0.838865972995447
Rv1261c	Rv1261c	3.1736957160564	9.271977574049	0.621656269546751	7.52468554760607	7.6020024818319	7.32911336386916	7.848823560341	0.519710196471841	6.79213324092188	7.84076646698854	-1.32178381527013	0	-0.257371701052274	0.879027970599025	0.696341230579828
Rv1262c	Rv1262c	3.07177612611536	8.90137938745635	0.799376132123475	7.01256493355178	7.10843810584128	6.56421116455686	7.50086642882753	0.936655264270674	6.78893417758118	4.54378612912364	-0.819515352266751	0	-0.0761932498639538	0.875569381987429	0.877519681768148
Rv1263	Rv1263	1.91677410478489	7.19931099159219	0.709549572500431	4.88353133723637	4.93346817973887	4.41504191505781	5.39222165455533	0.977179739497515	6.78489008152293	3.18094806754895	-0.26947705838305	0	-0.343516649847404	1.05306622234784	0.610196281784697
Rv1264	Rv1264	4.22457940084675	9.18758672466978	0.661289100874912	7.85830270917842	7.92487785477396	7.49666509178807	8.31373638809507	0.817071296307001	6.79200930677706	6.73686238170949	-1.2515409005347	0	-0.22722636611018	0.888515466985092	0.726486565521921
Rv1265	Rv1265	6.36825705532621	14.1836642034468	1.05084999059352	8.76212352901186	8.65997229561682	8.07470063743216	9.21691975258215	1.14221911514999	6.78879157767196	6.34739845975152	1.25326635881854	0	0.122732581330249	0.928117409263273	1.07644551296235
Rv1266c	Rv1266c	4.31053988122075	10.8480879631754	0.597503613677741	6.25893882695587	6.22909178437169	5.92139314424568	6.54888628291523	0.62749313866955	6.79123526571516	8.0648213989855	0.879750768249151	0	-0.310528594326162	0.908032208003903	0.64318433730594
Rv1267c	Rv1267c	2.55889512976769	7.16038981279152	0.686218621958473	4.82149204182957	4.70851145873929	4.35367285923427	5.25904698478274	0.905374125548471	6.78570173687343	3.47073649386444	0.472427078507541	0	-0.374203235802947	1.06042185776142	0.579509695829155
Rv1268c	Rv1268c	0	9.20170136556201	0.98790234592477	4.14194624643067	4.1675043496959	3.60689332425539	4.7552634246754	1.14837010042001	6.7634170267289	5.47509123053117	-0.323485374496839	0.00671140939597315	-0.152987885076666	1.14089023100144	0.800725046555436
Rv1269c	Rv1269c	0	9.46749676013663	0.940789456778585	6.57558441955317	6.47548098311793	6.0023457083577	7.19306672837436	1.19072102001666	6.78483418255663	5.80745554198473	-0.322081055897601	0.00111856823266219	0.0516634276303805	0.889126029148204	1.00537635926248
Rv1270c	Rv1270c	4.17039498433143	9.17727393880152	0.816317267133281	7.10734778315486	7.08088940096243	6.62154727648001	7.61224065422933	0.990693377749328	6.78904050730128	3.45588343580136	-0.0915506393070078	0	-0.0585727000279448	0.874889967161226	0.895140231604157
Rv1271c	Rv1271c	0	8.95899157276177	1.61186793123253	6.09556953961261	6.17669543203838	5.33201378618081	7.15321074132419	1.82119695514338	6.75213498171539	4.875844431891	-0.909052242694221	0.0145413870246085	0.691204571293983	0.92066335993855	1.64491750292608
Rv1272c	Rv1272c	3.00918288320441	7.60486637392661	0.65469063948173	5.98095389054956	6.03874458596623	5.57926040806374	6.39721005546178	0.81794964739804	6.78958872479937	3.62553806148537	-0.384010988505841	0	-0.275684396588564	0.930375036070293	0.678028535043538
Rv1273c	Rv1273c	0	6.84957071626774	0.767035233966299	5.03238823167209	5.19658055997958	4.64469450653209	5.56041872660006	0.915724220067969	6.78265181741329	6.45044510763561	-1.35405816801074	0.00111856823266219	-0.2672123260214	1.0342475599877	0.686500605610702
Rv1274	Rv1274	6.99142428674982	12.0283144877161	0.523678518065297	8.7589124880621	8.72155123272118	8.43151011494704	9.02721521180091	0.595705096853868	6.79395134295069	7.35794742098228	1.0643435270818	0	-0.40429881296314	0.927977331028437	0.549414118668961
Rv1275	Rv1275	5.3785840282673	10.080987635268	0.641070191438618	8.2323985998027	8.28427787926077	7.94003695333287	8.62322911787396	0.683192164541088	6.79259183726079	4.81541061916599	-0.873374000610513	0	-0.262595487907565	0.903665679346183	0.691117443724537
Rv1276c	Rv1276c	0	7.35456236887343	1.05302289465552	4.63864085101191	4.65868794850141	3.94489305574363	5.45675910053902	1.51186604479539	6.76715927340224	3.94167333777172	-0.396850700194738	0.00447427293064877	-0.0287692941931295	1.08179218884865	0.924943637438972
Rv1277	Rv1277	5.03929445413146	12.5567086806232	1.03515112928778	6.78338978996833	6.65117834605735	6.12890061625521	7.31026731452229	1.18136669826707	6.78482612928817	9.42729092243238	1.79691926308098	0	0.15465541641183	0.880495712875949	1.10836834804393
Rv1278	Rv1278	2.78328737039884	10.5499367362302	0.967853941665507	6.32014087105412	6.2048766856345	5.71395187514786	6.78852412239854	1.07457224725068	6.78442104861627	5.99433926008379	1.09568795598602	0	0.0640660874880767	0.90378785417743	1.01777901912018
Rv1279	Rv1279	4.34323866761828	10.6999886429399	0.7510690450837	6.80963466370869	6.81521201457437	6.38244180965705	7.21606156266445	0.833619753007397	6.78970809638485	7.11977020673911	0.694645706861462	0	-0.128581584007419	0.879650629091118	0.825131347624683
Rv1280c	Rv1280c	3.20459400299219	8.26651278020433	0.71799004537538	6.9384506460291	7.013445362029	6.62417249880373	7.43156737720503	0.807394878401295	6.79002676119115	6.11999798021076	-1.39112749339508	0	-0.158608672921294	0.876598718296674	0.795104258710807
Rv1281c	Rv1281c	2.68979655645048	7.82931126307375	0.644576199523553	5.89124304985296	5.99405217663429	5.60755673849593	6.29474518375385	0.687188445257919	6.78938358859306	6.12129735776209	-1.14243022875524	0	-0.293739527323294	0.938315726846847	0.659973404308808
Rv1282c	Rv1282c	0	8.55703748661899	0.989032748887116	5.97311390317063	6.20016531002488	5.6531006296254	6.51124773720835	0.858147107582948	6.78016333324421	6.57390711770411	-1.37473177772964	0.00111856823266219	0.0579739033863913	0.931058845500725	1.01168683501849
Rv1283c	Rv1283c	2.14319620621689	8.84209971196153	0.734670105721864	6.54264366872439	6.69533021617392	6.21194929433738	7.0122946006868	0.80034530634942	6.78898158602328	6.3471312990451	-1.33108877957231	0	-0.156084531461703	0.890754637183568	0.797628400170398
Rv1284	Rv1284	3.46270189825578	10.7692179153597	1.27964994180434	6.85373362453694	6.80092800392368	6.01049781982086	7.64954076513209	1.63904294531123	6.77830557854119	3.21845374801345	0.302361857744088	0	0.401241569842562	0.878408371961779	1.35495450147466
Rv1285	Rv1285	3.46409775461453	13.1731828464706	1.6206949773481	6.7817527578619	6.73804526762001	5.59120450808734	7.67755694854962	2.08635244046228	6.7679962767317	4.14965012411274	0.758151809652268	0	0.740143843036972	0.880551134311127	1.69385677466907
Rv1286	Rv1286	3.74648354125626	13.065796072305	1.28607135455582	6.76868993703899	6.51500633413054	5.91556263271839	7.37300897789409	1.4574463451757	6.77868645375802	6.61053397713801	1.35710172266292	0	0.405066358717779	0.881004995838036	1.35877929034988
Rv1287	Rv1287	3.62803299423104	10.996635647396	0.752774188612812	7.16737892654356	7.11974107926004	6.76651185304171	7.42942645028251	0.662914597240797	6.79030520260442	8.47160894900713	0.980628044501289	0	-0.121994373341585	0.874768561954398	0.831718558290516
Rv1288	Rv1288	3.05543467870836	9.60592226891534	0.702077041654759	5.06530850054288	4.98993839479663	4.66452666291297	5.35868033129895	0.694153668385984	6.78669965122469	12.3260644870177	1.94753050127571	0	-0.327866289846283	1.02994333150104	0.625846641785818
Rv1289	Rv1289	3.53105900322558	9.45434647965268	0.622948057825059	6.98692590333567	6.97021996756896	6.66147596698046	7.31705186057042	0.655575893589955	6.791690707769	5.37316117401239	-0.117692432307812	0	-0.252923675560142	0.875871733385201	0.700789256071959
Rv1290A	Rv1290A	0	8.88432907017505	1.99529285832236	3.57003740434881	2.97257388294583	2.22382879355874	5.47595704821658	3.25212825465784	6.62462000311278	2.38114749966325	0.454071807087528	0.0514541387024608	0.784898061102705	1.21039479721966	1.73861099273481
Rv1290c	Rv1290c	2.39738453960988	6.97282124745935	0.539711507975587	5.29960745100688	5.27128457279895	4.987386516454	5.6149356755663	0.627549159112299	6.79046357385683	4.06924173801419	-0.11734994853366	0	-0.459567385690196	0.999278893665783	0.494145545941906
Rv1291c	Rv1291c	0	7.63644093188189	1.3307370642555	4.03906086436851	4.01664680730559	3.3004941750202	4.90397681801579	1.60348264299559	6.72871886086338	4.11790721231717	-0.375792902340095	0.0257270693512304	0.177441505502303	1.15329555875319	1.1311544371344
Rv1292	Rv1292	4.98674732818929	10.3888058442678	0.616654289100199	7.08622599453444	7.08797087321652	6.69247062862283	7.54567488051052	0.853204251887687	6.79192014632868	4.61678872109805	0.155449333374839	0	-0.258331754306387	0.874986043406586	0.695381177325715
Rv1293	Rv1293	5.45888471526302	10.3009528666251	0.600700561840812	7.83598308475139	7.87355100464719	7.50598447285033	8.25901223142438	0.753027758574047	6.79271930115542	4.28000871521966	-0.512175985069647	0	-0.287142664742792	0.887843226583605	0.666570266889309
Rv1294	Rv1294	5.66815701175767	10.9092440927624	0.718506378628692	8.06070293348919	8.05859037061922	7.52142301157149	8.5581242890831	1.03670127751161	6.79171217189193	3.47667584803338	-0.0562480731646851	0	-0.177463515007133	0.895969893635825	0.776249416624968
Rv1295	Rv1295	5.34009501639629	10.3945814526448	0.717044242251292	8.16123886708268	8.20108466500041	7.76715602558339	8.63335318491581	0.866197159332421	6.79176124298447	4.05601176880115	-0.592374201215321	0	-0.18332739220976	0.900371634461052	0.770385539422342
Rv1296	Rv1296	4.34991388512357	11.8606974413214	0.677523900297023	7.35652870985848	7.39400931443089	6.97589551969276	7.71439040959041	0.73849488989765	6.79149997910507	9.1836690572677	0.61868588214609	0	-0.198312783162021	0.875836683459044	0.755400148470081
Rv1297	Rv1297	7.07270874234626	13.2011277348844	0.918774615228751	10.9309971349428	11.021794375368	10.2797344223091	11.6683295417762	1.38859511946709	6.7921157116662	3.19024939947428	-0.475398791271861	0	-0.125489160096136	1.04426377532489	0.828223771535965
Rv1298	Rv1298	7.87707399604278	15.0596574299963	0.910013147997616	11.8336407623991	11.8751767058511	11.3631407660399	12.3516812788776	0.988540512837744	6.79271048937885	4.98935962570167	-0.345106348832053	0	-0.188879529459404	1.09889267745702	0.764833402172697
Rv1299	Rv1299	6.80047963184269	11.4098564033298	0.78970008991178	8.98418942955173	9.0370827082556	8.4227574431879	9.50745628205446	1.08469883886656	6.7918401585629	2.82776501642126	0.0628837770693699	0	-0.148406250437406	0.938106340349186	0.805306681194695
Rv1300	Rv1300	5.86821916995222	10.866843724813	0.614737927835967	8.65835772942055	8.65000798341597	8.26798886818487	9.04758036785694	0.779591499672071	6.79315896731484	5.00021283689467	-0.296737855317518	0	-0.308916591292705	0.923654519128672	0.644796340339397
Rv1301	Rv1301	4.65539877206986	10.1070874235008	0.670189101799757	8.58441902312134	8.63687550678481	8.23128551017678	9.01908548072065	0.787799970543869	6.7925532114308	6.43849562756042	-1.05867211971897	0	-0.250208075226235	0.920397177025992	0.703504856405866
Rv1302	Rv1302	4.95580027213311	8.74433778435343	0.641190366746335	7.22328822653714	7.29318355659058	6.8127610592899	7.70306230221518	0.890301242925282	6.79169355332823	2.9702424452528	-0.515841765728306	0	-0.233641490601547	0.874831857347881	0.720071441030555
Rv1303	Rv1303	5.63428576025093	11.7190165163664	0.980850112841615	9.16428098832177	9.2271911908126	8.57340524465527	9.82447877894547	1.2510735342902	6.78984645791066	3.22010343951591	-0.483573494153217	0	0.0342283428523068	0.946621769989308	0.987941274484408
Rv1304	Rv1304	3.76010652186898	13.591119858142	1.13143541021935	9.09580533181283	9.28193587135917	8.3656155230834	9.83183093604427	1.46621541296087	6.78779086814893	4.18999194983842	-0.295858866581449	0	0.188093277257886	0.943342132961468	1.14180620888999
Rv1305	Rv1305	5.66667914517953	13.3131490931188	1.10522392137921	10.3582572036295	10.472982000905	9.70551212926775	11.1245709182017	1.41905878893397	6.78983228074463	4.19128488673304	-0.667680907763873	0	0.0947150755258437	1.01050884585337	1.04842800715795
Rv1306	Rv1306	6.09056720135875	12.9112774512995	0.990333412442771	10.4548598196834	10.6605277529609	9.94346524498367	11.0891387791932	1.14567353420951	6.79104141330929	4.62703066481275	-1.03672891096789	0	-0.025771907025449	1.01610531946822	0.927941024606653
Rv1307	Rv1307	5.8422725494782	12.1332961981432	0.989530219680383	9.88402284507093	10.1366855371773	9.35009896633972	10.5664253957974	1.21632642945764	6.790448083541	4.94755305876478	-1.20876646577361	0	0.00571279626910248	0.983817423411281	0.959425727901204
Rv1308	Rv1308	4.82126375585167	11.85130894599	1.04794086377946	9.60998038731125	9.83767399659178	9.29279069990508	10.2073912198409	0.914600519935783	6.78934635766739	6.17041984387654	-1.52111462759085	0	0.0788251127998918	0.969115750979572	1.03253804443199
Rv1309	Rv1309	4.93897587189143	11.7089527341635	1.0744694966735	9.41674197614939	9.71069849443871	8.93267942291694	10.131994122089	1.1993146991721	6.78875544821018	5.48750649902501	-1.41356195301805	0	0.115338790257972	0.959130706415526	1.06905172189007
Rv1310	Rv1310	4.72049781488982	11.3478195709826	1.10622112149093	9.54066628640296	9.80370286418133	9.04974387416846	10.3233613586618	1.27361748449334	6.78845335473835	6.25936207791733	-1.59437301350215	0	0.14072549693331	0.965495624557622	1.09443842856541
Rv1311	Rv1311	0	11.6670437755093	1.09006807608976	9.15952051361562	9.36644459841038	8.80019450660305	9.77314484271696	0.972950336113911	6.78750283738424	12.4597329842351	-2.13463806959771	0.00111856823266219	0.143675929414545	0.946392146675211	1.09738886104665
Rv1312	Rv1312	4.51834982887376	11.2899862765805	0.856106726210961	8.22724347985353	8.29017310648148	7.80714043388382	8.78809456378883	0.980954129905005	6.79006711994503	5.20297709174872	-0.904985361234496	0	-0.0473166115408497	0.90342333775181	0.906396320091252
Rv1314c	Rv1314c	3.64215504726861	9.11613502223088	0.561469170879603	6.42493359756087	6.45617085542941	6.19420612166545	6.68642867593851	0.492222554273066	6.79181674102621	7.62953635316687	-0.319056538907625	0	-0.33572626833159	0.897195439211193	0.617986663300512
Rv1315	Rv1315	5.63327073441004	9.99750030921294	0.485419776179722	7.61868961503477	7.66744332114297	7.3887552048837	7.87640342612799	0.487648221244291	6.79366072772461	5.62352161732367	-0.227195095883229	0	-0.396037289093509	0.881457065273232	0.557675642538592
Rv1316c	Rv1316c	2.43048308886369	11.5894557264805	1.23762139859268	6.7332734181337	6.53649952022902	6.01273632160482	7.6698797311426	1.65714340953777	6.77846440528298	3.80027297240462	0.035293642293086	0	0.35530351646393	0.882317882128745	1.30901644809603
Rv1317c	Rv1317c	2.12542483907218	11.6234124781652	1.17272462418977	6.25114760755892	6.11955118458564	5.43910659684457	7.03383000275721	1.59472340591264	6.77817744993787	4.4014767826622	0.450887017020458	0	0.264130585144011	0.908594039045762	1.21784351677611
Rv1318c	Rv1318c	2.51724790012359	10.7063205525074	0.746874108049993	5.21710004981331	5.11317334324795	4.77866240009042	5.65393388349523	0.875271483404802	6.78553642093886	6.24375766945156	0.516081121540774	0	-0.263079648398558	1.00995375644855	0.690633283233543
Rv1319c	Rv1319c	2.10523140404669	9.50073403504876	0.672528412408249	5.77432870254277	5.87016889312042	5.42958355103998	6.27620731882244	0.846623767782454	6.78862467711889	5.6139031994622	-0.767857428216193	0	-0.276411379655505	0.948939792063754	0.677301551976597
Rv1320c	Rv1320c	2.86197221199049	9.49287705552794	0.86122133590509	6.68156198906835	6.69444158368265	6.22681981151146	7.20810440517928	0.981284593667824	6.78701659843343	5.16667433564331	-0.676029550964258	0	-0.0231543543731528	0.884375690278243	0.930558577258949
Rv1321	Rv1321	4.59219780652006	10.08679260877	0.651280527469395	7.75675295643515	7.83638986900082	7.42812164544327	8.16455727990811	0.736435634464843	6.79208425116712	5.19374995631104	-0.770925044903927	0	-0.234187666153423	0.885468193622819	0.719525265478678
Rv1322	Rv1322	4.33405078787616	10.7483957226087	1.15408779755612	7.78147464322826	7.47576109541877	7.06508919415477	8.44433227875536	1.3792430846006	6.78489429472279	2.94296100091465	0.533231207108215	0	0.267877505082017	0.886210292474102	1.22159043671412
Rv1322A	Rv1322A	6.48051493040245	13.1803497599314	0.792219495441348	11.1961906006407	11.2513470809408	10.8286371269768	11.6870553726995	0.858418245722655	6.79311532496322	7.76850783404831	-1.19093573929504	0	-0.268018458268004	1.06023795370935	0.685694473364097
Rv1323	Rv1323	7.0627585484571	11.5583828608334	0.571803307461975	9.65383827800888	9.64698875804092	9.39664664087296	9.93647257136011	0.539825930487151	6.79393418677772	6.64049936904342	-0.34986034876528	0	-0.399624423074138	0.971427730536113	0.554088508557964
Rv1324	Rv1324	5.98191897908009	11.9056266293183	0.697803468878394	9.35508035065492	9.35940678650294	8.98418583447407	9.78735815780942	0.803172323335357	6.79285576524894	6.01374254485691	-0.775376042245138	0	-0.258213712104858	0.956017180983252	0.695499219527243
Rv1325c	Rv1325c	2.31765393040681	8.08668703432293	1.02005717266068	5.18723375913062	5.29686003076935	4.3089210808228	5.86874175201649	1.55982067119369	6.7761655081536	2.72736695779692	0.0899559131724316	0	0.0061832770236796	1.013873895637	0.959896208655781
Rv1326c	Rv1326c	4.29654754995696	10.6026100029674	0.687156132887988	6.97348505173774	6.89653413149055	6.67335254250255	7.13364587735585	0.460293334853305	6.79104025409781	10.5750147551774	1.6052499461248	0	-0.188896287198884	0.876052420086872	0.764816644433218
Rv1327c	Rv1327c	5.12410539431925	10.4643970122698	0.653943325798593	7.39034871241618	7.3040583119564	7.03668956357954	7.60785298381171	0.571163420232167	6.79191328337845	8.28274328601833	1.34766863673307	0	-0.222384303354216	0.876327629152808	0.731328628277886
Rv1328	Rv1328	5.24803810466649	11.1162400454981	0.597309471045472	7.24988536726494	7.31065333681269	6.90267179278328	7.5963246223964	0.693652829613116	6.79232454682763	8.24256524106607	0.392002880832136	0	-0.277603477249532	0.874912948295003	0.67610945438257
Rv1329c	Rv1329c	2.94507946959083	7.24020096933001	0.467996393826006	5.44946423727353	5.46627470060599	5.22963872772054	5.71669235954815	0.487053631827613	6.7919195413026	6.11621606458223	-0.675930227244288	0	-0.512986698980172	0.980983092806178	0.44072623265193
Rv1330c	Rv1330c	0	7.99541117531498	0.676198322846564	5.36862952540184	5.39570654046376	5.00406601182535	5.76453810225416	0.760472090428817	6.78706314908415	8.68097568188085	-0.747581961132278	0.00111856823266219	-0.314431306687985	0.990629629534549	0.639281624944117
Rv1331	Rv1331	5.74872326470148	12.6730487747042	0.944802049507217	8.94519519251638	8.85047052036054	8.39803932527802	9.45673807975268	1.05869875447466	6.79016008694787	4.13686866478904	0.346508767153301	0	0.00849177612322471	0.936310273383992	0.962204707755326
Rv1332	Rv1332	5.99053880758389	11.8858315036929	0.820093200742091	8.70688004557754	8.61588387102641	8.19778869163464	9.20919866018455	1.01140996854992	6.79129423411699	3.72177143941299	0.312016946869792	0	-0.105632193455991	0.925725394198082	0.848080738176111
Rv1333	Rv1333	2.18422707650845	10.103665508046	0.860382754195446	7.33734222450823	7.34193930173126	6.98615787821964	7.75560534672806	0.769447468508416	6.78854528261903	6.65524036338759	-0.587346621779049	0	-0.0152150581344392	0.875597812329885	0.938497873497662
Rv1334	Rv1334	5.27188861907283	11.6025829493994	0.890184972066323	7.9334861225213	7.9672455131166	7.48110544697797	8.30891477140884	0.827809324430864	6.78942276251109	4.7437308364155	0.276681746954135	0	-0.000831413116209156	0.891016385182532	0.952881518515892
Rv1335	Rv1335	4.62352775866982	10.9258129178163	0.786096242505749	8.04839922615283	8.05871465345313	7.72311328034835	8.39884315120441	0.675729870856057	6.79085637883172	5.60697500593645	-0.251747835880802	0	-0.109360938615644	0.895457181121393	0.844351993016457
Rv1336	Rv1336	5.42779087957268	10.6564282964578	0.722388638455518	7.72328795636657	7.70780287996032	7.25919454763895	8.07779804583601	0.818603498197059	6.79141095955621	5.03824461490782	0.76239206256042	0	-0.162080269193027	0.884468907648545	0.791632662439074
Rv1337	Rv1337	6.06502014195088	10.5372455840576	0.653316083113826	8.35983907962212	8.33932271505982	7.96796007417484	8.70609679947024	0.738136725295397	6.79266529905274	3.69347759544183	0.264299218096613	0	-0.256449795471212	0.909765878585038	0.69726313616089
Rv1338	Rv1338	4.79682730810722	9.2449248825514	0.656923492803914	7.1583194196555	7.23041069505845	6.74404531971601	7.56273646867589	0.818691148959887	6.79146672781155	3.59942602928755	-0.0868678033205068	0	-0.217849968311606	0.874773461115519	0.735862963320496
Rv1339	Rv1339	5.36651444897675	10.0145707458687	0.650280567542935	8.25064469804627	8.24980091587032	7.9152451553842	8.62527771057408	0.710032555189882	6.79255305628549	4.26474423481812	-0.431120908241065	0	-0.254246658783972	0.904527226326907	0.699466272848129
Rv1340	Rv1340	3.66667998067579	9.72419131082082	0.554265671085051	8.21952004748068	8.26916477956967	7.99258116924237	8.55118347314382	0.55860230390145	6.79333037763025	10.3121548203174	-1.58262867532101	0	-0.348795543269083	0.903061214354134	0.604917388363019
Rv1341	Rv1341	4.03813039991171	8.40269061250124	0.587103532009494	7.05487110761939	7.16038144810891	6.87063270364711	7.40929440412296	0.538661700475846	6.79208308402977	5.9610176193614	-1.411475156575	0	-0.288081654215493	0.875185186224987	0.665631277416608
Rv1342c	Rv1342c	4.56132602404473	10.2726431042074	0.837794649404902	6.89614146063962	6.88874068968449	6.42222058665062	7.24853166131481	0.82631107466419	6.78849157485734	5.20976089332718	0.806204532588524	0	-0.0396174489524208	0.877412098357322	0.914095482679681
Rv1343c	Rv1343c	4.15215411508452	10.3764932722221	0.938152121678462	6.74617059531074	6.55277185050972	6.11908270828527	7.18139685373096	1.06231414544568	6.7863941344884	4.47977550506009	1.04689320710284	0	0.0563218860391328	0.881830235639329	1.01003481767123
Rv1344	Rv1344	0	11.334294834881	1.24930560749737	6.28495478315428	6.06155859039785	5.57500092400694	6.93779423178062	1.36279330777368	6.77577072865997	4.53437003178989	0.481083759382881	0.00111856823266219	0.343114017963994	0.906191589533371	1.2968269495961
Rv1345	Rv1345	4.27341014501361	9.82840108564046	0.717770308208926	6.90903823545025	6.83285908592328	6.52125879682639	7.24519071313259	0.723931916306205	6.79037754829959	5.1318607206757	0.586637992632933	0	-0.159375344043911	0.877145652252837	0.794337587588191
Rv1346	Rv1346	5.13059172100335	10.0567597638403	0.682249017106373	6.90247878870663	6.75760331638291	6.51277634435426	7.12426289759174	0.611486553237484	6.79100451203513	6.16288254756875	1.3721499325807	0	-0.195030081425178	0.877279098531551	0.758682850206924
Rv1347c	Rv1347c	0	10.2203665268093	1.11358028968752	5.54691776996305	5.56029972384231	4.74480657988177	6.22918218493535	1.48437560505359	6.77508624881194	4.00645499141366	0.224936500096277	0.00111856823266219	0.143293476646137	0.970286813041388	1.09700640827824
Rv1348	Rv1348	3.12741110564774	9.76653426844428	1.03923702376961	5.62687793092339	5.36350918306356	4.95163750391666	6.15126944463984	1.19963194072318	6.77937973443806	4.03211701007133	0.986737459242874	0	0.0767590604304624	0.962477963339146	1.03047199206256
Rv1349	Rv1349	1.98377129295805	9.43482162016842	1.02690147922212	5.14331933489265	4.92167332944378	4.56662192300869	5.61310912051988	1.04648719751119	6.77629598469831	4.40255597807249	0.772748422422548	0	0.00723782745615087	1.01966365176597	0.960950759088252
Rv1350	Rv1350	3.50644941772063	7.20619973828616	0.629876946928365	5.61431138259564	5.60247717445675	5.22529961822795	6.00802267666418	0.78272305843623	6.78936324919855	2.99594793532531	-0.061556818220488	0	-0.333762691414643	0.963639638343007	0.619950240217459
Rv1351	Rv1351	2.8347958119479	9.92927256294851	0.774838229870916	6.48077939904865	6.39008512557916	6.01637615634611	6.89168680961279	0.875310653266684	6.78861609995206	5.12700140151427	0.485956934662531	0	-0.119178157328842	0.894016387199759	0.834534774303259
Rv1352	Rv1352	4.88075683149391	11.0288245080386	0.722031645416445	8.33421705159142	8.30066261821187	7.95809293941684	8.64738079353182	0.68928785411498	6.79196237495756	5.43660290585251	0.29188894803358	0	-0.186497141723938	0.908528787140383	0.767215789908164
Rv1353c	Rv1353c	0	6.70289340632234	1.18534451303638	4.28174856406544	4.06981596099154	3.55052581340378	5.04887629237665	1.49835047897287	6.75241454742903	3.69109455055225	-0.121474201886383	0.0111856823266219	0.0612277467144138	1.12411676632197	1.01494067834652
Rv1354c	Rv1354c	0	6.86688632094233	1.0773697403503	4.35721799309	4.15900545938737	3.75287980786891	5.30965939888109	1.55677959101218	6.76015663614845	4.41164702728459	-0.430913310455302	0.0100671140939597	-0.0377349775669225	1.11510471791722	0.915977954065179
Rv1355c	Rv1355c	0	7.42036662506799	0.893612719493077	4.23000663966078	4.20219191495826	3.73535849415669	4.83088775394584	1.09552925978914	6.76847876911596	6.8993990110165	-0.821055622344677	0.0100671140939597	-0.236700376535217	1.13031309602829	0.717012555096884
Rv1356c	Rv1356c	0	7.92292203669043	1.59131277235229	3.81793827672588	3.47048321256687	2.5906856073517	5.34449741039913	2.75381180304743	6.70357347083852	2.21864862163984	0.25540967489201	0.0123042505592841	0.411199177625644	1.18011359472664	1.36491210925775
Rv1358	Rv1358	0	6.618547181647	0.857268466881292	3.1129042052903	2.99220722405218	2.56553363223549	3.64893519406937	1.08340156183388	6.75853263915605	5.30188421041252	0.862815820709663	0.00111856823266219	-0.409390815960007	1.2666592828413	0.544322115672095
Rv1359	Rv1359	0	7.50491200333504	1.29715817679026	4.47381142018292	4.16243344369816	3.62968343042074	5.55465361715012	1.92497018672938	6.75165097536952	3.00583158821745	0.269188736570169	0.00559284116331096	0.195913035877809	1.10124514091245	1.14962596750991
Rv1360	Rv1360	4.26751476014703	10.5730753563485	0.950576140858126	7.68085574812509	7.84043378308643	7.16702302901894	8.30132454632524	1.1343015173063	6.78768539158861	4.32092046994427	-0.849873600513502	0	0.0673555830164906	0.883220557841636	1.02106851464859
Rv1361c	Rv1361c	3.81599160137942	10.860265531232	1.24745599280538	6.88751471178268	6.75055249512173	6.02872201725194	7.60215737992902	1.57343536267708	6.77946674864167	3.06771144582825	0.406905502616055	0	0.369856335492598	0.877599657312779	1.3235692671247
Rv1362c	Rv1362c	2.68837082513852	8.90686397224681	0.742683566087548	6.5605160507221	6.54888609236857	6.17205848826639	6.91454330630925	0.742484818042861	6.78922737666905	5.49334807992156	0.0310319187591775	0	-0.147178273386234	0.889861839473781	0.806534658245868
Rv1363c	Rv1363c	3.88566346699213	11.6519247369115	0.65803573730829	7.00113399115832	6.93158303433519	6.55881661607495	7.43166465523045	0.872848039155505	6.79132428043466	6.44992093160443	0.499280410502753	0	-0.217661714768083	0.875697452076373	0.736051216864018
Rv1364c	Rv1364c	5.13486954041604	8.95653632071786	0.561899256524622	6.46832456074505	6.43730893843569	6.11093936101252	6.67086541649837	0.559926055485851	6.79203996092646	6.0016028638089	1.17428861872934	0	-0.332806559283703	0.894705815808325	0.620906372348399
Rv1365c	Rv1365c	0	9.12365728774415	1.07318867151007	6.52718102927981	6.67183924197077	5.78124823365351	7.21044929157614	1.42920105792264	6.78130685415287	4.04574949265106	-0.4799522744442	0.00111856823266219	0.181643872428996	0.891544799081078	1.1353568040611
Rv1366	Rv1366	0	7.59297924855914	0.674154796396097	5.147135280569	5.21511373035875	4.85005367665506	5.50760286732891	0.657549190673847	6.78620247671352	8.83388435589046	-1.08801405947144	0.00111856823266219	-0.345005139827419	1.01915993622352	0.608707791804683
Rv1366A	Rv1366A	4.84134049746597	10.8757806211465	0.626286635176484	7.02944916528663	6.9602715169963	6.64489681123505	7.33659614206273	0.691699330827682	6.79179621592384	6.24772781351745	0.721933083539304	0	-0.249112809982991	0.875399445159475	0.70460012164911
Rv1367c	Rv1367c	3.34435466760566	7.4535350165426	0.610988456597087	6.03593646187914	6.07929458031804	5.71251393033389	6.46239770212565	0.749883771791757	6.79042786291944	3.98021896910727	-0.694997765173573	0	-0.31465658862291	0.925645045219997	0.639056343009192
Rv1368	Rv1368	5.32001024937764	9.92468332474055	0.729087101719929	7.63176406009284	7.60551270390992	7.17472357525257	8.03576710503917	0.861043529786595	6.79115464740143	3.43067579609575	0.211438189562075	0	-0.152732583443703	0.881819685163632	0.800980348188398
Rv1371	Rv1371	0	6.74082138401725	1.09588846450067	1.95264888009701	1.78859974432055	1.32467610853552	2.27295039838048	0.948274289844957	6.64791521074745	7.4232871012918	1.68344044402852	0.0313199105145414	-0.31403925492158	1.40992771942225	0.639673676710521
Rv1372	Rv1372	1.34761270792381	8.09273249876919	0.870625892161415	4.90563266332682	4.9462189026587	4.39038004217574	5.45247532031053	1.06209527813479	6.77944478003313	3.64009576962498	-0.199485031507111	0	-0.179737984262874	1.05036387642429	0.773974947369227
Rv1373	Rv1373	2.83286608799137	8.03915937141737	0.762087942276304	5.74845324000802	5.78414596194929	5.38700043794324	6.11447346444336	0.727473026500118	6.78671013661068	3.90147599170749	-0.274956606239107	0	-0.189226299114301	0.951314241390605	0.7644866325178
Rv1374c	Rv1374c	0	9.27484408339445	1.68131905852365	4.83571881177147	4.32259898806314	3.65338062679743	5.97466939278963	2.3212887659922	6.73332843677341	3.09982518921897	0.533012510131491	0.0100671140939597	0.622553046501883	1.05876601202177	1.57626597813398
Rv1375	Rv1375	4.25179540268999	12.5115407423772	1.04176776815714	7.1995269963522	6.96159494700172	6.59781824941021	7.49758341814502	0.899765168734808	6.78591700020354	7.31151637159653	1.74233906313552	0	0.166981579383982	0.874786188773155	1.12069451101608
Rv1376	Rv1376	4.30189337413215	9.09084131429261	0.617431992693619	5.81690514535591	5.80408408175482	5.39771111293482	6.09579513683334	0.698084023898525	6.79024591121562	6.61225532673391	1.13279822382588	0	-0.327614248389138	0.945046241082757	0.626098683242964
Rv1377c	Rv1377c	1.67151641496345	11.7176858987623	0.930562621036754	6.86333942355222	6.80072635118653	6.41023722391257	7.16689361030928	0.756656386396713	6.78660766867574	12.2618043305802	1.08035915536036	0	0.0523964664043822	0.878166154632371	1.00610939803648
Rv1378c	Rv1378c	3.55791251653225	13.4947414126552	1.5163429112205	6.56650134077553	6.39915432078832	5.51481456140853	7.23057390617993	1.7157593447714	6.77096571621105	6.34230024294204	1.4534225831649	0	0.626775185775122	0.889567725445374	1.58048811740722
Rv1379	Rv1379	2.8250888743799	10.2584854097802	0.847584904480385	7.52028907504469	7.51075049256019	7.10134239900138	8.02640679021683	0.925064391215448	6.78911695399995	5.80702265255601	-0.607865488775568	0	-0.0313386008537861	0.878923505334171	0.922374330778315
Rv1380	Rv1380	0	10.1542146153196	1.09922035813448	5.62691134085216	5.64161885304658	4.98831061832974	6.24140969648503	1.25309907815529	6.77561555987689	5.23983256426577	0.102353562379144	0.00223713646532438	0.13674545112261	0.962474907011865	1.09045838275471
Rv1381	Rv1381	2.80317724330111	10.3293650498072	1.11749333407012	6.10725336489666	6.07877159363084	5.40219038093467	6.74110794484955	1.33891756391488	6.77901479725031	3.68986776770983	0.349922921396116	0	0.197785612430436	0.919707721639681	1.15149854406254
Rv1382	Rv1382	1.9545539929438	9.82886045299914	1.00649763285444	5.65195599691006	5.67694375743732	5.09879685085603	6.14496546061803	1.04616860976199	6.7797463889925	4.7971451771338	0.293406337841349	0	0.0463169294433381	0.960180703411103	1.00002986107544
Rv1383	Rv1383	0	9.8494305859959	1.04544962055473	5.87815844677755	5.92479141099399	5.40941243255892	6.34411033074254	0.934697898183616	6.77909960459864	6.04286851285011	-0.00537181869653273	0.00111856823266219	0.10595729274769	0.939492327807038	1.05967022437979
Rv1384	Rv1384	2.22744004631482	9.18782651374301	0.967944818939083	6.27336029556118	6.25805833605419	5.75860265292474	6.86935361058557	1.11075095766083	6.78349189680176	4.31775950854499	-0.144441372742237	0	0.0609396305193307	0.907005188419752	1.01465256215143
Rv1385	Rv1385	0	8.43899952207239	1.1663407038285	5.38568407158791	5.48530723130084	4.87906706061053	6.0681926908467	1.18912563023617	6.76975620212246	4.25497850324655	-0.71462223718439	0.00111856823266219	0.177794920456537	0.988545783371966	1.13150785208864
Rv1386	Rv1386	3.65786436808172	11.39894346506	1.23750471594147	9.2850828126544	9.60273363816087	8.57396623287115	10.1530878641343	1.57912163126317	6.7861855641264	4.85732139926206	-1.2050408450466	0	0.284977125116569	0.952527590824905	1.23869005674867
Rv1387	Rv1387	5.32108009983742	12.9090747988462	1.15856533579455	9.75557096783205	9.93294005170071	9.18421254295059	10.5745322822839	1.39031973933335	6.78837054252543	3.81245680889096	-0.778559280024669	0	0.181713335892829	0.976851999901719	1.13542626752493
Rv1388	Rv1388	6.98762091482581	13.1708471195376	0.8458072452253	10.0220123181391	10.0346339848426	9.45993431791364	10.6805145312006	1.22058021328698	6.79211431633193	2.98365048330237	-0.210294519445909	0	-0.145627540021562	0.991434785246862	0.80808539161054
Rv1389	Rv1389	5.81835243754247	11.8668915372195	1.00241097653796	9.62666813373447	9.76929167832315	8.90440513724755	10.3726764427941	1.46827130554659	6.79021876633534	2.61904511210835	-0.23529504788183	0	0.0324174503859934	0.969993526151964	0.986130382018095
Rv1390	Rv1390	6.72500467405981	14.3736810981662	0.86408906859655	10.8132383850139	10.7512057128036	10.3313132249055	11.2540935525997	0.922780327694204	6.79251333597845	5.94603753602223	0.203917310157701	0	-0.173136007018286	1.03722507561484	0.780576924613815
Rv1391	Rv1391	7.25251296746726	12.632512109433	0.695568478872292	8.95024287087456	8.85054741945385	8.55872743261385	9.20015961941794	0.641432186804089	6.7928149439117	10.4381840836507	1.95126963793142	0	-0.240973304760859	0.936541783633151	0.712739626871242
Rv1392	Rv1392	6.3594477933782	12.7462318785069	0.76335995632559	9.33375047212485	9.28042717588933	8.89668950552695	9.73282136232664	0.836131856799696	6.79240640906895	6.39020374918743	0.695897293800938	0	-0.191588749310126	0.954948705635715	0.762124182321976
Rv1393c	Rv1393c	3.03967792820048	11.2252817354961	1.00881621443436	5.78409577993388	5.80793127319574	5.06730291575178	6.31787099895221	1.25056808320043	6.78075584056558	4.3946517946209	0.59990780174873	0	0.0607713388692513	0.94804487556511	1.01448427050135
Rv1394c	Rv1394c	3.61684762522255	11.165783917856	1.00613765742099	6.00227290839747	5.94000479715484	5.31600302727534	6.44376256733564	1.1277595400603	6.78229135910441	5.96336137472897	1.18852711511995	0	0.0776107332459112	0.928526924175076	1.03132366487801
Rv1395	Rv1395	1.78652513716615	9.98260247182555	1.11666118571826	5.05981923375781	4.94041095506677	4.37753736466993	5.50058877295437	1.12305140828445	6.77247603406763	5.88555299553187	1.12608383430033	0	0.0859980524539989	1.03066313326427	1.0397109840861
Rv1396c	Rv1396c	3.57807336925099	11.3801357334674	1.26595687511772	7.26041010059107	7.42280793163047	6.48707998804264	7.97691675871404	1.4898367706714	6.78020759999403	3.57023863088163	-0.0329029214217322	0	0.390998977579324	0.874957897538392	1.34471190921143
Rv1397c	Rv1397c	6.11405134943467	13.891896053583	1.15529620430732	10.5376022072323	10.5744003115846	9.88007080169106	11.3640475744764	1.48397677278535	6.7895744518637	3.69727207296822	-0.360282559587888	0	0.134361747705722	1.0209344566016	1.08807467933782
Rv1398c	Rv1398c	7.12690146182226	16.8965352559343	1.36669400247129	12.5627191044629	12.7089346110803	11.7731049565394	13.5213467243376	1.74824176779818	6.78958741082003	4.01981080852682	-0.716911018489117	0	0.224361587510162	1.14233241496113	1.17807451914226
Rv1399c	Rv1399c	2.48601380120067	9.47299324045586	0.565697808117508	5.74865110980864	5.81282828313743	5.52992264554032	6.08570754050177	0.55578489496145	6.790696713849	9.84687830967676	-0.569268686824309	0	-0.385598260058573	0.951296068176081	0.568114671573529
Rv1400c	Rv1400c	3.43160529661356	10.3621423316145	0.851186589858704	6.54299605189264	6.634105285659	6.1505619773787	6.9798902722893	0.829328294910601	6.78706114860414	4.86730474643224	-0.191249182566649	0	-0.0395502325578144	0.890736822416519	0.914162699074287
Rv1401	Rv1401	4.73576796751977	9.28345581868427	0.551561164542195	6.86990557150245	6.91123924407046	6.59760237030095	7.20710412636903	0.609501756068083	6.79241596183779	5.11099789981758	-0.596532500592959	0	-0.326445077471635	0.87800624201383	0.627267854160466
Rv1402	Rv1402	2.1888891014537	8.28297030719402	0.911315903046199	5.20025796222598	5.18798178073762	4.74449900458424	5.69693723173796	0.952438227153724	6.77988853451042	4.18733819344737	-0.123351102490983	0	-0.100846043346905	1.0121619463931	0.852866888285197
Rv1403c	Rv1403c	0	10.086808617945	1.49156868319597	4.82838415405517	4.91636912227482	3.80436536598546	5.55917019286025	1.75480482687479	6.74688287154193	3.83429164174715	0.454179337525073	0.00335570469798658	0.431947749061942	1.05962093413402	1.38566068069404
Rv1404	Rv1404	6.50899744510989	11.9318211955778	0.749174396181245	9.08609372952887	9.07580797836782	8.64891038942404	9.50314741230341	0.854237022879365	6.79231390259622	4.34781611823059	0.217262780233686	0	-0.193706699241782	0.942881095423027	0.760006232390319
Rv1405c	Rv1405c	2.27675177272103	12.9112945945731	1.92850889292271	6.33428940866186	6.09412063708761	5.23335511690564	7.07601820733506	1.84266309042942	6.75109578691422	3.94358177499479	0.849087759403823	0	1.0256601958117	0.902848697111004	1.9793731274438
Rv1406	Rv1406	2.1791619365384	11.174305862824	1.08360780619137	6.15913568341596	6.04245141222116	5.54898991015743	6.56491953629778	1.01592962614035	6.7806140859118	5.81055555891115	0.87205817292248	0	0.168053827714155	0.915553978477217	1.12176675934626
Rv1407	Rv1407	0.851112571755919	9.54174662083366	1.09751884031632	5.60541773474518	5.62345856392481	5.02495715397997	6.22587120802759	1.20091405404762	6.77523281533755	5.16421994215607	-0.325421355101243	0	0.133041662215152	0.96447717810117	1.08675459384725
Rv1408	Rv1408	5.16043599373024	10.0108468445196	0.57217037392744	7.84877595932892	7.88128139238429	7.53340277812451	8.20000633833104	0.666603560206529	6.79301240671075	4.5280661730495	-0.428812033797392	0	-0.316054627970933	0.888225001898373	0.637658303661169
Rv1409	Rv1409	5.39937190386225	9.05628905084758	0.589823519195251	7.55185543087304	7.66961698008621	7.16116172986093	7.95292613669261	0.791764406831682	6.79260874125971	3.04902878394817	-0.508616496378944	0	-0.289869927385974	0.879693446581225	0.663843004246127
Rv1410c	Rv1410c	6.42451712306813	11.2009001025013	0.58398979892244	9.33306654838097	9.39435020218512	9.11219854937847	9.59587669428194	0.483678144903468	6.79369288986457	7.14341199450236	-1.1562509922157	0	-0.37092472065336	0.9549145195758	0.582788210978742
Rv1411c	Rv1411c	6.26521094722572	11.6518954362346	0.70628272327442	9.39153638706862	9.40105738916293	9.04334422930365	9.74143259244522	0.69808836314157	6.79282807323334	5.6902886185932	-0.511069186219392	0	-0.251570860576007	0.957853583850427	0.702142071056095
Rv1412	Rv1412	4.18068470162533	8.55760966530632	0.536014949666041	6.50891027394262	6.4779162328178	6.21854431717285	6.7459212042928	0.527376887119946	6.79234575003775	5.70395665980479	0.5215912091321	0	-0.35648494532944	0.892499894995481	0.597227986302662
Rv1413	Rv1413	2.29951133410314	7.54752730856333	0.691084878625872	6.05267957783326	6.09219601936154	5.68393970482698	6.51182032186986	0.827880617042879	6.78888524986743	5.06389166364103	-0.868672776126088	0	-0.2331447357811	0.924229614406972	0.720568195851002
Rv1414	Rv1414	0	6.87344875388977	0.772297245465815	4.53246429100175	4.53476661785012	4.16132003837368	4.94149071816811	0.780170679794436	6.77929741132358	7.28893527851787	-0.649375015683134	0.00335570469798658	-0.322006272148576	1.09430351761439	0.631706659483526
Rv1415	Rv1415	6.81583763775724	10.164934193566	0.52342971701767	8.44353164294989	8.40745518778154	8.12245198141669	8.74760454667092	0.625152565254236	6.79378817518539	3.52225762461133	0.152957213181236	0	-0.3903712715336	0.91380098855127	0.563341660098502
Rv1416	Rv1416	4.94152921431835	9.62589049992098	0.62918919940088	8.18166004577201	8.28571037045744	7.85921205429587	8.5993770399775	0.740164985681631	6.79266006863184	4.6839571627634	-1.00752218503647	0	-0.272115408219123	0.901304607620003	0.681597523412978
Rv1417	Rv1417	3.46086905737912	8.37452886232989	0.740383072895975	6.93887897361246	7.04017924525384	6.46308553570032	7.48264151156713	1.01955597586682	6.78978584361089	4.56251987397701	-0.851459943236876	0	-0.136208288570856	0.876591361466831	0.817504643061245
Rv1418	Rv1418	4.99199281788421	8.58215259923478	0.551850467256625	7.3320576327509	7.4347159818184	7.00818702994644	7.72178258420121	0.713595554254772	6.79280582084487	3.71015060797466	-0.840525628059866	0	-0.323686825899106	0.875537293155731	0.630026105732996
Rv1419	Rv1419	5.47166193217508	10.9350083450745	0.625823943752083	8.618686663855	8.60435991791473	8.26807350194993	8.98932643021664	0.721252928266708	6.79304621508795	4.73426560621369	-0.224569934404226	0	-0.296105684062928	0.921929627815011	0.657607247569174
Rv1420	Rv1420	5.52016881310297	8.99559621322713	0.422387045328531	7.12361219620107	7.09637941299766	6.87688485504579	7.33027432564332	0.453389470597525	6.7939571323321	4.71753031499057	0.346436674250479	0	-0.452448631036167	0.874835676364698	0.501264300595934
Rv1421	Rv1421	5.44139798586719	8.45897943896127	0.453361270046672	7.09531922390342	7.13322409495985	6.87594421795528	7.35116474781245	0.475220529857168	6.79363880875785	4.25776269890055	-0.499207088699729	0	-0.421579780636636	0.874941050683309	0.532133150995465
Rv1422	Rv1422	2.37172424930895	8.30148058419187	0.625395085895554	6.96269636519033	7.03676597950064	6.72771101818025	7.3582301542696	0.63051913608935	6.79132269219505	12.0976873758305	-2.12678812622529	0	-0.250813780660651	0.876208866556205	0.702899150971451
Rv1423	Rv1423	4.81801214442838	8.59203942080429	0.478736983849104	6.94840025615548	6.96662978164224	6.6776678542724	7.2736116787554	0.595943824482997	6.79328595318431	4.83161837494056	-0.712834869799658	0	-0.397695242938757	0.876432226787861	0.556017688693344
Rv1424c	Rv1424c	1.81161415354519	7.93630499235541	0.793034534975206	5.98735736305728	6.06304181654021	5.51863457348379	6.5562614319096	1.03762685842582	6.78647484236128	4.74784566523578	-0.778038019663262	0	-0.136783620501463	0.929818155476669	0.816929311130638
Rv1425	Rv1425	3.91677749561183	9.3562278559253	0.699852511466945	6.8012867586893	6.76941249908056	6.36436919673029	7.262029109462	0.897659912731708	6.79037163256421	3.88064614805875	-0.0427461084796527	0	-0.180058135884519	0.879910647351464	0.773654795747583
Rv1426c	Rv1426c	1.67323971595178	7.45608339429618	0.801736555848233	5.85962829091313	5.93273207738416	5.43373922246235	6.38834189694301	0.95460267448066	6.78585789506966	4.70611960969653	-0.721239060313958	0	-0.139428504632872	0.941165060481105	0.814284426999229
Rv1427c	Rv1427c	2.45701504540023	7.66216568330366	0.747575839631858	6.06197819312956	6.12086623733421	5.71945042636551	6.47985180071716	0.760401374351655	6.78769724852221	5.21964517340693	-0.906682498796012	0	-0.175873148722624	0.923448988354483	0.777839782909477
Rv1428c	Rv1428c	0	9.69090695196604	0.771872828041056	6.70954561675073	6.70380501184122	6.29510906312651	7.26422012713645	0.969111064009944	6.78842291417536	10.3350468398824	-0.93530185317333	0.00111856823266219	-0.111368722515332	0.883241550556388	0.84234420911677
Rv1429	Rv1429	3.32563705890702	7.71176641322165	0.696983633352041	5.02837562320196	4.9314831016341	4.54199968682376	5.44563222201932	0.903632535195559	6.78634435375838	3.95757509708524	0.767897758799196	0	-0.337786239217168	1.03476987256921	0.615926692414934
Rv1430	Rv1430	1.57870193844578	7.92506881477036	0.851926957712068	5.35919899175597	5.3665280267723	4.77836667743465	5.9498074758347	1.17144079840005	6.78271201145921	3.39902631540976	-0.233527376030719	0	-0.139864861732378	0.991791819444446	0.813848069899724
Rv1431	Rv1431	2.47381944655752	8.05851427593179	0.587741672326224	5.38516228409686	5.30111428039966	5.03355738808844	5.70640805710904	0.672850669020595	6.78984896458375	5.94020860409717	0.737802611113314	0	-0.400867512287461	0.988609184613685	0.55284541934464
Rv1432	Rv1432	1.10875615573823	7.43567673517761	0.792326086008707	4.20211162055566	4.14425872161804	3.75432009856961	4.61191490721812	0.857594808648505	6.77779946915427	5.45849737190079	0.397351107118571	0	-0.341333326560551	1.13365941256926	0.612379605071551
Rv1433	Rv1433	3.65306856040695	9.69224458076086	1.10803136092452	6.43438622508305	6.50898970267179	5.58554566575262	7.38610306660439	1.80055740085178	6.78054140405399	2.30408784074984	-0.202012013759763	0	0.211390001837953	0.89664135908657	1.16510293347005
Rv1435c	Rv1435c	3.77208889601994	13.5409982286142	1.32768197881363	8.71799171573217	8.74728767903533	7.94197718931334	9.5052133307219	1.56323614140856	6.78389732427939	3.50919828352565	-0.0946732036291074	0	0.401478527535296	0.926203451278335	1.3551914591674
Rv1436	Rv1436	4.84760506097855	11.1952080154724	0.807895640218423	9.24258251875351	9.34582563682996	8.86288511203804	9.77587657233347	0.91299146029543	6.7917474235732	5.46953226200877	-0.992536166555753	0	-0.142537071490455	0.950432711708878	0.811175860141647
Rv1437	Rv1437	3.74442670352255	9.77579033853207	0.852854656950926	8.29643081937951	8.49052196622494	7.97299230199211	8.89880611052478	0.925813808532669	6.79011940998144	5.27222353845141	-1.36247503486694	0	-0.0538560735532737	0.9067107305042	0.899856858078828
Rv1438	Rv1438	3.92358720269923	10.0624495722886	0.923425288753774	8.19399033662586	8.42439689163006	7.92425418801498	8.83546360564473	0.911209417629743	6.78887519997008	5.80550102565075	-1.62684952067472	0	0.0215521970295172	0.901873091724257	0.975265128661619
Rv1439c	Rv1439c	0	9.10972358407355	0.975683927877572	5.91198983660099	5.90312692465967	5.23820516023221	6.60725723062488	1.36905207039267	6.78132828653266	4.34463461960748	-0.278796176867291	0.00111856823266219	0.0392252599651123	0.936458667912459	0.992938191597214
Rv1440	Rv1440	5.47710762229173	11.8499259899402	0.764420978234781	8.80340971617148	8.82885232028872	8.40489142374741	9.18619056413028	0.781299140382874	6.79190579304173	5.61484178994376	-0.0573335646052257	0	-0.165508819065573	0.929929797300354	0.788204112566528
Rv1441c	Rv1441c	1.6823786946571	8.87860258369219	1.13241320028464	5.11984309619131	5.08697441419176	4.44104875462497	5.74370555814779	1.30265680352282	6.7707792923562	3.70616282345891	0.164266326399017	0	0.109650465209651	1.02276273507499	1.06336339684175
Rv1442	Rv1442	5.5652901451638	9.27930895178144	0.557822026690371	7.1549417652444	7.06347037496332	6.8044986870689	7.42094307100435	0.616444383935447	6.79272286232939	4.15586637550753	0.820231283693178	0	-0.316954424821699	0.87477645151207	0.636758506810403
Rv1443c	Rv1443c	0	9.51627489198968	0.719105341959983	7.31284731817563	7.34785246052488	7.08031713679562	7.63356681117952	0.553249674383904	6.78998510652169	21.6760649219696	-2.58901207031466	0.00111856823266219	-0.156231777792102	0.875337119752084	0.79748115384
Rv1444c	Rv1444c	2.95003951314213	9.38249234876694	0.649141783631094	7.30002385251331	7.34204557110799	6.99282731721429	7.68442363097622	0.691596313761923	6.79161791321702	6.42728402852023	-0.818647859048555	0	-0.226079491950661	0.875221275581755	0.727633439681441
Rv1445c	Rv1445c	2.01900157152861	8.58129780085962	0.8003445182779	6.80540584297706	6.94750978208348	6.52747354709235	7.26337188289098	0.735898335798628	6.7881112614005	8.72814479369267	-1.78206767150413	0	-0.0794368158180049	0.879781334095905	0.874276115814097
Rv1446c	Rv1446c	2.11421250708045	9.33162575482336	0.825680262285832	7.06491387193856	7.21830989074475	6.7396920965854	7.51872085570918	0.779028759123779	6.78822246192837	9.21222078855973	-1.71467919018031	0	-0.0494335278656923	0.875113790151524	0.904279403766409
Rv1447c	Rv1447c	3.11181872327943	10.0201709761344	0.775724919536784	7.76838881916168	7.80635026501979	7.47716497695075	8.18762985345581	0.710464876505062	6.79036586665305	9.74900258444791	-1.50549662640168	0	-0.110092360404053	0.885817279940837	0.843620571228048
Rv1448c	Rv1448c	4.22504011571082	10.4937605688867	0.745258033974854	8.2369484473351	8.23356445601176	7.94002634659377	8.58194734537285	0.641920998779079	6.79154691282456	6.2070349047958	-0.248876730026581	0	-0.15862193964341	0.903879973618264	0.795090991988692
Rv1449c	Rv1449c	6.52026117275805	10.9184259198664	0.576739094632101	8.45697618968509	8.4886819801527	8.08508538201034	8.83086829225287	0.745782910242525	6.79339672576813	5.7638318164831	0.444674011915445	0	-0.337705704317367	0.914444798949468	0.616007227314735
Rv1450c	Rv1450c	0	7.53266750590139	1.25649430317936	2.66716996435205	2.48106425165994	1.8845099456119	3.28745017539445	1.40294022978255	6.68722767645626	4.94924904531147	1.04895147089029	0.00335570469798658	-0.065291212085562	1.32178551526493	0.88842171954654
Rv1451	Rv1451	4.49781870677781	10.3903689530323	0.52452401359967	8.24703335103447	8.30047986843498	8.02938073763404	8.52899052695752	0.499609789323475	6.79362446904135	9.79729145196159	-1.0506831783282	0	-0.379832244572766	0.904356258172437	0.573880687059335
Rv1452c	Rv1452c	0	7.47429323747754	1.14233836753953	2.57746656926797	2.52634255052862	1.80150322473312	3.19997315913848	1.39846993440536	6.69702107805163	5.96361185942476	1.01391017743277	0.00782997762863535	-0.190545386471527	1.33288375401105	0.763167545160574
Rv1453	Rv1453	0	7.59469832630744	1.06065322783892	4.97646117161447	4.97653297370145	4.15288500440998	5.9372474761922	1.78436247178221	6.77146794862744	2.92177943703657	-0.286980551017774	0.00223713646532438	0.0191857497939454	1.04146747804497	0.972898681426047
Rv1454c	Rv1454c	3.90761426416646	8.35962546383514	0.564823510382242	6.72743322166096	6.81903688795419	6.42980017001417	7.03643300530048	0.606632835286305	6.79208621690682	4.8860477849832	-0.766463287981755	0	-0.317718516290932	0.882542026673173	0.63599441534117
Rv1455	Rv1455	1.83058861389323	7.11984972886301	0.698121945001271	4.49793481012581	4.42675782044846	4.04802502337301	4.89041019782506	0.84238517445205	6.78383341517492	4.25018119165835	0.568374281323052	0	-0.400265630382029	1.0983875753833	0.553447301250073
Rv1456c	Rv1456c	2.15507799044448	7.82807236356818	0.874077669116582	5.77632055242529	5.95321544664413	5.14761546775823	6.3727712728068	1.22515580504858	6.78372224202636	3.29516961326997	-0.638421407694739	0	-0.074679548253669	0.948757217370251	0.879033383378433
Rv1457c	Rv1457c	3.00644907500027	7.56827170564267	0.634992866647767	6.43804382178467	6.55566372295186	6.16251526827467	6.87006861986498	0.707553351590317	6.79057941663148	5.71567728571284	-1.31963385168747	0	-0.261435858993313	0.89642872564108	0.692277072638788
Rv1458c	Rv1458c	4.55020346823034	8.20771388707603	0.510406218039742	6.99621262838499	7.06588622467772	6.72107068131423	7.33982393632114	0.618753255006908	6.7929760649124	4.7142628249661	-0.908870913794639	0	-0.365349685737908	0.87575590377765	0.588363245894194
Rv1459c	Rv1459c	4.99003244106902	8.07271540977485	0.457532648759074	6.63499832253783	6.61427334838728	6.39838222800036	6.89785938425386	0.499477156253499	6.79332414355125	3.53752410533121	2.84106504874804e-06	0	-0.428840062465767	0.886372711224842	0.524872869166334
Rv1460	Rv1460	3.67881709073991	12.995088498853	1.58189794090449	7.49831776800598	7.07202772968118	6.54896639448905	8.02337550818586	1.47440911369681	6.77483881394534	4.34225839655966	1.23838446908558	0	0.703482109220232	0.878415831684255	1.65719504085233
Rv1461	Rv1461	5.52323876047351	14.9120103805387	1.23223277317738	8.96384857578737	8.69007834906181	8.16539729373057	9.36763658289349	1.20223928916292	6.7868101993544	7.23216872663734	1.64792348395166	0	0.295065505458644	0.93716726771874	1.24877843709075
Rv1462	Rv1462	2.47409689980559	15.0336872454597	1.54122271787791	8.20296687808652	8.04593630662127	7.28675174957483	8.79399258349431	1.50724083391948	6.77863277907272	6.64312894603605	1.06181955043779	0	0.638933501781309	0.902289216096599	1.59264643341341
Rv1463	Rv1463	4.34709023337656	15.4272855848459	1.37592713201277	8.18031230530698	8.00923641557253	7.43613096990618	8.60242166423667	1.16629069433049	6.78248300399583	9.26213577707629	1.72073618271733	0	0.474684434027401	0.901242697985364	1.4283973656595
Rv1464	Rv1464	3.73997009109827	15.3815599053475	1.37005045541759	7.92943842587807	7.70622423409153	7.16933141602058	8.36199167110588	1.1926602550853	6.78196780691544	10.3460027089118	2.00702154351479	0	0.479177627528726	0.890872827888863	1.43289055916083
Rv1465	Rv1465	4.0945718729483	14.5189366176512	1.29928116452431	7.73321542161182	7.66043487486256	6.99875510021488	8.18905681823417	1.1903017180193	6.78230961010645	8.3070214816079	1.42942982983088	0	0.414516796502824	0.884764368021487	1.36822972813493
Rv1466	Rv1466	3.36800438146726	14.1424039803918	1.26338162062719	8.49044328249852	8.48623350445016	7.85417560880716	9.0084205743404	1.15424496553324	6.78459104066885	6.53374168071414	0.384600884620077	0	0.347344064581337	0.916037556045853	1.30105699621344
Rv1467c	Rv1467c	3.85123282181753	9.4391911667281	0.911788767483711	6.21560033645924	6.10889704230751	5.51740479854674	6.85839280929437	1.34098801074762	6.78510968628978	3.03215587407791	0.490814865907167	0	0.000572589734534112	0.911216177749177	0.954285521366636
Rv1468c	Rv1468c	1.55101247324678	10.6893669006273	1.24473849354106	6.45305175210192	6.41998786639424	5.82075362008304	7.08597626293862	1.26522264285558	6.7764390109085	4.65011312720772	-0.0399503122547632	0	0.349172010917523	0.895566482623535	1.30288494254962
Rv1469	Rv1469	2.92410058763144	8.09334244559202	0.955340496344991	5.63079654616153	5.63801506863676	5.06737687781493	6.28508866389374	1.21771178607881	6.7809895338213	2.79658510402362	-0.159462514146388	0	-0.00677891064370939	0.962119406988701	0.946934020988392
Rv1470	Rv1470	0	11.1137322556389	0.922102955992251	6.60737729928554	6.51037481027494	6.06132018834654	7.09517076669854	1.033850578352	6.7855332461242	8.02858634131595	0.174134331028915	0.00111856823266219	0.0344793214548587	0.887623634537393	0.98819225308696
Rv1471	Rv1471	4.31496389941726	13.309672975167	1.26591282425035	7.53157733086705	7.48254185131057	6.73222624079107	8.23196314686698	1.49973690607591	6.78180030427211	4.01254317970713	0.557375003558004	0	0.386719244290659	0.879193579959686	1.34043217592276
Rv1472	Rv1472	6.27936107434351	12.6788882635583	0.929070777133933	8.19242016884045	8.0446833617998	7.61290671069787	8.65855288489448	1.04564617419661	6.78948587225935	5.24931096940951	1.09187140749794	0	0.0272702814403051	0.901800495693628	0.980983213072407
Rv1473	Rv1473	5.00855852160644	11.4577969760612	0.856314389970308	7.2270593442992	7.04741577392938	6.71320931027569	7.47725028039225	0.764040970116563	6.78902150702605	6.31337213114304	1.49215221103827	0	-0.0185270890742691	0.874841479044577	0.935185842557832
Rv1473A	Rv1473A	2.55942009799396	10.4472077467119	0.888662506110003	6.82204541056158	6.82027519862963	6.30628591156437	7.30841133659697	1.00212542503259	6.78711421579366	5.11187595616809	0.0452816288431736	0	0.00938358151275021	0.879278924597253	0.963096513144852
Rv1474c	Rv1474c	2.78141209638991	8.67058406208205	0.81464125515938	6.54528565452401	6.63240345961497	6.18651542010651	7.05342392734301	0.866908507236501	6.78761376348402	4.51161179199547	-0.758933928094884	0	-0.0759800243342362	0.890621279493616	0.877732907297865
Rv1475c	Rv1475c	4.42652059102772	10.8748228766119	0.728432390732962	8.1363196479082	8.17836821236934	7.72813608406732	8.61853925311588	0.890403169048567	6.79161755375696	5.13365375431478	-0.448054112032253	0	-0.170816648322462	0.899249039055424	0.78289628330964
Rv1476	Rv1476	4.72918659908173	11.0384532081568	0.768635156270009	7.55496183453362	7.56741972342442	7.13003239436449	7.96769103496854	0.837658640604046	6.79051843112889	4.56974827038945	0.12966501163363	0	-0.11113645636829	0.879771612638299	0.842576475263812
Rv1477	Rv1477	3.82916585878455	10.5065708228489	1.06988867726471	8.2212603823095	8.50589658195759	7.56415537593098	8.99977806854973	1.43562269261875	6.78685313021269	3.26528399439478	-0.818434185692081	0	0.166745967481107	0.9031427097836	1.12045889911321
Rv1478	Rv1478	0	9.8210760700218	1.13590088772226	7.50977224680288	7.7470254394237	6.84891315783038	8.3445431380763	1.49562998024592	6.78309743729221	5.21870094797853	-1.11361588115892	0.00111856823266219	0.257223433998062	0.878677453724197	1.21093636563016
Rv1479	Rv1479	6.79987963061864	11.5065813340839	0.52030943477104	9.46158219544888	9.4771230701874	9.1984257488164	9.74537962688006	0.546953878063665	6.79416389993469	7.1614282729012	-0.918426329610586	0	-0.441108029805264	0.961417464576304	0.512604901826837
Rv1480	Rv1480	4.92791202329005	10.1769131829566	0.74825737497915	8.38402658267232	8.52671252991313	8.05290150129366	8.85983272998201	0.806931228688351	6.79156856702235	4.84440442000209	-1.09153470305363	0	-0.162677172771939	0.91093454775109	0.791035758860162
Rv1481	Rv1481	3.91486224758554	9.80756063558409	0.760541604128428	8.20405382627779	8.35575840968045	7.8755121771902	8.67480243520553	0.799290258015327	6.79113323413302	7.85223305800891	-1.63786154947985	0	-0.141798123492051	0.902339727620478	0.811914808140051
Rv1482c	Rv1482c	0	7.88257572512884	1.36920612069553	3.08410218616409	2.75734234710079	2.11957499260765	4.19967830766958	2.08010331506193	6.69062895646013	2.68344541918277	0.395530921281117	0.0201342281879195	0.0989892865013333	1.2702168341942	1.05270221813343
Rv1483	Rv1483	5.95933319034033	10.6057078487641	0.85871906919849	8.63761923746925	8.58122361282562	8.10539157024244	9.26334952706469	1.15795795682225	6.79069818005908	3.10283784962519	-0.269233546146186	0	-0.0640407954934642	0.922759864691954	0.889672136138637
Rv1484	Rv1484	5.532903243016	11.0482637741796	0.807335814430162	8.58971590240543	8.7136582018454	8.24474798734092	9.12822704365184	0.883479056310918	6.79112809782762	4.60926574498425	-0.949643747920977	0	-0.113300578410485	0.920636392840647	0.840412353221616
Rv1485	Rv1485	0	8.34565624696131	0.890796878625707	6.4541989471607	6.60145538090126	6.01228256086333	7.04295865238474	1.03067609152141	6.78515144933854	6.85357869544292	-1.19753712768666	0.00111856823266219	-0.00470436962034437	0.895501248246051	0.949008562011757
Rv1486c	Rv1486c	5.85986841055063	11.5974079124926	0.670234244123859	7.93522755448315	7.8792719467787	7.56580578181767	8.25792774046255	0.692121958644879	6.79219275763922	6.20845822356637	0.736133810917228	0	-0.220844198208831	0.89107844233269	0.73286873342327
Rv1487	Rv1487	3.10728028159481	12.1115933761995	0.731289121832865	7.92325978174336	7.88967546759891	7.46965127366349	8.29775487755803	0.828103603894537	6.79145732467039	9.54750619962031	0.514115316453566	0	-0.159366436209132	0.890655558041996	0.79434649542297
Rv1488	Rv1488	6.80906642317429	10.7869905342345	0.581884588378806	8.37701457301551	8.3159939955438	8.01733877614777	8.69847905154588	0.681140275398102	6.79332573554223	4.14582097169021	0.667716009478202	0	-0.328711190628933	0.910595779007738	0.625001741003169
Rv1489	Rv1489	5.26751057083831	10.2244848714736	0.723450060758604	8.24629764758937	8.25845504953768	7.81753641091221	8.7239786515443	0.906442240632098	6.79179738453235	3.9084366191271	-0.385119192384963	0	-0.180871393849039	0.904321454607643	0.772841537783063
Rv1489A	Rv1489A	5.16355750565535	11.0518493227111	0.837925636219151	7.82455162291106	7.85957115301595	7.28675982500455	8.34696040331735	1.0602005783128	6.78992681797226	3.25542894243515	-0.0711173420351607	0	-0.0495765387989622	0.887502175018113	0.904136392833139
Rv1490	Rv1490	0.763872704181494	7.79383991260885	0.884681920611746	5.19431228382839	5.09090258724501	4.55907821166074	5.90185680415576	1.34277859249502	6.78087107128652	3.11007562157863	-0.0643861156433889	0	-0.128261133164309	1.01294305377605	0.825451798467792
Rv1491c	Rv1491c	3.95908948746877	9.86631230975408	0.765364411133967	7.30348527727375	7.45755461884796	6.89445104680582	7.82378864644063	0.929337599634813	6.78999346265545	4.43851197819395	-0.913147031073212	0	-0.109886703168011	0.875251114301978	0.84382622846409
Rv1492	Rv1492	3.58362287514503	10.2280414125356	1.05105808265278	6.14995922226304	5.98540292186935	5.46314254668396	6.75321544390147	1.29007289721751	6.78155173648159	4.45929153958339	0.846881753232998	0	0.134780570047572	0.916277512605208	1.08849350167967
Rv1493	Rv1493	4.539267623449	9.67050566206499	0.693628221319501	6.23563352855032	6.11296568556862	5.82721147185767	6.53231420925867	0.705102737401003	6.78979232462733	7.61917291754444	1.50890647234332	0	-0.216099085215481	0.909727306534982	0.737613846416621
Rv1494	Rv1494	3.69110630386841	8.31058269633997	0.563195752252675	6.86836713803773	6.82521738738164	6.52339895317607	7.24033609090661	0.716937137730534	6.79232009603335	4.10889397417101	-0.11007482947531	0	-0.314847548051523	0.878043300304199	0.638865383580578
Rv1495	Rv1495	1.52835055648042	8.91484886376201	0.88436781474231	6.08473689358182	6.15226174971558	5.47714246403963	6.62658503071789	1.14944256667826	6.78487635894311	4.07543157184503	-0.16942525601786	0	-0.0371878038094046	0.921555618551714	0.916525127822697
Rv1496	Rv1496	4.80286794894524	8.16279168903602	0.493224152000066	6.19115724823793	6.17032196833122	5.88851457598664	6.4445056360302	0.555991060043564	6.79256699524822	4.37750911377997	0.533151796920148	0	-0.419844983451681	0.913069135451747	0.53386794818042
Rv1497	Rv1497	5.00068588955261	10.1587774457822	0.877918954437153	7.69450425044985	7.75849552648825	7.19142011253033	8.27250467064274	1.08108455811242	6.789087409277	3.01316140216559	-0.288856803508121	0	-0.00570010545924393	0.883619059896397	0.948012826172858
Rv1498A	Rv1498A	4.70757196214224	11.4084832176359	0.892217719512365	7.64131048439866	7.65182668063116	7.09681053720006	8.12775498888954	1.03094445168948	6.78890347433057	4.56025811757755	0.282051680780644	0	0.0101302191354928	0.882087500376872	0.963843150767594
Rv1498c	Rv1498c	4.56408498579594	12.3428727039073	0.749110573239071	7.59561032658926	7.5259154498809	7.15430287975421	7.92185283707223	0.767549957318018	6.79097104101117	8.50483235370723	1.13912887733604	0	-0.131719328381826	0.880829901620897	0.821993603250276
Rv1499	Rv1499	0	7.51631177418755	1.33555917762091	4.28940327440109	4.00726235988944	3.54039211274092	5.15589288609987	1.61550077335894	6.73976802131086	3.82699941136731	-0.033457825215852	0.0178970917225951	0.212357895441796	1.12320128217911	1.1660708270739
Rv1500	Rv1500	3.95813242374946	12.7109127911909	0.884750056923712	6.78609070230637	6.69394785799248	6.31508562605729	7.19370253575587	0.87861690969858	6.78742811220035	8.5514478136112	1.03390636499729	0	0.00434507966609521	0.880404977257616	0.958058011298197
Rv1501	Rv1501	3.75025498786106	13.2240567299056	0.969827650605681	7.07476366985778	6.93470197751277	6.50689090541467	7.61843213216981	1.11154122675514	6.786608430835	7.6244079659787	1.09205779646015	0	0.0947768520134536	0.875050798592227	1.04848978364556
Rv1502	Rv1502	3.9875471155117	12.1937357374509	1.10404576224535	7.56172720024662	7.47380070583443	6.9677270042527	8.10600148325428	1.13827447900158	6.78509055460052	4.44416356590093	0.374522104504497	0	0.22410251241556	0.879943249829795	1.17781544404766
Rv1503c	Rv1503c	1.36671805057837	10.1205455966469	1.04309093975876	5.72391608652027	5.72503502729802	5.13352512994816	6.33586092214162	1.20233579219346	6.77869731435986	4.09216007554972	0.00322017951096102	0	0.0895218913247526	0.95356904843401	1.04323482295685
Rv1505c	Rv1505c	1.62983520983385	12.697664347267	1.22214360398784	6.14738923203004	6.18020353651648	5.51696574647355	6.86410591063611	1.34714016416256	6.77545438641825	5.6326345057882	0.159803794635509	0	0.305662570967739	0.9164810330201	1.25937550259984
Rv1506c	Rv1506c	2.88333176962693	10.7468915046191	0.987146568129158	6.5788154917952	6.65957785647882	6.04446959300842	7.11505572546852	1.0705861324601	6.78426670766766	4.47627476433449	0.00628402335045873	0	0.0981763169110156	0.888970251218143	1.05188924854312
Rv1507A	Rv1507A	0	9.24286669482205	2.00459531551835	4.57577539238529	4.05031632611391	3.17056357826086	6.35042036626026	3.1798567879994	6.69520213644274	2.23431192352282	0.371729724450008	0.0134228187919463	0.915404047717105	1.08919126780125	1.86911697934921
Rv1507c	Rv1507c	3.60638054418121	13.5247875189014	1.05274210538281	7.43729834454435	7.44695061627232	6.97614617568819	7.88545617964022	0.909310003952029	6.78569484122714	7.25529044472143	0.467770698168276	0	0.175596779911738	0.877145325471071	1.12930971154384
Rv1508A	Rv1508A	2.32103137901472	10.3680565476121	0.84843962725022	6.06703316931301	5.96006190354549	5.53044554633918	6.60984459204098	1.07939904570181	6.78604712936674	5.58492368964804	0.600073428321213	0	-0.0745866780907911	0.923026305341011	0.87912625354131
Rv1508c	Rv1508c	3.72782740774092	9.68734688050851	0.819379747965901	7.10714645982355	7.21639578632109	6.76504019030617	7.5425810218221	0.777540831515928	6.78869669469034	5.92000714849979	-1.03275432324647	0	-0.0555109965770031	0.874890744542904	0.898201935055098
Rv1509	Rv1509	3.10076159532577	10.2694865730651	0.779982740490803	6.05504673490911	5.98200049574073	5.6383638072878	6.37625628271485	0.737892475427051	6.78760477052376	6.30250420840041	0.880449450327284	0	-0.144047772257933	0.924030512748736	0.809665159374169
Rv1510	Rv1510	2.79745691962984	8.44060684725331	0.620828823948302	5.53465096072815	5.52435190336317	5.24252539254049	5.91554268197083	0.673017289430345	6.78936911351877	6.25304207134632	0.124447492840221	0	-0.350738504373745	0.971567328322048	0.602974427258356
Rv1511	Rv1511	4.94167461783981	9.34721891574099	0.508245683684597	7.75998601925575	7.79882699622608	7.54678513288087	8.04187701798478	0.495091885103909	6.79351110455614	5.92826018729521	-0.896935985625336	0	-0.377319450953218	0.885565134637814	0.576393480678884
Rv1512	Rv1512	4.3577830539063	8.35550177930227	0.572881916861102	7.16542991144661	7.26045527490991	6.98535496745036	7.51778309354466	0.532428126094301	6.79234512117326	7.10902278734855	-1.63408413856147	0	-0.301887319284567	0.874769236145669	0.651825612347535
Rv1513	Rv1513	2.80204518650494	10.0783601517763	0.854425466278744	7.06749283896071	7.15140287101232	6.80634983515382	7.42109680895202	0.614746973798193	6.78809089427662	7.08690903633438	-0.559993909711832	0	-0.020671164574667	0.875096630853411	0.933041767057435
Rv1514c	Rv1514c	0	8.04106962013745	1.26403130231807	5.37780089600184	5.52791547153425	4.72817268631287	6.21748251285778	1.48930982654491	6.76236217001415	5.22463225880237	-0.99872876921105	0.00782997762863535	0.274525237359236	0.989506064958836	1.22823816899134
Rv1515c	Rv1515c	2.28384724673068	10.0329715642157	1.10755679235892	5.81840766164156	6.01092972085368	5.11139921801531	6.46736941961924	1.35597020160393	6.7770797515114	3.57088030217216	-0.0997802447894175	0	0.162647545861052	0.944909246497864	1.11636047749315
Rv1516c	Rv1516c	2.82370557496996	7.91013379149204	0.829795794879092	5.78616963794005	5.8815014591171	5.31760499537923	6.41770348563834	1.10009849025911	6.78504883462664	2.95955970238778	-0.538584472385982	0	-0.118059177780804	0.947854972659895	0.835653753851298
Rv1517	Rv1517	0	7.51924415755195	0.974574176859579	4.03756222973096	3.89541616160174	3.39552411554269	4.72475842866938	1.32923431312668	6.76493113918856	3.79130891222879	0.107998148843689	0.00335570469798658	-0.178902439783979	1.15347661664356	0.774810491848122
Rv1518	Rv1518	0	7.0104534343215	1.14824749330696	4.06902173723573	4.25362513940197	3.36971883413034	4.81146329434919	1.44174446021886	6.74921842565558	3.78376582959841	-0.620245886365181	0.00782997762863535	-0.0014304720911138	1.14967796539807	0.952282459540988
Rv1519	Rv1519	0	8.96051787697491	1.53930280603326	4.98958650053394	5.17966716908207	3.9319196865336	5.9201535743717	1.98823388783811	6.74078430290719	3.50920196178007	-0.345437609044807	0.0111856823266219	0.499516917964766	1.0397858880685	1.45322984959687
Rv1520	Rv1520	1.86046173501071	9.03285203283038	0.720611004960085	6.17355348771152	6.09784605093346	5.71108790396298	6.60440578606973	0.893317882106751	6.78886020657357	5.7404520483461	0.246216518724281	0	-0.193816346484884	0.914427351444969	0.759896585147218
Rv1521	Rv1521	5.42785004628318	11.3197909013437	0.727684053775483	8.32156874864213	8.3417074701612	8.00550997592406	8.68287932632855	0.677369350404488	6.79182032372993	5.27792012680278	-0.351757990787916	0	-0.180235055439638	0.907919109215122	0.773477876192463
Rv1522c	Rv1522c	4.17842907482515	10.5062773141462	0.559372193565412	6.2940398593072	6.34310161813609	6.00665136490372	6.57655464825212	0.569903283348395	6.79178342247113	11.1971544199524	0.62497906771451	0	-0.346189374625557	0.905561568190969	0.607523557006545
Rv1523	Rv1523	1.86732301118989	7.32816898864322	0.623718386142699	5.88668614874636	5.97273581926675	5.5138313670266	6.3093866012113	0.795555234184702	6.78984126869638	5.3378399242555	-0.908785281683981	0	-0.315006657550894	0.938725043693593	0.638706274081207
Rv1524	Rv1524	1.86577515673978	7.79382687997806	0.782609930865336	5.47394870962741	5.68605168964005	5.13774820538308	6.01442387660076	0.876675671217674	6.7844705633017	5.93133770528361	-1.49876794628996	0	-0.195579271486849	0.978189202352185	0.758133660145253
Rv1525	Rv1525	0	8.06365529181206	0.730706341759552	6.09038825769026	6.17378895508674	5.76394626689982	6.55188240336731	0.787936136467485	6.78766743104348	9.45688573412971	-1.35155764940306	0.00111856823266219	-0.190383049594717	0.921089391354269	0.763329882037384
Rv1526c	Rv1526c	1.17854683152375	6.8712499211654	0.765994879246454	4.87544798072649	4.93045914670368	4.46448946887045	5.41196665096165	0.947477182091194	6.78257478111458	4.47212587241169	-0.755725975610538	0	-0.288049566787134	1.05404444603359	0.665663364844968
Rv1527c	Rv1527c	3.9277921579947	8.18978563676625	0.641623404956245	5.48548347128558	5.41390370220746	5.06509382517688	5.87292192680103	0.807828101624146	6.78896689724162	3.87366072788756	0.56044204381543	0	-0.335272924584036	0.976896329540281	0.618440007048066
Rv1528c	Rv1528c	0	12.9724165221062	1.679314314626	4.50562196504676	4.35317672548899	3.64455196501521	5.17654241302956	1.53199044801435	6.72177956686047	4.79890409988756	0.573634106774923	0.0123042505592841	0.581836588865059	1.09747772576094	1.53554952049716
Rv1529	Rv1529	4.08090262184168	8.23650513807683	0.635446169705235	5.75100572059436	5.65202760478612	5.33073142988233	6.03622003668108	0.705488606798748	6.78976507138805	4.04913603078666	0.899288125928808	0	-0.315633656452365	0.951079826157601	0.638079275179736
Rv1530	Rv1530	3.13052787743668	7.60967434778733	0.565206903434567	4.86244536756346	4.81782778665679	4.56942828815408	5.11526034069115	0.545832052537067	6.78906452808153	5.64588684219327	0.708805890411695	0	-0.490399028718708	1.05560593215327	0.463313902913394
Rv1531	Rv1531	3.96625350958408	8.46226626530676	0.619640259789888	6.48710632980645	6.50512029063548	6.06025987623356	6.85544582016567	0.795185943932112	6.79114019972704	3.55771733096931	0.113954601841591	0	-0.274030156057121	0.89367041584701	0.67968277557498
Rv1532c	Rv1532c	3.59027649833425	8.57210165444769	0.844530073316601	6.21100370669631	6.30018927674164	5.69694828168217	6.67875627578801	0.981807994105841	6.78631934294697	3.04621036570193	-0.145570516794293	0	-0.0670315613053288	0.91156163462193	0.886681370326773
Rv1533	Rv1533	4.56650411988742	12.3066905977385	0.881388316143586	7.54252442037444	7.58394273296293	6.93521526726359	8.06480502018451	1.12958975292091	6.78889800467743	4.58782054912313	0.297475046738708	0	0.0019271612613101	0.879461154882276	0.955640092893412
Rv1534	Rv1534	1.41076631817583	10.8522783125396	0.835634944939206	7.02119956063934	7.09071822572205	6.60739695054599	7.53274666599222	0.925349715446222	6.78801330920825	9.18423518981818	-1.3506543407278	0	-0.0398447066139419	0.875479651553148	0.91386822501816
[truncated: 2,368 more rows]
