# Supplementary material for: Genetically encoded transcriptional plasticity underlies stress adaptation in Mycobacterium tuberculosis
Source: Nat Commun. 2024 Apr 10;15:3088. doi: 10.1038/s41467-024-47410-5 (PMC11006872; doi:10.1038/s41467-024-47410-5)
Supplement: Supplementary file 7 — Supplementary Data 4 [file 41467_2024_47410_MOESM7_ESM.xlsx]

## Sheet: High TP enrichment
Category	Raw Term	Term	Group	Count	%	PValue	Genes	List Total	Pop Hits	Pop Total	Fold Enrichment	Bonferroni	Benjamini	FDR
GOTERM_BP_DIRECT	GO:0001666~response to hypoxia	Response to hypoxia	Biological process	15	7.69231	4.41094e-08	RV3130C, RV2032, RV3133C, RV3134C, RV3841, RV2623, RV2005C, RV1955, RV2007C, RV2626C, RV2629, RV2031C, RV1737C, RV1736C, RV0440	99	52	2073	6.04021	6.30763e-06	6.26354e-06	6.17532e-06
GOTERM_BP_DIRECT	GO:0052572~response to host immune response	Response to host immune	Biological process	11	5.64103	3.47193e-05	RV2032, RV1462, RV2123, RV2031C, RV1169C, RV0467, RV2386C, RV2383C, RV2007C, RV2626C, RV1738	99	46	2073	5.00725	0.00495263	0.00246507	0.00243035
INTERPRO	IPR006015:Universal stress protein A	Universal stress protein A	Protein	6	3.07692	1.65501e-05	RV2624C, RV3134C, RV1996, RV2623, RV2005C, RV2028C	148	9	3353	15.1036	0.00442564	0.00427916	0.00423126
SMART	SM00418:HTH_ARSR	ArsR-type helix-turn-helix	Protein	5	2.5641	0.000720366	RV1994C, RV0081, RV2034, RV2642, RV0827C	27	11	606	10.202	0.0164378	0.0165684	0.0165684
GOTERM_BP_DIRECT	GO:0046688~response to copper ion	Response to copper ion	Biological process	5	2.5641	0.000493201	RV0847, RV0967, RV0186A, RV2642, RV0969	99	9	2073	11.633	0.0681143	0.0233448	0.023016
UP_KW_BIOLOGICAL_PROCESS	KW-0843~Virulence	Virulence	Biological process	20	10.2564	0.000719385	RV0980C, RV1195, RV3131, RV1196, RV0677C, RV1057, RV3841, RV2623, RV2159C, RV1169C, RV0079, RV0287, RV2450C, RV0440, RV3601C, RV0285, RV3270, RV3602C, RV3614C, RV3615C	79	162	1418	2.21597	0.0318652	0.0323723	0.0323723
UP_KW_MOLECULAR_FUNCTION	KW-0143~Chaperone	Chaperone	Molecular function	7	3.58974	0.00140563	RV3418C, RV0106, RV2031C, RV0289, RV0440, RV0384C, RV0351	85	30	1943	5.33373	0.0493777	0.0506028	0.0506028
* One-sided p values and FDR are provided

## Sheet: High TP gene list
Term	gene	symbol
Response to hypoxia	Rv2005c	Rv2005c
Response to hypoxia	Rv1736c	narX
Response to hypoxia	Rv0440	groEL2
Response to hypoxia	Rv2629	Rv2629
Response to hypoxia	Rv2007c	fdxA
Response to hypoxia	Rv3134c	Rv3134c
Response to hypoxia	Rv1737c	narK2
Response to hypoxia	Rv2623	TB31.7
Response to hypoxia	Rv3133c	devR
Response to hypoxia	Rv2031c	hspX
Response to hypoxia	Rv3130c	tgs1
Response to hypoxia	Rv2032	acg
Response to hypoxia	Rv1955	higB
Response to hypoxia	Rv2626c	hrp1
Response to hypoxia	Rv3841	bfrB
Response to host immune	Rv1462	Rv1462
Response to host immune	Rv2383c	mbtB
Response to host immune	Rv1738	Rv1738
Response to host immune	Rv1169c	lipX
Response to host immune	Rv0467	icl1
Response to host immune	Rv2626c	hrp1
Response to host immune	Rv2031c	hspX
Response to host immune	Rv2007c	fdxA
Response to host immune	Rv2123	PPE37
Response to host immune	Rv2386c	mbtI
Response to host immune	Rv2032	acg
Universal stress protein A	Rv2005c	Rv2005c
Universal stress protein A	Rv3134c	Rv3134c
Universal stress protein A	Rv1996	Rv1996
Universal stress protein A	Rv2028c	Rv2028c
Universal stress protein A	Rv2624c	Rv2624c
Universal stress protein A	Rv2623	TB31.7
ArsR-type helix-turn-helix	Rv1994c	cmtR
ArsR-type helix-turn-helix	Rv2642	Rv2642
ArsR-type helix-turn-helix	Rv2034	Rv2034
ArsR-type helix-turn-helix	Rv0827c	kmtR
ArsR-type helix-turn-helix	Rv0081	Rv0081
Response to copper ion	Rv0847	lpqS
Response to copper ion	Rv2642	Rv2642
Response to copper ion	Rv0969	ctpV
Response to copper ion	Rv0967	csoR
Response to copper ion	Rv0186A	mymT
Virulence	Rv0079	Rv0079
Virulence	Rv3615c	espC
Virulence	Rv1057	Rv1057
Virulence	Rv3841	bfrB
Virulence	Rv0285	PE5
Virulence	Rv0287	esxG
Virulence	Rv0440	groEL2
Virulence	Rv2450c	rpfE
Virulence	Rv1169c	lipX
Virulence	Rv1195	PE13
Virulence	Rv0980c	PE_PGRS18
Virulence	Rv3601c	panD
Virulence	Rv3602c	panC
Virulence	Rv0677c	mmpS5
Virulence	Rv3270	ctpC
Virulence	Rv1196	PPE18
Virulence	Rv2623	TB31.7
Virulence	Rv2159c	Rv2159c
Virulence	Rv3614c	espD
Virulence	Rv3131	Rv3131
Chaperone	Rv0351	grpE
Chaperone	Rv0384c	clpB
Chaperone	Rv0106	Rv0106
Chaperone	Rv0440	groEL2
Chaperone	Rv2031c	hspX
Chaperone	Rv3418c	groES
Chaperone	Rv0289	espG3
