# Supplementary material for: Genetically encoded transcriptional plasticity underlies stress adaptation in Mycobacterium tuberculosis
Source: Nat Commun. 2024 Apr 10;15:3088. doi: 10.1038/s41467-024-47410-5 (PMC11006872; doi:10.1038/s41467-024-47410-5)
Supplement: Supplementary file 8 — Supplementary Data 5 [file 41467_2024_47410_MOESM8_ESM.xlsx]

## Sheet: Features
gene	symbol	width	strand	AA_A	AA_C	AA_D	AA_E	AA_F	AA_G	AA_H	AA_I	AA_K	AA_L	AA_M	AA_N	AA_P	AA_Q	AA_R	AA_S	AA_T	AA_V	AA_W	AA_Y	basePercent_A	basePercent_C	basePercent_T	basePercent_G	basePercent_GC	basePercent_CT	T3s	C3s	A3s	G3s	CAI	CBI	Fop	Nc	GC3s	Gravy	Aromo	Mean.Pr.ω.1.	X..sites.Pr.ω.1..90.	Geometric.mean.ω	X2.5..quantile.geometric.mean.ω	X97.5..quantile.geometric.mean.ω	Geometric.mean.θ	X2.5..quantile.θ	X97.5..quantile.θ	Geometric.mean.κ
Rv0001	dnaA	1524	1	0.106509	0.00197239	0.0729783	0.0670611	0.0414201	0.0453649	0.0216963	0.061144	0.0335306	0.0907298	0.0157791	0.0414201	0.0532544	0.0394477	0.0808679	0.061144	0.0828402	0.0552268	0.00986193	0.0177515	0.230971	0.339895	0.17979	0.249344	0.589239	0.519685	0.1792	0.5755	0.1722	0.294	0.297	0.242	0.558	44.55	0.709	-0.381262	0.069034	0.314915	19	0.383412	0.145174	4.15175	0.0487255	0.0408891	0.0582671	3.10633
Rv0002	dnaN	1209	1	0.119403	0.00248756	0.0646766	0.0597015	0.0323383	0.0945274	0.00497512	0.0323383	0.0248756	0.126866	0.0149254	0.0223881	0.0671642	0.00995025	0.0646766	0.0671642	0.0721393	0.0995025	0.00497512	0.0149254	0.166253	0.264682	0.234078	0.334988	0.599669	0.498759	0.2528	0.323	0.1246	0.4537	0.22	0.132	0.477	46.66	0.665	0.159702	0.052239	0.308988	7	0.371822	0.155391	3.25631	0.0451044	0.0371441	0.0540674	3.67794
Rv0003	recF	1158	1	0.132468	0.00779221	0.0831169	0.0545455	0.0155844	0.0701299	0.0181818	0.0337662	0.0155844	0.12987	0.0103896	0.0155844	0.038961	0.0207792	0.119481	0.0545455	0.0363636	0.106494	0.012987	0.0233766	0.169257	0.240933	0.231434	0.358377	0.599309	0.472366	0.2632	0.2544	0.172	0.485	0.18	0.014	0.401	50.02	0.618	-0.047273	0.051948	0.291548	3	0.351381	0.16711	2.95474	0.0431001	0.0348406	0.0533179	3.16484
Rv0004	Rv0004	564	1	0.149733	0	0.0534759	0.0320856	0	0.117647	0.0160428	0.0374332	0.0374332	0.0641711	0.0213904	0.0160428	0.0588235	0.0427807	0.13369	0.0695187	0.0374332	0.0802139	0.026738	0.00534759	0.171986	0.283688	0.166667	0.37766	0.661348	0.450355	0.2166	0.3248	0.1491	0.4481	0.191	0.103	0.472	54.55	0.674	-0.49893	0.032086	0.341869	4	0.421286	0.155283	3.67709	0.0547257	0.0419927	0.0709659	3.21263
Rv0005	gyrB	2028	1	0.0962963	0.00296296	0.0711111	0.0755556	0.0325926	0.082963	0.0266667	0.0488889	0.0711111	0.0785185	0.0177778	0.0311111	0.0296296	0.0296296	0.0592593	0.0592593	0.0637037	0.0903704	0.0103704	0.0222222	0.224852	0.285503	0.173077	0.316568	0.602071	0.45858	0.1524	0.5279	0.1224	0.4538	0.318	0.219	0.549	40.71	0.776	-0.358963	0.065185	0.286748	16	0.344189	0.142988	3.17327	0.0457803	0.0390517	0.0535021	3.69358
Rv0006	gyrA	2517	1	0.0990453	0.00238663	0.0883055	0.0596659	0.0202864	0.0835322	0.0167064	0.0644391	0.0298329	0.0942721	0.0214797	0.0346062	0.0346062	0.0381862	0.0954654	0.0477327	0.0548926	0.0823389	0.00238663	0.0298329	0.199046	0.312674	0.162098	0.326182	0.638856	0.474772	0.1139	0.5415	0.0944	0.4809	0.314	0.332	0.606	37.21	0.825	-0.302506	0.052506	0.259961	11	0.311224	0.119805	2.55167	0.0630017	0.055406	0.0720011	3.33753
Rv0007	Rv0007	915	1	0.144737	0.00328947	0.0559211	0.0263158	0.0230263	0.121711	0.00986842	0.0427632	0.00986842	0.0855263	0.0164474	0.0361842	0.0986842	0.0263158	0.0789474	0.0888158	0.0493421	0.0592105	0.0131579	0.00986842	0.155191	0.338798	0.162842	0.343169	0.681967	0.501639	0.1552	0.4477	0.1024	0.4274	0.26	0.275	0.571	43.96	0.767	-0.130592	0.046053	0.283528	4	0.346687	0.13142	2.17893	0.07597	0.0619985	0.092417	2.98179
Rv0008c	Rv0008c	438	0	0.151724	0	0.0206897	0.0689655	0.0137931	0.0758621	0.0137931	0.0275862	0.00689655	0.110345	0.00689655	0.00689655	0.062069	0.062069	0.137931	0.0758621	0.0551724	0.0827586	0.00689655	0.0137931	0.148402	0.369863	0.143836	0.3379	0.707763	0.513699	0.1057	0.5041	0.1278	0.3953	0.18	0.129	0.476	38.82	0.79	-0.284138	0.034483	0.325931	0	0.40606	0.144712	2.56309	0.073696	0.0552252	0.09749	3.17869
Rv0009	ppiA	549	1	0.0934066	0.00549451	0.0659341	0.032967	0.0604396	0.120879	0.032967	0.0604396	0.0384615	0.043956	0.0164835	0.0494505	0.0659341	0.0384615	0.0384615	0.0549451	0.0989011	0.0604396	0	0.021978	0.204007	0.340619	0.17122	0.284153	0.624772	0.51184	0.1509	0.5723	0.0809	0.424	0.365	0.306	0.609	38.46	0.804	-0.302747	0.082418	0.0649945	0	0.279149	0.197914	0.559395	0.0824278	0.0412342	0.128873	2.84169
Rv0010c	Rv0010c	426	0	0.120567	0.0070922	0.0425532	0.0283688	0.0212766	0.120567	0.0070922	0.0780142	0.0070922	0.12766	0.0141844	0.0070922	0.035461	0.0283688	0.113475	0.0425532	0.0851064	0.070922	0.0283688	0.0141844	0.166667	0.29108	0.20892	0.333333	0.624413	0.5	0.1984	0.3889	0.1653	0.3727	0.207	0.156	0.489	55.55	0.667	0.279433	0.06383	0.350436	7	0.449464	0.127285	3.87607	0.0934439	0.0718872	0.119857	3.63804
Rv0011c	Rv0011c	282	0	0.0967742	0	0.0107527	0	0.0645161	0.0645161	0.0107527	0.0645161	0.0645161	0.11828	0.0752688	0.0322581	0.0537634	0.0322581	0.0322581	0.0752688	0.0537634	0.0860215	0.0537634	0.0107527	0.195035	0.27305	0.241135	0.29078	0.56383	0.514184	0.125	0.5139	0.1159	0.4286	0.216	0.121	0.469	41.4	0.79	0.632258	0.129032	0.232129	0	0.343489	0.178899	2.24791	0.0696263	0.0461328	0.117469	3.54637
Rv0012	Rv0012	789	1	0.148855	0.0152672	0.0610687	0.0343511	0.0152672	0.0687023	0.0267176	0.0419847	0.00763359	0.103053	0.0305344	0.0305344	0.0610687	0.0496183	0.0916031	0.0419847	0.0534351	0.0839695	0.00763359	0.0267176	0.171103	0.325729	0.181242	0.321926	0.647655	0.506971	0.1667	0.4474	0.1165	0.4513	0.234	0.228	0.54	46.59	0.754	-0.039695	0.049618	0.327903	4	0.399902	0.147512	2.77005	0.0553536	0.0439644	0.0698851	3.34519
Rv0013	trpG	699	1	0.103448	0.0172414	0.0431034	0.0431034	0.0344828	0.0948276	0.0517241	0.0431034	0.00862069	0.107759	0.00862069	0.0258621	0.0560345	0.0344828	0.0517241	0.0689655	0.0862069	0.0948276	0.012931	0.012931	0.178827	0.336195	0.181688	0.30329	0.639485	0.517883	0.1449	0.5024	0.1304	0.3966	0.277	0.248	0.555	46.16	0.762	0.127586	0.060345	0.248918	4	0.299525	0.141517	2.23056	0.0654468	0.0512797	0.0843517	2.55498
Rv0014c	pknB	1881	0	0.108626	0.00319489	0.0734824	0.043131	0.0239617	0.0814696	0.0191693	0.0527157	0.028754	0.0670927	0.0159744	0.0415335	0.071885	0.0383387	0.0607029	0.0638978	0.0734824	0.107029	0.00479233	0.0207668	0.204147	0.350877	0.163211	0.281765	0.632642	0.514088	0.1268	0.5846	0.1463	0.3283	0.292	0.265	0.568	41.84	0.768	-0.173163	0.049521	0.256703	7	0.30546	0.130036	2.61555	0.053081	0.0453724	0.0620139	4.0256
Rv0015c	pknA	1296	0	0.12993	0	0.0324826	0.0417633	0.0162413	0.0974478	0.0232019	0.0417633	0.025522	0.0765661	0.0232019	0.0301624	0.0951276	0.0348028	0.0904872	0.0649652	0.0719258	0.0765661	0.00928074	0.0185615	0.175926	0.345679	0.147377	0.331019	0.676698	0.493056	0.1367	0.4584	0.1123	0.4438	0.261	0.265	0.564	43.19	0.779	-0.270302	0.044084	0.00916937	0	0.21438	0.0351399	0.569322	0.0981162	0.0795513	0.119609	2.50924
Rv0016c	pbpA	1476	0	0.144603	0.00814664	0.0407332	0.0407332	0.0244399	0.089613	0.00814664	0.0448065	0.0224033	0.0916497	0.0162933	0.0346232	0.0794297	0.0509165	0.0651731	0.0590631	0.0794297	0.0672098	0.00610998	0.0264766	0.191057	0.345528	0.163957	0.299458	0.644986	0.509485	0.1415	0.4764	0.161	0.3918	0.279	0.248	0.558	45.92	0.738	-0.084725	0.057026	0.284545	6	0.340691	0.151175	2.977	0.0434796	0.0359558	0.0523008	3.65837
Rv0017c	rodA	1410	0	0.115139	0.00426439	0.0298507	0.0234542	0.0575693	0.0852878	0.0170576	0.0639659	0.0170576	0.166311	0.0149254	0.0191898	0.0533049	0.0319829	0.0575693	0.0490405	0.0724947	0.0831557	0.0149254	0.0234542	0.160993	0.331915	0.21773	0.289362	0.621277	0.549645	0.114	0.4703	0.1458	0.4322	0.272	0.24	0.534	42.58	0.771	0.677399	0.095949	0.306163	13	0.367219	0.152009	3.0587	0.0443491	0.0365041	0.0531473	3.03193
Rv0018c	pstP	1545	0	0.13035	0.00972763	0.0622568	0.0486381	0.0077821	0.0856031	0.0175097	0.0428016	0.00972763	0.110895	0.0233463	0.0194553	0.0953307	0.0350195	0.0700389	0.07393	0.0700389	0.0622568	0.00389105	0.0214008	0.166343	0.363754	0.157929	0.311974	0.675728	0.521683	0.1347	0.4945	0.114	0.4093	0.282	0.276	0.567	41.19	0.78	-0.109144	0.033074	0.260907	6	0.312922	0.152367	2.72531	0.0385589	0.0307875	0.065864	3.5657
Rv0019c	fhaB	468	0	0.0967742	0	0.0451613	0.0322581	0.0129032	0.0903226	0.0129032	0.0516129	0.0193548	0.141935	0.0322581	0.00645161	0.0322581	0.0258065	0.116129	0.0451613	0.103226	0.083871	0.0193548	0.0322581	0.173077	0.288462	0.196581	0.34188	0.630342	0.485043	0.1185	0.3852	0.1385	0.5	0.267	0.353	0.605	40.58	0.769	0.116774	0.064516	0.267503	4	0.316541	0.153282	2.71768	0.0548296	0.0406062	0.0731655	4.81321
Rv0020c	fhaA	1584	0	0.0626186	0.00189753	0.0721063	0.0550285	0.0151803	0.178368	0.0170778	0.0265655	0.00759013	0.0417457	0.0056926	0.0208729	0.108159	0.0910816	0.0796964	0.0493359	0.0360531	0.0436433	0.0056926	0.0815939	0.188763	0.340278	0.147727	0.323232	0.66351	0.488005	0.1864	0.5477	0.1387	0.3552	0.304	0.314	0.608	45.78	0.733	-1.06774	0.102467	0.308914	16	0.375322	0.14317	3.72158	0.05854	0.0497897	0.0694703	3.81072
Rv0021c	Rv0021c	969	0	0.170807	0.00931677	0.0652174	0.0310559	0.0248447	0.108696	0.0124224	0.0465839	0.00310559	0.10559	0.0310559	0.0124224	0.0434783	0.052795	0.0621118	0.0372671	0.068323	0.0776398	0.0124224	0.0248447	0.165119	0.324045	0.174407	0.336429	0.660475	0.498452	0.1281	0.4947	0.1341	0.4024	0.229	0.169	0.511	46.77	0.77	0.272671	0.062112	0.317716	4	0.387135	0.155281	2.87876	0.0478679	0.0382729	0.0590338	3.67572
Rv0022c	whiB5	420	0	0.151079	0.028777	0.0503597	0.057554	0.00719424	0.0863309	0.0359712	0.0359712	0.0215827	0.0863309	0.00719424	0.0215827	0.0791367	0.0719424	0.100719	0.0215827	0.0215827	0.0719424	0.0143885	0.028777	0.180952	0.352381	0.135714	0.330952	0.683333	0.488095	0.1217	0.5217	0.1607	0.4112	0.253	0.192	0.522	40.79	0.765	-0.431655	0.05036	0.311435	3	0.378923	0.15728	3.01631	0.0565794	0.0413623	0.0761994	4.44775
Rv0023	Rv0023	771	1	0.175781	0.0078125	0.0625	0.0664062	0.0078125	0.0664062	0.015625	0.0390625	0.0195312	0.0976562	0.0234375	0.0195312	0.0429688	0.0273438	0.0898438	0.0820312	0.046875	0.078125	0.0117188	0.0195312	0.168612	0.330739	0.158236	0.342412	0.673152	0.488975	0.137	0.4977	0.1121	0.4167	0.251	0.163	0.508	43.41	0.782	-0.089062	0.039062	0.277102	3	0.330061	0.140639	2.47752	0.0635912	0.0500857	0.079999	3.47487
Rv0024	Rv0024	846	1	0.160142	0.00355872	0.0427046	0.0213523	0.0106762	0.088968	0.0355872	0.0284698	0.00355872	0.0996441	0.00711744	0.0284698	0.0533808	0.0498221	0.13879	0.0604982	0.0462633	0.0854093	0.0106762	0.024911	0.146572	0.333333	0.163121	0.356974	0.690307	0.496454	0.1719	0.3828	0.1059	0.4825	0.204	0.215	0.531	41.7	0.751	-0.280071	0.046263	0.311424	3	0.380362	0.15323	2.7408	0.0508714	0.0403645	0.0644845	3.37326
Rv0025	Rv0025	363	1	0.225	0	0.075	0.0833333	0.0166667	0.0166667	0.025	0.025	0.025	0.0916667	0.025	0	0.025	0.075	0.108333	0.05	0.025	0.1	0	0.00833333	0.187328	0.31405	0.15978	0.338843	0.652893	0.473829	0.1895	0.4421	0.1569	0.4141	0.237	0.052	0.444	48.28	0.709	-0.216667	0.025	0.343717	3	0.432948	0.156953	2.93476	0.0539329	0.0386921	0.0740631	5.03831
Rv0026	Rv0026	1347	1	0.15625	0.00446429	0.0825893	0.0580357	0.0200893	0.0892857	0.0133929	0.0334821	0.0200893	0.0982143	0.00892857	0.0200893	0.0825893	0.046875	0.0580357	0.0669643	0.0736607	0.0491071	0.00669643	0.0111607	0.191537	0.328879	0.157387	0.322197	0.651076	0.486266	0.1658	0.4041	0.1791	0.4318	0.248	0.142	0.5	46.68	0.704	-0.301562	0.037946	0.352429	16	0.446664	0.157572	3.53373	0.0450822	0.0372095	0.05421	2.8731
Rv0027	Rv0027	318	1	0.12381	0.00952381	0.0761905	0.0571429	0.00952381	0.0380952	0.0666667	0.0571429	0.00952381	0.0952381	0.0190476	0.0285714	0.0285714	0.0952381	0.104762	0.0857143	0.047619	0.0190476	0.00952381	0.0190476	0.220126	0.330189	0.150943	0.298742	0.628931	0.481132	0.1765	0.4706	0.125	0.5	0.24	0.144	0.51	36.4	0.755	-0.809524	0.038095	0.333176	2	0.409469	0.16187	2.70009	0.0541823	0.0367733	0.0781231	3.13828
Rv0028	Rv0028	306	1	0.138614	0.019802	0.0594059	0.0693069	0.00990099	0.039604	0.049505	0.039604	0.019802	0.118812	0.029703	0.039604	0.039604	0.019802	0.0693069	0.0693069	0.0792079	0.0792079	0	0.00990099	0.199346	0.346405	0.163399	0.29085	0.637255	0.509804	0.1379	0.5402	0.1139	0.4	0.361	0.429	0.663	38.34	0.786	-0.063366	0.019802	0.263322	0	0.474665	0.261806	1.52329	0.0522839	0.032926	0.0876139	2.70614
Rv0029	Rv0029	1098	1	0.150685	0.0136986	0.060274	0.0547945	0.0136986	0.0630137	0.0273973	0.0410959	0.00821918	0.0986301	0.0246575	0.0164384	0.0575342	0.0246575	0.109589	0.0520548	0.0767123	0.0794521	0.0191781	0.00821918	0.165756	0.325137	0.173042	0.336066	0.661202	0.498179	0.1572	0.4245	0.1371	0.4366	0.206	0.138	0.486	47.12	0.74	-0.109589	0.041096	0.315192	7	0.385069	0.151551	3.18634	0.0524156	0.0427903	0.0638489	3.11965
Rv0030	Rv0030	330	1	0.110092	0	0.0917431	0.0917431	0	0.0733945	0.0183486	0.00917431	0.00917431	0.12844	0.0183486	0.0275229	0.0183486	0.0275229	0.0917431	0.0917431	0.0550459	0.100917	0.00917431	0.0275229	0.178788	0.278788	0.166667	0.375758	0.654545	0.445455	0.1522	0.4457	0.0795	0.5057	0.24	0.235	0.547	37.6	0.802	-0.370642	0.036697	0.319404	3	0.395841	0.158116	3.29358	0.0553503	0.0381327	0.0777984	3.19073
Rv0032	bioF2	2316	1	0.103761	0.0129702	0.0674449	0.0557717	0.0440986	0.076524	0.0350195	0.0376135	0.0220493	0.115435	0.0259403	0.0233463	0.0479896	0.0220493	0.0933852	0.0557717	0.0531777	0.0596628	0.0103761	0.0376135	0.183074	0.302245	0.196459	0.318221	0.620466	0.498705	0.1547	0.4535	0.1309	0.4835	0.231	0.168	0.509	44.34	0.76	-0.205447	0.092088	0.306505	15	0.372119	0.135691	2.91702	0.0510119	0.0441405	0.05881	3.03654
Rv0033	acpA	264	1	0.103448	0	0.091954	0.0574713	0.0574713	0.0574713	0	0.091954	0.0574713	0.091954	0.0114943	0.0344828	0.0344828	0.045977	0.045977	0.0344828	0.091954	0.0689655	0.0114943	0.0114943	0.265152	0.32197	0.166667	0.246212	0.568182	0.488636	0.0563	0.6479	0.25	0.3	0.305	0.292	0.588	53	0.753	-0.009195	0.08046	0.273609	3	0.341789	0.162029	3.46107	0.0475139	0.0295456	0.0816372	3.87925
Rv0034	Rv0034	396	1	0.167939	0.0152672	0.0992366	0.0458015	0.0534351	0.0763359	0.00763359	0.0229008	0.0152672	0.0916031	0.0152672	0.0152672	0.0229008	0.0305344	0.0763359	0.0305344	0.0839695	0.10687	0.00763359	0.0152672	0.166667	0.318182	0.176768	0.338384	0.656566	0.494949	0.1466	0.5517	0.0891	0.3878	0.262	0.153	0.508	34.86	0.797	0.146565	0.076336	0.287966	1	0.359427	0.147193	2.72153	0.0640617	0.0458244	0.0893627	5.44074
Rv0035	fadD34	1689	1	0.128114	0.0177936	0.0604982	0.0551601	0.0391459	0.0765125	0.0338078	0.0516014	0.0213523	0.103203	0.019573	0.0160142	0.0480427	0.0266904	0.0765125	0.0516014	0.0800712	0.0658363	0.0088968	0.019573	0.195382	0.349319	0.168739	0.28656	0.635879	0.518058	0.1148	0.584	0.161	0.3252	0.28	0.254	0.562	41.7	0.767	-0.005516	0.067616	0.29681	10	0.359193	0.142113	2.70172	0.0547783	0.045946	0.0647707	3.20322
Rv0036c	Rv0036c	774	0	0.175097	0.00389105	0.0817121	0.0466926	0.0350195	0.07393	0.0233463	0.0233463	0.00389105	0.105058	0.0194553	0.0155642	0.07393	0.0233463	0.077821	0.0389105	0.07393	0.0661479	0.0350195	0.00389105	0.155039	0.344961	0.157623	0.342377	0.687339	0.502584	0.1295	0.4554	0.1443	0.4256	0.264	0.235	0.547	43.06	0.761	-0.050973	0.07393	0.316986	3	0.38538	0.168605	2.98021	0.041851	0.0325473	0.0540847	3.38055
Rv0037c	Rv0037c	1326	0	0.163265	0.00453515	0.0362812	0.0113379	0.0453515	0.108844	0.0249433	0.0430839	0.00226757	0.138322	0.0226757	0.0181406	0.0453515	0.0226757	0.0657596	0.047619	0.0362812	0.131519	0.0204082	0.0113379	0.113122	0.315988	0.209653	0.361237	0.677225	0.525641	0.0958	0.4398	0.0997	0.4942	0.213	0.179	0.496	38.75	0.823	0.845578	0.077098	0.273541	0	0.369314	0.170417	2.25812	0.0457047	0.0361078	0.0711139	2.83829
Rv0038	Rv0038	609	1	0.113861	0.0049505	0.0693069	0.0544554	0.00990099	0.0841584	0.0247525	0.039604	0.019802	0.133663	0.0148515	0.0247525	0.0792079	0.0247525	0.0742574	0.0346535	0.039604	0.113861	0.019802	0.019802	0.170772	0.298851	0.175698	0.35468	0.65353	0.474548	0.1136	0.4205	0.1333	0.5096	0.248	0.23	0.526	46.13	0.786	0.092574	0.049505	0.00696535	0	0.251189	0.108455	0.363467	0.0759552	0.0556346	0.101986	3.63572
Rv0039c	Rv0039c	348	0	0.26087	0.0695652	0.00869565	0.00869565	0.0173913	0.0782609	0.026087	0.0173913	0	0.0956522	0.0434783	0.00869565	0.0434783	0.0347826	0.026087	0.0608696	0.0782609	0.0956522	0.0173913	0.00869565	0.109195	0.33908	0.172414	0.37931	0.718391	0.511494	0.0971	0.4563	0.0543	0.5111	0.275	0.248	0.565	34.41	0.861	0.973043	0.043478	0.268739	0	0.324091	0.151739	2.12472	0.0598588	0.0422595	0.0854489	4.01458
Rv0040c	mtc28	933	0	0.13871	0	0.0451613	0.016129	0.0290323	0.0806452	0.016129	0.0516129	0.0193548	0.0709677	0.016129	0.0322581	0.148387	0.0354839	0.0419355	0.0645161	0.0774194	0.0870968	0.00967742	0.0193548	0.17149	0.375134	0.153269	0.300107	0.675241	0.528403	0.1	0.4607	0.1318	0.4587	0.247	0.223	0.533	42.26	0.795	0.052581	0.058065	0.302911	4	0.364367	0.161541	3.00264	0.0448259	0.0352451	0.0565783	3.0888
Rv0041	leuS	2910	1	0.110423	0.00412797	0.0794634	0.0629515	0.0371517	0.0825593	0.0216718	0.0319917	0.0257998	0.0835913	0.0134159	0.0299278	0.0639835	0.0227038	0.0784314	0.0433437	0.0526316	0.0887513	0.0237358	0.0433437	0.185223	0.304124	0.185223	0.32543	0.629553	0.489347	0.1671	0.4855	0.1269	0.4366	0.263	0.193	0.526	43.89	0.754	-0.314861	0.104231	0.295285	14	0.353516	0.133188	3.11731	0.0423195	0.0363937	0.0488445	4.3268
Rv0042c	Rv0042c	627	0	0.129808	0.00480769	0.0480769	0.0432692	0.00961538	0.0673077	0.0240385	0.0384615	0.0384615	0.134615	0.0240385	0.0192308	0.0625	0.0336538	0.115385	0.0769231	0.0625	0.0625	0	0.00480769	0.196172	0.325359	0.165869	0.3126	0.637959	0.491228	0.1453	0.3966	0.1833	0.4244	0.208	0.185	0.507	50.33	0.709	-0.224039	0.014423	0.340635	3	0.429933	0.146616	2.64246	0.065783	0.0512731	0.0844213	2.4
Rv0043c	Rv0043c	735	0	0.110656	0.0122951	0.0409836	0.0778689	0.0327869	0.0655738	0.0327869	0.0532787	0.0245902	0.0901639	0.0204918	0.0368852	0.0696721	0.0327869	0.106557	0.0532787	0.0327869	0.0696721	0.00819672	0.0286885	0.198639	0.341497	0.164626	0.295238	0.636735	0.506122	0.1078	0.5637	0.1562	0.3911	0.263	0.262	0.561	44.48	0.781	-0.352459	0.069672	0.302104	4	0.364666	0.161218	3.35156	0.0479835	0.0365011	0.0612767	4.48622
Rv0044c	Rv0044c	795	0	0.113636	0.0227273	0.0795455	0.0378788	0.0227273	0.109848	0.030303	0.0530303	0.0227273	0.102273	0.00757576	0.0151515	0.0568182	0.0189394	0.0795455	0.0530303	0.0568182	0.0606061	0.0227273	0.0340909	0.166038	0.348428	0.168553	0.316981	0.665409	0.516981	0.1319	0.5787	0.099	0.367	0.288	0.316	0.598	43.82	0.801	-0.13447	0.079545	0.294595	4	0.353593	0.146777	2.66273	0.0541187	0.0423144	0.0689861	3.69151
Rv0045c	Rv0045c	897	0	0.114094	0	0.0671141	0.0637584	0.033557	0.104027	0.0402685	0.033557	0.00671141	0.114094	0.0167785	0.0268456	0.0469799	0.033557	0.0771812	0.057047	0.0503356	0.0872483	0.0201342	0.00671141	0.160535	0.329989	0.168339	0.341137	0.671126	0.498328	0.1128	0.5097	0.1144	0.4469	0.276	0.264	0.562	40.05	0.806	-0.106376	0.060403	0.307992	6	0.379419	0.160961	2.87753	0.0498028	0.0394194	0.062529	4.16806
Rv0046c	ino1	1104	0	0.106267	0.00544959	0.0871935	0.0572207	0.0381471	0.0681199	0.0163488	0.0599455	0.0626703	0.0708447	0.0163488	0.0326975	0.0517711	0.0299728	0.0463215	0.0572207	0.0381471	0.114441	0.0108992	0.0299728	0.193841	0.32337	0.166667	0.316123	0.639493	0.490036	0.0695	0.6358	0.0571	0.4961	0.32	0.249	0.56	33.38	0.896	-0.09891	0.079019	0.164153	0	0.294895	0.173321	1.07013	0.0548971	0.0328288	0.103451	4.86758
Rv0047c	Rv0047c	543	0	0.122222	0	0.0333333	0.0944444	0.0388889	0.0833333	0.0222222	0.0277778	0.0166667	0.122222	0.0222222	0.0277778	0.0444444	0.0333333	0.144444	0.0444444	0.0444444	0.0388889	0.00555556	0.0333333	0.18232	0.333333	0.152855	0.331492	0.664825	0.486188	0.0805	0.5302	0.1429	0.4437	0.254	0.258	0.56	40.44	0.811	-0.542778	0.077778	0.225861	0	0.377418	0.237654	1.45755	0.0343044	0.0209992	0.0683189	2.93514
Rv0048c	Rv0048c	870	0	0.114187	0.00346021	0.083045	0.0346021	0.017301	0.0968858	0.0103806	0.0276817	0.0484429	0.114187	0.0207612	0.00346021	0.0553633	0.0242215	0.0692042	0.083045	0.0622837	0.083045	0.0103806	0.0380623	0.174713	0.335632	0.166667	0.322989	0.658621	0.502299	0.112	0.548	0.1059	0.3991	0.296	0.303	0.587	41.04	0.811	-0.121107	0.065744	0.307048	6	0.368463	0.155217	3.53613	0.0425104	0.0334302	0.0544547	3.24232
Rv0049	Rv0049	414	1	0.109489	0.0364964	0.0145985	0.0656934	0.0291971	0.080292	0.0291971	0.0218978	0.0291971	0.0948905	0.00729927	0.0218978	0.0437956	0.00729927	0.116788	0.0875912	0.0656934	0.0948905	0.0145985	0.0291971	0.15942	0.318841	0.173913	0.347826	0.666667	0.492754	0.1074	0.4463	0.1327	0.4818	0.221	0.1	0.467	43.08	0.793	-0.127007	0.072993	0.284639	3	0.339832	0.168604	3.04514	0.0471838	0.033282	0.0670377	3.72483
Rv0050	ponA1	2037	1	0.122419	0.00294985	0.0545723	0.0412979	0.0280236	0.0988201	0.0132743	0.0516224	0.039823	0.0693215	0.020649	0.0442478	0.0840708	0.0442478	0.0324484	0.0560472	0.0752212	0.0811209	0.0103245	0.0294985	0.194404	0.313697	0.172312	0.319588	0.633284	0.486009	0.1571	0.4607	0.0924	0.502	0.299	0.244	0.561	40.84	0.787	-0.123009	0.067847	0.302252	8	0.364055	0.157627	3.2734	0.0352391	0.0294525	0.0412274	3.60188
Rv0051	Rv0051	1683	1	0.123214	0.0125	0.0428571	0.0160714	0.0410714	0.0785714	0.00892857	0.0321429	0.0142857	0.146429	0.0214286	0.0285714	0.0678571	0.0267857	0.075	0.0517857	0.0642857	0.0821429	0.0321429	0.0339286	0.142008	0.307784	0.212715	0.337493	0.645276	0.520499	0.1323	0.4088	0.0892	0.5298	0.261	0.275	0.557	41.93	0.802	0.337678	0.107143	0.288104	9	0.345191	0.151933	2.99078	0.0457646	0.0381681	0.0541621	3.48296
Rv0052	Rv0052	564	1	0.101604	0.0106952	0.0588235	0.0534759	0.0320856	0.0802139	0.0427807	0.0320856	0.00534759	0.13369	0.0213904	0.0160428	0.0481283	0.0320856	0.0802139	0.0534759	0.0695187	0.101604	0.0106952	0.0160428	0.154255	0.322695	0.18617	0.336879	0.659574	0.508865	0.1152	0.4727	0.094	0.4965	0.238	0.201	0.516	38.66	0.819	0.120321	0.058824	0.221832	0	0.338533	0.158074	1.7141	0.050232	0.0333898	0.0879075	6.97051
Rv0053	rpsF	291	1	0.0729167	0	0.0729167	0.0833333	0.0104167	0.0416667	0.0208333	0.0625	0.0833333	0.09375	0.03125	0.0208333	0.0416667	0.0104167	0.0833333	0.0416667	0.0625	0.125	0.0104167	0.03125	0.24055	0.312715	0.158076	0.28866	0.601375	0.47079	0.0533	0.6533	0.1429	0.3944	0.33	0.259	0.554	34.56	0.837	-0.251042	0.052083	0.115682	0	0.513572	0.40102	0.872947	0.0567455	0.03218	0.0948848	5.05453
Rv0054	ssb	495	1	0.115854	0.00609756	0.054878	0.0792683	0.0426829	0.115854	0	0.0426829	0.0304878	0.0426829	0.00609756	0.0304878	0.0609756	0.0182927	0.0853659	0.097561	0.0792683	0.0609756	0.0182927	0.0121951	0.179798	0.313131	0.153535	0.353535	0.666667	0.466667	0.1571	0.5071	0.0949	0.4231	0.25	0.203	0.547	39.96	0.783	-0.473781	0.073171	0.0779421	0	0.350823	0.164289	0.745251	0.0672691	0.037964	0.102423	5.53489
Rv0055	rpsR1	255	1	0.119048	0.0357143	0.047619	0.0357143	0.0238095	0.0238095	0.0119048	0.047619	0.119048	0.0595238	0.0119048	0.0238095	0.047619	0.0357143	0.130952	0.0595238	0.0595238	0.0833333	0	0.0238095	0.211765	0.313725	0.141176	0.333333	0.647059	0.454902	0.0746	0.5224	0.058	0.6	0.321	0.318	0.602	36.86	0.892	-0.614286	0.047619	0.332792	3	0.413378	0.180749	3.47196	0.0379707	0.0242151	0.0588161	2.72872
Rv0056	rplI	459	1	0.125	0	0.0723684	0.0526316	0.0197368	0.0789474	0.0394737	0.0723684	0.0789474	0.0921053	0.00657895	0.0197368	0.0394737	0.0197368	0.0592105	0.0592105	0.0460526	0.111842	0	0.00657895	0.204793	0.298475	0.174292	0.32244	0.620915	0.472767	0.1641	0.4766	0.0945	0.4914	0.263	0.104	0.47	43.09	0.781	-0.021053	0.026316	0.272944	0	0.371186	0.183916	2.1759	0.0475886	0.032945	0.0779394	4.03797
Rv0057	Rv0057	522	1	0.104046	0.0231214	0.0462428	0.0115607	0.0231214	0.115607	0.017341	0.0115607	0.017341	0.0809249	0.0462428	0.0404624	0.0635838	0.0115607	0.0693642	0.0982659	0.0751445	0.104046	0.017341	0.0231214	0.176245	0.275862	0.216475	0.331418	0.60728	0.492337	0.2194	0.3742	0.1515	0.3846	0.217	0.129	0.488	55.2	0.667	0.049711	0.063584	0.328428	4	0.410422	0.141145	2.99895	0.0732805	0.0552503	0.0933695	4.80384
Rv0058	dnaB	2625	1	0.10984	0.00572082	0.0686499	0.0594966	0.0251716	0.0697941	0.0297483	0.0446224	0.0343249	0.0995423	0.0320366	0.0217391	0.0526316	0.0331808	0.0995423	0.0675057	0.0389016	0.0755149	0.0125858	0.0194508	0.191619	0.297524	0.18019	0.330667	0.62819	0.477714	0.1727	0.4309	0.1312	0.476	0.253	0.217	0.535	43.24	0.743	-0.308124	0.057208	0.298998	15	0.359179	0.155512	3.1858	0.0319516	0.0270253	0.0375202	5.41033
Rv0059	Rv0059	693	1	0.0869565	0.0217391	0.073913	0.026087	0.0304348	0.0782609	0.0391304	0.0391304	0.0347826	0.0695652	0.0217391	0.026087	0.0652174	0.0173913	0.073913	0.0608696	0.0652174	0.0956522	0.0173913	0.0565217	0.193362	0.329004	0.18759	0.290043	0.619048	0.516595	0.1675	0.5616	0.0976	0.3677	0.271	0.173	0.516	44.43	0.774	-0.235217	0.104348	0.147446	0	0.373093	0.209808	1.10114	0.0652305	0.0407423	0.108121	3.29737
Rv0060	Rv0060	1059	1	0.113636	0.00568182	0.0653409	0.0596591	0.0255682	0.0965909	0.0142045	0.0596591	0.0426136	0.0880682	0.0284091	0.0198864	0.0482955	0.0284091	0.0767045	0.0340909	0.0625	0.0795455	0.0170455	0.0340909	0.216242	0.300283	0.183192	0.300283	0.600567	0.483475	0.1862	0.5	0.1978	0.3191	0.258	0.17	0.512	49.73	0.676	-0.128409	0.076705	0.299675	7	0.364094	0.171975	3.52788	0.034985	0.0276388	0.0447374	3.17163
Rv0061c	Rv0061c	339	0	0.0982143	0.0446429	0.0625	0.0267857	0.0625	0.142857	0.0178571	0.0178571	0.0357143	0.0535714	0.0267857	0.00892857	0.151786	0.0446429	0.0178571	0.0535714	0.0357143	0.0357143	0.0357143	0.0267857	0.156342	0.297935	0.221239	0.324484	0.622419	0.519174	0.3011	0.3871	0.125	0.3974	0.304	0.156	0.514	61	0.638	-0.263393	0.125	NA	NA	NA	NA	NA	NA	NA	NA	NA
Rv0062	celA1	1143	1	0.168421	0.0131579	0.0552632	0.0263158	0.0236842	0.1	0.0184211	0.0368421	0.00526316	0.0657895	0.0157895	0.0342105	0.0763158	0.0236842	0.0815789	0.0605263	0.0631579	0.0736842	0.0210526	0.0368421	0.146982	0.349081	0.170604	0.333333	0.682415	0.519685	0.1565	0.4899	0.0842	0.417	0.25	0.23	0.552	42.01	0.784	-0.098684	0.081579	0.319195	9	0.391694	0.153941	3.20516	0.0464788	0.0380118	0.0569177	3.30294
Rv0063	Rv0063	1440	1	0.150313	0.00835073	0.0417537	0.0125261	0.0375783	0.118998	0.0187891	0.0187891	0.0104384	0.0876827	0.0146138	0.0438413	0.0605428	0.0417537	0.0480167	0.0709812	0.0835073	0.085595	0.0167015	0.0292276	0.155556	0.345139	0.172222	0.327083	0.672222	0.517361	0.1198	0.4908	0.1029	0.4351	0.266	0.24	0.559	42.82	0.804	0.08643	0.083507	0.282027	7	0.338248	0.1444	2.88393	0.0516309	0.0430385	0.0618333	4.09824
Rv0063a	Rv0063a	162	1	0.226415	0	0	0.0943396	0	0.0566038	0.0188679	0.0754717	0	0.113208	0.0377358	0.0188679	0.0754717	0.0188679	0.0943396	0.0754717	0.0377358	0.0566038	0	0	0.160494	0.333333	0.17284	0.333333	0.666667	0.506173	0.1522	0.3913	0.16	0.413	0.244	0.206	0.519	55.25	0.712	0.35283	0	NA	NA	NA	NA	NA	NA	NA	NA	NA
Rv0064	Rv0064	2940	1	0.100102	0.0020429	0.0541369	0.0418795	0.0459653	0.0776302	0.0122574	0.0449438	0.0224719	0.0970378	0.0102145	0.0255363	0.0755873	0.0377937	0.0735444	0.0592441	0.0653728	0.0990807	0.0153218	0.0398366	0.170068	0.323469	0.193197	0.313265	0.636735	0.516667	0.1358	0.4813	0.1041	0.4714	0.274	0.226	0.537	40.84	0.794	-0.00572	0.101124	0.305911	14	0.370931	0.134374	3.23301	0.0437381	0.0379879	0.0497888	3.83802
Rv0064A	vapB1	240	1	0.139241	0	0.0379747	0.113924	0	0.0759494	0	0.0759494	0.0253165	0.0759494	0.0253165	0	0.0253165	0.0506329	0.139241	0.0632911	0.0886076	0.0379747	0	0.0253165	0.225	0.3	0.133333	0.341667	0.641667	0.433333	0.1452	0.4677	0.1667	0.4091	0.182	0.036	0.442	44.87	0.727	-0.562026	0.025316	NA	NA	NA	NA	NA	NA	NA	NA	NA
Rv0065	vapC1	402	1	0.165414	0.0150376	0.075188	0.0601504	0.0075188	0.0451128	0.0300752	0.0451128	0.0225564	0.157895	0.0075188	0.0225564	0.0526316	0.0150376	0.0676692	0.0526316	0.0300752	0.0827068	0.0075188	0.037594	0.179104	0.325871	0.196517	0.298507	0.624378	0.522388	0.1765	0.4706	0.1495	0.3861	0.269	0.215	0.523	52.03	0.72	0.223308	0.052632	0.153526	0	0.465664	0.0832233	0.858422	0.0462072	0.0275573	0.0715471	3.07997
Rv0066c	icd2	2238	0	0.0979866	0.00805369	0.0751678	0.0711409	0.0322148	0.0671141	0.0255034	0.0563758	0.0590604	0.0885906	0.0375839	0.0322148	0.0496644	0.033557	0.0510067	0.0550336	0.0536913	0.0671141	0.00805369	0.0308725	0.223414	0.310545	0.158624	0.307417	0.617962	0.469169	0.09	0.5874	0.102	0.4932	0.363	0.319	0.605	34.39	0.845	-0.288725	0.071141	0.295214	9	0.353309	0.155369	3.20744	0.0293953	0.0245807	0.0348697	3.40542
Rv0067c	Rv0067c	570	0	0.174603	0.00529101	0.0793651	0.047619	0.031746	0.0687831	0.021164	0.031746	0.037037	0.111111	0.021164	0.015873	0.031746	0.031746	0.0952381	0.031746	0.047619	0.0952381	0.00529101	0.015873	0.178947	0.319298	0.170175	0.331579	0.650877	0.489474	0.1288	0.5031	0.1438	0.4082	0.245	0.135	0.486	42.29	0.768	0.01746	0.05291	0.284291	2	0.345471	0.17307	2.69315	0.041233	0.0296064	0.057294	3.59079
Rv0068	Rv0068	912	1	0.151815	0	0.0462046	0.0462046	0.0264026	0.0891089	0.029703	0.039604	0.019802	0.105611	0.0165017	0.0264026	0.0462046	0.049505	0.0759076	0.039604	0.0759076	0.0825083	0.00990099	0.0231023	0.183114	0.347588	0.158991	0.310307	0.657895	0.506579	0.1154	0.5308	0.1406	0.3882	0.267	0.217	0.539	42.06	0.78	-0.031683	0.059406	0.321627	6	0.394317	0.148771	2.96342	0.0481227	0.0376562	0.0603384	3.48966
Rv0069c	sdaA	1386	0	0.130152	0.021692	0.0477223	0.0694143	0.021692	0.101952	0.0303688	0.0629067	0.0151844	0.0867679	0.0238612	0.032538	0.0433839	0.021692	0.0694143	0.0520607	0.0694143	0.0824295	0.00433839	0.0130152	0.188312	0.338384	0.160895	0.31241	0.650794	0.499278	0.1053	0.5789	0.1429	0.3567	0.285	0.244	0.558	39.8	0.788	0.063774	0.039046	0.314708	5	0.384626	0.178206	3.4077	0.0288681	0.023081	0.0359659	3.94732
Rv0070c	glyA2	1278	0	0.155294	0.00705882	0.0658824	0.0423529	0.0305882	0.0847059	0.0376471	0.0470588	0.0235294	0.0964706	0.0258824	0.0329412	0.0564706	0.0423529	0.0658824	0.0329412	0.0541176	0.0682353	0.00235294	0.0282353	0.183881	0.373239	0.15493	0.28795	0.661189	0.528169	0.0926	0.6294	0.1193	0.355	0.318	0.279	0.579	37.31	0.823	-0.081412	0.061176	0.296276	5	0.355247	0.160665	3.0536	0.039018	0.0314088	0.0480891	4.87312
Rv0071	Rv0071	708	1	0.0765957	0.00425532	0.0851064	0.0468085	0.0340426	0.0553191	0.0255319	0.0680851	0.0340426	0.0723404	0.00851064	0.0212766	0.0808511	0.0255319	0.119149	0.0340426	0.0595745	0.102128	0.0297872	0.0170213	0.177966	0.313559	0.175141	0.333333	0.646893	0.488701	0.1294	0.4726	0.0934	0.5301	0.214	0.188	0.509	44.49	0.81	-0.375319	0.080851	0.27373	5	0.323755	0.151636	2.85617	0.0506148	0.0383652	0.0667048	3.2108
Rv0072	Rv0072	1050	1	0.123209	0	0.0315186	0.0286533	0.0401146	0.100287	0.00859599	0.0630372	0.0229226	0.106017	0.0315186	0.0229226	0.0659026	0.0229226	0.0630372	0.0544413	0.0544413	0.143266	0.00573066	0.0114613	0.158095	0.282857	0.224762	0.334286	0.617143	0.507619	0.1742	0.3839	0.1284	0.4562	0.198	0.126	0.464	46.03	0.726	0.663324	0.057307	0.35065	0	0.466813	0.38413	0.56743	0.0582445	0.022317	0.138584	3.19432
Rv0073	Rv0073	993	1	0.1	0.00606061	0.0545455	0.0787879	0.030303	0.0939394	0.0212121	0.0424242	0.0151515	0.124242	0.0242424	0.0333333	0.0454545	0.030303	0.0848485	0.0484848	0.0424242	0.10303	0	0.0212121	0.181269	0.27996	0.192346	0.346425	0.626385	0.472306	0.1738	0.4184	0.1157	0.4921	0.26	0.188	0.511	44.05	0.752	0.024242	0.051515	0.346735	0	0.458303	0.377237	0.560324	0.0563588	0.0216621	0.139675	3.3607
Rv0074	Rv0074	1236	1	0.155718	0.0170316	0.0754258	0.0389294	0.0170316	0.111922	0.0291971	0.0340633	0.00973236	0.080292	0.0145985	0.00973236	0.0559611	0.0316302	0.0729927	0.053528	0.0486618	0.107056	0.0170316	0.0194647	0.156149	0.295307	0.183657	0.364887	0.660194	0.478964	0.2027	0.4082	0.1216	0.4286	0.258	0.171	0.513	45.31	0.714	0.049635	0.053528	0.316714	11	0.385951	0.167181	3.62893	0.0388441	0.0315619	0.0476889	5.98428
Rv0075	Rv0075	1173	1	0.135897	0.0128205	0.0641026	0.0564103	0.0333333	0.0641026	0.0205128	0.0435897	0.0128205	0.102564	0.0205128	0.0358974	0.0717949	0.0205128	0.0769231	0.0461538	0.0333333	0.0974359	0.025641	0.025641	0.161125	0.303495	0.197783	0.337596	0.641091	0.501279	0.1602	0.4214	0.1145	0.5071	0.286	0.267	0.559	40.36	0.763	0.065897	0.084615	0.322008	7	0.393546	0.173548	3.38204	0.0328143	0.0262947	0.0406366	3.49853
Rv0076c	Rv0076c	390	0	0.116279	0.0155039	0.0232558	0.0465116	0.0465116	0.0465116	0.0542636	0.0387597	0.0387597	0.139535	0.0155039	0.0232558	0.0542636	0.0620155	0.100775	0.0387597	0.0465116	0.0697674	0.0155039	0.00775194	0.197436	0.338462	0.179487	0.284615	0.623077	0.517949	0.1132	0.5	0.1748	0.4286	0.251	0.245	0.544	46.78	0.76	-0.108527	0.069767	0.303814	3	0.36434	0.180019	3.56739	0.0404781	0.0284691	0.0581732	2.80523
Rv0077c	Rv0077c	831	0	0.144928	0.00724638	0.0507246	0.0434783	0.0326087	0.0724638	0.0289855	0.0507246	0.0181159	0.105072	0.0181159	0.0181159	0.0688406	0.0253623	0.0833333	0.0471014	0.0652174	0.0905797	0.0144928	0.0144928	0.160048	0.352587	0.178099	0.309266	0.661853	0.530686	0.1399	0.5062	0.1156	0.3981	0.234	0.189	0.513	40.43	0.775	0.138043	0.061594	0.31988	8	0.390871	0.159301	3.28372	0.0431702	0.0336919	0.0552399	3.67599
Rv0078	Rv0078	606	1	0.174129	0	0.0597015	0.0746269	0.0199005	0.0746269	0.00497512	0.0497512	0.0199005	0.0945274	0.0348259	0.00497512	0.0348259	0.0497512	0.109453	0.0199005	0.0597015	0.0845771	0.0149254	0.0149254	0.168317	0.30198	0.151815	0.377888	0.679868	0.453795	0.1049	0.4506	0.1059	0.5188	0.247	0.169	0.508	41.74	0.817	-0.050249	0.049751	0.288505	4	0.354161	0.182719	3.47688	0.0360574	0.026707	0.0524337	3.86914
Rv0078A	Rv0078A	594	0	0.182741	0.00507614	0.0964467	0.0609137	0.0203046	0.0304569	0.0152284	0.0456853	0.0203046	0.121827	0.0101523	0.0152284	0.0304569	0.0406091	0.106599	0.0406091	0.0507614	0.0862944	0.0152284	0.00507614	0.190236	0.291246	0.198653	0.319865	0.611111	0.489899	0.25	0.3571	0.1801	0.4013	0.248	0.146	0.49	60.23	0.63	-0.054315	0.040609	0.321048	5	0.397278	0.192313	3.88856	0.0283559	0.0206728	0.0387666	3.45432
Rv0078B	Rv0078B	207	0	0.147059	0	0.0588235	0.102941	0.0147059	0.0735294	0	0.0294118	0.0147059	0.0588235	0.0735294	0.0147059	0.0441176	0.0441176	0.117647	0.0441176	0.0588235	0.0735294	0.0147059	0.0147059	0.202899	0.246377	0.173913	0.376812	0.623188	0.42029	0.25	0.3269	0.1429	0.463	0.283	0.32	0.603	40.11	0.667	-0.423529	0.044118	NA	NA	NA	NA	NA	NA	NA	NA	NA
Rv0079	Rv0079	822	1	0.142857	0.014652	0.0659341	0.032967	0.025641	0.0805861	0.018315	0.025641	0.00732601	0.0952381	0.014652	0.018315	0.0915751	0.03663	0.124542	0.032967	0.0622711	0.0842491	0.010989	0.014652	0.153285	0.339416	0.16545	0.341849	0.681265	0.504866	0.1423	0.4065	0.1518	0.4516	0.226	0.181	0.506	45.41	0.742	-0.230769	0.051282	0.285859	3	0.342357	0.178527	2.79536	0.0348215	0.0267017	0.044941	4.32599
Rv0080	Rv0080	459	1	0.118421	0	0.0723684	0.0526316	0.00657895	0.0526316	0.0197368	0.0394737	0.00657895	0.0657895	0.0263158	0.0131579	0.0592105	0.0197368	0.125	0.0723684	0.0592105	0.164474	0.0131579	0.0131579	0.145969	0.313725	0.165577	0.374728	0.688453	0.479303	0.1418	0.4552	0.0551	0.4876	0.234	0.202	0.514	43.21	0.822	-0.048026	0.032895	0.341819	6	0.429825	0.152321	3.3861	0.0531733	0.0390405	0.071649	4.19776
Rv0081	Rv0081	345	1	0.140351	0	0.0526316	0.0789474	0.0175439	0.0614035	0.00877193	0.0438596	0.0350877	0.157895	0.0175439	0.0175439	0.0263158	0.0175439	0.105263	0.0877193	0.0175439	0.0964912	0	0.0175439	0.150725	0.289855	0.194203	0.365217	0.655072	0.484058	0.1327	0.3878	0.07	0.5789	0.232	0.175	0.496	38.39	0.823	0.164035	0.035088	0.30111	2	0.366639	0.173109	3.25852	0.0490189	0.0338006	0.0702653	3.98928
Rv0082	Rv0082	480	1	0.163522	0.0314465	0.0377358	0.0503145	0.0251572	0.113208	0.0188679	0.0440252	0.0188679	0.0566038	0.0188679	0.0188679	0.0880503	0.00628931	0.0754717	0.0314465	0.0377358	0.144654	0.00628931	0.0125786	0.129167	0.30625	0.172917	0.391667	0.697917	0.479167	0.1119	0.4196	0.0985	0.528	0.199	0.085	0.452	40.79	0.813	0.37044	0.044025	0.299041	3	0.359279	0.178468	2.92334	0.0366761	0.0262043	0.0505908	6.6602
Rv0083	Rv0083	1923	1	0.198437	0.0078125	0.021875	0.0234375	0.034375	0.104688	0.0203125	0.0328125	0.0078125	0.1375	0.0359375	0.003125	0.053125	0.015625	0.0625	0.0421875	0.053125	0.110937	0.0140625	0.0203125	0.103484	0.332293	0.184607	0.379615	0.711908	0.516901	0.0882	0.4325	0.0594	0.5309	0.272	0.256	0.548	36.6	0.863	0.839531	0.06875	0.302231	14	0.362361	0.162889	3.17973	0.0346941	0.029198	0.0412335	3.82182
Rv0084	hycD	951	1	0.183544	0	0.0221519	0.0316456	0.0411392	0.0981013	0.0126582	0.0537975	0.0126582	0.167722	0.0221519	0.0126582	0.0506329	0.0189873	0.0348101	0.0316456	0.0727848	0.113924	0.0126582	0.00632911	0.129338	0.333333	0.185068	0.352261	0.685594	0.518402	0.0561	0.4561	0.0982	0.5116	0.253	0.201	0.508	39.76	0.859	1.08386	0.060127	0.28825	6	0.344496	0.169842	3.07735	0.0359092	0.0277823	0.0459307	3.2838
Rv0085	hycP	663	1	0.186364	0	0.0454545	0.0227273	0.0409091	0.0681818	0.00454545	0.0727273	0.00454545	0.177273	0.0136364	0.0318182	0.0318182	0.0181818	0.0727273	0.0318182	0.0545455	0.109091	0.0136364	0	0.117647	0.330317	0.193062	0.358974	0.689291	0.523379	0.0637	0.4559	0.0428	0.5848	0.299	0.376	0.612	30.09	0.902	1.00773	0.054545	0.280341	8	0.333035	0.16867	3.58123	0.0357649	0.0269061	0.0474928	3.71671
Rv0086	hycQ	1467	1	0.20082	0.00819672	0.0245902	0.0143443	0.0286885	0.106557	0.0204918	0.067623	0.00819672	0.163934	0.0286885	0.0143443	0.0307377	0.00819672	0.0430328	0.0471311	0.0696721	0.0881148	0.0122951	0.0143443	0.119291	0.335378	0.191547	0.353783	0.689162	0.526926	0.0861	0.4614	0.058	0.5144	0.285	0.3	0.575	40.02	0.865	1.0998	0.055328	0.290294	5	0.351743	0.164943	3.37556	0.0345862	0.0283472	0.0420438	5.54043
Rv0087	hycE	1479	1	0.148374	0.00203252	0.0630081	0.0589431	0.0325203	0.0772358	0.046748	0.0487805	0.0101626	0.105691	0.0101626	0.0223577	0.0630081	0.00813008	0.0873984	0.046748	0.0406504	0.0853659	0.0162602	0.0264228	0.161596	0.361055	0.170385	0.306964	0.668019	0.53144	0.1244	0.5724	0.1169	0.3518	0.265	0.275	0.567	40.52	0.792	0.004268	0.075203	0.293865	6	0.352378	0.156366	2.58278	0.0375632	0.0308993	0.0455829	4.10724
Rv0088	Rv0088	675	1	0.0982143	0	0.03125	0.0535714	0.03125	0.0982143	0.0223214	0.0267857	0.0625	0.0758929	0.0223214	0.0178571	0.0535714	0.0133929	0.102679	0.0758929	0.0714286	0.09375	0.0223214	0.0267857	0.202963	0.274074	0.179259	0.343704	0.617778	0.453333	0.1505	0.4032	0.1667	0.45	0.214	0.162	0.507	47.61	0.726	-0.354464	0.080357	0.310638	5	0.370808	0.161725	2.90443	0.0437722	0.0328662	0.0572282	3.4911
Rv0089	Rv0089	594	1	0.126904	0.0203046	0.0507614	0.0203046	0.0152284	0.071066	0.0406091	0.0406091	0.0152284	0.126904	0.0203046	0.035533	0.071066	0.0203046	0.0862944	0.0304569	0.0659898	0.0913706	0.035533	0.0152284	0.151515	0.341751	0.178451	0.328283	0.670034	0.520202	0.1307	0.4773	0.0789	0.4722	0.238	0.23	0.529	40.35	0.813	0.134518	0.06599	0.260107	0	0.378376	0.196446	2.19192	0.0440277	0.0305499	0.0758814	5.91607
Rv0090	Rv0090	771	1	0.15625	0.0117188	0.0390625	0.046875	0.0273438	0.09375	0.0117188	0.0507812	0.0351562	0.140625	0.0195312	0.015625	0.0273438	0.0273438	0.0976562	0.0195312	0.0507812	0.0859375	0.0234375	0.0195312	0.14786	0.289235	0.19585	0.367056	0.656291	0.485084	0.1422	0.4358	0.0794	0.5124	0.251	0.227	0.533	43	0.805	0.312891	0.070312	0.293565	3	0.362301	0.166995	2.8982	0.0420876	0.0326018	0.05549	5.39998
Rv0091	mtn	768	1	0.109804	0.0235294	0.0666667	0.0392157	0.0352941	0.109804	0.027451	0.0588235	0.0117647	0.117647	0.0156863	0.0117647	0.0470588	0.0392157	0.0784314	0.027451	0.054902	0.0980392	0.00392157	0.0235294	0.15625	0.330729	0.192708	0.320312	0.651042	0.523438	0.1498	0.5242	0.1089	0.4011	0.267	0.254	0.552	40.41	0.776	0.259216	0.062745	0.328984	7	0.405324	0.18046	3.67758	0.0294631	0.0220477	0.0393708	3.15257
Rv0092	ctpA	2286	1	0.18134	0.0118265	0.0565046	0.0341656	0.0275953	0.088042	0.0170828	0.0459921	0.0183968	0.0854139	0.0249671	0.0144547	0.0394218	0.0302234	0.0696452	0.0591327	0.0591327	0.114323	0.0131406	0.00919842	0.155293	0.328084	0.169291	0.347332	0.675416	0.497375	0.1091	0.4978	0.121	0.4216	0.233	0.17	0.511	42.3	0.796	0.368068	0.049934	0.308629	6	0.378528	0.154886	2.89656	0.0383323	0.0319797	0.0463363	3.93473
Rv0093c	Rv0093c	849	0	0.156028	0.0212766	0.0390071	0.0319149	0.0141844	0.0992908	0.035461	0.0460993	0	0.0921986	0.0212766	0.0106383	0.0638298	0.0283688	0.0921986	0.0673759	0.0602837	0.0886525	0.0283688	0.0035461	0.140165	0.32391	0.183746	0.352179	0.67609	0.507656	0.1706	0.4127	0.1239	0.4208	0.234	0.172	0.506	46.58	0.732	0.171276	0.046099	0.331386	10	0.412344	0.177059	4.17929	0.0359965	0.027762	0.0467084	4.02226
Rv0095c	Rv0095c	411	0	0.102941	0.0294118	0.0514706	0.0955882	0.0367647	0.0294118	0.0147059	0.0294118	0.0147059	0.147059	0.0147059	0.0367647	0.0441176	0.0220588	0.117647	0.0808824	0.0514706	0.0588235	0.00735294	0.0147059	0.189781	0.304136	0.194647	0.311436	0.615572	0.498783	0.1638	0.4569	0.1468	0.4381	0.226	0.195	0.515	46.22	0.739	-0.218382	0.058824	0.369802	0	0.549021	0.428724	1.25445	0.0665159	0.0352499	0.115997	2.51981
Rv0096	PPE1	1392	1	0.205184	0.00647948	0.0388769	0.0259179	0.0280778	0.0842333	0.0172786	0.0323974	0.00863931	0.105832	0.0107991	0.0237581	0.0863931	0.0431965	0.0237581	0.0734341	0.0777538	0.0604752	0.0151188	0.0323974	0.172414	0.365661	0.176724	0.285201	0.650862	0.542385	0.1735	0.5108	0.1488	0.2989	0.252	0.149	0.503	44.44	0.714	0.288769	0.075594	0.311476	8	0.377417	0.158207	3.53077	0.0378515	0.0309235	0.0457898	5.4879
Rv0097	Rv0097	870	1	0.0553633	0.00346021	0.0726644	0.0553633	0.0276817	0.0761246	0.0449827	0.0761246	0.0519031	0.0692042	0.0276817	0.017301	0.0865052	0.0346021	0.0553633	0.0311419	0.083045	0.0726644	0.017301	0.0415225	0.236782	0.314943	0.174713	0.273563	0.588506	0.489655	0.166	0.5191	0.1574	0.4175	0.251	0.2	0.529	47.92	0.736	-0.397578	0.086505	0.0236592	0	0.21966	0.0990607	0.603436	0.0534779	0.0377719	0.0742451	3.6689
Rv0098	fcoT	552	1	0.0983607	0.0382514	0.0382514	0.0710383	0.0382514	0.0491803	0.0163934	0.0655738	0.0273224	0.114754	0.010929	0.0382514	0.0437158	0.0327869	0.0710383	0.0874317	0.0437158	0.0546448	0.0163934	0.0437158	0.210145	0.317029	0.199275	0.273551	0.59058	0.516304	0.1364	0.5455	0.1583	0.4016	0.275	0.226	0.545	45.98	0.758	-0.010382	0.098361	0.00399454	0	0.229359	0.0786702	0.307611	0.071116	0.0481048	0.100953	3.43565
Rv0099	fadD10	1623	1	0.138889	0.0185185	0.0462963	0.062963	0.0222222	0.0925926	0.00925926	0.0574074	0.0259259	0.0925926	0.0185185	0.0240741	0.0537037	0.0203704	0.0592593	0.0685185	0.0703704	0.087037	0.012963	0.0185185	0.179298	0.300062	0.194085	0.326556	0.626617	0.494147	0.1789	0.4375	0.1384	0.4197	0.249	0.148	0.499	46.34	0.723	0.171296	0.053704	0.282557	8	0.336827	0.162705	3.38756	0.035736	0.0296318	0.0428118	3.83041
Rv0100	Rv0100	237	1	0.0897436	0.025641	0.115385	0.0769231	0.025641	0.0641026	0	0.0512821	0.0128205	0.166667	0.025641	0.025641	0.025641	0.025641	0.0897436	0.0512821	0.025641	0.0769231	0.0128205	0.0128205	0.168776	0.274262	0.227848	0.329114	0.603376	0.50211	0.209	0.4179	0.1167	0.4821	0.25	0.203	0.513	42.58	0.724	0.102564	0.051282	0.307423	0	0.372593	0.169258	2.85925	0.0395753	0.0243644	0.0615296	4.65556
Rv0101	nrp	7539	1	0.133758	0.0127389	0.0696656	0.0457803	0.0274682	0.0816083	0.0199045	0.0417994	0.0151274	0.109475	0.0131369	0.0226911	0.0609076	0.0270701	0.0796178	0.0525478	0.0573248	0.0931529	0.0155255	0.0207006	0.162488	0.3076	0.186364	0.343547	0.651147	0.493965	0.155	0.4239	0.1137	0.4882	0.24	0.191	0.516	43.37	0.766	0.0584	0.063694	0.313476	35	0.384873	0.119656	3.51178	0.0281951	0.0256273	0.0311238	4.26519
Rv0102	Rv0102	1986	1	0.15885	0.00907716	0.03177	0.02118	0.0484115	0.0922844	0.0272315	0.0453858	0.00453858	0.119516	0.0347958	0.01059	0.0529501	0.01059	0.065053	0.0544629	0.0620272	0.0983359	0.0257186	0.0272315	0.132427	0.311682	0.217019	0.338872	0.650554	0.528701	0.1491	0.4154	0.1079	0.4663	0.249	0.241	0.543	46.03	0.767	0.657489	0.101362	0.306964	10	0.371063	0.157722	3.20678	0.0332161	0.0279059	0.039438	5.09013
Rv0103c	ctpB	2259	0	0.178191	0.00930851	0.0545213	0.037234	0.0279255	0.0930851	0.0146277	0.0478723	0.0226064	0.0890957	0.0239362	0.018617	0.0385638	0.018617	0.0678191	0.0571809	0.0611702	0.119681	0.0106383	0.00930851	0.157149	0.315184	0.181939	0.345728	0.660912	0.497123	0.1407	0.4701	0.123	0.4102	0.23	0.138	0.49	44.99	0.765	0.426596	0.047872	0.32669	12	0.409205	0.168275	3.32014	0.0308657	0.0255736	0.0370681	4.54118
Rv0104	Rv0104	1515	1	0.136905	0.015873	0.0813492	0.0357143	0.031746	0.0892857	0.0277778	0.0555556	0.00992063	0.111111	0.0297619	0.015873	0.0396825	0.0178571	0.0714286	0.0694444	0.0535714	0.0793651	0.00396825	0.0238095	0.158416	0.327393	0.2033	0.310891	0.638284	0.530693	0.1601	0.5088	0.1028	0.3961	0.241	0.158	0.502	46.3	0.768	0.238095	0.059524	0.313496	10	0.381927	0.141712	3.39759	0.0482406	0.0405565	0.0572281	4.85648
Rv0106	Rv0106	1197	1	0.115578	0.0201005	0.0854271	0.0502513	0.0226131	0.0728643	0.0427136	0.0226131	0.00251256	0.113065	0.0201005	0.0150754	0.0603015	0.0226131	0.0979899	0.0351759	0.0552764	0.113065	0.0226131	0.0100503	0.157895	0.314954	0.177945	0.349206	0.66416	0.492899	0.1282	0.4359	0.1485	0.4694	0.257	0.237	0.538	44.71	0.764	-0.05402	0.055276	0.299355	6	0.359187	0.173961	3.0745	0.0307925	0.024214	0.0385188	4.66123
Rv0107c	ctpI	4899	0	0.17402	0.00367647	0.0606618	0.0453431	0.0110294	0.0821078	0.0226716	0.0349265	0.00857843	0.103554	0.0147059	0.0159314	0.0631127	0.033701	0.0821078	0.0545343	0.067402	0.103554	0.0128676	0.00551471	0.156154	0.335579	0.157379	0.350888	0.686467	0.492958	0.126	0.4367	0.1328	0.4416	0.24	0.174	0.506	43.59	0.769	0.104657	0.029412	0.315473	28	0.381938	0.129763	3.69698	0.0297316	0.0266563	0.0330222	4.25558
Rv0108c	Rv0108c	210	0	0.0289855	0.0144928	0.0434783	0.0724638	0.0144928	0.101449	0.0724638	0.057971	0.0289855	0.0869565	0.0144928	0.0289855	0.0434783	0.0434783	0.057971	0.0724638	0.0434783	0.144928	0	0.0289855	0.190476	0.295238	0.2	0.314286	0.609524	0.495238	0.1356	0.5593	0.0545	0.4902	0.272	0.252	0.551	42.05	0.841	-0.117391	0.043478	0.26679	0	0.352969	0.182954	2.52235	0.0496247	0.03051	0.0865466	2.60446
Rv0109	PE_PGRS1	1491	1	0.147177	0.00201613	0.0262097	0.00806452	0.0322581	0.391129	0.00604839	0.0302419	0	0.0665323	0.016129	0.0645161	0.0342742	0.0282258	0.0100806	0.0443548	0.0423387	0.0423387	0	0.00806452	0.131455	0.29108	0.142857	0.434608	0.725687	0.433937	0.1681	0.5255	0.0907	0.3069	0.306	0.35	0.643	46.83	0.76	0.161492	0.040323	0.311885	9	0.378649	0.173078	3.27987	0.0342233	0.0278864	0.0415868	3.9285
Rv0110	Rv0110	750	1	0.128514	0.00803213	0.00803213	0.0200803	0.0441767	0.0963855	0.0200803	0.0321285	0	0.144578	0.0281124	0.0240964	0.0441767	0.0321285	0.0763052	0.0361446	0.0682731	0.13253	0.0240964	0.0321285	0.125333	0.282667	0.225333	0.366667	0.649333	0.508	0.139	0.3587	0.0743	0.567	0.236	0.251	0.538	38.77	0.805	0.726908	0.100402	0.307125	7	0.372063	0.17702	3.41639	0.0339833	0.0254825	0.0452627	4.12848
Rv0111	Rv0111	2058	1	0.127007	0.00875912	0.0394161	0.0277372	0.0321168	0.0934307	0.0160584	0.0481752	0.010219	0.108029	0.0145985	0.0189781	0.0686131	0.0262774	0.0948905	0.0540146	0.0569343	0.0978102	0.0379562	0.0189781	0.145287	0.310496	0.197765	0.346453	0.656948	0.50826	0.1634	0.4092	0.1201	0.4495	0.219	0.187	0.506	45.53	0.745	0.208905	0.089051	0.303888	9	0.367684	0.157604	3.44209	0.0322379	0.0267486	0.038432	4.81809
Rv0112	gca	957	1	0.106918	0.0220126	0.072327	0.0503145	0.0251572	0.0660377	0.0283019	0.0597484	0.0408805	0.072327	0.0377358	0.0220126	0.0471698	0.0251572	0.0628931	0.0566038	0.0597484	0.0849057	0.0188679	0.0408805	0.222571	0.273772	0.218391	0.285266	0.559039	0.492163	0.2548	0.4183	0.206	0.3505	0.26	0.141	0.5	51.41	0.617	-0.096541	0.084906	0.335189	8	0.418457	0.164852	3.71523	0.0419467	0.0330189	0.0529279	3.84882
Rv0113	gmhA	591	1	0.163265	0.0102041	0.0510204	0.0663265	0.0510204	0.0816327	0.0408163	0.0612245	0.0102041	0.0816327	0.0204082	0.0306122	0.0255102	0.0204082	0.0765306	0.0612245	0.0663265	0.0663265	0	0.0153061	0.203046	0.287648	0.218274	0.291032	0.57868	0.505922	0.2586	0.4023	0.2013	0.331	0.263	0.145	0.508	61	0.606	0.084184	0.066327	0.350349	7	0.444754	0.15767	4.87941	0.0540639	0.0407065	0.0697201	2.77014
Rv0114	gmhB	573	1	0.121053	0.0263158	0.0631579	0.0315789	0.0263158	0.110526	0.0421053	0.0315789	0.0157895	0.0947368	0.0210526	0.0210526	0.0368421	0.0526316	0.0789474	0.0631579	0.00526316	0.115789	0.0315789	0.0105263	0.17801	0.263525	0.205934	0.352531	0.616056	0.469459	0.2112	0.3975	0.1944	0.3913	0.179	0.044	0.433	50.53	0.656	0.045263	0.068421	0.332974	8	0.412814	0.172725	4.16101	0.0350924	0.025384	0.0468307	4.53031
Rv0115	hddA	1161	1	0.126943	0.015544	0.0492228	0.0595855	0.0336788	0.11399	0.015544	0.0492228	0.015544	0.0958549	0.0207254	0.0181347	0.0492228	0.0259067	0.0777202	0.0777202	0.0388601	0.0829016	0.0129534	0.0207254	0.170543	0.298019	0.199828	0.331611	0.62963	0.497847	0.1796	0.4281	0.1783	0.3864	0.216	0.163	0.507	48.75	0.689	0.087565	0.067358	0.330572	8	0.409862	0.167018	3.587	0.0384961	0.0308762	0.048074	3.75681
Rv0115a	Rv0115a	189	1	0.129032	0	0.0483871	0.016129	0.0322581	0.016129	0	0.0483871	0.016129	0.0645161	0.0645161	0	0.0645161	0.0322581	0.177419	0.0322581	0.129032	0.0967742	0.016129	0.016129	0.169312	0.285714	0.201058	0.343915	0.62963	0.486772	0.2453	0.2264	0.1176	0.5417	0.241	0.163	0.491	34.4	0.667	-0.146774	0.064516	NA	NA	NA	NA	NA	NA	NA	NA	NA
Rv0116c	ldtA	756	0	0.0916335	0.00398406	0.0278884	0.0358566	0.0239044	0.0717131	0.0398406	0.0478088	0.00796813	0.0478088	0.0199203	0.0358566	0.0756972	0.0119522	0.063745	0.0996016	0.0876494	0.155378	0.0239044	0.0278884	0.178571	0.329365	0.189153	0.30291	0.632275	0.518519	0.1416	0.4956	0.13	0.3723	0.252	0.204	0.525	44.96	0.758	0.144621	0.075697	0.29288	1	0.355739	0.161313	2.58958	0.0424793	0.0324915	0.0567966	4.70611
Rv0117	oxyS	945	1	0.149682	0.0127389	0.0477707	0.0636943	0.0350318	0.044586	0.022293	0.0382166	0.0191083	0.121019	0.0159236	0.0159236	0.0509554	0.0414013	0.0732484	0.0605096	0.066879	0.089172	0.0159236	0.0159236	0.166138	0.304762	0.197884	0.331217	0.635979	0.502646	0.1617	0.3722	0.1318	0.5244	0.241	0.177	0.508	44.14	0.748	0.147452	0.066879	0.310422	3	0.378742	0.178425	2.9887	0.0349659	0.0272725	0.0448888	4.65837
Rv0118c	oxcA	1749	0	0.156357	0.0103093	0.0652921	0.0378007	0.0257732	0.0910653	0.0223368	0.0532646	0.0154639	0.0893471	0.0223368	0.0360825	0.0601375	0.0257732	0.0704467	0.0670103	0.04811	0.0721649	0.0103093	0.0206186	0.173242	0.343053	0.160091	0.323613	0.666667	0.503145	0.1161	0.5164	0.1201	0.4239	0.276	0.246	0.558	39.8	0.796	0.021993	0.056701	0.307262	7	0.373325	0.155111	3.41003	0.0394544	0.0328063	0.0467881	5.14289
Rv0119	fadD7	1578	1	0.139048	0.00571429	0.047619	0.0533333	0.0266667	0.0933333	0.0247619	0.0495238	0.0114286	0.0952381	0.0152381	0.0133333	0.0704762	0.0247619	0.0761905	0.0647619	0.08	0.0857143	0.0133333	0.00952381	0.15526	0.350444	0.159062	0.335234	0.685678	0.509506	0.108	0.4989	0.1038	0.4388	0.261	0.245	0.551	41.28	0.812	0.077333	0.049524	0.30638	9	0.368505	0.152456	3.37795	0.0335688	0.0275834	0.0407856	4.00243
Rv0120c	fusA2	2145	0	0.116246	0.0112045	0.0630252	0.0756303	0.0308123	0.0994398	0.0238095	0.0420168	0.0336134	0.092437	0.012605	0.0168067	0.057423	0.0280112	0.0588235	0.0588235	0.0588235	0.0980392	0.00420168	0.0182073	0.175291	0.316084	0.165501	0.343124	0.659207	0.481585	0.101	0.5182	0.1043	0.4811	0.257	0.145	0.497	39.86	0.826	-0.061905	0.053221	0.314467	22	0.383699	0.153196	3.51527	0.0368065	0.0311936	0.0431038	4.1824
Rv0121c	Rv0121c	435	0	0.166667	0	0.0625	0.0277778	0.0208333	0.0486111	0.0277778	0.0277778	0.0277778	0.0833333	0.0138889	0.0208333	0.0625	0.0416667	0.104167	0.0416667	0.0555556	0.0972222	0.0347222	0.0347222	0.181609	0.344828	0.156322	0.317241	0.662069	0.501149	0.121	0.5242	0.1491	0.3727	0.213	0.075	0.449	54.28	0.768	-0.218056	0.090278	0.314903	3	0.387005	0.176953	3.39291	0.0388047	0.0276636	0.0545367	5.20157
Rv0122	Rv0122	369	1	0.0901639	0.0163934	0.057377	0.057377	0	0.0819672	0.0491803	0.0409836	0.0327869	0.0409836	0.0245902	0.0245902	0.0245902	0.0327869	0.122951	0.0409836	0.0819672	0.131148	0.0163934	0.0327869	0.205962	0.289973	0.176152	0.327913	0.617886	0.466125	0.1845	0.4854	0.1354	0.3956	0.21	0.074	0.458	40.3	0.729	-0.504098	0.04918	0.139266	0	0.417143	0.185968	1.0808	0.0594759	0.0369267	0.100364	3.88789
Rv0123	Rv0123	369	1	0.0737705	0	0.0655738	0.0983607	0.00819672	0.057377	0.0163934	0.0245902	0.0737705	0.0983607	0.0245902	0.0163934	0.0491803	0.0327869	0.106557	0.0901639	0.0327869	0.114754	0	0.0163934	0.203252	0.284553	0.176152	0.336043	0.620596	0.460705	0.2021	0.4255	0.1154	0.4752	0.241	0.087	0.454	41.26	0.739	-0.614754	0.02459	0.19927	0	0.352459	0.230924	1.55591	0.0388815	0.0229052	0.0755782	5.5947
Rv0124	PE_PGRS2	1464	1	0.199179	0	0.0287474	0.00821355	0.0143737	0.396304	0.0225873	0.0287474	0	0.0574949	0.00616016	0.0328542	0.0287474	0.0410678	0.0102669	0.0349076	0.0287474	0.0410678	0.0102669	0.0102669	0.108607	0.31694	0.114754	0.459699	0.776639	0.431694	0.1385	0.5648	0.0775	0.3058	0.287	0.29	0.614	40.93	0.8	0.149076	0.034908	0.304234	3	0.373982	0.144106	2.15885	0.0572367	0.0456096	0.0722992	3.53429
Rv0125	pepA	1068	1	0.135211	0	0.0478873	0.0112676	0.0197183	0.16338	0.0112676	0.0478873	0.0056338	0.0704225	0.0169014	0.056338	0.0619718	0.056338	0.0366197	0.0676056	0.0619718	0.112676	0.0084507	0.0084507	0.15824	0.329588	0.161049	0.351124	0.680712	0.490637	0.1219	0.5188	0.078	0.4245	0.255	0.247	0.561	42.13	0.821	0.182253	0.03662	0.0370803	0	0.247964	0.0975879	0.607224	0.0537758	0.039953	0.0703764	3.68272
Rv0126	treS	1806	1	0.0665557	0.00831947	0.0865225	0.0615641	0.0582363	0.0765391	0.0299501	0.0415973	0.0116473	0.0865225	0.0216306	0.0349418	0.0765391	0.0349418	0.0765391	0.0415973	0.046589	0.0748752	0.0232945	0.0415973	0.182171	0.329457	0.188815	0.299557	0.629014	0.518272	0.1257	0.5678	0.11	0.4453	0.309	0.298	0.585	38	0.808	-0.367388	0.123128	0.291367	3	0.349213	0.168651	2.63267	0.0266781	0.0218516	0.0327835	4.66742
Rv0127	mak	1368	1	0.131868	0.00659341	0.0681319	0.0659341	0.032967	0.0725275	0.0153846	0.0263736	0.0153846	0.103297	0.00879121	0.0197802	0.0527473	0.032967	0.0857143	0.0571429	0.0637363	0.0857143	0.0175824	0.0373626	0.171784	0.323099	0.171784	0.333333	0.656433	0.494883	0.133	0.4706	0.133	0.4556	0.252	0.181	0.517	42.8	0.774	-0.182857	0.087912	0.290816	7	0.347577	0.17363	3.39619	0.0266971	0.0211599	0.0333116	4.56238
Rv0128	Rv0128	780	1	0.119691	0.00772201	0.034749	0.027027	0.0617761	0.119691	0.030888	0.03861	0.019305	0.108108	0.030888	0.015444	0.030888	0.023166	0.0501931	0.0656371	0.0694981	0.100386	0.019305	0.027027	0.162821	0.278205	0.221795	0.337179	0.615385	0.5	0.1485	0.4192	0.1443	0.4607	0.196	0.099	0.47	43.83	0.745	0.479151	0.108108	0.321349	6	0.395813	0.181383	3.77908	0.0319	0.0240384	0.0426409	5.90716
Rv0129c	fbpC	1023	0	0.111765	0.00294118	0.0411765	0.0264706	0.0411765	0.111765	0.00882353	0.0294118	0.0176471	0.0794118	0.0294118	0.0617647	0.0823529	0.05	0.0441176	0.0676471	0.0588235	0.0529412	0.0323529	0.05	0.181818	0.339198	0.168133	0.31085	0.650049	0.507331	0.101	0.5575	0.0884	0.4519	0.319	0.376	0.639	38.88	0.84	-0.253235	0.123529	0.302506	0	0.366942	0.20266	2.89501	0.0205264	0.0151988	0.0274144	6.22664
Rv0130	htdZ	456	1	0.13245	0.00662252	0.0397351	0.0596026	0.0331126	0.0860927	0.0264901	0.0331126	0.0331126	0.0662252	0.0198675	0.0264901	0.0463576	0.0397351	0.0463576	0.0529801	0.0860927	0.13245	0.013245	0.0198675	0.182018	0.324561	0.157895	0.335526	0.660088	0.482456	0.0873	0.5556	0.0976	0.4492	0.308	0.224	0.548	34.94	0.842	0.091391	0.066225	0.229374	0	0.363123	0.203267	1.86567	0.0449202	0.0286529	0.0844527	5.54103
Rv0131c	fadE1	1344	0	0.116331	0.00671141	0.0581655	0.0626398	0.0357942	0.0715884	0.0402685	0.0514541	0.0380313	0.0917226	0.0380313	0.01566	0.0469799	0.0514541	0.082774	0.0380313	0.0536913	0.0604027	0.0201342	0.0201342	0.19122	0.326637	0.15997	0.322173	0.64881	0.486607	0.0963	0.5467	0.1053	0.4953	0.313	0.293	0.587	37.62	0.834	-0.291051	0.076063	0.31309	9	0.381252	0.180922	3.56641	0.0301678	0.0240906	0.0380207	4.44218
Rv0132c	fgd2	1083	0	0.147222	0.00555556	0.0555556	0.0416667	0.05	0.105556	0.025	0.0472222	0.0138889	0.0833333	0.00833333	0.0277778	0.0638889	0.0416667	0.0694444	0.0444444	0.0666667	0.0611111	0.0194444	0.0222222	0.165282	0.361034	0.156048	0.317636	0.67867	0.517082	0.1048	0.5937	0.0954	0.3872	0.275	0.247	0.563	37.39	0.829	-0.0825	0.091667	0.338726	13	0.422173	0.182112	4.55753	0.0263581	0.0204445	0.0340162	4.72253
Rv0133	Rv0133	606	1	0.129353	0.00995025	0.0547264	0.0497512	0.039801	0.0746269	0.0248756	0.0199005	0.00995025	0.079602	0.039801	0.0149254	0.079602	0.0348259	0.139303	0.0348259	0.0497512	0.0597015	0.0298507	0.0248756	0.150165	0.328383	0.165017	0.356436	0.684818	0.493399	0.1369	0.4405	0.1046	0.4966	0.242	0.244	0.551	44.84	0.791	-0.476617	0.094527	0.289587	4	0.345635	0.162058	2.65588	0.0439974	0.0324159	0.0584582	3.32034
Rv0134	ephF	903	1	0.0866667	0.00666667	0.0833333	0.0533333	0.0333333	0.103333	0.03	0.03	0.02	0.0933333	0.0333333	0.0166667	0.0666667	0.0166667	0.0966667	0.0233333	0.0333333	0.106667	0.0433333	0.0233333	0.145072	0.290144	0.188261	0.376523	0.666667	0.478405	0.156	0.472	0.0548	0.5143	0.25	0.204	0.52	36	0.816	-0.196333	0.1	0.318518	5	0.389515	0.184514	3.16774	0.031384	0.0241059	0.0408806	4.68628
Rv0135c	Rv0135c	606	0	0.119403	0.00497512	0.0497512	0.0646766	0.0298507	0.0597015	0.0149254	0.0547264	0.00995025	0.129353	0.00995025	0.0298507	0.0547264	0.0298507	0.0945274	0.0696517	0.0646766	0.079602	0.00995025	0.0199005	0.169967	0.338284	0.179868	0.311881	0.650165	0.518152	0.113	0.5254	0.1012	0.4331	0.24	0.24	0.54	41.46	0.813	0.044776	0.059701	0.273871	2	0.338757	0.174938	2.68876	0.0331907	0.0235192	0.0552975	7.11504
Rv0136	cyp138	1326	1	0.0997732	0.00226757	0.0544218	0.0544218	0.0453515	0.0816327	0.0204082	0.0498866	0.0226757	0.0952381	0.0249433	0.0249433	0.0702948	0.0294785	0.113379	0.0453515	0.0544218	0.0748299	0.015873	0.0204082	0.171946	0.328808	0.171192	0.328054	0.656863	0.5	0.1277	0.5027	0.1032	0.4587	0.252	0.243	0.546	41.67	0.801	-0.235374	0.081633	0.308443	11	0.376244	0.159341	3.5189	0.0404489	0.0328432	0.0495322	5.17871
Rv0137c	msrA	549	0	0.0769231	0.010989	0.0604396	0.0604396	0.0494505	0.0879121	0.0274725	0.0494505	0.021978	0.0659341	0.00549451	0.0384615	0.0604396	0.0494505	0.0769231	0.0549451	0.0824176	0.0549451	0.021978	0.043956	0.211293	0.349727	0.149362	0.289617	0.639344	0.499089	0.0784	0.634	0.1333	0.3968	0.271	0.272	0.582	34.96	0.831	-0.542308	0.115385	0.176728	0	0.392959	0.191367	1.1658	0.0518242	0.032323	0.0872052	6.05563
Rv0138	Rv0138	504	1	0.11976	0.0239521	0.0598802	0.0718563	0.0359281	0.0658683	0.0239521	0.0658683	0.0239521	0.0479042	0.0419162	0.0239521	0.0419162	0.0359281	0.0898204	0.0598802	0.0598802	0.0419162	0.0419162	0.0239521	0.190476	0.30754	0.172619	0.329365	0.636905	0.480159	0.1288	0.5682	0.0902	0.4595	0.294	0.259	0.578	42.37	0.818	-0.373054	0.101796	0.309892	1	0.386678	0.18474	2.96907	0.0399781	0.0283751	0.0583591	4.55396
Rv0139	Rv0139	1023	1	0.138235	0.0117647	0.0676471	0.05	0.0294118	0.0823529	0.0176471	0.0264706	0.0176471	0.0794118	0.0294118	0.0176471	0.0529412	0.0147059	0.111765	0.05	0.0588235	0.105882	0.0147059	0.0235294	0.155425	0.323558	0.16911	0.351906	0.675464	0.492669	0.1212	0.5051	0.1007	0.4324	0.255	0.222	0.538	41.57	0.806	-0.113824	0.067647	0.306428	6	0.371634	0.174972	3.40053	0.034825	0.0273189	0.0440258	3.77887
Rv0140	Rv0140	381	1	0.126984	0.0238095	0.0714286	0.0634921	0.015873	0.0396825	0.015873	0.0714286	0.015873	0.0396825	0.015873	0.031746	0.0793651	0.031746	0.047619	0.0555556	0.0714286	0.111111	0.00793651	0.0634921	0.223097	0.293963	0.173228	0.309711	0.603675	0.467192	0.1468	0.4954	0.1368	0.4651	0.328	0.26	0.569	39.46	0.764	-0.046825	0.087302	0.34848	5	0.43974	0.203076	3.75672	0.0296207	0.0197411	0.0436548	7.48779
Rv0141c	Rv0141c	411	0	0.0588235	0.0441176	0.0808824	0.0955882	0.0588235	0.0588235	0.00735294	0.0441176	0.0220588	0.0735294	0.0220588	0.0220588	0.0367647	0.0294118	0.0808824	0.0588235	0.0735294	0.0882353	0.0147059	0.0294118	0.216545	0.294404	0.177616	0.311436	0.605839	0.472019	0.0811	0.6126	0.1735	0.4022	0.303	0.262	0.573	34.89	0.802	-0.232353	0.102941	0.318904	5	0.389043	0.181677	3.61926	0.0347072	0.0243566	0.0489882	5.33333
Rv0142	Rv0142	927	1	0.152597	0.00974026	0.0487013	0.0454545	0.025974	0.0876623	0.025974	0.0292208	0.00649351	0.0876623	0.0227273	0.00974026	0.0909091	0.025974	0.113636	0.0454545	0.0422078	0.100649	0.0227273	0.00649351	0.113269	0.338727	0.161812	0.386192	0.724919	0.500539	0.107	0.4428	0.0547	0.5344	0.23	0.228	0.532	37.45	0.854	-0.039935	0.055195	0.304401	4	0.366177	0.175493	2.96706	0.0326931	0.0247613	0.0419324	5.60733
Rv0143c	Rv0143c	1479	0	0.138211	0.00406504	0.0264228	0.0386179	0.0426829	0.144309	0.0121951	0.0792683	0.0142276	0.113821	0.0162602	0.0142276	0.0589431	0.0121951	0.0528455	0.0569106	0.0528455	0.0752033	0.0182927	0.0284553	0.142664	0.325896	0.185936	0.345504	0.6714	0.511832	0.0835	0.5124	0.1019	0.4531	0.277	0.305	0.585	37.05	0.834	0.573984	0.089431	0.292938	5	0.348856	0.161916	3.05908	0.037901	0.0307505	0.045864	3.77115
Rv0144	Rv0144	843	1	0.128571	0.00714286	0.0392857	0.0571429	0.0357143	0.0642857	0.025	0.0285714	0.0178571	0.0821429	0.025	0.0142857	0.0678571	0.0357143	0.0857143	0.0571429	0.0892857	0.0964286	0.0178571	0.025	0.175563	0.321471	0.188612	0.314353	0.635824	0.510083	0.1681	0.4412	0.1447	0.4136	0.242	0.14	0.491	49.77	0.729	-0.088214	0.078571	0.31453	2	0.385208	0.167156	3.15923	0.0361287	0.0273277	0.0467959	4.09426
Rv0145	Rv0145	954	1	0.164038	0.00315457	0.0820189	0.044164	0.022082	0.0694006	0.022082	0.0252366	0.00946372	0.0977918	0.0157729	0.0189274	0.044164	0.0410095	0.0851735	0.044164	0.0725552	0.0883281	0.0283912	0.022082	0.16457	0.325996	0.166667	0.342767	0.668763	0.492662	0.135	0.4781	0.12	0.438	0.235	0.184	0.52	41.89	0.78	-0.122713	0.072555	0.324615	6	0.395559	0.174368	3.67643	0.0332212	0.0262697	0.0425197	4.13399
Rv0146	Rv0146	933	1	0.174194	0	0.083871	0.0580645	0.0258065	0.0548387	0.0129032	0.0387097	0.0193548	0.0709677	0.0225806	0.00967742	0.0483871	0.0322581	0.0935484	0.0387097	0.0709677	0.0903226	0.0258065	0.0290323	0.172562	0.330118	0.158628	0.338692	0.66881	0.488746	0.1341	0.5134	0.1143	0.4206	0.265	0.159	0.508	40.87	0.786	-0.170323	0.080645	0.313216	4	0.378384	0.164237	3.01182	0.040013	0.0316844	0.051869	3.92277
Rv0147	Rv0147	1521	1	0.132411	0.00395257	0.0573123	0.055336	0.0316206	0.0750988	0.00988142	0.041502	0.0494071	0.0790514	0.0237154	0.0197628	0.0612648	0.0296443	0.0790514	0.0513834	0.0612648	0.0948617	0.0118577	0.0316206	0.186719	0.314924	0.170283	0.328074	0.642998	0.485207	0.1381	0.5071	0.1049	0.4473	0.305	0.276	0.574	38.93	0.793	-0.143676	0.075099	0.293805	5	0.348232	0.164436	2.77085	0.0337998	0.0274847	0.0414369	4.57974
Rv0148	Rv0148	861	1	0.143357	0.00699301	0.0559441	0.0524476	0.034965	0.129371	0.020979	0.0384615	0.0384615	0.0804196	0.013986	0.0454545	0.0314685	0.020979	0.041958	0.0384615	0.0524476	0.111888	0.0104895	0.0314685	0.183508	0.299652	0.174216	0.342625	0.642276	0.473868	0.1457	0.5466	0.0942	0.4104	0.29	0.194	0.534	41.84	0.796	0.110839	0.076923	0.280154	5	0.335658	0.174613	2.92212	0.0323735	0.0247202	0.0431414	3.46834
Rv0149	Rv0149	969	1	0.124224	0.00621118	0.0590062	0.0372671	0.0279503	0.127329	0.00931677	0.0341615	0.0310559	0.111801	0.0186335	0.0217391	0.0621118	0.0341615	0.0403727	0.0403727	0.0341615	0.142857	0.00931677	0.0279503	0.157895	0.28999	0.199174	0.352941	0.642931	0.489164	0.1571	0.4464	0.1174	0.4466	0.274	0.206	0.521	45.54	0.76	0.414907	0.065217	0.325854	6	0.403855	0.184536	3.73136	0.0313501	0.0244434	0.0403648	4.83465
Rv0150c	Rv0150c	288	0	0.210526	0.0210526	0.0631579	0.0210526	0	0.0526316	0.0315789	0.0736842	0.0105263	0.0842105	0.0105263	0.0315789	0.0842105	0.0105263	0.0315789	0.0947368	0.0736842	0.0631579	0.0105263	0.0210526	0.166667	0.347222	0.1875	0.298611	0.645833	0.534722	0.191	0.4382	0.0909	0.4286	0.254	0.209	0.538	54.97	0.742	0.322105	0.031579	0.295932	2	0.360515	0.187033	2.861	0.036044	0.0238111	0.0554616	3.99228
Rv0151c	PE1	1767	0	0.137755	0	0.0323129	0.0306122	0.047619	0.0731293	0.0102041	0.0629252	0.0085034	0.110544	0.0153061	0.0510204	0.102041	0.0459184	0.0170068	0.0510204	0.0918367	0.0748299	0.00510204	0.0323129	0.191285	0.342388	0.191285	0.275042	0.617431	0.533673	0.1331	0.4544	0.1371	0.4622	0.252	0.205	0.526	46.75	0.766	0.381803	0.085034	0.314128	10	0.380785	0.161711	3.50442	0.0357453	0.0296754	0.0426599	3.88547
Rv0152c	PE2	1578	0	0.125714	0.00571429	0.0419048	0.0247619	0.0342857	0.0647619	0.0171429	0.0514286	0.00952381	0.112381	0.0152381	0.0419048	0.100952	0.0361905	0.0685714	0.0495238	0.0971429	0.0628571	0.00380952	0.0361905	0.190114	0.352978	0.17744	0.279468	0.632446	0.530418	0.1297	0.4456	0.1422	0.4557	0.22	0.169	0.501	47.15	0.763	0.035238	0.074286	0.30652	5	0.373281	0.152603	3.38067	0.0395601	0.0324147	0.0479547	5.50125
Rv0153c	ptbB	831	0	0.115942	0.00362319	0.0942029	0.0471014	0.0326087	0.0833333	0.0144928	0.0289855	0.0108696	0.108696	0.0144928	0.0253623	0.0398551	0.0289855	0.119565	0.0615942	0.0652174	0.0797101	0.00362319	0.0217391	0.170878	0.351384	0.154031	0.323706	0.67509	0.505415	0.0972	0.5466	0.1284	0.4	0.279	0.303	0.587	38.84	0.808	-0.32029	0.057971	0.305982	6	0.370895	0.185377	3.71145	0.027278	0.0207224	0.0359959	5.685
Rv0154c	fadE2	1212	0	0.143921	0.0148883	0.0620347	0.0595533	0.0248139	0.0694789	0.0347395	0.0595533	0.0272953	0.0719603	0.0322581	0.0322581	0.0471464	0.0372208	0.0868486	0.0471464	0.0521092	0.0595533	0.0198511	0.0173697	0.192244	0.35231	0.136139	0.319307	0.671617	0.488449	0.0482	0.6325	0.1075	0.4346	0.328	0.358	0.628	33.11	0.872	-0.276427	0.062035	0.307433	3	0.377763	0.198121	2.65138	0.0213222	0.0162909	0.0286284	4.9123
Rv0155	pntAa	1101	1	0.15847	0.00546448	0.057377	0.057377	0.0163934	0.0928962	0.00546448	0.0327869	0.0300546	0.0956284	0.0136612	0.0191257	0.0546448	0.0382514	0.057377	0.0546448	0.0737705	0.117486	0.00546448	0.0136612	0.161671	0.313351	0.158038	0.366939	0.680291	0.47139	0.115	0.4569	0.0823	0.5066	0.248	0.167	0.507	41.06	0.827	0.137158	0.035519	0.182403	0	0.323952	0.206231	1.08028	0.0397194	0.0251083	0.0745278	4.75683
Rv0156	pntAb	333	1	0.0818182	0	0.0272727	0.0454545	0.0636364	0.0909091	0.0272727	0.0727273	0.0454545	0.136364	0.0363636	0.0454545	0.0545455	0.00909091	0.0272727	0.0363636	0.0454545	0.145455	0	0.00909091	0.186186	0.303303	0.213213	0.297297	0.600601	0.516517	0.0421	0.5579	0.1264	0.481	0.249	0.219	0.519	38.92	0.858	0.821818	0.072727	0.120282	0	0.397035	0.311922	0.846986	0.0473517	0.0244278	0.0851561	5.65
Rv0157	pntB	1428	1	0.143158	0	0.04	0.0252632	0.0315789	0.113684	0.0210526	0.0821053	0.0315789	0.0989474	0.0484211	0.0378947	0.0442105	0.0210526	0.0231579	0.0568421	0.0484211	0.105263	0.00842105	0.0189474	0.167367	0.309524	0.188375	0.334734	0.644258	0.497899	0.073	0.5426	0.0557	0.5148	0.305	0.281	0.574	36.08	0.886	0.668421	0.058947	0.00642632	0	0.269658	0.201305	0.380897	0.0613555	0.0486876	0.0780397	4.65686
Rv0158	Rv0158	645	1	0.11215	0.0046729	0.046729	0.0841121	0.0280374	0.0654206	0.0280374	0.0514019	0.0280374	0.088785	0.0140187	0.0186916	0.0327103	0.0373832	0.0841121	0.0700935	0.0700935	0.0607477	0.0140187	0.0607477	0.19845	0.31938	0.156589	0.325581	0.644961	0.475969	0.1023	0.5511	0.0833	0.5032	0.302	0.268	0.577	38.44	0.846	-0.364486	0.102804	0.295357	2	0.359024	0.196013	3.01636	0.0254376	0.0181089	0.0363388	5.29774
Rv0159c	PE3	1407	0	0.155983	0.00213675	0.034188	0.0320513	0.034188	0.0918803	0.0106838	0.0534188	0.00213675	0.104701	0.025641	0.0534188	0.0876068	0.042735	0.025641	0.0726496	0.0576923	0.0576923	0.00641026	0.0491453	0.18479	0.33973	0.189055	0.286425	0.626155	0.528785	0.1367	0.4892	0.1362	0.4152	0.252	0.218	0.541	48.01	0.764	0.239744	0.089744	0.318192	8	0.386064	0.170283	3.23366	0.0335401	0.0272365	0.0415512	3.35943
Rv0160c	PE4	1509	0	0.135458	0.00199203	0.0418327	0.0278884	0.0498008	0.0856574	0.0179283	0.059761	0.00796813	0.0996016	0.0199203	0.063745	0.0996016	0.0398406	0.0199203	0.0537849	0.063745	0.0557769	0.0059761	0.0498008	0.18224	0.347913	0.18224	0.287608	0.63552	0.530152	0.1197	0.5033	0.0798	0.5145	0.329	0.346	0.616	38.21	0.828	0.171713	0.105578	0.314439	8	0.379724	0.170304	3.05655	0.0324907	0.0261953	0.0400707	3.80784
Rv0161	Rv0161	1350	1	0.131403	0.013363	0.0690423	0.0512249	0.0178174	0.104677	0.0334076	0.0178174	0.00890869	0.120267	0.0200445	0.0178174	0.0445434	0.0155902	0.0890869	0.0512249	0.0556793	0.115813	0.00445434	0.0178174	0.145185	0.317778	0.177778	0.359259	0.677037	0.495556	0.1361	0.4728	0.0967	0.4435	0.237	0.232	0.539	38.31	0.795	0.080846	0.040089	0.310876	7	0.375321	0.161592	3.47567	0.0322493	0.0262287	0.0398821	5.44582
Rv0162c	adhE1	1152	0	0.109661	0.0156658	0.0496084	0.0339426	0.0130548	0.120104	0.0313316	0.0443864	0.0130548	0.0992167	0.0104439	0.0130548	0.0809399	0.0313316	0.0574413	0.0574413	0.0522193	0.143603	0.0078329	0.0156658	0.138889	0.328125	0.184896	0.34809	0.676215	0.513021	0.1441	0.4755	0.0864	0.4365	0.229	0.176	0.499	40.69	0.793	0.333943	0.036554	0.323768	11	0.398607	0.174617	3.82273	0.0301594	0.0239839	0.0376129	4.37164
Rv0163	Rv0163	456	1	0.0927152	0.013245	0.0529801	0.0397351	0.0397351	0.0728477	0.0198675	0.0397351	0.013245	0.10596	0.0264901	0.0331126	0.0728477	0.00662252	0.0728477	0.0728477	0.0596026	0.10596	0.0264901	0.0331126	0.166667	0.291667	0.20614	0.335526	0.627193	0.497807	0.1642	0.4179	0.0877	0.5093	0.252	0.213	0.524	42.39	0.776	0.168874	0.099338	0.317576	3	0.389521	0.200644	3.57215	0.0283927	0.0197363	0.0405138	4.1131
Rv0164	TB18.5	486	1	0.118012	0.00621118	0.0434783	0.0745342	0.0124224	0.0496894	0.0124224	0.0434783	0.0310559	0.0807453	0.0496894	0.0310559	0.0559006	0.068323	0.0496894	0.0559006	0.0559006	0.111801	0.0124224	0.0372671	0.218107	0.304527	0.17284	0.304527	0.609053	0.477366	0.1463	0.5447	0.125	0.4132	0.272	0.113	0.477	44.96	0.775	-0.068944	0.062112	0.0105186	0	0.187782	0.059973	0.302435	0.0694681	0.0444328	0.0979485	3.08619
Rv0165c	mce1R	672	0	0.152466	0	0.0493274	0.0493274	0.0269058	0.0941704	0.0358744	0.0538117	0.0224215	0.0986547	0.0224215	0.0269058	0.044843	0.0313901	0.121076	0.058296	0.044843	0.0493274	0.0134529	0.0044843	0.174107	0.333333	0.16369	0.328869	0.662202	0.497024	0.1606	0.4663	0.1413	0.4012	0.27	0.277	0.574	45.11	0.736	-0.274888	0.044843	0.323881	3	0.398769	0.16626	3.44361	0.0390552	0.0302894	0.0504041	3.91514
Rv0166	fadD5	1665	1	0.122744	0.0108303	0.0523466	0.0577617	0.0270758	0.0812274	0.0162455	0.0469314	0.0198556	0.106498	0.032491	0.0415162	0.0541516	0.0361011	0.066787	0.0397112	0.0559567	0.0974729	0.0144404	0.0198556	0.193393	0.305105	0.178378	0.323123	0.628228	0.483483	0.1266	0.4936	0.1376	0.439	0.271	0.263	0.56	43.8	0.775	0.098375	0.061372	0.3182	7	0.390669	0.168601	3.62034	0.0293124	0.0244655	0.0349935	4.51875
Rv0167	yrbE1A	798	1	0.090566	0.0188679	0.0188679	0.0226415	0.0528302	0.128302	0.00377358	0.0792453	0.0113208	0.14717	0.0226415	0.0188679	0.0301887	0.0264151	0.0490566	0.0301887	0.10566	0.116981	0.0113208	0.0150943	0.137845	0.31203	0.22807	0.322055	0.634085	0.5401	0.1286	0.4896	0.0717	0.4554	0.29	0.249	0.541	40.69	0.817	1.00868	0.079245	0.31903	0	0.475481	0.283892	0.802435	0.0510299	0.0255982	0.102838	2.61807
Rv0168	yrbE1B	870	1	0.145329	0.00346021	0.017301	0.0346021	0.0553633	0.114187	0.0103806	0.0726644	0.00692042	0.100346	0.0346021	0.0207612	0.0242215	0.0311419	0.0484429	0.0622837	0.0657439	0.107266	0.00692042	0.0380623	0.137931	0.314943	0.21954	0.327586	0.642529	0.534483	0.1289	0.5312	0.0468	0.4533	0.285	0.26	0.563	39.1	0.841	0.772318	0.100346	0.348204	1	0.452171	0.232873	1.55303	0.0452547	0.026861	0.0773071	2.97887
Rv0169	mce1A	1365	1	0.118943	0.00440529	0.061674	0.030837	0.0286344	0.0947137	0.00660793	0.0506608	0.0330396	0.110132	0.0132159	0.0506608	0.0726872	0.0242291	0.0440529	0.0506608	0.0837004	0.0792952	0.00660793	0.0352423	0.190476	0.306227	0.185348	0.317949	0.624176	0.491575	0.1407	0.4272	0.1056	0.5252	0.245	0.177	0.512	41.07	0.787	0.070705	0.070485	0.339683	0	0.440871	0.215086	1.18859	0.0390528	0.0240996	0.0619993	3.98162
Rv0170	mce1B	1041	1	0.0722543	0.00578035	0.0606936	0.0346821	0.0433526	0.0982659	0.0144509	0.066474	0.0433526	0.112717	0.00867052	0.0578035	0.0346821	0.0578035	0.0635838	0.0404624	0.0722543	0.0895954	0.00289017	0.0202312	0.211335	0.294909	0.189241	0.304515	0.599424	0.48415	0.1424	0.5119	0.0919	0.498	0.28	0.239	0.55	40.58	0.804	-0.060404	0.066474	0.342711	0	0.45577	0.37678	0.569856	0.055535	0.0227239	0.131469	3.23589
Rv0171	mce1C	1548	1	0.0912621	0.0038835	0.0524272	0.038835	0.038835	0.112621	0.0116505	0.0485437	0.0271845	0.0951456	0.00776699	0.038835	0.145631	0.0349515	0.0485437	0.0504854	0.0601942	0.0699029	0.00776699	0.015534	0.171835	0.351421	0.162145	0.314599	0.666021	0.513566	0.1275	0.4835	0.0967	0.4712	0.296	0.314	0.586	40.41	0.805	-0.156117	0.062136	0.329127	0	0.453877	0.285237	0.804717	0.057926	0.034294	0.0992225	3.52073
Rv0172	mce1D	1593	1	0.0962264	0.00377358	0.0471698	0.0415094	0.0377358	0.0773585	0.0169811	0.0509434	0.0283019	0.10566	0.0113208	0.054717	0.111321	0.054717	0.0301887	0.0528302	0.0603774	0.0867925	0.00566038	0.0264151	0.193346	0.319523	0.185813	0.301318	0.620841	0.505336	0.1382	0.432	0.1087	0.5455	0.254	0.177	0.506	41.98	0.791	-0.018302	0.069811	0.299057	8	0.359998	0.162976	3.06595	0.0372797	0.0307174	0.0452953	4.54931
Rv0173	lprK	1173	1	0.0897436	0.00769231	0.0666667	0.0282051	0.0179487	0.0820513	0.0102564	0.0538462	0.0333333	0.141026	0.0205128	0.0410256	0.0615385	0.0512821	0.0666667	0.0615385	0.0692308	0.0641026	0.0102564	0.0230769	0.185848	0.321398	0.182438	0.310315	0.631714	0.503836	0.1317	0.482	0.0767	0.5103	0.264	0.252	0.55	39.33	0.82	-0.068718	0.051282	0.310511	7	0.373783	0.179835	3.49853	0.0322617	0.0255601	0.0400599	4.02065
Rv0174	mce1F	1548	1	0.102913	0.015534	0.0524272	0.0271845	0.0174757	0.0893204	0.0038835	0.0543689	0.031068	0.0873786	0.00776699	0.0446602	0.102913	0.0563107	0.0427184	0.0679612	0.0718447	0.0854369	0.00970874	0.0291262	0.192506	0.312661	0.186693	0.30814	0.620801	0.499354	0.183	0.4241	0.1111	0.4759	0.271	0.21	0.531	43.66	0.746	-0.081747	0.056311	0.316887	9	0.389325	0.1662	3.79156	0.0293242	0.0239385	0.0358177	2.73882
Rv0175	Rv0175	642	1	0.187793	0.0140845	0.0798122	0.0657277	0.00938967	0.0798122	0.0140845	0.028169	0.0375587	0.0798122	0.028169	0.0187793	0.0187793	0.0516432	0.0657277	0.0751174	0.0375587	0.0798122	0.00469484	0.0234742	0.180685	0.283489	0.174455	0.361371	0.64486	0.457944	0.2069	0.4195	0.104	0.479	0.245	0.102	0.488	50.41	0.739	-0.197183	0.037559	0.301306	4	0.366415	0.173162	2.99593	0.0358894	0.0270302	0.0474494	6.78794
Rv0176	Rv0176	969	1	0.127329	0.00931677	0.0465839	0.0279503	0.0186335	0.0590062	0.00931677	0.0279503	0.015528	0.124224	0.015528	0.015528	0.0652174	0.0496894	0.102484	0.0465839	0.0869565	0.102484	0.0341615	0.015528	0.157895	0.303406	0.189886	0.348813	0.652219	0.493292	0.1516	0.3502	0.1333	0.5057	0.214	0.216	0.521	48.21	0.746	0.051863	0.068323	0.309135	5	0.374039	0.188596	3.40573	0.0290829	0.022355	0.0376857	3.37085
Rv0177	Rv0177	555	1	0.119565	0.00543478	0.0434783	0.0597826	0.0271739	0.0543478	0.0326087	0.0543478	0.0380435	0.076087	0.0326087	0.0380435	0.048913	0.0326087	0.0706522	0.0978261	0.0543478	0.0815217	0.0217391	0.0108696	0.212613	0.284685	0.189189	0.313514	0.598198	0.473874	0.1867	0.3933	0.1586	0.4741	0.292	0.212	0.54	44.18	0.707	-0.186413	0.059783	0.293728	3	0.364874	0.201505	3.5882	0.0286548	0.0199847	0.0431407	5.42983
Rv0178	Rv0178	735	1	0.184426	0	0.0696721	0.0491803	0.0204918	0.0614754	0.00409836	0.0327869	0.0327869	0.0614754	0.0204918	0.0327869	0.0245902	0.0327869	0.0778689	0.0655738	0.118852	0.0696721	0.00819672	0.0327869	0.204082	0.312925	0.157823	0.32517	0.638095	0.470748	0.1571	0.4714	0.1055	0.445	0.271	0.13	0.508	42.29	0.773	-0.275	0.061475	0.303521	3	0.364347	0.182169	3.43562	0.0333747	0.024944	0.0434538	5.04456
Rv0179c	lprO	1110	0	0.124661	0.0189702	0.0460705	0.0271003	0.0189702	0.127371	0.0216802	0.0352304	0.0243902	0.097561	0.0243902	0.0460705	0.0514905	0.0433604	0.0677507	0.0596206	0.0650407	0.0460705	0.0216802	0.0325203	0.190991	0.325225	0.166667	0.317117	0.642342	0.491892	0.1483	0.5174	0.1338	0.3801	0.258	0.243	0.562	44.9	0.759	-0.232791	0.073171	0.310183	7	0.375668	0.186033	3.45972	0.0270576	0.0209165	0.0351311	4.49768
Rv0180c	Rv0180c	1359	0	0.137168	0	0.0265487	0.0265487	0.039823	0.090708	0.0132743	0.0575221	0.0154867	0.128319	0.0265487	0.0309735	0.0597345	0.0376106	0.050885	0.0730088	0.0619469	0.0862832	0.0110619	0.0265487	0.17145	0.32156	0.18911	0.317881	0.639441	0.51067	0.0852	0.4561	0.1367	0.4841	0.249	0.25	0.549	42.32	0.805	0.481858	0.077434	0.320913	7	0.389197	0.16147	3.57508	0.0344291	0.0279464	0.0420628	4.18213
Rv0181c	Rv0181c	735	0	0.114754	0.00409836	0.0778689	0.0491803	0.0286885	0.0901639	0.0532787	0.0409836	0.00819672	0.0983607	0.0286885	0.0286885	0.0491803	0.0327869	0.057377	0.0737705	0.0737705	0.057377	0.0163934	0.0163934	0.198639	0.329252	0.170068	0.302041	0.631293	0.49932	0.1374	0.5024	0.1593	0.4012	0.255	0.215	0.545	44.22	0.751	-0.231147	0.061475	0.294498	5	0.353887	0.175859	3.14193	0.0361957	0.0269055	0.0475139	4.1178
Rv0182c	sigG	1113	0	0.121622	0.00810811	0.0621622	0.0567568	0.027027	0.0486486	0.0243243	0.0324324	0.0135135	0.116216	0.0216216	0.0135135	0.0675676	0.0378378	0.0972973	0.072973	0.0594595	0.0783784	0.0162162	0.0243243	0.15903	0.336029	0.183288	0.321653	0.657682	0.519317	0.1361	0.4589	0.101	0.4842	0.237	0.182	0.508	41.6	0.795	-0.165405	0.067568	0.322266	4	0.392919	0.179182	3.31202	0.0306076	0.0242345	0.03902	3.72692
Rv0183	Rv0183	840	1	0.100358	0.00716846	0.0681004	0.0537634	0.0179211	0.0967742	0.0358423	0.0358423	0.0143369	0.103943	0.0143369	0.0179211	0.0609319	0.0286738	0.0824373	0.0286738	0.0573477	0.132616	0.00716846	0.0358423	0.159524	0.317857	0.175	0.347619	0.665476	0.492857	0.1423	0.4756	0.0856	0.4811	0.294	0.273	0.56	41.14	0.802	0.005735	0.060932	0.314183	3	0.3787	0.178042	3.22291	0.0319264	0.0239571	0.0420616	4.21375
Rv0184	Rv0184	750	1	0.200803	0.00401606	0.060241	0.0321285	0.0240964	0.0682731	0.0200803	0.0361446	0.0160643	0.0763052	0.0160643	0.0321285	0.0361446	0.0441767	0.124498	0.060241	0.0722892	0.0401606	0.00401606	0.0321285	0.176	0.368	0.128	0.328	0.696	0.496	0.0769	0.5249	0.1244	0.4479	0.23	0.177	0.529	38.77	0.828	-0.416064	0.060241	0.288108	3	0.34649	0.188987	3.83471	0.0325359	0.0243091	0.0426858	4.10708
Rv0185	Rv0185	510	1	0.118343	0.0118343	0.035503	0.0591716	0.0414201	0.0828402	0.0532544	0.0118343	0	0.0591716	0.0177515	0.0118343	0.0769231	0.035503	0.0887574	0.0295858	0.0769231	0.153846	0.0118343	0.0236686	0.14902	0.301961	0.182353	0.366667	0.668627	0.484314	0.1342	0.3691	0.1333	0.5414	0.254	0.189	0.515	41.44	0.77	-0.011834	0.076923	0.295139	4	0.359209	0.18665	4.30836	0.0317024	0.022258	0.0445276	5.28037
Rv0186	bglS	2076	1	0.13314	0.00578871	0.0520984	0.0463097	0.0289436	0.111433	0.0144718	0.0463097	0.0144718	0.0940666	0.0202605	0.0390738	0.0680174	0.0332851	0.0723589	0.0593343	0.0448625	0.0680174	0.0202605	0.0274964	0.166667	0.30973	0.174374	0.349229	0.65896	0.484104	0.1438	0.4515	0.1024	0.4874	0.255	0.219	0.54	41.65	0.786	-0.08712	0.0767	0.304112	12	0.367235	0.157065	3.45974	0.0351722	0.0295133	0.0419888	3.92146
Rv0186A	mymT	162	0	0.0943396	0.132075	0.0377358	0.0754717	0	0.113208	0.0377358	0.0377358	0.0188679	0.0566038	0.0377358	0.0188679	0.0377358	0	0.0943396	0.0188679	0.0754717	0.0754717	0	0.0377358	0.185185	0.290123	0.185185	0.339506	0.62963	0.475309	0.1522	0.587	0.1351	0.3429	0.292	0.28	0.588	43.23	0.765	-0.030189	0.037736	NA	NA	NA	NA	NA	NA	NA	NA	NA
Rv0187	Rv0187	663	1	0.163636	0.00454545	0.0818182	0.0363636	0.0272727	0.104545	0.00909091	0.05	0.0181818	0.104545	0.0181818	0.0227273	0.05	0.05	0.0727273	0.0227273	0.0409091	0.1	0.0136364	0.00909091	0.158371	0.309201	0.170437	0.361991	0.671192	0.479638	0.1204	0.4817	0.1056	0.4734	0.266	0.209	0.528	40.29	0.804	0.179545	0.05	0.323145	2	0.398474	0.166548	3.25386	0.0416866	0.0313835	0.0550849	5.16248
Rv0188	Rv0188	432	1	0.160839	0.00699301	0.034965	0.00699301	0.0559441	0.0979021	0.034965	0.0559441	0	0.104895	0.034965	0.00699301	0.041958	0.013986	0.041958	0.0699301	0.0699301	0.0979021	0.034965	0.027972	0.145833	0.291667	0.231481	0.331019	0.622685	0.523148	0.1615	0.3846	0.1468	0.4554	0.224	0.087	0.459	47.98	0.722	0.791608	0.118881	0.315315	3	0.387965	0.169987	3.396	0.0422533	0.0299724	0.0596101	2.72942
Rv0189c	ilvD	1728	0	0.135652	0.013913	0.0747826	0.0486957	0.0295652	0.118261	0.0208696	0.0486957	0.0278261	0.093913	0.0313043	0.0173913	0.0504348	0.0121739	0.0608696	0.066087	0.0486957	0.0886957	0.00173913	0.0104348	0.168981	0.321759	0.173611	0.335648	0.657407	0.49537	0.1267	0.5287	0.1217	0.3912	0.292	0.271	0.572	39.9	0.784	0.154783	0.041739	0.0248861	0	0.256574	0.055778	0.571581	0.0389346	0.0186077	0.0507808	2.39542
Rv0190	Rv0190	291	1	0.15625	0.0208333	0.0520833	0.0625	0	0.0729167	0.03125	0.0520833	0.0416667	0.09375	0.0208333	0.0208333	0.0104167	0.0416667	0.09375	0.0625	0.0520833	0.0833333	0	0.03125	0.202749	0.302405	0.154639	0.340206	0.642612	0.457045	0.125	0.5	0.1266	0.4595	0.329	0.249	0.564	41.22	0.787	-0.163542	0.03125	0.193406	0	0.305984	0.210045	1.87015	0.0323916	0.0175413	0.067065	3.73651
Rv0191	Rv0191	1242	1	0.16707	0.00968523	0.0169492	0.0145278	0.0193705	0.0871671	0.0217918	0.0387409	0.00484262	0.140436	0.031477	0.0121065	0.0508475	0.0145278	0.062954	0.0581114	0.0871671	0.118644	0.0242131	0.0193705	0.123188	0.327697	0.198068	0.351047	0.678744	0.525765	0.125	0.4229	0.0716	0.4775	0.252	0.255	0.544	41.19	0.815	0.799274	0.062954	0.293705	7	0.350741	0.17352	3.84862	0.0274793	0.0213804	0.0347611	4.03327
Rv0192	Rv0192	1101	1	0.103825	0.010929	0.0628415	0.0273224	0.0355191	0.0956284	0.0218579	0.0327869	0.0273224	0.0382514	0.0245902	0.0464481	0.125683	0.0245902	0.0601093	0.0765027	0.0519126	0.0901639	0.0218579	0.0218579	0.176203	0.344233	0.160763	0.318801	0.663034	0.504995	0.125	0.5156	0.1014	0.4394	0.309	0.321	0.602	41.81	0.805	-0.364208	0.079235	0.303977	5	0.363203	0.165862	3.20544	0.0335748	0.0265003	0.0428313	3.40593
Rv0193c	Rv0193c	1848	0	0.105691	0.0113821	0.0845528	0.0650407	0.0373984	0.0471545	0.0243902	0.0536585	0.0308943	0.121951	0.0227642	0.0211382	0.0536585	0.0422764	0.0796748	0.0650407	0.0455285	0.0504065	0.0162602	0.0211382	0.202381	0.32197	0.181818	0.293831	0.615801	0.503788	0.1381	0.5148	0.1471	0.4404	0.28	0.248	0.554	41.39	0.765	-0.246341	0.074797	0.333118	7	0.410243	0.164049	2.93809	0.0317272	0.0262396	0.0382367	3.737
Rv0194	Rv0194	3585	1	0.140704	0.0117253	0.0519263	0.0360134	0.0242881	0.0770519	0.0251256	0.0427136	0.00753769	0.137353	0.0117253	0.0108878	0.0410385	0.038526	0.0946399	0.038526	0.0670017	0.103853	0.0134003	0.0259631	0.144212	0.324686	0.187727	0.343375	0.668061	0.512413	0.1285	0.44	0.0975	0.4946	0.229	0.193	0.509	42.25	0.8	0.286767	0.063652	0.321801	25	0.392189	0.142487	3.71746	0.0314918	0.0275676	0.0356976	4.54226
Rv0195	Rv0195	636	1	0.118483	0.0236967	0.0473934	0.056872	0.014218	0.042654	0.028436	0.0521327	0.028436	0.132701	0.00947867	0.0189573	0.042654	0.0379147	0.0900474	0.056872	0.07109	0.109005	0.00473934	0.014218	0.177673	0.325472	0.190252	0.306604	0.632075	0.515723	0.1484	0.4835	0.113	0.4398	0.245	0.201	0.514	45.95	0.774	0.152606	0.033175	0.318806	3	0.388378	0.177545	3.23937	0.0355378	0.02683	0.0473057	4.99934
Rv0196	Rv0196	585	1	0.154639	0.0103093	0.0670103	0.0721649	0.0206186	0.0670103	0.0309278	0.0463918	0.00515464	0.128866	0.0206186	0.0103093	0.0463918	0.0412371	0.108247	0.0463918	0.0360825	0.0618557	0.00515464	0.0206186	0.157265	0.317949	0.164103	0.360684	0.678632	0.482051	0.1205	0.4217	0.1013	0.557	0.246	0.195	0.519	39.01	0.81	-0.109278	0.046392	0.0329639	0	0.358731	0.271724	0.657416	0.0618692	0.0429894	0.0862958	3.77367
Rv0197	Rv0197	2289	1	0.145669	0.015748	0.0551181	0.0564304	0.0367454	0.0787402	0.0262467	0.0406824	0.0249344	0.0918635	0.0144357	0.0328084	0.0603675	0.0314961	0.0721785	0.0433071	0.0590551	0.0708661	0.0170604	0.0262467	0.171254	0.33246	0.165574	0.330712	0.663172	0.498034	0.1166	0.5153	0.0914	0.4857	0.27	0.226	0.547	38.79	0.824	-0.113386	0.080052	0.305957	18	0.368725	0.151724	3.46864	0.0352713	0.029756	0.0413837	3.6929
Rv0198c	zmp1	1992	0	0.122172	0.00301659	0.0965309	0.0467572	0.040724	0.081448	0.025641	0.0467572	0.025641	0.0859729	0.0120664	0.0286576	0.0452489	0.0452489	0.0754148	0.0361991	0.0512821	0.0678733	0.0271493	0.0361991	0.194779	0.327811	0.168675	0.308735	0.636546	0.496486	0.1321	0.5732	0.134	0.3921	0.33	0.301	0.594	38.69	0.782	-0.332881	0.104072	0.31252	11	0.377325	0.160448	3.2979	0.0305714	0.0253821	0.0364253	4.13287
Rv0199	Rv0199	660	1	0.127854	0	0.0821918	0.0547945	0.0136986	0.0547945	0.0228311	0.0365297	0.0228311	0.086758	0.0273973	0.0273973	0.0502283	0.0410959	0.0639269	0.086758	0.0776256	0.0958904	0.0136986	0.0136986	0.198485	0.325758	0.159091	0.316667	0.642424	0.484848	0.1087	0.5	0.1371	0.4431	0.245	0.146	0.5	42.99	0.79	-0.207763	0.041096	0.283265	4	0.342004	0.185126	3.8556	0.0284224	0.0202673	0.0404424	4.90273
Rv0200	Rv0200	690	1	0.183406	0.00873362	0.0480349	0.0262009	0.0262009	0.0655022	0.00873362	0.0349345	0.0131004	0.104803	0.0174672	0.0174672	0.0480349	0.0218341	0.0742358	0.069869	0.0655022	0.126638	0.0305677	0.00873362	0.137681	0.304348	0.191304	0.366667	0.671014	0.495652	0.1471	0.3873	0.0942	0.4973	0.236	0.146	0.486	39.94	0.78	0.491703	0.065502	0.295068	4	0.355889	0.202402	4.01506	0.0260236	0.0187022	0.0358525	4.82575
Rv0201c	Rv0201c	504	0	0.149701	0	0.0658683	0.0658683	0.0239521	0.0479042	0.011976	0.0479042	0.011976	0.0838323	0.0179641	0.011976	0.0598802	0.0479042	0.11976	0.0658683	0.0538922	0.0778443	0.0239521	0.011976	0.174603	0.349206	0.152778	0.323413	0.672619	0.501984	0.1	0.5214	0.1571	0.3939	0.204	0.134	0.484	41.8	0.776	-0.291617	0.05988	0.250692	0	0.394259	0.231582	1.75757	0.0326766	0.0211402	0.0603312	6.67697
Rv0202c	mmpL11	2901	0	0.153209	0.0113872	0.0548654	0.0207039	0.0320911	0.0672878	0.0134576	0.0424431	0.0165631	0.110766	0.0331263	0.0175983	0.057971	0.0351967	0.0745342	0.0600414	0.0610766	0.0983437	0.0217391	0.0175983	0.15443	0.321958	0.186487	0.337125	0.659083	0.508445	0.1032	0.4484	0.118	0.489	0.24	0.227	0.536	41.57	0.805	0.336749	0.071429	0.310624	22	0.37805	0.154723	3.85118	0.026445	0.0223123	0.0311594	5.57449
Rv0203	Rv0203	411	1	0.169118	0.0147059	0.0367647	0.0294118	0.00735294	0.0735294	0.0220588	0.0220588	0.0294118	0.125	0.0294118	0.0147059	0.0588235	0.0588235	0.0514706	0.0955882	0.0735294	0.0808824	0	0.00735294	0.16545	0.316302	0.163017	0.355231	0.671533	0.479319	0.0948	0.3534	0.1102	0.5826	0.225	0.155	0.5	40.6	0.818	0.164706	0.014706	0.285375	0	0.369062	0.204057	2.06467	0.0310932	0.0206484	0.0512667	4.63432
Rv0204c	Rv0204c	1239	0	0.143204	0.00485437	0.0339806	0.0291262	0.0364078	0.0946602	0.00970874	0.0364078	0.0169903	0.131068	0.0194175	0.0194175	0.0728155	0.0339806	0.065534	0.065534	0.0436893	0.0873786	0.0412621	0.0145631	0.139629	0.329298	0.186441	0.344633	0.673931	0.515738	0.0761	0.4873	0.118	0.4568	0.227	0.177	0.5	39.13	0.827	0.349757	0.092233	0.302029	3	0.366372	0.194456	3.13513	0.0203769	0.0157104	0.0260537	5.13865
Rv0205	Rv0205	1104	1	0.171662	0	0.0299728	0.0245232	0.0463215	0.0844687	0.0163488	0.0517711	0.013624	0.160763	0.013624	0.0245232	0.0408719	0.0190736	0.0408719	0.0490463	0.0435967	0.138965	0.0163488	0.013624	0.123188	0.294384	0.225543	0.356884	0.651268	0.519928	0.1313	0.406	0.0584	0.5467	0.287	0.268	0.548	38.56	0.826	1.05804	0.076294	0.311533	5	0.377376	0.166706	3.25533	0.0358319	0.028714	0.0448978	4.52201
Rv0206c	mmpL3	2835	0	0.121822	0.00423729	0.0476695	0.032839	0.0391949	0.0858051	0.0116525	0.0625	0.0317797	0.108051	0.0264831	0.0180085	0.0699153	0.0317797	0.0646186	0.059322	0.0709746	0.0815678	0.0137712	0.0180085	0.17037	0.330159	0.17672	0.322751	0.65291	0.506878	0.0882	0.4841	0.1108	0.4937	0.284	0.275	0.566	38.73	0.826	0.239619	0.070975	0.29908	11	0.359454	0.158158	3.56492	0.0241572	0.0202849	0.0287603	5.50316
Rv0207c	Rv0207c	729	0	0.119835	0	0.0743802	0.0702479	0.0371901	0.0743802	0.0123967	0.0289256	0.00826446	0.128099	0.0123967	0.0123967	0.0661157	0.0289256	0.0867769	0.0785124	0.0495868	0.0867769	0.0206612	0.00413223	0.171468	0.316872	0.182442	0.329218	0.646091	0.499314	0.1154	0.4423	0.2	0.4041	0.233	0.221	0.53	43.65	0.726	-0.045454	0.061983	0.30914	4	0.374984	0.175825	2.85797	0.0366962	0.0280181	0.0485702	3.24596
Rv0208c	Rv0208c	792	0	0.106464	0.0114068	0.0608365	0.0418251	0.0114068	0.0874525	0.0418251	0.0532319	0.0380228	0.110266	0.0152091	0.00760456	0.0798479	0.0342205	0.0874525	0.0570342	0.0418251	0.0836502	0.0190114	0.0114068	0.17803	0.329545	0.174242	0.318182	0.647727	0.503788	0.1473	0.4777	0.1389	0.4158	0.218	0.167	0.496	48.83	0.752	-0.160076	0.041825	0.296665	4	0.359131	0.194783	4.02606	0.0249832	0.0184306	0.0342217	7.49029
Rv0209	Rv0209	1086	1	0.171745	0.00831025	0.0803324	0.033241	0.0221607	0.0831025	0.0166205	0.0277008	0.0138504	0.119114	0.0249307	0.00554017	0.0526316	0.0277008	0.105263	0.0470914	0.0415512	0.102493	0.00554017	0.0110803	0.130755	0.342541	0.167587	0.359116	0.701657	0.510129	0.1084	0.483	0.094	0.4549	0.214	0.172	0.5	38.85	0.82	0.148753	0.038781	0.330302	1	0.407651	0.178366	3.19177	0.0290795	0.0230216	0.0372866	3.53
Rv0210	Rv0210	1479	1	0.174797	0.00406504	0.050813	0.0589431	0.0142276	0.0691057	0.0162602	0.0284553	0.0101626	0.117886	0.0101626	0.0142276	0.0447154	0.0325203	0.109756	0.0447154	0.0487805	0.130081	0.0121951	0.00813008	0.135903	0.308316	0.169709	0.386072	0.694388	0.478026	0.1343	0.3889	0.0909	0.5229	0.253	0.213	0.521	40.45	0.799	0.186992	0.034553	0.307647	7	0.372511	0.172679	3.08173	0.030943	0.0249607	0.0378237	5.9566
Rv0211	pckA	1821	1	0.0891089	0.0148515	0.0709571	0.0709571	0.0429043	0.0957096	0.019802	0.039604	0.0462046	0.0808581	0.0313531	0.0363036	0.0610561	0.0231023	0.0511551	0.0429043	0.0594059	0.0643564	0.0330033	0.0264026	0.192202	0.310818	0.166941	0.330038	0.640857	0.477759	0.0996	0.5809	0.0843	0.4867	0.364	0.345	0.621	33.69	0.85	-0.321287	0.10231	0.292875	11	0.351602	0.151359	2.99936	0.0404648	0.0337495	0.0481646	4.85333
Rv0212c	nadR	972	0	0.117647	0.0185759	0.0588235	0.0681115	0.0433437	0.0743034	0.0247678	0.0371517	0.0216718	0.0866873	0.0154799	0.0123839	0.0681115	0.0278638	0.0990712	0.0278638	0.0588235	0.0959752	0.0340557	0.00928793	0.165638	0.323045	0.177984	0.333333	0.656379	0.501029	0.1407	0.4926	0.1496	0.4091	0.251	0.191	0.516	44.74	0.753	-0.123839	0.086687	0.310492	6	0.378734	0.189199	3.57384	0.0289675	0.0221286	0.0373484	4.5575
Rv0213c	Rv0213c	1314	0	0.114416	0.0114416	0.0800915	0.0434783	0.0434783	0.0709382	0.01373	0.0503432	0.02746	0.0915332	0.0183066	0.020595	0.0411899	0.0411899	0.0709382	0.0617849	0.0549199	0.0938215	0.01373	0.0366133	0.18417	0.317352	0.197108	0.30137	0.618721	0.51446	0.1417	0.5428	0.1231	0.4051	0.249	0.179	0.518	44.22	0.778	-0.001602	0.093822	0.317036	3	0.390085	0.185923	4.24014	0.0255602	0.0200124	0.0321446	5.54289
Rv0214	fadD4	1614	1	0.10987	0.00931099	0.0614525	0.0577281	0.0260708	0.0893855	0.0335196	0.0465549	0.0297952	0.0837989	0.0372439	0.0223464	0.0707635	0.027933	0.0595903	0.0558659	0.0428305	0.0744879	0.018622	0.0428305	0.19083	0.319083	0.175341	0.314746	0.633829	0.494424	0.1166	0.5381	0.1315	0.4312	0.283	0.246	0.557	42.13	0.793	-0.171695	0.087523	0.310987	7	0.37559	0.170366	3.28289	0.028729	0.0233471	0.035518	4.90897
Rv0215c	Rv0215c	1138	0	NA	NA	NA	NA	NA	NA	NA	NA	NA	NA	NA	NA	NA	NA	NA	NA	NA	NA	NA	NA	0.195079	0.304921	0.155536	0.344464	0.649385	0.460457	NA	NA	NA	NA	NA	NA	NA	NA	NA	NA	NA	0.317353	6	0.388756	0.182176	3.27188	0.030152	0.0233984	0.0383335	4.35504
Rv0216	Rv0216	1014	1	0.133531	0.0118694	0.0771513	0.0207715	0.0296736	0.103858	0.0385757	0.0267062	0.0148368	0.118694	0.0118694	0.0148368	0.0652819	0.0237389	0.074184	0.0593472	0.0593472	0.074184	0.0178042	0.0237389	0.154832	0.316568	0.184418	0.344181	0.66075	0.500986	0.1688	0.4026	0.1183	0.4783	0.244	0.226	0.54	43.46	0.747	-0.009496	0.071217	0.298273	4	0.358537	0.173797	3.43512	0.0297241	0.0232092	0.0384548	3.96414
Rv0217c	lipW	909	0	0.142384	0.013245	0.0596026	0.0298013	0.0231788	0.0993377	0.0198675	0.0298013	0	0.119205	0.0165563	0.0298013	0.0761589	0.0231788	0.0960265	0.0496689	0.0397351	0.0860927	0.0165563	0.0298013	0.156216	0.346535	0.171617	0.325633	0.672167	0.518152	0.13	0.4874	0.1625	0.3593	0.235	0.239	0.539	42.72	0.744	0.065232	0.069536	0.317445	2	0.392308	0.174263	3.57395	0.0368482	0.0288778	0.0472557	5.03209
Rv0218	Rv0218	1329	1	0.117647	0.00678733	0.0339367	0.0248869	0.0384615	0.108597	0.020362	0.0520362	0.0158371	0.142534	0.00904977	0.0135747	0.0791855	0.0271493	0.0723982	0.040724	0.0497738	0.0972851	0.0294118	0.020362	0.127163	0.312265	0.201655	0.358916	0.671181	0.51392	0.1266	0.4025	0.0765	0.5481	0.235	0.229	0.525	40.65	0.816	0.44638	0.088235	0.294878	7	0.353072	0.172828	2.94179	0.0336237	0.027288	0.0417662	3.87248
Rv0219	Rv0219	549	1	0.159341	0.00549451	0.0384615	0.021978	0.0384615	0.0659341	0.0164835	0.0604396	0.00549451	0.137363	0.010989	0.0164835	0.0549451	0.0274725	0.104396	0.043956	0.043956	0.0824176	0.0274725	0.0384615	0.143898	0.327869	0.191257	0.336976	0.664845	0.519126	0.0788	0.4485	0.1088	0.5294	0.238	0.3	0.571	40.58	0.834	0.404945	0.104396	0.0980989	0	0.328671	0.223164	0.752975	0.0578512	0.0310375	0.0934348	3.64684
Rv0220	lipC	1212	1	0.124069	0.00992556	0.0620347	0.0347395	0.0297767	0.0843672	0.0347395	0.0421836	0.0198511	0.0843672	0.00744417	0.0173697	0.0645161	0.0322581	0.111663	0.0545906	0.0372208	0.101737	0.0223325	0.0248139	0.155941	0.331683	0.187294	0.325083	0.656766	0.518977	0.1657	0.4888	0.1191	0.3974	0.273	0.256	0.555	46.73	0.752	-0.179156	0.076923	0.306569	10	0.370021	0.177434	4.46997	0.0264846	0.0209199	0.0333229	4.31117
Rv0221	Rv0221	1410	1	0.104478	0.00426439	0.0511727	0.0554371	0.0255864	0.0682303	0.0362473	0.0426439	0.0255864	0.117271	0.0298507	0.0319829	0.0682303	0.0234542	0.0831557	0.0575693	0.0533049	0.0810235	0.0170576	0.0234542	0.179433	0.307092	0.193617	0.319858	0.62695	0.500709	0.1579	0.4411	0.109	0.487	0.252	0.229	0.536	41.99	0.77	-0.113006	0.066098	0.314734	5	0.382496	0.179909	3.59549	0.0289233	0.0228425	0.0359992	3.26458
Rv0222	echA1	789	1	0.164122	0.00381679	0.0496183	0.0763359	0.0267176	0.10687	0.00381679	0.0610687	0.0343511	0.103053	0.0229008	0.0343511	0.0534351	0.0114504	0.0687023	0.0381679	0.0572519	0.0687023	0.00763359	0.00763359	0.173638	0.288973	0.174905	0.362484	0.651458	0.463878	0.1712	0.4414	0.0769	0.4927	0.269	0.245	0.555	40.32	0.783	0.106107	0.041985	0.30367	2	0.368046	0.186858	2.59473	0.0282361	0.0214	0.0375225	3.38349
Rv0223c	Rv0223c	1464	0	0.131417	0.0102669	0.0451745	0.063655	0.0349076	0.104723	0.00616016	0.0657084	0.0390144	0.0595483	0.0287474	0.0308008	0.0698152	0.026694	0.036961	0.0492813	0.0698152	0.0882957	0.0143737	0.0246407	0.187842	0.314208	0.171448	0.326503	0.64071	0.485656	0.1266	0.5434	0.0969	0.4389	0.339	0.271	0.577	37.83	0.809	0.100205	0.073922	0.313225	8	0.381267	0.165937	3.54827	0.0329354	0.0266129	0.040525	5.26538
Rv0224c	Rv0224c	765	0	0.133858	0.00393701	0.0472441	0.0354331	0.0472441	0.106299	0.0314961	0.011811	0.011811	0.106299	0.0275591	0.015748	0.0708661	0.00787402	0.0826772	0.0551181	0.0551181	0.0866142	0.0275591	0.0354331	0.145098	0.335948	0.185621	0.333333	0.669281	0.521569	0.1101	0.4846	0.1436	0.4062	0.251	0.186	0.515	43.8	0.78	0.064961	0.110236	0.0279587	0	0.191663	0.0819774	0.491298	0.0552361	0.037788	0.075726	2.89935
Rv0225	Rv0225	1155	1	0.104167	0.0078125	0.0520833	0.0390625	0.0104167	0.09375	0.0416667	0.0364583	0.0104167	0.122396	0.0130208	0.0078125	0.0494792	0.0416667	0.104167	0.0755208	0.0260417	0.114583	0.0286458	0.0208333	0.142857	0.298701	0.193939	0.364502	0.663203	0.492641	0.1471	0.3994	0.1146	0.5	0.208	0.149	0.481	45.4	0.769	-0.011719	0.059896	0.138406	0	0.316694	0.166247	1.05789	0.0375108	0.0207652	0.063192	7.1727
Rv0226c	Rv0226c	1731	0	0.182292	0.0104167	0.0295139	0.0138889	0.015625	0.107639	0.0208333	0.0104167	0.00694444	0.154514	0.0173611	0.00868056	0.0625	0.015625	0.0590278	0.0555556	0.0642361	0.111111	0.0381944	0.015625	0.117273	0.32409	0.187753	0.370884	0.694974	0.511843	0.1183	0.3645	0.1417	0.4636	0.211	0.195	0.506	46.15	0.76	0.652083	0.069444	0.318887	15	0.39139	0.172622	4.16506	0.0267629	0.0219409	0.0320068	3.61105
Rv0227c	Rv0227c	1266	0	0.106888	0.0023753	0.0760095	0.0617577	0.0332542	0.0783848	0.0166271	0.0308789	0.0308789	0.087886	0.0118765	0.0261283	0.0855107	0.0356295	0.0617577	0.0570071	0.0902613	0.0665083	0.00712589	0.0332542	0.196682	0.353081	0.150079	0.300158	0.653239	0.50316	0.1058	0.5404	0.1257	0.433	0.272	0.262	0.569	40.22	0.806	-0.410214	0.073634	0.298074	1	0.358907	0.181273	2.83856	0.026963	0.0212845	0.0342993	3.69499
Rv0228	Rv0228	1224	1	0.157248	0.004914	0.022113	0.02457	0.046683	0.0909091	0.02457	0.031941	0.002457	0.127764	0.02457	0.00982801	0.0761671	0.017199	0.0712531	0.0540541	0.0540541	0.108108	0.031941	0.019656	0.110294	0.319444	0.197712	0.372549	0.691993	0.517157	0.0929	0.3907	0.0813	0.5643	0.268	0.324	0.586	37.07	0.841	0.595577	0.09828	0.303711	11	0.36784	0.169603	3.76022	0.0318389	0.0253743	0.0397396	4.44078
Rv0229c	Rv0229c	681	0	0.153285	0.00729927	0.0583942	0.0583942	0.0145985	0.0583942	0.0291971	0.0656934	0.0218978	0.124088	0.0145985	0.00729927	0.0364964	0.0437956	0.0948905	0.0510949	0.0510949	0.0729927	0.0145985	0.0218978	0.202643	0.320117	0.17768	0.299559	0.619677	0.497797	0.1724	0.4741	0.1404	0.4	0.23	0.196	0.519	46.2	0.729	0.043066	0.051095	0.33869	5	0.42411	0.186618	3.85186	0.0339522	0.0255101	0.0448029	5.21375
Rv0230c	php	981	0	0.095092	0.0153374	0.0766871	0.0613497	0.0276074	0.095092	0.0460123	0.0705521	0.0214724	0.0828221	0.0306748	0.0245399	0.0490798	0.0306748	0.0674847	0.0184049	0.0613497	0.0858896	0.00613497	0.0337423	0.191641	0.352701	0.149847	0.30581	0.658512	0.502548	0.0576	0.6727	0.0909	0.411	0.313	0.304	0.59	35.24	0.879	-0.089571	0.067485	0.280276	3	0.336927	0.169556	2.95925	0.0364108	0.0286217	0.0462117	5.77649
Rv0231	fadE4	1707	1	0.125	0.00704225	0.0704225	0.0545775	0.0528169	0.068662	0.0316901	0.0422535	0.0316901	0.0897887	0.0228873	0.0352113	0.0369718	0.0264085	0.068662	0.0475352	0.0545775	0.0721831	0.0158451	0.0457746	0.190393	0.33802	0.173989	0.297598	0.635618	0.512009	0.0996	0.6286	0.0858	0.4167	0.3	0.241	0.56	36.78	0.848	-0.155282	0.114437	0.302827	12	0.366606	0.166879	3.64086	0.0320934	0.0259382	0.0394928	5.24668
Rv0232	Rv0232	690	1	0.161572	0	0.0786026	0.0567686	0.0480349	0.0436681	0.0349345	0.0349345	0.00873362	0.122271	0.0174672	0.0131004	0.0567686	0.0218341	0.104803	0.0480349	0.0436681	0.069869	0.00873362	0.0262009	0.150725	0.352174	0.178261	0.318841	0.671014	0.530435	0.1281	0.5123	0.0847	0.4615	0.302	0.31	0.587	38.13	0.816	-0.058952	0.082969	0.305644	4	0.369265	0.191014	3.74673	0.0287507	0.0212423	0.0388629	4.56584
Rv0233	nrdB	945	1	0.127389	0.0127389	0.089172	0.0732484	0.0509554	0.0573248	0.022293	0.0414013	0.022293	0.0923567	0.0318471	0.022293	0.0414013	0.0318471	0.0859873	0.044586	0.0573248	0.0382166	0.022293	0.0350318	0.18836	0.33545	0.162963	0.313228	0.648677	0.498413	0.07	0.6031	0.1161	0.4645	0.284	0.246	0.566	37.78	0.852	-0.371656	0.10828	0.290809	5	0.346614	0.184487	2.99949	0.0336935	0.0258467	0.044336	3.64972
Rv0234c	gabD1	1536	0	0.166341	0.0136986	0.0645793	0.0508806	0.0410959	0.0802348	0.0136986	0.0469667	0.0313112	0.0684932	0.0195695	0.0293542	0.0547945	0.0293542	0.0645793	0.0430528	0.0645793	0.0841487	0.0117417	0.0215264	0.180339	0.343099	0.151693	0.32487	0.667969	0.494792	0.0799	0.5868	0.1097	0.4218	0.266	0.2	0.537	37.05	0.84	0.006849	0.074364	0.305417	8	0.369275	0.178474	2.9905	0.0239048	0.0190608	0.0293759	3.96132
Rv0235c	Rv0235c	1449	0	0.107884	0.0103734	0.0186722	0.0311203	0.060166	0.0580913	0.026971	0.0435685	0.0145228	0.134855	0.0248963	0.0248963	0.0829876	0.033195	0.0705394	0.060166	0.0497925	0.0622407	0.0497925	0.0352697	0.15528	0.322981	0.217391	0.304348	0.627329	0.540373	0.1103	0.4363	0.1413	0.5059	0.257	0.244	0.54	42.55	0.785	0.238174	0.145228	0.306504	14	0.372807	0.159854	3.42383	0.0424935	0.035086	0.0513767	3.46075
Rv0236A	Rv0236A	174	0	0.122807	0	0.0350877	0.0175439	0.0175439	0.105263	0	0.0350877	0.0350877	0.105263	0.0350877	0.0526316	0.0877193	0.0350877	0.0526316	0.0877193	0.0175439	0.140351	0	0.0175439	0.172414	0.304598	0.178161	0.344828	0.649425	0.482759	0.1	0.44	0.125	0.4783	0.24	0.196	0.509	43.01	0.8	0.331579	0.035088	0.203368	0	0.329933	0.230169	1.39027	0.0322126	0.0162564	0.0681483	2.95035
Rv0236c	aftD	4203	0	0.15	0.005	0.0435714	0.0228571	0.0207143	0.0921429	0.0171429	0.0271429	0.00642857	0.116429	0.0121429	0.0171429	0.0907143	0.0321429	0.0707143	0.06	0.0728571	0.101429	0.0292857	0.0121429	0.127528	0.355698	0.157982	0.358791	0.71449	0.513681	0.0851	0.4455	0.0881	0.5004	0.255	0.282	0.564	38.05	0.843	0.2295	0.062143	0.305784	20	0.369025	0.147923	3.35472	0.0260222	0.02277	0.0295058	3.94877
Rv0237	lpqI	1167	1	0.128866	0.00773196	0.0747423	0.0257732	0.0206186	0.121134	0.0154639	0.0309278	0.0154639	0.0979381	0.0154639	0.0103093	0.0773196	0.0283505	0.0670103	0.064433	0.0721649	0.110825	0.00257732	0.0128866	0.143959	0.32048	0.169666	0.365895	0.686375	0.490146	0.1384	0.4153	0.092	0.4936	0.265	0.232	0.541	42.06	0.793	0.123454	0.036082	0.309058	8	0.374313	0.165312	3.46046	0.0366368	0.0294711	0.0453188	3.93427
Rv0238	Rv0238	615	1	0.127451	0.00490196	0.0588235	0.0686275	0.0343137	0.0735294	0.0147059	0.0539216	0.0245098	0.0931373	0.0539216	0.0294118	0.0245098	0.0441176	0.0735294	0.0588235	0.0539216	0.0686275	0.00980392	0.0294118	0.188618	0.310569	0.173984	0.326829	0.637398	0.484553	0.1043	0.5706	0.0769	0.4759	0.338	0.333	0.613	35.68	0.848	-0.052451	0.073529	0.0135441	0	0.223073	0.115695	0.306085	0.0595075	0.0374896	0.0869904	3.83814
Rv0239	vapB24	234	1	0.103896	0	0.0519481	0.116883	0.012987	0.025974	0.038961	0.025974	0.012987	0.0779221	0.038961	0.012987	0.0779221	0.038961	0.155844	0.025974	0.0649351	0.0649351	0.025974	0.025974	0.188034	0.320513	0.15812	0.333333	0.653846	0.478632	0.2034	0.4237	0.1148	0.4746	0.22	0.141	0.486	39.89	0.736	-0.924675	0.064935	0.280909	0	0.434196	0.243808	1.95872	0.0414475	0.0245333	0.0752523	5.17829
Rv0240	vapC24	438	1	0.124138	0.0275862	0.062069	0.0689655	0.0482759	0.0413793	0.0206897	0.0344828	0	0.117241	0.0206897	0.0551724	0.0482759	0.0206897	0.110345	0.0206897	0.062069	0.0827586	0.0206897	0.0137931	0.16895	0.312785	0.203196	0.315068	0.627854	0.515982	0.1732	0.4567	0.1215	0.4608	0.203	0.073	0.443	44.09	0.75	-0.046207	0.082759	0.294814	2	0.353377	0.189379	3.3952	0.0318082	0.0223009	0.0459385	4.68381
Rv0241c	htdX	843	0	0.132143	0	0.0357143	0.0285714	0.0392857	0.0714286	0.0321429	0.0357143	0.0321429	0.0964286	0.0178571	0.0428571	0.0964286	0.0285714	0.0678571	0.025	0.0821429	0.1	0.00714286	0.0285714	0.177936	0.355872	0.158956	0.307236	0.663108	0.514828	0.0884	0.502	0.1027	0.486	0.272	0.29	0.573	39.5	0.836	0.024643	0.075	0.283436	2	0.35168	0.176097	2.35633	0.0389678	0.0289893	0.0589707	4.38741
Rv0242c	fabG4	1365	0	0.145374	0.00440529	0.0528634	0.0484581	0.0264317	0.125551	0.0110132	0.0506608	0.030837	0.0991189	0.0132159	0.0374449	0.0462555	0.0242291	0.0638767	0.0528634	0.0638767	0.0814978	0.00881057	0.0132159	0.167766	0.341392	0.152381	0.338462	0.679853	0.493773	0.093	0.5678	0.0897	0.4157	0.306	0.272	0.573	34.71	0.84	0.074009	0.048458	0.305956	10	0.368909	0.16277	3.52514	0.033592	0.0267423	0.0418654	4.67238
Rv0243	fadA2	1323	1	0.163636	0.00909091	0.0659091	0.0431818	0.0295455	0.1	0.0159091	0.0272727	0.0340909	0.118182	0.0204545	0.0340909	0.0409091	0.0295455	0.0681818	0.0659091	0.0454545	0.0613636	0.00454545	0.0227273	0.164777	0.328042	0.156463	0.350718	0.67876	0.484505	0.094	0.5091	0.0767	0.5059	0.274	0.247	0.56	37.86	0.853	-0.045227	0.056818	0.306242	8	0.369636	0.176514	3.42293	0.0314611	0.0256058	0.0384784	5.53963
Rv0244c	fadE5	1836	0	0.119476	0.00163666	0.0605565	0.0621931	0.0458265	0.0981997	0.0245499	0.0327332	0.0507365	0.0949264	0.0310966	0.0229133	0.0310966	0.0425532	0.0409165	0.0490998	0.0556465	0.096563	0.0130933	0.0261866	0.188453	0.317538	0.168845	0.325163	0.642702	0.486383	0.0816	0.6204	0.0886	0.4383	0.355	0.336	0.615	34.65	0.86	-0.008511	0.085106	0.319373	15	0.386346	0.160483	3.26108	0.0342613	0.0283633	0.0406435	3.48651
Rv0245	Rv0245	489	1	0.104938	0.00617284	0.037037	0.0432099	0.0432099	0.0802469	0.0246914	0.037037	0.0246914	0.0925926	0.0123457	0.0432099	0.0617284	0.0246914	0.0493827	0.0740741	0.0802469	0.148148	0.0123457	0	0.179959	0.316973	0.177914	0.325153	0.642127	0.494888	0.0833	0.4931	0.1269	0.4609	0.251	0.111	0.465	43.61	0.818	0.330247	0.055556	0.263293	0	0.407051	0.224578	2.39001	0.0398206	0.0260666	0.0708329	4.91448
Rv0246	Rv0246	1311	1	0.158257	0.00917431	0.0252294	0.0137615	0.0389908	0.087156	0.0206422	0.0711009	0.0137615	0.123853	0.0137615	0.0252294	0.043578	0.0229358	0.0573394	0.0688073	0.0389908	0.137615	0.0183486	0.0114679	0.153318	0.291381	0.243326	0.311976	0.603356	0.534706	0.1945	0.4065	0.1585	0.3701	0.194	0.065	0.428	54.67	0.678	0.915826	0.068807	0.335292	10	0.4198	0.17742	4.29511	0.0259784	0.0206682	0.0325203	5.75351
Rv0247c	Rv0247c	747	0	0.0564516	0.0524194	0.0604839	0.0927419	0.0403226	0.0403226	0.016129	0.0443548	0.0483871	0.0645161	0.0403226	0.0362903	0.0524194	0.0403226	0.0927419	0.0483871	0.0564516	0.0846774	0.0120968	0.0201613	0.240964	0.294511	0.172691	0.291834	0.586345	0.467202	0.1211	0.5632	0.2123	0.3988	0.312	0.255	0.566	42.03	0.74	-0.454839	0.072581	0.273129	0	0.351358	0.195896	2.72499	0.0268813	0.0183731	0.0574211	4.22864
Rv0248c	Rv0248c	1941	0	0.102167	0.0123839	0.0572755	0.0758514	0.0309598	0.106811	0.0309598	0.0371517	0.0325077	0.0882353	0.0278638	0.0371517	0.0417957	0.0294118	0.0727554	0.0495356	0.0526316	0.0712074	0.0154799	0.0278638	0.202988	0.308089	0.158681	0.330242	0.638331	0.46677	0.0945	0.5577	0.1426	0.4347	0.301	0.302	0.595	39.89	0.806	-0.332353	0.074303	0.299666	8	0.361137	0.182901	3.85789	0.018913	0.0152989	0.0230632	4.64995
Rv0249c	Rv0249c	822	0	0.0805861	0.025641	0.014652	0.014652	0.0622711	0.0695971	0.040293	0.0586081	0.018315	0.106227	0.014652	0.025641	0.0659341	0.025641	0.0586081	0.0659341	0.0879121	0.0622711	0.040293	0.0622711	0.182482	0.315085	0.233577	0.268856	0.583942	0.548662	0.1653	0.4587	0.1487	0.4358	0.259	0.221	0.539	46	0.733	0.229304	0.164835	0.0207711	0	0.227679	0.0846471	0.629279	0.0620544	0.0454119	0.083801	4.35926
Rv0250c	Rv0250c	294	0	0.0927835	0.0103093	0.134021	0.0927835	0.0206186	0.0618557	0.0206186	0.0618557	0.0206186	0.103093	0.0103093	0.0103093	0.0412371	0.0103093	0.103093	0.0309278	0.0721649	0.0721649	0.0103093	0.0206186	0.217687	0.323129	0.163265	0.295918	0.619048	0.486395	0.119	0.5833	0.2	0.3188	0.265	0.229	0.542	43.8	0.74	-0.415464	0.051546	0.0934278	0	0.417355	0.298286	0.890136	0.0610582	0.034539	0.100216	3.03328
Rv0251c	hsp	480	0	0.119497	0	0.106918	0.0566038	0.0314465	0.0691824	0.0188679	0.0440252	0.0314465	0.0628931	0.00628931	0.0188679	0.0628931	0.0251572	0.100629	0.0377358	0.0566038	0.0943396	0.0314465	0.0251572	0.177083	0.34375	0.15625	0.322917	0.666667	0.5	0.1185	0.6074	0.0992	0.3772	0.301	0.277	0.575	41.66	0.817	-0.472956	0.08805	0.243038	0	0.366577	0.200271	1.97989	0.0459678	0.0315562	0.0789299	3.76227
Rv0252	nirB	2562	1	0.114889	0.0234467	0.0750293	0.0515826	0.021102	0.112544	0.021102	0.0480657	0.0328253	0.101993	0.0128957	0.0164127	0.0363423	0.0304807	0.0679953	0.059789	0.049238	0.091442	0.00820633	0.024619	0.167447	0.307963	0.176425	0.348165	0.656128	0.484387	0.1289	0.5102	0.0926	0.471	0.264	0.211	0.537	39.74	0.811	0.003282	0.053927	0.300709	19	0.360992	0.15218	3.51891	0.0331192	0.0284637	0.0385634	5.12877
Rv0253	nirD	357	1	0.101695	0.0169492	0.101695	0.00847458	0.0254237	0.110169	0.0169492	0.0423729	0.00847458	0.0847458	0.0254237	0.0169492	0.059322	0.0423729	0.0762712	0.059322	0.0338983	0.144068	0.00847458	0.0169492	0.142857	0.308123	0.210084	0.338936	0.647059	0.518207	0.1944	0.4537	0.1087	0.4023	0.284	0.236	0.539	37.56	0.73	0.218644	0.050847	0.260004	0	0.379241	0.237233	2.54889	0.0251803	0.0152791	0.0474286	5.83176
Rv0254c	cobU	525	0	0.155172	0.0172414	0.0689655	0.0402299	0.00574713	0.0862069	0.0229885	0.0287356	0.0114943	0.126437	0.0114943	0.0114943	0.045977	0	0.0747126	0.0517241	0.0747126	0.132184	0.0229885	0.0114943	0.139048	0.32	0.188571	0.352381	0.672381	0.508571	0.1313	0.4562	0.1241	0.4071	0.204	0.066	0.432	43.01	0.769	0.424138	0.04023	0.308006	3	0.374526	0.188138	3.29262	0.029593	0.0215118	0.0414621	2.69671
Rv0255c	cobQ1	1485	0	0.137652	0.01417	0.0728745	0.0465587	0.0303644	0.119433	0.0222672	0.0242915	0.01417	0.129555	0.0161943	0.0182186	0.0566802	0.01417	0.0910931	0.0404858	0.0425101	0.0850202	0.01417	0.0101215	0.1367	0.331313	0.16835	0.363636	0.694949	0.499663	0.1131	0.5	0.0934	0.4453	0.251	0.243	0.545	39.34	0.818	0.06336	0.054656	0.315933	12	0.385459	0.176222	3.65918	0.0305414	0.0247952	0.0373306	4.30617
Rv0256c	PPE2	1671	0	0.185252	0	0.0305755	0.0323741	0.0341727	0.0791367	0.0125899	0.044964	0.0161871	0.0935252	0.0215827	0.028777	0.122302	0.0413669	0.0197842	0.0539568	0.0935252	0.0485612	0.0179856	0.0233813	0.175943	0.370437	0.153202	0.300419	0.670856	0.523639	0.1033	0.4752	0.1342	0.4394	0.267	0.242	0.554	42.77	0.79	0.191007	0.07554	0.331898	11	0.418729	0.165623	3.60155	0.0324603	0.0252617	0.0409783	3.79042
Rv0257	Rv0257	375	1	0.0806452	0.0403226	0.0564516	0.00806452	0.00806452	0.120968	0.0322581	0.0241935	0.016129	0.104839	0.016129	0.00806452	0.0887097	0.0241935	0.0967742	0.120968	0.0564516	0.0645161	0.0322581	0	0.157333	0.296	0.221333	0.325333	0.621333	0.517333	0.2679	0.3214	0.19	0.3402	0.169	0.022	0.415	61	0.585	-0.218549	0.040323	0.333391	3	0.43242	0.188513	3.67153	0.0360482	0.0219892	0.0574376	5.64732
Rv0258c	Rv0258c	456	0	0.10596	0.00662252	0.0397351	0.0331126	0.0331126	0.112583	0.00662252	0.0728477	0.0331126	0.10596	0.0529801	0.013245	0.0596026	0.0331126	0.0662252	0.0596026	0.0596026	0.0794702	0.00662252	0.0198675	0.184211	0.324561	0.186404	0.304825	0.629386	0.510965	0.1024	0.5512	0.1452	0.3628	0.262	0.224	0.535	42.81	0.782	0.337748	0.059603	0.301824	0	0.371897	0.178722	2.85945	0.0382172	0.0269451	0.0543383	3.89801
Rv0259c	Rv0259c	744	0	0.149798	0.00809717	0.048583	0.0283401	0.0242915	0.0769231	0.0364372	0.0283401	0	0.097166	0.0121457	0.0121457	0.0607287	0.0404858	0.109312	0.0647773	0.0728745	0.11336	0.0121457	0.00404858	0.155914	0.33871	0.182796	0.322581	0.66129	0.521505	0.1696	0.4107	0.1731	0.3731	0.224	0.158	0.494	46.29	0.693	0.044939	0.040486	0.304571	2	0.3675	0.170705	3.02486	0.0401112	0.0303221	0.0523934	3.58193
Rv0260c	Rv0260c	1146	0	0.136483	0.0104987	0.0603675	0.0577428	0.0209974	0.0839895	0.0288714	0.0472441	0.0209974	0.11811	0.0131234	0.0104987	0.0577428	0.0183727	0.0918635	0.0682415	0.0472441	0.0839895	0.0131234	0.0104987	0.165794	0.318499	0.185864	0.329843	0.648342	0.504363	0.1437	0.4371	0.164	0.4181	0.243	0.188	0.512	45.66	0.73	0.028609	0.044619	0.338962	5	0.421197	0.180066	3.4507	0.0305769	0.0243041	0.0382387	4.40744
Rv0261c	narK3	1410	0	0.134328	0.00852878	0.0170576	0.0255864	0.0575693	0.121535	0.0127932	0.0597015	0.0149254	0.127932	0.0255864	0.0298507	0.0362473	0.021322	0.0405117	0.0788913	0.0554371	0.0746269	0.0255864	0.0319829	0.144681	0.31773	0.216312	0.321277	0.639007	0.534043	0.1154	0.5072	0.0916	0.4431	0.288	0.267	0.566	39.43	0.816	0.658209	0.115139	0.3001	7	0.361535	0.162743	3.07258	0.0353975	0.0288364	0.0434276	4.6793
Rv0262c	aac	546	0	0.121547	0.0110497	0.0773481	0.0331492	0.0165746	0.0883978	0.0497238	0.0441989	0	0.0939227	0.0276243	0.00552486	0.0331492	0.038674	0.0939227	0.0497238	0.0718232	0.0828729	0.038674	0.0220994	0.161172	0.336996	0.157509	0.344322	0.681319	0.494505	0.0955	0.535	0.1022	0.4419	0.306	0.342	0.612	39	0.829	-0.103315	0.077348	0.327997	2	0.40283	0.182387	2.76214	0.0315738	0.0228547	0.0437771	3.80317
Rv0263c	Rv0263c	903	0	0.08	0.00333333	0.08	0.0366667	0.00666667	0.116667	0.0333333	0.0466667	0.00333333	0.09	0.0166667	0.02	0.0833333	0.0333333	0.0933333	0.0466667	0.0566667	0.116667	0.02	0.0166667	0.168328	0.341085	0.148394	0.342193	0.683278	0.48948	0.0899	0.5094	0.1494	0.4097	0.244	0.254	0.547	38.99	0.792	-0.186667	0.043333	0.313517	6	0.380574	0.17808	3.77377	0.0294022	0.0223956	0.038961	4.14393
Rv0264c	Rv0264c	633	0	0.166667	0.0190476	0.0952381	0.0142857	0.0190476	0.0666667	0.0190476	0.0333333	0.0047619	0.0904762	0.0238095	0.0047619	0.0714286	0.0333333	0.0857143	0.047619	0.0666667	0.0904762	0.0238095	0.0238095	0.156398	0.361769	0.153239	0.328594	0.690363	0.515008	0.0794	0.5397	0.142	0.3871	0.231	0.235	0.545	42.2	0.81	0.06	0.066667	0.32505	8	0.398743	0.188537	4.2693	0.0293724	0.021332	0.0398145	5.42719
Rv0265c	Rv0265c	993	0	0.157576	0.00606061	0.069697	0.0333333	0.0393939	0.0757576	0.0121212	0.0636364	0.0393939	0.0787879	0.0121212	0.0151515	0.069697	0.0666667	0.0545455	0.0484848	0.0424242	0.0818182	0.0242424	0.00909091	0.172205	0.322256	0.165156	0.340383	0.662638	0.487412	0.1026	0.5055	0.0929	0.5161	0.282	0.232	0.549	39.32	0.834	0.039697	0.072727	0.320848	5	0.394304	0.1946	4.16498	0.0241038	0.0182204	0.0322782	5.788
Rv0266c	oplA	3630	0	0.115798	0.00578991	0.0620347	0.0554177	0.0314309	0.110008	0.025641	0.0421836	0.00909843	0.0810587	0.0264682	0.0297767	0.0504549	0.0272953	0.0926385	0.0479735	0.0694789	0.0885029	0.00578991	0.0231596	0.163361	0.34573	0.149587	0.341322	0.687052	0.495317	0.0736	0.5717	0.0858	0.4475	0.281	0.29	0.583	35.56	0.863	-0.159636	0.06038	0.31292	19	0.376301	0.136084	3.10294	0.0295283	0.0251235	0.0338449	5.52362
Rv0267	narU	1392	1	0.146868	0.00863931	0.0259179	0.0194384	0.0734341	0.105832	0.0151188	0.0647948	0.0194384	0.0950324	0.0259179	0.0259179	0.0539957	0.0215983	0.0410367	0.0647948	0.0410367	0.0971922	0.0323974	0.0215983	0.130029	0.31681	0.215517	0.337644	0.654454	0.532328	0.1054	0.5221	0.0476	0.4985	0.301	0.292	0.58	37.59	0.862	0.701296	0.12743	0.0561436	0	0.283601	0.17202	0.688645	0.0596518	0.0284428	0.0830948	4.8163
Rv0268c	Rv0268c	510	0	0.0769231	0.0177515	0.0532544	0.0710059	0	0.0532544	0.0591716	0.0236686	0.0236686	0.112426	0.0295858	0.0118343	0.0532544	0.0177515	0.177515	0.0946746	0.0532544	0.0473373	0.0118343	0.0118343	0.207843	0.319608	0.172549	0.3	0.619608	0.492157	0.2222	0.4028	0.219	0.3233	0.181	0.143	0.485	53.6	0.62	-0.87929	0.023669	0.308556	4	0.374179	0.162861	3.06479	0.0541134	0.0407985	0.0704965	3.69712
Rv0269c	Rv0269c	1194	0	0.138539	0.00755668	0.0730479	0.0528967	0.02267	0.0604534	0.0251889	0.0352645	0.0277078	0.0780856	0.0251889	0.0176322	0.0806045	0.0277078	0.0957179	0.0428212	0.0302267	0.103275	0.0302267	0.0251889	0.144891	0.325796	0.162479	0.366834	0.69263	0.488275	0.1054	0.494	0.0423	0.5563	0.227	0.128	0.477	38.27	0.872	-0.21864	0.078086	0.303461	12	0.363026	0.176691	4.08182	0.0274081	0.0213729	0.0349976	3.64171
Rv0270	fadD2	1683	1	0.105357	0	0.0571429	0.0625	0.0321429	0.1	0.0196429	0.0589286	0.0553571	0.103571	0.0160714	0.0321429	0.0642857	0.0196429	0.0571429	0.0589286	0.0446429	0.0839286	0.00357143	0.025	0.184789	0.319667	0.168746	0.326797	0.646465	0.488414	0.1017	0.5572	0.0658	0.4917	0.273	0.219	0.537	38.34	0.858	-0.071429	0.060714	0.284756	6	0.3376	0.166762	2.79237	0.0283463	0.0229115	0.0346622	4.84681
Rv0271c	fadE6	2196	0	0.146375	0.00683995	0.0533516	0.0615595	0.0328317	0.0793434	0.0177839	0.0506156	0.0259918	0.0943912	0.0136799	0.0164159	0.0547196	0.0410397	0.0629275	0.0560876	0.0656635	0.0793434	0.0191518	0.0218878	0.167577	0.328324	0.165301	0.338798	0.667122	0.493625	0.106	0.5057	0.0903	0.4955	0.303	0.294	0.586	37.56	0.832	0.017647	0.073871	0.311119	15	0.374145	0.157911	3.51015	0.0305627	0.0256104	0.0369287	4.59135
Rv0272c	Rv0272c	1134	0	0.137931	0.0106101	0.0636605	0.0424403	0.0318302	0.0822281	0.0291777	0.0450928	0.0238727	0.066313	0.0212202	0.0238727	0.066313	0.0318302	0.0822281	0.0583554	0.061008	0.0689655	0.0238727	0.0291777	0.181658	0.343915	0.167549	0.306878	0.650794	0.511464	0.1512	0.5463	0.131	0.3553	0.312	0.281	0.582	41.05	0.759	-0.256764	0.084881	0.309928	5	0.374068	0.17618	3.2204	0.0311132	0.0243959	0.0393941	4.49669
Rv0273c	Rv0273c	621	0	0.15534	0.0194175	0.0679612	0.0436893	0.0339806	0.038835	0.0145631	0.0631068	0.0194175	0.0485437	0.0242718	0.0339806	0.0242718	0.0679612	0.0970874	0.0728155	0.0485437	0.0533981	0.0145631	0.0582524	0.20934	0.328502	0.172303	0.289855	0.618357	0.500805	0.1163	0.5756	0.1513	0.4101	0.304	0.272	0.588	45.37	0.784	-0.368932	0.106796	0.327731	4	0.402016	0.178914	3.85778	0.034098	0.0244195	0.0463359	4.48596
Rv0274	Rv0274	582	1	0.103627	0.015544	0.0880829	0.0310881	0.0725389	0.0777202	0.0362694	0.0414508	0.0310881	0.0569948	0.0207254	0.0362694	0.0725389	0.0310881	0.0518135	0.0518135	0.0569948	0.0932642	0.0103627	0.0207254	0.185567	0.312715	0.19244	0.309278	0.621993	0.505155	0.1657	0.503	0.0889	0.4882	0.308	0.26	0.572	41.31	0.786	-0.125389	0.103627	0.318961	6	0.39142	0.183454	4.01666	0.0321954	0.0231925	0.0442781	4.68202
Rv0275c	Rv0275c	726	0	0.161826	0.00414938	0.0705394	0.0414938	0.0290456	0.0580913	0.0207469	0.0290456	0.0165975	0.0912863	0.0124481	0.0207469	0.0497925	0.0456432	0.103734	0.06639	0.0705394	0.0871369	0.00829876	0.0124481	0.168044	0.366391	0.151515	0.31405	0.680441	0.517906	0.109	0.5403	0.1263	0.3874	0.294	0.266	0.568	40.45	0.797	-0.201245	0.049793	0.326174	6	0.396581	0.171057	3.45288	0.0408067	0.0309365	0.0532044	4.10567
Rv0276	Rv0276	921	1	0.104575	0.00326797	0.0686275	0.0424837	0.0359477	0.0653595	0.0261438	0.0326797	0.0163399	0.0980392	0.0457516	0.0163399	0.0784314	0.0326797	0.124183	0.0359477	0.0359477	0.0882353	0.0163399	0.0326797	0.153094	0.319218	0.178067	0.34962	0.668838	0.497286	0.1274	0.4595	0.0606	0.5475	0.27	0.317	0.585	38.22	0.836	-0.255229	0.084967	0.276941	1	0.352304	0.192383	2.62161	0.0337528	0.0249216	0.0635877	6.37818
Rv0277A	vapB25	258	0	NA	NA	NA	NA	NA	NA	NA	NA	NA	NA	NA	NA	NA	NA	NA	NA	NA	NA	NA	NA	0.174419	0.337209	0.170543	0.317829	0.655039	0.507752	NA	NA	NA	NA	NA	NA	NA	NA	NA	NA	NA	NA	NA	NA	NA	NA	NA	NA	NA	NA
Rv0277c	vapC25	429	0	0.126761	0.0140845	0.084507	0.028169	0.0633803	0.028169	0.0633803	0.0492958	0.00704225	0.112676	0.00704225	0.0352113	0.0915493	0.00704225	0.0985915	0.0422535	0.0352113	0.0915493	0.0140845	0	0.181818	0.354312	0.195804	0.268065	0.622378	0.550117	0.1429	0.4662	0.2157	0.3789	0.203	0.092	0.446	51.53	0.705	0.043662	0.077465	0.336725	0	0.448999	0.380959	0.515343	0.0553068	0.0219963	0.141371	3.34354
Rv0278c	Rv0278c	2874	0	0.170324	0.00417973	0.014629	0.00835946	0.0355277	0.393939	0.0125392	0.0282132	0.00104493	0.0606061	0.00626959	0.0543365	0.0177638	0.0219436	0.0355277	0.0470219	0.0491118	0.030303	0.00522466	0.0031348	0.116562	0.335769	0.112039	0.43563	0.771399	0.447808	0.095	0.6386	0.081	0.2587	0.258	0.261	0.598	39.12	0.837	0.094671	0.043887	0.344213	0	0.459659	0.332035	0.623701	0.0572857	0.0218423	0.131956	3.24635
Rv0279c	PE_PGRS4	2514	0	0.168459	0.00119474	0.0238949	0.0083632	0.037037	0.41816	0.00597372	0.0298686	0.00238949	0.0657109	0.00358423	0.0537634	0.0203106	0.0167264	0.00597372	0.0537634	0.0597372	0.0203106	0.00238949	0.00238949	0.118536	0.343278	0.105012	0.433174	0.776452	0.44829	0.0803	0.6786	0.0701	0.2376	0.289	0.303	0.625	39.06	0.861	0.181362	0.041816	0.336928	0	0.437948	0.319179	0.588231	0.0514462	0.0213928	0.130937	3.20055
Rv0280	PPE3	1611	1	0.216418	0	0.0578358	0.0447761	0.0317164	0.0858209	0.0205224	0.0354478	0.00373134	0.0652985	0.0279851	0.0149254	0.0932836	0.0279851	0.0391791	0.0652985	0.0615672	0.0652985	0.0186567	0.0242537	0.149597	0.333954	0.157045	0.359404	0.693358	0.490999	0.1255	0.4298	0.0974	0.5049	0.247	0.16	0.515	41.25	0.802	0.120336	0.074627	0.32509	4	0.404589	0.165338	3.08618	0.0330144	0.0256917	0.0417718	4.11856
Rv0281	Rv0281	909	1	0.165563	0.00662252	0.0728477	0.0794702	0.0496689	0.0761589	0.0165563	0.0231788	0.0231788	0.0827815	0.00993377	0.013245	0.0596026	0.0264901	0.0827815	0.0430464	0.0463576	0.0728477	0.0231788	0.0264901	0.160616	0.325633	0.170517	0.343234	0.668867	0.49615	0.1614	0.5118	0.1097	0.4174	0.271	0.155	0.509	38.29	0.771	-0.231126	0.099338	0.314185	3	0.384673	0.19449	3.39642	0.0267598	0.0206043	0.0351858	4.90216
Rv0282	eccA3	1896	1	0.147385	0.00633914	0.0744849	0.0776545	0.0348653	0.0792393	0.0269414	0.0396197	0.0285261	0.101426	0.0126783	0.0237718	0.0316957	0.0237718	0.0792393	0.0522979	0.0554675	0.0792393	0.00792393	0.0174326	0.17616	0.316983	0.175633	0.331224	0.648207	0.492616	0.153	0.5187	0.0996	0.4361	0.281	0.201	0.534	41.22	0.786	-0.146434	0.060222	0.0212647	0	0.182333	0.0628793	0.696163	0.0572854	0.046466	0.0697281	3.36853
Rv0283	eccB3	1617	1	0.113383	0.00371747	0.0613383	0.0204461	0.0223048	0.109665	0.0167286	0.0408922	0.0148699	0.0947955	0.00929368	0.035316	0.0892193	0.0297398	0.0650558	0.0687732	0.0650558	0.105948	0.0130112	0.0204461	0.150278	0.327149	0.16945	0.353123	0.680272	0.496599	0.1141	0.444	0.0705	0.5287	0.283	0.294	0.576	37.89	0.835	0.039034	0.055762	0.285577	9	0.341487	0.164303	3.51788	0.0303148	0.0246193	0.0373136	4.66493
Rv0284	eccC3	3993	1	0.114286	0.00150376	0.0684211	0.0511278	0.0300752	0.075188	0.0263158	0.0526316	0.0195489	0.116541	0.0172932	0.0210526	0.0759398	0.0323308	0.0857143	0.0548872	0.0556391	0.0691729	0.012782	0.0195489	0.1713	0.333083	0.17155	0.324067	0.65715	0.504633	0.1222	0.474	0.1057	0.4905	0.279	0.295	0.576	39.3	0.803	-0.124286	0.062406	0.290734	18	0.346412	0.136628	3.09127	0.0313512	0.0273578	0.0358633	3.96435
Rv0285	PE5	309	1	0.284314	0	0.0196078	0.0686275	0.00980392	0.127451	0.0196078	0.00980392	0	0.0686275	0.00980392	0	0.0490196	0.0196078	0.0294118	0.0588235	0.0588235	0.147059	0	0.0196078	0.122977	0.304207	0.145631	0.427184	0.731392	0.449838	0.1304	0.3804	0.1064	0.4731	0.289	0.179	0.525	33.13	0.782	0.664706	0.029412	0.340397	0	0.449551	0.403667	0.49986	0.0567506	0.0218858	0.148883	3.25749
Rv0286	PPE4	1542	1	0.212476	0	0.0272904	0.0292398	0.0292398	0.120858	0.0136452	0.037037	0.00779727	0.0916179	0.0233918	0.0253411	0.0838207	0.0331384	0.0331384	0.0623782	0.0604288	0.0526316	0.0331384	0.0233918	0.142672	0.30869	0.178988	0.36965	0.67834	0.487678	0.1696	0.3705	0.0946	0.5	0.228	0.15	0.506	44.56	0.76	0.284015	0.08577	0.312724	7	0.385995	0.162539	3.05314	0.0452377	0.0360936	0.0565735	3.98625
Rv0287	esxG	294	1	0.309278	0	0.0309278	0.0309278	0.0515464	0.0618557	0.0412371	0.0206186	0.0206186	0.0721649	0.0309278	0.0206186	0.0103093	0.0824742	0.0206186	0.0721649	0.0515464	0.0515464	0	0.0206186	0.142857	0.29932	0.20068	0.357143	0.656463	0.5	0.2346	0.3457	0.0256	0.5921	0.227	-0.01	0.447	30.06	0.777	0.298969	0.072165	0.0551082	0	0.36949	0.319881	0.522766	0.051319	0.0283349	0.0830613	8.45687
Rv0288	esxH	291	1	0.208333	0	0.0416667	0.0520833	0	0.09375	0.03125	0.03125	0.0104167	0.0520833	0.09375	0.03125	0.0104167	0.09375	0.0208333	0.0520833	0.0625	0.0208333	0.0416667	0.0520833	0.216495	0.274914	0.158076	0.350515	0.62543	0.43299	0.1618	0.5147	0.1029	0.4615	0.278	0.084	0.506	36.87	0.783	-0.265625	0.09375	0.131302	5	0.274592	0.126807	5.16668	0.0576953	0.0352437	0.0930613	3.24183
Rv0289	espG3	888	1	0.108475	0.0135593	0.0677966	0.0372881	0.0440678	0.0915254	0.00677966	0.0440678	0.0101695	0.0779661	0.0135593	0.0237288	0.0711864	0.0271186	0.0813559	0.0677966	0.0745763	0.105085	0.020339	0.0135593	0.148649	0.316441	0.189189	0.345721	0.662162	0.505631	0.1407	0.4525	0.0851	0.491	0.26	0.274	0.568	38.53	0.8	0.048136	0.077966	0.295812	6	0.356517	0.163239	3.11863	0.0407499	0.0317394	0.0517044	3.48896
Rv0290	eccD3	1419	1	0.199153	0.00423729	0.029661	0.0190678	0.0211864	0.0826271	0.00423729	0.0529661	0.00635593	0.158898	0.0148305	0.00635593	0.0677966	0.0317797	0.0487288	0.0614407	0.0338983	0.122881	0.0190678	0.0148305	0.110641	0.310782	0.208598	0.369979	0.680761	0.51938	0.1189	0.3753	0.0837	0.5318	0.229	0.213	0.511	36.93	0.811	1.00233	0.055085	0.298286	11	0.35711	0.15593	3.13961	0.0365835	0.0300609	0.0445446	4.47107
Rv0291	mycP3	1386	1	0.175705	0.010846	0.0563991	0.0195228	0.0151844	0.10846	0.00867679	0.0368764	0.0151844	0.0694143	0.0130152	0.0303688	0.0932755	0.0303688	0.0477223	0.0780911	0.0607375	0.0997831	0.0195228	0.010846	0.149351	0.342713	0.149351	0.358586	0.701299	0.492063	0.1106	0.4519	0.1065	0.4647	0.26	0.245	0.556	43.34	0.805	0.150108	0.045553	0.288624	5	0.344709	0.164736	3.50245	0.0314923	0.0254034	0.0390012	3.36492
Rv0292	eccE3	996	1	0.160121	0.00906344	0.0543807	0.0271903	0.00906344	0.0634441	0.021148	0.0453172	0	0.10574	0.0060423	0.0181269	0.0725076	0.0181269	0.114804	0.0422961	0.0996979	0.0755287	0.0302115	0.0271903	0.148594	0.353414	0.164659	0.333333	0.686747	0.518072	0.1217	0.4342	0.1172	0.4574	0.215	0.126	0.473	41.65	0.784	-0.033535	0.066465	0.326344	8	0.402611	0.174581	3.83082	0.0330311	0.0259816	0.0419081	4.14773
Rv0293c	Rv0293c	1203	0	0.1125	0.0075	0.045	0.035	0.05	0.0725	0.0325	0.0425	0.02	0.1125	0.0225	0.0325	0.0725	0.02	0.0725	0.0775	0.05	0.07	0.02	0.0325	0.160432	0.334996	0.200333	0.304239	0.639235	0.535328	0.1445	0.4901	0.0858	0.465	0.258	0.256	0.556	40.66	0.799	0.0425	0.1025	0.296004	5	0.354489	0.164916	2.78471	0.0385203	0.0307672	0.0475654	4.84076
Rv0294	tam	786	1	0.103448	0.00766284	0.0689655	0.0613027	0.0306513	0.0727969	0.0268199	0.0306513	0.0153257	0.0957854	0.0191571	0.0153257	0.0766284	0.0229885	0.0957854	0.0536398	0.0421456	0.0957854	0.0344828	0.0306513	0.157761	0.30916	0.183206	0.349873	0.659033	0.492366	0.1448	0.448	0.11	0.4896	0.258	0.233	0.538	41.37	0.781	-0.229885	0.095785	0.290573	2	0.349479	0.162837	2.22352	0.0412004	0.0314898	0.0539711	3.93709
Rv0295c	Rv0295c	804	0	0.11236	0.00374532	0.071161	0.0449438	0.0224719	0.071161	0.0224719	0.0411985	0.011236	0.0861423	0.0149813	0.0262172	0.082397	0.0636704	0.093633	0.0449438	0.0524345	0.0786517	0.0374532	0.0187266	0.174129	0.333333	0.166667	0.325871	0.659204	0.5	0.1493	0.4887	0.1196	0.4394	0.276	0.245	0.549	44.08	0.771	-0.402996	0.078652	0.317629	4	0.389341	0.198245	3.29136	0.0223203	0.0163162	0.0299488	5.12638
Rv0296c	Rv0296c	1398	0	0.113978	0.00645161	0.0795699	0.055914	0.0301075	0.0623656	0.0387097	0.0344086	0.0150538	0.103226	0.00860215	0.0172043	0.0731183	0.0258065	0.083871	0.0537634	0.0709677	0.0623656	0.0150538	0.0494624	0.18598	0.351931	0.167382	0.294707	0.646638	0.519313	0.1293	0.5244	0.1392	0.4107	0.273	0.237	0.549	40.78	0.776	-0.36129	0.094624	0.305832	10	0.370136	0.167281	3.74442	0.029641	0.0239157	0.0368223	6.26654
Rv0297	PE_PGRS5	1776	1	0.186125	0	0.0304569	0.0101523	0.0236887	0.397631	0.0118443	0.0270728	0.00846024	0.0287648	0.00846024	0.0693739	0.0287648	0.0203046	0.00846024	0.0439932	0.0439932	0.0456853	0.00338409	0.00338409	0.123311	0.332207	0.106419	0.438063	0.77027	0.438626	0.1335	0.6584	0.0417	0.2444	0.335	0.351	0.653	37.97	0.836	0.000846	0.030457	0.28757	0	0.398203	0.182004	2.1824	0.0429761	0.032252	0.0718316	3.09831
Rv0298	Rv0298	228	1	0.226667	0	0.08	0.0533333	0	0.0266667	0.0133333	0.0533333	0.04	0.08	0.0266667	0.04	0.0133333	0.04	0.0933333	0.04	0.0533333	0.08	0	0.04	0.214912	0.276316	0.153509	0.355263	0.631579	0.429825	0.1429	0.381	0.1167	0.5893	0.276	0.216	0.548	45.75	0.781	-0.18	0.04	0.0119	0	0.349362	0.305455	0.430779	0.0802376	0.0498874	0.123217	5.08364
Rv0299	Rv0299	303	1	0.17	0.02	0.04	0.06	0.01	0.07	0.03	0.04	0	0.14	0.02	0.03	0.08	0.02	0.06	0.03	0.04	0.12	0.01	0.01	0.135314	0.353135	0.184818	0.326733	0.679868	0.537954	0.1333	0.5	0.0952	0.4125	0.21	0.143	0.469	44.31	0.796	0.536	0.03	0.335105	3	0.410772	0.194932	3.57833	0.0317079	0.0213225	0.0473347	6.39647
Rv0300	vapB2	222	1	0.164384	0	0.109589	0.0273973	0	0.0547945	0	0.0547945	0	0.136986	0.0273973	0	0.0273973	0.0410959	0.164384	0.0410959	0.0547945	0.0684932	0.0136986	0.0136986	0.166667	0.283784	0.202703	0.346847	0.630631	0.486486	0.2462	0.3538	0.1311	0.4035	0.198	0.181	0.5	50.91	0.657	-0.127397	0.027397	0.0877466	0	0.369602	0.214002	0.609565	0.0437325	0.0235141	0.075686	2.94306
Rv0301	vapC2	426	1	0.0921986	0.0070922	0.070922	0.0851064	0.0212766	0.0567376	0.035461	0.0638298	0.0212766	0.120567	0.0212766	0.0070922	0.0638298	0.0212766	0.0992908	0.0567376	0.0780142	0.0567376	0.0141844	0.0070922	0.201878	0.314554	0.173709	0.309859	0.624413	0.488263	0.1345	0.4202	0.181	0.4673	0.258	0.273	0.562	44.89	0.73	-0.251773	0.042553	0.328472	2	0.409342	0.207424	3.7987	0.0243727	0.0163314	0.0354434	6.1329
Rv0302	Rv0302	633	1	0.12381	0.0047619	0.0571429	0.0761905	0.0380952	0.052381	0.0238095	0.0428571	0.0285714	0.104762	0.0285714	0.0047619	0.052381	0.047619	0.0904762	0.0714286	0.052381	0.0666667	0.00952381	0.0238095	0.178515	0.331754	0.164297	0.325434	0.657188	0.496051	0.1053	0.5029	0.1111	0.4938	0.275	0.292	0.581	40.26	0.818	-0.205238	0.071429	0.297495	1	0.362975	0.17552	3.14986	0.0372696	0.0275721	0.0500887	6.14134
Rv0303	Rv0303	909	1	0.112583	0.0165563	0.0562914	0.0430464	0.0298013	0.0794702	0.0298013	0.0231788	0.013245	0.112583	0.0231788	0.0231788	0.0629139	0.0198675	0.0927152	0.0662252	0.0695364	0.0927152	0.00993377	0.0231788	0.150715	0.344334	0.176018	0.328933	0.673267	0.520352	0.1115	0.5093	0.084	0.4545	0.268	0.274	0.565	40.48	0.829	-0.042715	0.062914	0.309371	5	0.374795	0.165253	3.07282	0.0370518	0.0290841	0.0472335	7.7318
Rv0304c	PPE5	6615	0	0.0689655	0	0.0317604	0.00317604	0.0725953	0.220508	0.00771325	0.084392	0	0.0725953	0.00499093	0.144283	0.0326679	0.00862069	0.00453721	0.0889292	0.0889292	0.0431034	0.00272232	0.01951	0.211036	0.334845	0.178987	0.275132	0.609977	0.513832	0.1055	0.6714	0.0709	0.2843	0.359	0.449	0.692	38.9	0.845	0.169328	0.094828	0.334495	15	0.431066	0.135904	2.1423	0.035128	0.030007	0.0410907	3.41282
Rv0305c	PPE6	2892	0	0.103842	0.00415369	0.0280374	0.0134995	0.0539979	0.17134	0.0301142	0.0384216	0.00311526	0.0706127	0.0145379	0.11215	0.0384216	0.0259605	0.0488058	0.0820353	0.0674974	0.0539979	0.0103842	0.0290758	0.200207	0.321577	0.176694	0.301521	0.623098	0.498271	0.1481	0.5535	0.1172	0.3486	0.266	0.266	0.587	41.26	0.772	-0.202804	0.093458	0.342149	5	0.449827	0.179368	1.22961	0.0428701	0.031093	0.0587412	4.39239
Rv0306	Rv0306	672	1	0.139013	0.0179372	0.058296	0.0807175	0.0358744	0.058296	0.0269058	0.0358744	0.00896861	0.134529	0.0269058	0.00896861	0.0627803	0.0179372	0.103139	0.0493274	0.0224215	0.0717489	0.0224215	0.0179372	0.165179	0.322917	0.174107	0.337798	0.660714	0.497024	0.0851	0.4574	0.1943	0.4551	0.244	0.231	0.533	38.47	0.764	0.032287	0.076233	0.31878	2	0.393437	0.189783	3.72139	0.0281645	0.0194286	0.038964	5.76167
Rv0307c	Rv0307c	483	0	0.13125	0.00625	0.05625	0.04375	0.0375	0.0875	0.0125	0.0375	0.025	0.11875	0.0125	0.00625	0.05625	0.03125	0.075	0.05625	0.05	0.1125	0.0125	0.03125	0.153209	0.312629	0.198758	0.335404	0.648033	0.511387	0.1643	0.4643	0.0985	0.4365	0.246	0.213	0.526	37.66	0.769	0.26	0.08125	0.287181	1	0.374516	0.22463	2.75245	0.021731	0.0140296	0.0391707	2.83587
Rv0308	Rv0308	717	1	0.151261	0.0168067	0.0252101	0.0168067	0.0336134	0.0504202	0.0462185	0.0420168	0.0168067	0.147059	0.0210084	0.0168067	0.0672269	0.0168067	0.0588235	0.0672269	0.0504202	0.113445	0.0294118	0.012605	0.146444	0.292887	0.238494	0.322176	0.615063	0.531381	0.1729	0.3224	0.1368	0.5222	0.222	0.168	0.487	49.54	0.721	0.670168	0.07563	0.297032	3	0.370859	0.182889	2.92315	0.0340356	0.0251277	0.0488359	2.55266
Rv0309	Rv0309	657	1	0.119266	0.0275229	0.0366972	0.00917431	0.0321101	0.110092	0.0183486	0.0366972	0.0412844	0.0550459	0.0275229	0.0412844	0.0733945	0.0458716	0.0183486	0.0779817	0.0779817	0.105505	0.0229358	0.0229358	0.181126	0.313546	0.190259	0.315068	0.628615	0.503805	0.1828	0.5054	0.0774	0.4125	0.31	0.262	0.575	45.85	0.773	0.14633	0.077982	0.314876	2	0.380616	0.179262	3.01932	0.0302741	0.02207	0.0414881	4.8524
Rv0310c	Rv0310c	492	0	0.0981595	0.0122699	0.0981595	0.0368098	0.0368098	0.0858896	0.0306748	0.0552147	0.0184049	0.0797546	0.0184049	0.0306748	0.0306748	0.0245399	0.0736196	0.0245399	0.110429	0.0613497	0.0184049	0.0552147	0.207317	0.337398	0.168699	0.286585	0.623984	0.506098	0.1103	0.6069	0.1217	0.3774	0.345	0.339	0.62	39.79	0.81	-0.266871	0.110429	0.295169	1	0.364316	0.186202	2.31877	0.0322836	0.0225768	0.0482809	4.50209
Rv0311	Rv0311	1230	1	0.122249	0.0146699	0.0733496	0.0586797	0.0317848	0.0660147	0.0366748	0.0562347	0.0244499	0.110024	0.0244499	0.0171149	0.0684597	0.0366748	0.0586797	0.0562347	0.0440098	0.0684597	0.0171149	0.0146699	0.180488	0.323577	0.177236	0.318699	0.642276	0.500813	0.1079	0.4985	0.1238	0.4966	0.318	0.309	0.589	40.03	0.806	-0.022494	0.06357	0.31063	8	0.376875	0.178694	3.91242	0.0286231	0.0228055	0.0360048	3.67067
Rv0312	Rv0312	1863	1	0.120968	0.00806452	0.0467742	0.0403226	0.0225806	0.0822581	0.016129	0.0403226	0.00967742	0.0903226	0.0193548	0.0209677	0.114516	0.0290323	0.0516129	0.0758065	0.106452	0.083871	0.00967742	0.0112903	0.167472	0.334407	0.175523	0.322598	0.657005	0.50993	0.1555	0.3924	0.1145	0.479	0.243	0.191	0.517	45.43	0.757	0.03871	0.043548	0.309627	11	0.378178	0.169612	3.82943	0.0281241	0.0233835	0.0339343	3.91311
Rv0313	Rv0313	387	1	0.109375	0	0.117188	0.078125	0.0546875	0.117188	0	0.0390625	0.0234375	0.0546875	0.0078125	0.015625	0.0546875	0.015625	0.09375	0.0625	0.0390625	0.0703125	0.015625	0.03125	0.173127	0.299742	0.165375	0.361757	0.661499	0.465116	0.1351	0.5315	0.102	0.4516	0.302	0.268	0.579	41.98	0.802	-0.510938	0.101562	0.0253945	0	0.2214	0.0994838	0.440383	0.0574153	0.0354871	0.0890801	3.37558
Rv0314c	Rv0314c	663	0	0.0863636	0.0136364	0.0272727	0.0363636	0.0181818	0.109091	0.0136364	0.0409091	0.00454545	0.0545455	0.0181818	0.0545455	0.0954545	0.0272727	0.0454545	0.131818	0.0636364	0.122727	0.0136364	0.0227273	0.167421	0.361991	0.167421	0.303167	0.665158	0.529412	0.101	0.5909	0.0944	0.345	0.3	0.316	0.596	37.3	0.826	0.018636	0.054545	0.320357	8	0.393761	0.182055	3.94735	0.031841	0.0234674	0.0436616	6.51683
Rv0315	Rv0315	885	1	0.0952381	0.00680272	0.0646259	0.0408163	0.0510204	0.12585	0.0170068	0.0306122	0.0136054	0.0612245	0.0340136	0.0510204	0.105442	0.0170068	0.0578231	0.0442177	0.0510204	0.0544218	0.0510204	0.0272109	0.157062	0.319774	0.188701	0.334463	0.654237	0.508475	0.1815	0.5121	0.0585	0.4337	0.305	0.31	0.599	41.21	0.788	-0.351361	0.129252	0.302677	3	0.362287	0.172785	3.50954	0.0315044	0.0239467	0.0410598	3.18451
Rv0316	Rv0316	615	1	0.107843	0	0.0686275	0.0637255	0.0147059	0.0833333	0.0147059	0.0343137	0.00980392	0.117647	0.0392157	0.00980392	0.122549	0.0245098	0.102941	0.0294118	0.0735294	0.0539216	0.0294118	0	0.146341	0.35122	0.149593	0.352846	0.704065	0.500813	0.1353	0.4353	0.0833	0.4907	0.282	0.349	0.6	36.53	0.805	-0.325	0.044118	0.320988	2	0.394921	0.1953	3.40024	0.0247127	0.0177057	0.0344308	3.91593
Rv0317c	glpQ2	771	0	0.121094	0.0078125	0.078125	0.0351562	0.0273438	0.0859375	0.0273438	0.0546875	0.015625	0.105469	0.0351562	0.0195312	0.0390625	0.0195312	0.128906	0.0429688	0.0507812	0.078125	0.0195312	0.0078125	0.167315	0.307393	0.182879	0.342412	0.649805	0.490272	0.1556	0.4444	0.125	0.4462	0.232	0.213	0.527	43.56	0.753	-0.091406	0.054688	0.318025	5	0.392638	0.194524	4.08947	0.0269147	0.0201665	0.0356309	5.35056
Rv0318c	Rv0318c	795	0	0.147727	0	0.030303	0.0454545	0.0492424	0.109848	0.0151515	0.0492424	0.00378788	0.132576	0.030303	0.0113636	0.0340909	0.00757576	0.0568182	0.0530303	0.0606061	0.147727	0.0113636	0.00378788	0.140881	0.300629	0.201258	0.357233	0.657862	0.501887	0.0921	0.4561	0.1378	0.434	0.225	0.171	0.492	45.59	0.791	0.96553	0.064394	0.311184	7	0.378101	0.177395	3.59016	0.0296672	0.0222102	0.039151	5.85949
Rv0319	pcp	669	1	0.144144	0.018018	0.036036	0.045045	0.018018	0.0900901	0.027027	0.0630631	0.0135135	0.0810811	0.0315315	0.027027	0.0765766	0.036036	0.0540541	0.045045	0.0540541	0.112613	0.0045045	0.0225225	0.173393	0.337818	0.167414	0.321375	0.659193	0.505232	0.0984	0.5233	0.1271	0.4251	0.264	0.186	0.514	38.54	0.804	0.327027	0.045045	0.331773	5	0.408301	0.211143	4.29419	0.0220058	0.0157036	0.0302515	3.44017
Rv0320	Rv0320	663	1	0.145455	0.00909091	0.0409091	0.0409091	0.0318182	0.113636	0.0227273	0.0590909	0.0136364	0.0727273	0.0136364	0.0272727	0.0636364	0.0272727	0.0727273	0.0545455	0.0590909	0.0909091	0.0136364	0.0272727	0.173454	0.316742	0.188537	0.321267	0.638009	0.505279	0.1777	0.4721	0.1444	0.3653	0.229	0.154	0.502	51.89	0.716	0.123636	0.072727	0.315014	3	0.388842	0.186748	3.2571	0.0342607	0.0249716	0.0468029	4.48671
Rv0321	dcd	573	1	0.0315789	0.0105263	0.0631579	0.0421053	0.0473684	0.0947368	0.0263158	0.0473684	0.0210526	0.142105	0.0157895	0.0315789	0.0736842	0.0421053	0.0684211	0.105263	0.0684211	0.0421053	0.00526316	0.0210526	0.167539	0.343805	0.200698	0.287958	0.631763	0.544503	0.1257	0.5329	0.0537	0.4929	0.295	0.383	0.631	38.48	0.845	-0.232632	0.073684	0.0102711	0	0.130088	0.0442368	0.387278	0.0488417	0.0310641	0.0726445	3.5881
Rv0322	udgA	1332	1	0.139955	0.0158014	0.0722348	0.0474041	0.0383747	0.0970655	0.0225734	0.0361174	0.0248307	0.112867	0.013544	0.0316027	0.0428894	0.020316	0.0790068	0.0293454	0.0474041	0.10158	0.00902935	0.0180587	0.165165	0.31006	0.185435	0.339339	0.649399	0.495495	0.1399	0.4835	0.1243	0.4424	0.246	0.168	0.505	41.35	0.774	0.127088	0.065463	0.0102776	0	0.309397	0.181005	0.510291	0.0617459	0.0484262	0.0774992	4.03212
Rv0323c	Rv0323c	672	0	0.130045	0.0179372	0.0717489	0.0538117	0.0358744	0.0852018	0.0403587	0.0269058	0	0.139013	0.00896861	0.0358744	0.0493274	0.0358744	0.0896861	0.044843	0.044843	0.0672646	0.0134529	0.00896861	0.175595	0.345238	0.174107	0.30506	0.650298	0.519345	0.1364	0.5101	0.1813	0.3576	0.245	0.201	0.523	43.29	0.734	-0.099103	0.058296	0.30378	0	0.383799	0.199075	3.42015	0.0313788	0.0227389	0.0456685	5.68877
Rv0324	Rv0324	681	1	0.176991	0.00884956	0.079646	0.0752212	0.00442478	0.0929204	0.0176991	0.0442478	0.0176991	0.110619	0.0176991	0.0176991	0.0309735	0.0353982	0.10177	0.0176991	0.0353982	0.0884956	0.00442478	0.0221239	0.173275	0.296623	0.151248	0.378855	0.675477	0.447871	0.1302	0.4323	0.1337	0.4972	0.24	0.184	0.516	43.2	0.774	-0.092035	0.030973	0.311086	3	0.377813	0.198201	3.83144	0.0225627	0.0162057	0.0317657	3.75387
Rv0325	Rv0325	225	1	0.108108	0	0.0405405	0.0675676	0.027027	0.108108	0.0540541	0	0.027027	0.108108	0.0135135	0.0135135	0.0675676	0.0540541	0.0810811	0.027027	0.0405405	0.0945946	0.0135135	0.0540541	0.177778	0.275556	0.182222	0.364444	0.64	0.457778	0.1935	0.3226	0.1525	0.5424	0.251	0.125	0.479	40.48	0.712	-0.406757	0.094595	0.194831	0	0.377227	0.246623	1.41303	0.0503662	0.0294018	0.0918914	2.25149
Rv0326	Rv0326	456	1	0.13245	0.013245	0.0529801	0.0596026	0.0529801	0.0860927	0.0529801	0.0331126	0.0198675	0.0728477	0.0198675	0	0.0397351	0.0331126	0.0927152	0.0397351	0.0529801	0.119205	0.013245	0.013245	0.162281	0.304825	0.199561	0.333333	0.638158	0.504386	0.1923	0.4769	0.1345	0.386	0.259	0.145	0.497	45.38	0.721	0.029139	0.07947	0.315894	3	0.382951	0.183381	3.49008	0.032287	0.0219668	0.0459775	5.16347
Rv0327c	cyp135A1	1350	0	0.0957684	0.00222717	0.0445434	0.0512249	0.0378619	0.0690423	0.0400891	0.0579065	0.0311804	0.115813	0.0222717	0.0222717	0.0712695	0.0222717	0.0890869	0.0512249	0.077951	0.0623608	0.0178174	0.0178174	0.195556	0.345185	0.180741	0.278519	0.623704	0.525926	0.1354	0.5286	0.1485	0.3716	0.24	0.22	0.531	46.47	0.756	-0.129399	0.073497	0.324354	7	0.398237	0.169528	3.02458	0.0321905	0.0258338	0.0402732	4.58055
Rv0328	Rv0328	603	1	0.165	0.015	0.065	0.045	0.02	0.065	0.015	0.06	0.01	0.095	0.015	0.03	0.035	0.05	0.085	0.08	0.045	0.07	0.01	0.025	0.169154	0.328358	0.18408	0.318408	0.646766	0.512438	0.1486	0.4857	0.1173	0.44	0.266	0.215	0.541	42.76	0.77	0.002	0.055	0.299545	2	0.366627	0.198753	3.93965	0.0226818	0.0156169	0.0327155	4.91518
Rv0329c	Rv0329c	627	0	0.163462	0.00961538	0.0576923	0.0240385	0.0336538	0.0961538	0.0336538	0.0576923	0.0144231	0.100962	0.00961538	0.0144231	0.0673077	0.0144231	0.0817308	0.0480769	0.0673077	0.0673077	0.0192308	0.0192308	0.15949	0.370016	0.172249	0.298246	0.668262	0.542265	0.1518	0.5393	0.1377	0.3032	0.215	0.132	0.485	46.52	0.743	0.163942	0.072115	0.300466	0	0.372339	0.170787	2.82508	0.0436781	0.0325502	0.0586121	5.72309
Rv0330c	Rv0330c	741	0	0.207317	0.00813008	0.0609756	0.0447154	0.0243902	0.0609756	0.0243902	0.0447154	0.0121951	0.105691	0.0121951	0.00406504	0.0609756	0.0325203	0.0731707	0.0406504	0.0528455	0.0934959	0.0121951	0.0243902	0.14305	0.350877	0.175439	0.330634	0.681511	0.526316	0.1422	0.4771	0.1029	0.4352	0.26	0.224	0.538	45.18	0.783	0.293496	0.060976	0.324638	6	0.395998	0.178128	3.65978	0.0348632	0.0262404	0.0453382	4.21737
Rv0331	Rv0331	1167	1	0.154639	0.00515464	0.0721649	0.0463918	0.0360825	0.0876289	0.0309278	0.0335052	0.0257732	0.0979381	0.0128866	0.0103093	0.0721649	0.0206186	0.0515464	0.0438144	0.0695876	0.0979381	0.0154639	0.0154639	0.16024	0.339332	0.175664	0.324764	0.664096	0.514996	0.1437	0.5044	0.1093	0.4094	0.276	0.216	0.536	43.1	0.78	0.128093	0.06701	0.304384	4	0.365735	0.160874	3.14676	0.0397309	0.0320602	0.049526	4.72398
Rv0332	Rv0332	786	1	0.0957854	0.00383142	0.0766284	0.0613027	0.0229885	0.10728	0.0344828	0.0268199	0.0191571	0.111111	0.00766284	0.00766284	0.0651341	0.0268199	0.0881226	0.045977	0.0613027	0.0881226	0.0383142	0.0114943	0.167939	0.324427	0.156489	0.351145	0.675573	0.480916	0.1126	0.491	0.1531	0.4158	0.286	0.28	0.568	39.14	0.772	-0.280077	0.072797	0.314806	4	0.383272	0.174004	3.47851	0.0341376	0.0259283	0.0448274	4.21219
Rv0333	Rv0333	375	1	0.16129	0	0.104839	0.0645161	0.016129	0.0725806	0.0564516	0.0483871	0.00806452	0.0887097	0.016129	0.00806452	0.00806452	0.0241935	0.0403226	0.0564516	0.0967742	0.104839	0.016129	0.00806452	0.194667	0.322667	0.165333	0.317333	0.64	0.488	0.1296	0.5556	0.1354	0.3667	0.296	0.232	0.558	44.21	0.775	0.082258	0.040323	0.214032	0	0.361969	0.237089	1.53886	0.0272075	0.0155393	0.0563805	4.29476
Rv0334	rmlA	867	1	0.09375	0	0.0555556	0.0520833	0.03125	0.111111	0.0138889	0.0659722	0.03125	0.114583	0.0243056	0.0347222	0.0451389	0.0381944	0.0555556	0.0486111	0.0486111	0.0694444	0.0138889	0.0520833	0.192618	0.286044	0.193772	0.327566	0.61361	0.479815	0.1364	0.4917	0.0897	0.5147	0.308	0.291	0.581	40.57	0.809	0.008333	0.097222	0.283163	3	0.347766	0.203073	2.59415	0.0221544	0.0157848	0.0381625	4.25939
Rv0335c	PE6	516	0	0.187135	0.0175439	0.0175439	0.0175439	0.0292398	0.0643275	0.0526316	0.0116959	0.0116959	0.0701754	0.0175439	0.0409357	0.105263	0.0584795	0.134503	0.0643275	0.0467836	0.0409357	0.0116959	0	0.162791	0.366279	0.141473	0.329457	0.695736	0.507752	0.1513	0.375	0.15	0.4783	0.206	0.175	0.515	43.58	0.737	-0.578363	0.040936	0.308611	2	0.374024	0.176482	3.38006	0.0365529	0.025922	0.0499563	6.8155
Rv0336	Rv0336	1512	1	0.172962	0.0318091	0.0695825	0.0417495	0.0238569	0.0675944	0.0298211	0.0337972	0.0198807	0.0755467	0.0178926	0.0159046	0.0735586	0.0377734	0.0934394	0.0437376	0.0616302	0.0536779	0.0139165	0.0218688	0.154101	0.32209	0.171958	0.351852	0.673942	0.494048	0.1922	0.4142	0.0667	0.5255	0.256	0.162	0.513	41.61	0.774	-0.278529	0.059642	0.345265	0	0.459189	0.35251	0.585753	0.0541849	0.0195791	0.143634	3.30172
Rv0337c	aspC	1290	0	0.0955711	0.011655	0.0745921	0.04662	0.02331	0.0699301	0.030303	0.0652681	0.027972	0.128205	0.013986	0.032634	0.0629371	0.0512821	0.0512821	0.048951	0.048951	0.0652681	0.016317	0.034965	0.189922	0.34186	0.166667	0.30155	0.643411	0.508527	0.0909	0.5565	0.0884	0.51	0.327	0.322	0.595	35.8	0.851	-0.063636	0.074592	0.291022	2	0.354593	0.19207	3.05528	0.0241149	0.0184802	0.0325154	6.57827
Rv0338c	Rv0338c	2649	0	0.120181	0.0192744	0.047619	0.0555556	0.0396825	0.0941043	0.0272109	0.0453515	0.0453515	0.0907029	0.0204082	0.0260771	0.0782313	0.0385488	0.0555556	0.0328798	0.053288	0.0714286	0.0181406	0.0204082	0.185353	0.334466	0.1661	0.314081	0.648547	0.500566	0.1171	0.5565	0.1159	0.4308	0.302	0.255	0.562	39.03	0.806	-0.104762	0.078231	0.291935	13	0.350785	0.153779	3.47614	0.0296448	0.0251605	0.0350396	4.22208
Rv0339c	Rv0339c	2499	0	0.18149	0.00721154	0.0625	0.046875	0.00961538	0.0661058	0.0360577	0.0288462	0.0120192	0.137019	0.0204327	0.0132212	0.0516827	0.0348558	0.0841346	0.0649038	0.0637019	0.0612981	0.00961538	0.00841346	0.167667	0.352541	0.153661	0.32613	0.678671	0.506202	0.1178	0.4425	0.1585	0.4313	0.245	0.182	0.512	42.32	0.757	0.003966	0.027644	0.309385	12	0.379236	0.166209	3.76082	0.0291622	0.024658	0.0344353	5.45812
Rv0340	Rv0340	540	1	0.150838	0	0.0837989	0.0446927	0.0167598	0.0893855	0.0614525	0.0335196	0	0.0614525	0.0111732	0.0335196	0.106145	0.0167598	0.0391061	0.0726257	0.0670391	0.0893855	0.0111732	0.0111732	0.183333	0.348148	0.161111	0.307407	0.655556	0.509259	0.1818	0.4545	0.1511	0.3759	0.25	0.183	0.523	49.26	0.71	-0.221229	0.039106	0.277874	1	0.348523	0.184076	2.63	0.0344347	0.0241432	0.0549604	3.55427
Rv0341	iniB	1440	1	0.173278	0	0.0250522	0.0229645	0.0250522	0.242171	0.0292276	0.0354906	0.00417537	0.0751566	0.0146138	0.0208768	0.0668058	0.0417537	0.0146138	0.0563674	0.0438413	0.102296	0	0.00626305	0.122222	0.306944	0.175694	0.395139	0.702083	0.482639	0.221	0.4465	0.0689	0.3713	0.303	0.287	0.589	39.18	0.733	0.434238	0.031315	0.292679	10	0.352688	0.168079	3.76026	0.0300822	0.024605	0.0367623	4.19573
Rv0342	iniA	1923	1	0.107813	0.0046875	0.06875	0.0578125	0.0203125	0.0703125	0.0171875	0.046875	0.0265625	0.110937	0.0171875	0.03125	0.0421875	0.046875	0.1	0.0625	0.0515625	0.096875	0.009375	0.0109375	0.190328	0.304732	0.174727	0.330213	0.634945	0.479459	0.1391	0.4601	0.1371	0.4606	0.224	0.18	0.509	45.72	0.764	-0.194688	0.040625	0.318655	6	0.39169	0.169356	4.00185	0.0261977	0.0215999	0.0315219	4.04295
Rv0343	iniC	1482	1	0.154158	0.00811359	0.0608519	0.0446247	0.0283976	0.0709939	0.0162272	0.0547667	0.0121704	0.119675	0.0162272	0.0243408	0.0466531	0.0263692	0.115619	0.0527383	0.0649087	0.0709939	0.00608519	0.00608519	0.152497	0.340756	0.17139	0.335358	0.676113	0.512146	0.1335	0.4751	0.085	0.4649	0.272	0.293	0.576	41.67	0.805	0.041785	0.040568	0.306209	8	0.3697	0.179121	3.66367	0.0289849	0.0236081	0.035641	7.21195
Rv0344c	lpqJ	561	0	0.102151	0.016129	0.0430108	0.0322581	0.0322581	0.107527	0.016129	0.0591398	0.0107527	0.0537634	0.0215054	0.0430108	0.107527	0.016129	0.0537634	0.0591398	0.145161	0.0537634	0.0107527	0.016129	0.188948	0.367201	0.15508	0.28877	0.655971	0.522282	0.1294	0.5412	0.0933	0.3813	0.295	0.315	0.602	44.81	0.801	-0.136559	0.05914	0.0985753	0	0.273144	0.165098	0.705151	0.0467741	0.0219095	0.0799625	4.80312
Rv0345	Rv0345	411	1	0.161765	0.0147059	0.0661765	0.0147059	0	0.125	0.0220588	0.0294118	0.0220588	0.102941	0.00735294	0.0147059	0.0441176	0.0220588	0.0882353	0.0514706	0.0367647	0.139706	0.0220588	0.0147059	0.126521	0.284672	0.19708	0.391727	0.676399	0.481752	0.2	0.376	0.087	0.4595	0.244	0.192	0.511	46.68	0.737	0.274265	0.036765	0.324228	5	0.398499	0.1848	3.87671	0.0314312	0.0221086	0.0440104	5.15203
Rv0346c	ansP2	1464	0	0.117043	0.00821355	0.0184805	0.0287474	0.0492813	0.102669	0.0287474	0.0841889	0.0225873	0.12731	0.026694	0.0184805	0.0451745	0.0205339	0.0431211	0.0595483	0.0574949	0.0882957	0.0184805	0.0349076	0.163251	0.318306	0.211066	0.307377	0.625683	0.529372	0.1047	0.5116	0.1031	0.4611	0.286	0.278	0.566	41.34	0.817	0.714168	0.102669	0.31274	7	0.385195	0.196096	4.26804	0.0214753	0.0169402	0.0267151	4.10542
Rv0347	Rv0347	987	1	0.106707	0.0121951	0.0457317	0.0792683	0.0243902	0.054878	0.0243902	0.0609756	0.0243902	0.106707	0.0121951	0.0121951	0.0792683	0.0365854	0.097561	0.0518293	0.0640244	0.070122	0.0213415	0.0152439	0.194529	0.321175	0.184397	0.299899	0.621074	0.505572	0.1765	0.4228	0.1898	0.4055	0.244	0.182	0.506	49.34	0.686	-0.199085	0.060976	0.084279	0	0.278041	0.0947786	1.04092	0.0380621	0.0274349	0.0515406	5.88236
Rv0348	Rv0348	654	1	0.0921659	0.00460829	0.0829493	0.0737327	0.0276498	0.0737327	0.0184332	0.0460829	0.0322581	0.0875576	0.0230415	0.0230415	0.0322581	0.0184332	0.0967742	0.0645161	0.0829493	0.0737327	0.0184332	0.0276498	0.220183	0.316514	0.169725	0.293578	0.610092	0.486239	0.1381	0.5414	0.1964	0.3291	0.224	0.159	0.51	45.18	0.721	-0.408756	0.073733	0.2472	0	0.35615	0.199035	2.14627	0.0249423	0.0158566	0.0515911	4.38281
Rv0349	Rv0349	660	1	0.0776256	0.0136986	0.0958904	0.0639269	0.0182648	0.0502283	0.0456621	0.0456621	0.0136986	0.105023	0.0228311	0.0136986	0.0730594	0.0273973	0.100457	0.0776256	0.0547945	0.0639269	0.0182648	0.0182648	0.2	0.331818	0.171212	0.29697	0.628788	0.50303	0.1543	0.484	0.1687	0.4038	0.227	0.184	0.512	45.57	0.73	-0.480365	0.054795	0.31524	4	0.385703	0.198841	4.10644	0.026427	0.0191527	0.0365893	4.13286
Rv0350	dnaK	1878	1	0.1072	0	0.08	0.0816	0.0192	0.0928	0.0128	0.0592	0.0624	0.072	0.0144	0.032	0.0368	0.0448	0.0528	0.0544	0.0688	0.0912	0.0048	0.0128	0.209798	0.302982	0.155485	0.331736	0.634718	0.458466	0.1515	0.5616	0.0641	0.4749	0.325	0.241	0.563	35.75	0.824	-0.36784	0.0368	0.0121888	0	0.140485	0.0760297	0.465815	0.0492953	0.0389633	0.0624932	5.61084
Rv0351	grpE	708	1	0.12766	0	0.114894	0.0765957	0.012766	0.110638	0.0255319	0.00851064	0.0382979	0.0765957	0.012766	0.0212766	0.0382979	0.0638298	0.0510638	0.0553191	0.0553191	0.102128	0	0.00851064	0.207627	0.292373	0.137006	0.362994	0.655367	0.429379	0.1466	0.4817	0.1421	0.4574	0.267	0.137	0.506	39.22	0.764	-0.570638	0.021277	0.212823	0	0.349694	0.213024	1.51672	0.0312612	0.019517	0.0592405	4.76228
Rv0352	dnaJ1	1188	1	0.0936709	0.0202532	0.0582278	0.0607595	0.0455696	0.156962	0.0126582	0.0253165	0.0329114	0.0658228	0.00506329	0.035443	0.0658228	0.0151899	0.0936709	0.0607595	0.0632911	0.0708861	0.00506329	0.0126582	0.166667	0.319865	0.158249	0.355219	0.675084	0.478114	0.1408	0.5517	0.0912	0.3929	0.274	0.273	0.581	39.6	0.801	-0.447848	0.063291	0.194273	0	0.328057	0.176182	1.39709	0.0326691	0.0198198	0.0614999	5.56567
Rv0353	hspR	381	1	0.0952381	0	0.031746	0.0793651	0.00793651	0.0634921	0.0238095	0.031746	0.0396825	0.126984	0.0238095	0.0238095	0.031746	0.0634921	0.119048	0.0714286	0.047619	0.0952381	0.00793651	0.015873	0.181102	0.293963	0.178478	0.346457	0.64042	0.472441	0.1414	0.4646	0.0734	0.5143	0.239	0.156	0.492	41.03	0.82	-0.39127	0.031746	0.144143	0	0.501124	0.269751	0.815251	0.0470886	0.0280343	0.0743041	2.97835
Rv0354c	PPE7	426	0	0.0992908	0.0283688	0.035461	0.0212766	0.0992908	0.141844	0.0141844	0.0567376	0.0212766	0.0283688	0.0070922	0.0425532	0.0567376	0.0283688	0.0212766	0.0992908	0.113475	0.0638298	0.0070922	0.0141844	0.180751	0.352113	0.199531	0.267606	0.619718	0.551643	0.1231	0.6154	0.1402	0.2929	0.276	0.215	0.564	38.51	0.779	0.186525	0.120567	0.119011	0	0.363086	0.264988	0.860731	0.051034	0.0269476	0.0880191	2.61271
Rv0355c	PPE8	9903	0	0.0757576	0	0.0263636	0.00545455	0.0687879	0.212121	0.00636364	0.07	0.00151515	0.0633333	0.00727273	0.158788	0.0339394	0.0187879	0.00787879	0.0848485	0.0812121	0.0460606	0.010303	0.0212121	0.214985	0.341311	0.168232	0.275472	0.616783	0.509543	0.09	0.6988	0.0722	0.281	0.392	0.488	0.716	37.49	0.861	-0.003424	0.100303	0.336368	21	0.435811	0.117258	2.10781	0.03181	0.027296	0.0374986	3.50782
Rv0356c	Rv0356c	645	0	0.107477	0.0046729	0.0654206	0.0607477	0.0514019	0.121495	0.0420561	0.0233645	0.00934579	0.0981308	0.0327103	0.0140187	0.0841121	0.0140187	0.0700935	0.046729	0.0514019	0.0747664	0.00934579	0.0186916	0.153488	0.313178	0.175194	0.35814	0.671318	0.488372	0.1277	0.4574	0.1037	0.4969	0.236	0.205	0.529	38.65	0.801	-0.101402	0.079439	0.310049	2	0.376468	0.183184	3.57423	0.0338656	0.0250094	0.045637	4.68968
Rv0357c	purA	1299	0	0.0810185	0.0138889	0.0648148	0.0555556	0.0208333	0.118056	0.0185185	0.0555556	0.0393519	0.101852	0.0115741	0.025463	0.0509259	0.0324074	0.0740741	0.0324074	0.0671296	0.0925926	0.0115741	0.0324074	0.176289	0.321016	0.17244	0.330254	0.65127	0.493457	0.1362	0.5559	0.0694	0.4472	0.32	0.293	0.581	35.66	0.825	-0.137268	0.064815	0.0191632	0	0.238114	0.159432	0.503646	0.0462343	0.0316395	0.0621999	3.89452
Rv0358	Rv0358	648	1	0.130233	0.00930233	0.0697674	0.0372093	0.00930233	0.111628	0.00930233	0.0325581	0.00465116	0.106977	0.00465116	0.0139535	0.0604651	0.0186047	0.134884	0.0232558	0.0651163	0.116279	0.0186047	0.0232558	0.126543	0.33179	0.158951	0.382716	0.714506	0.490741	0.1117	0.4569	0.0884	0.4713	0.206	0.196	0.51	39.24	0.819	-0.06186	0.051163	0.290558	4	0.350265	0.191496	3.51065	0.0276608	0.0202153	0.0381247	5.12983
Rv0359	Rv0359	780	1	0.135135	0.003861	0.023166	0.023166	0.0694981	0.0926641	0.030888	0.027027	0.003861	0.189189	0.023166	0.011583	0.0579151	0.019305	0.0501931	0.042471	0.0540541	0.0849421	0.034749	0.023166	0.105128	0.319231	0.219231	0.35641	0.675641	0.538462	0.0901	0.4249	0.0443	0.5918	0.288	0.314	0.576	34.14	0.878	0.82471	0.127413	0.300865	1	0.361754	0.180609	2.4648	0.0283069	0.0206629	0.0379782	5.30637
Rv0360c	Rv0360c	438	0	0.172414	0.0206897	0.0758621	0.0482759	0.0137931	0.0896552	0.0275862	0.0275862	0.0206897	0.117241	0.0206897	0.0137931	0.0758621	0.0137931	0.0689655	0.0482759	0.0551724	0.0413793	0.0137931	0.0344828	0.155251	0.342466	0.1621	0.340183	0.682648	0.504566	0.155	0.4651	0.0965	0.4545	0.265	0.229	0.546	44.03	0.78	-0.102759	0.062069	0.324831	4	0.394352	0.179454	3.2492	0.0378203	0.0261946	0.0525769	2.6566
Rv0361	Rv0361	828	1	0.12	0.00727273	0.0654545	0.0690909	0.0218182	0.0472727	0.0145455	0.0436364	0.0218182	0.0472727	0.0181818	0.0218182	0.0690909	0.0654545	0.0727273	0.0763636	0.101818	0.0836364	0.0145455	0.0181818	0.205314	0.350242	0.147343	0.297101	0.647343	0.497585	0.1256	0.5516	0.1333	0.3991	0.351	0.314	0.605	40.15	0.782	-0.476727	0.054545	0.12206	0	0.353176	0.254726	0.824181	0.0412279	0.0213383	0.0711416	4.81907
Rv0362	mgtE	1383	1	0.13913	0.00217391	0.0565217	0.0673913	0.0217391	0.0608696	0.0173913	0.05	0.023913	0.15	0.026087	0.0173913	0.05	0.0152174	0.0586957	0.0478261	0.0695652	0.1	0.0152174	0.0108696	0.161967	0.338395	0.176428	0.32321	0.661605	0.514823	0.084	0.5293	0.0964	0.4543	0.273	0.225	0.527	36.35	0.842	0.406304	0.047826	0.300217	7	0.362296	0.164132	3.17201	0.034408	0.0269658	0.0428581	4.86839
Rv0363c	fba	1035	0	0.127907	0.0116279	0.0552326	0.0639535	0.0377907	0.0988372	0.0290698	0.0523256	0.0697674	0.0755814	0.0203488	0.0377907	0.0436047	0.0348837	0.0203488	0.0552326	0.0436047	0.0843023	0.00290698	0.0348837	0.21256	0.313043	0.162319	0.312077	0.625121	0.475362	0.0971	0.6151	0.0868	0.4656	0.336	0.281	0.589	33.86	0.851	-0.079651	0.075581	0.313959	3	0.380686	0.194916	3.65035	0.0221085	0.0168526	0.0289532	4.47342
Rv0364	Rv0364	684	1	0.105727	0.00440529	0.030837	0.0264317	0.0792952	0.092511	0.0132159	0.0704846	0.0264317	0.118943	0.0220264	0.0132159	0.0837004	0.0132159	0.0440529	0.0528634	0.0440529	0.110132	0.0132159	0.0352423	0.141813	0.299708	0.236842	0.321637	0.621345	0.53655	0.1127	0.4461	0.0894	0.546	0.254	0.223	0.525	38.26	0.822	0.75859	0.127753	0.191295	0	0.345441	0.202272	1.68696	0.0363477	0.0221926	0.0689372	3.61955
Rv0365c	Rv0365c	1131	0	0.159574	0.00797872	0.0611702	0.037234	0.0265957	0.0797872	0.0265957	0.0212766	0.0132979	0.103723	0.0159574	0.0265957	0.0425532	0.0478723	0.109043	0.0478723	0.0425532	0.0718085	0.0345745	0.0239362	0.164456	0.330681	0.153846	0.351017	0.681698	0.484527	0.0781	0.5062	0.137	0.4577	0.227	0.206	0.532	38.67	0.818	-0.259574	0.085106	0.283731	3	0.339664	0.159305	2.89483	0.0388965	0.0304525	0.0487487	5.4404
Rv0366c	Rv0366c	594	0	0.137056	0.00507614	0.0456853	0.0456853	0.0253807	0.0761421	0.0304569	0.0558376	0.0253807	0.0913706	0.0101523	0.0203046	0.0761421	0.0253807	0.0964467	0.0456853	0.0659898	0.0862944	0.0203046	0.0152284	0.158249	0.368687	0.151515	0.321549	0.690236	0.520202	0.0751	0.5896	0.0671	0.4314	0.211	0.141	0.484	38.18	0.875	-0.060914	0.060914	0.288289	4	0.346993	0.168579	3.12962	0.0381192	0.0281721	0.0513864	5.02288
Rv0367c	Rv0367c	390	0	0.178295	0	0.0697674	0.0620155	0.00775194	0.0620155	0.0310078	0.0310078	0.0155039	0.0775194	0.0155039	0.0310078	0.0310078	0.0387597	0.0930233	0.0620155	0.0697674	0.108527	0.00775194	0.00775194	0.15641	0.346154	0.128205	0.369231	0.715385	0.474359	0.0804	0.5179	0.0463	0.5288	0.287	0.246	0.559	35.04	0.89	-0.193798	0.023256	0.213783	0	0.388317	0.199148	1.58071	0.0326929	0.0188986	0.0628369	4.97613
Rv0368c	Rv0368c	1212	0	0.163772	0.00744417	0.0496278	0.0248139	0.0322581	0.0669975	0.0248139	0.0223325	0.00496278	0.126551	0.0223325	0.0148883	0.0818859	0.0272953	0.121588	0.0719603	0.0421836	0.0645161	0.0173697	0.0124069	0.124587	0.353135	0.174092	0.348185	0.70132	0.527228	0.1291	0.4231	0.0848	0.4922	0.238	0.242	0.54	41.79	0.806	-0.032258	0.062035	0.305704	5	0.370183	0.177507	3.42268	0.0332629	0.0262868	0.0416117	5.75202
Rv0369c	Rv0369c	516	0	0.116959	0	0.0467836	0.0701754	0.0292398	0.105263	0.0233918	0.0233918	0.0643275	0.122807	0.0116959	0.0116959	0.0350877	0.0701754	0.0526316	0.0526316	0.0526316	0.0935673	0.00584795	0.0116959	0.19186	0.30814	0.155039	0.344961	0.653101	0.463178	0.1278	0.5263	0.0952	0.4685	0.314	0.28	0.577	38.26	0.815	-0.176608	0.046784	0.299079	2	0.362232	0.190304	2.84251	0.0306206	0.0217404	0.0436337	3.8554
Rv0370c	Rv0370c	897	0	0.134228	0.0201342	0.0872483	0.0604027	0.0234899	0.0536913	0.0134228	0.0503356	0.0167785	0.134228	0.0033557	0.0167785	0.0604027	0.0234899	0.0771812	0.0402685	0.0805369	0.0604027	0.0100671	0.033557	0.179487	0.32107	0.179487	0.319955	0.641026	0.500557	0.1472	0.4377	0.1224	0.5	0.28	0.252	0.553	42.86	0.769	-0.010738	0.067114	0.309916	8	0.373109	0.161459	3.38659	0.0414436	0.0327433	0.0528818	4.3683
Rv0371c	Rv0371c	594	0	0.116751	0.0152284	0.0761421	0.0304569	0.0203046	0.0964467	0.0253807	0.0304569	0.0152284	0.111675	0.0203046	0.00507614	0.0507614	0.0304569	0.0913706	0.035533	0.071066	0.126904	0.0152284	0.0152284	0.143098	0.328283	0.164983	0.363636	0.691919	0.493266	0.0857	0.4743	0.1006	0.4967	0.245	0.218	0.526	43.81	0.837	0.15736	0.050761	0.294921	0	0.357901	0.182445	2.96763	0.0311171	0.0220991	0.0440749	4.79383
Rv0372c	Rv0372c	756	0	0.159363	0.0159363	0.063745	0.0517928	0.0159363	0.111554	0.0159363	0.0677291	0.0119522	0.103586	0.00796813	0.0159363	0.0677291	0.0278884	0.063745	0.0478088	0.0557769	0.0836653	0	0.0119522	0.148148	0.334656	0.152116	0.365079	0.699735	0.486772	0.0796	0.4956	0.0748	0.5228	0.322	0.339	0.606	37.53	0.863	0.248207	0.027888	0.284713	10	0.33745	0.179706	3.9176	0.0299064	0.022357	0.039189	3.63574
Rv0373c	Rv0373c	2400	0	0.123905	0.0150188	0.0713392	0.0538173	0.0300375	0.0926158	0.0275344	0.0513141	0.0362954	0.068836	0.0325407	0.0212766	0.0650814	0.0275344	0.0563204	0.0375469	0.0588235	0.0901126	0.00876095	0.0312891	0.178333	0.31625	0.162917	0.3425	0.65875	0.479167	0.1012	0.5253	0.0755	0.5264	0.3	0.23	0.551	35.7	0.851	-0.075469	0.070088	0.308507	24	0.372674	0.146347	4.0222	0.0342228	0.0292863	0.0409625	4.50542
Rv0374c	Rv0374c	480	0	0.0691824	0.0566038	0.0503145	0.0503145	0.0188679	0.0943396	0.0314465	0.0440252	0.0125786	0.0754717	0.0440252	0.0251572	0.0503145	0.0628931	0.0628931	0.0440252	0.0943396	0.0943396	0.0125786	0.00628931	0.1875	0.31875	0.160417	0.333333	0.652083	0.479167	0.0846	0.5385	0.1167	0.4867	0.301	0.269	0.573	41.52	0.833	-0.048428	0.037736	0.31478	4	0.383209	0.185332	3.80319	0.0306578	0.0209389	0.0436121	3.6659
Rv0375c	Rv0375c	861	0	0.157343	0.0174825	0.0594406	0.0664336	0.0104895	0.0909091	0.020979	0.0454545	0.013986	0.111888	0.013986	0.0314685	0.0559441	0.013986	0.0804196	0.027972	0.0594406	0.101399	0.0034965	0.0174825	0.149826	0.337979	0.152149	0.360046	0.698026	0.490128	0.098	0.5098	0.0675	0.4955	0.259	0.267	0.56	37.01	0.855	0.147553	0.031469	0.306332	5	0.371159	0.181432	3.0369	0.0280209	0.0213922	0.0366798	6.60058
Rv0376c	Rv0376c	1143	0	0.15	0.0105263	0.0763158	0.05	0.0289474	0.110526	0.0236842	0.05	0.0105263	0.0710526	0.0157895	0	0.0578947	0.0157895	0.0947368	0.05	0.0526316	0.105263	0.00789474	0.0184211	0.142607	0.31846	0.161855	0.377078	0.695538	0.480315	0.1199	0.4561	0.1029	0.4863	0.229	0.151	0.499	40.44	0.803	0.059211	0.055263	0.3184	4	0.386718	0.178913	2.49864	0.0299488	0.0232252	0.0385394	5.16171
Rv0377	Rv0377	966	1	0.152648	0.00934579	0.0342679	0.0498442	0.0342679	0.0903427	0.0218069	0.05919	0.0124611	0.109034	0.0218069	0.00311526	0.05919	0.0373832	0.0778816	0.0872274	0.046729	0.0778816	0.00934579	0.00623053	0.140787	0.339545	0.1853	0.334369	0.673913	0.524845	0.1362	0.5054	0.0797	0.428	0.232	0.181	0.511	39.42	0.807	0.288474	0.049844	0.21295	0	0.340439	0.19945	1.71022	0.0363565	0.0239161	0.0681279	4.77409
Rv0378	Rv0378	222	1	0.150685	0	0.0547945	0.0410959	0	0.410959	0	0.0273973	0.0136986	0.0136986	0.0136986	0.0684932	0.0410959	0	0.0273973	0.0958904	0.0136986	0.0136986	0.0136986	0	0.157658	0.297297	0.0855856	0.459459	0.756757	0.382883	0.1176	0.6324	0.127	0.2131	0.281	0.294	0.625	34.62	0.778	-0.519178	0.013699	0.302233	0	0.386623	0.236197	2.8327	0.0245542	0.0144736	0.0414263	3.46627
Rv0379	secE2	216	1	0.126761	0	0.084507	0.056338	0.0140845	0.028169	0	0.0985915	0.056338	0.0140845	0.0422535	0	0.0422535	0.056338	0.0985915	0.084507	0.0422535	0.112676	0.0140845	0.028169	0.217593	0.287037	0.148148	0.347222	0.634259	0.435185	0.0909	0.5636	0.069	0.5294	0.261	0.229	0.552	42.38	0.866	-0.260563	0.056338	0.140958	0	0.338029	0.17305	0.95161	0.0365751	0.0168592	0.0748294	3.58561
Rv0380c	Rv0380c	552	0	0.15847	0.010929	0.0655738	0.0327869	0.0273224	0.0928962	0.0491803	0.0601093	0	0.0710383	0.0163934	0.0382514	0.0218579	0.0273224	0.10929	0.0273224	0.0655738	0.0874317	0.0218579	0.0163934	0.157609	0.32971	0.157609	0.355072	0.684783	0.487319	0.0843	0.5422	0.0719	0.4922	0.251	0.254	0.565	36.09	0.864	-0.063388	0.065574	0.341647	5	0.425008	0.19139	4.28732	0.0289284	0.0205792	0.0399041	4.25995
Rv0381c	Rv0381c	909	0	0.139073	0.0198675	0.0562914	0.0231788	0.00993377	0.109272	0.0231788	0.0231788	0.013245	0.109272	0.0298013	0.0198675	0.0695364	0.0165563	0.0562914	0.0860927	0.0662252	0.0794702	0.0165563	0.0331126	0.139714	0.338834	0.176018	0.345435	0.684268	0.514851	0.1355	0.4615	0.075	0.4635	0.26	0.246	0.554	43.19	0.81	0.13245	0.059603	0.297788	7	0.358166	0.193549	4.64655	0.0216032	0.0160211	0.0294141	4.6456
Rv0382c	pyrE	540	0	0.139665	0	0.0670391	0.0614525	0.00558659	0.106145	0.0335196	0.027933	0.0111732	0.106145	0.0223464	0.00558659	0.0223464	0.0167598	0.0949721	0.0558659	0.0670391	0.128492	0.00558659	0.0223464	0.144444	0.309259	0.174074	0.372222	0.681481	0.483333	0.1509	0.4528	0.0861	0.4521	0.261	0.187	0.514	46.74	0.789	0.081006	0.03352	0.022067	0	0.243217	0.156366	0.457758	0.0455821	0.0310897	0.0665183	5.07149
Rv0383c	Rv0383c	855	0	0.0950704	0.0105634	0.0528169	0.056338	0.0211268	0.0774648	0.0176056	0.0352113	0.0176056	0.0809859	0.0246479	0.028169	0.0880282	0.0387324	0.126761	0.0387324	0.056338	0.0915493	0.0246479	0.0176056	0.17076	0.34386	0.148538	0.336842	0.680702	0.492398	0.0924	0.521	0.1272	0.4358	0.267	0.289	0.57	38.16	0.811	-0.444718	0.06338	0.144398	0	0.309492	0.162047	1.08847	0.0327694	0.016419	0.0617802	4.23056
Rv0384c	clpB	2547	0	0.119104	0	0.0695755	0.0872642	0.0200472	0.0766509	0.0129717	0.0483491	0.0436321	0.114387	0.0176887	0.0188679	0.0424528	0.0436321	0.0849057	0.0424528	0.057783	0.0801887	0.00353774	0.0165094	0.177464	0.332941	0.136631	0.352964	0.685905	0.469572	0.0498	0.5827	0.0504	0.5394	0.305	0.31	0.591	31.91	0.916	-0.263208	0.040094	0.140725	0	0.307063	0.163479	0.46076	0.0479736	0.0210223	0.0678891	5.57487
Rv0385	Rv0385	1173	1	0.120513	0.00769231	0.0794872	0.0307692	0.0282051	0.0871795	0.0333333	0.0333333	0.0102564	0.102564	0.0128205	0.0205128	0.0769231	0.0358974	0.1	0.0410256	0.0282051	0.0846154	0.0282051	0.0384615	0.14578	0.348679	0.171355	0.334186	0.682864	0.520034	0.1275	0.5188	0.0918	0.4448	0.265	0.259	0.555	39.89	0.811	-0.225385	0.094872	0.0187538	0	0.286829	0.229204	0.458581	0.0535954	0.0270214	0.0712915	5.84789
Rv0386	Rv0386	3258	1	0.181567	0.0165899	0.0709677	0.0580645	0.0267281	0.0663594	0.0258065	0.0285714	0.0156682	0.120737	0.0129032	0.0156682	0.0285714	0.0359447	0.0866359	0.0451613	0.0543779	0.0764977	0.0156682	0.0175115	0.155003	0.310313	0.178023	0.356661	0.666974	0.488336	0.1519	0.4321	0.0993	0.5054	0.266	0.195	0.527	43.15	0.784	0.027189	0.059908	0.319739	12	0.390678	0.156264	4.00699	0.0254086	0.0218354	0.0293446	4.98033
Rv0387c	Rv0387c	1330	0	NA	NA	NA	NA	NA	NA	NA	NA	NA	NA	NA	NA	NA	NA	NA	NA	NA	NA	NA	NA	0.14812	0.37594	0.145865	0.330075	0.706015	0.521805	NA	NA	NA	NA	NA	NA	NA	NA	NA	NA	NA	0.311449	2	0.378917	0.192421	3.34511	0.0296632	0.0219837	0.0395946	6.19613
Rv0389	purT	1260	1	0.157518	0.0143198	0.0501193	0.071599	0.0238663	0.0906921	0.0167064	0.0405728	0.0071599	0.0835322	0.0143198	0.0143198	0.0644391	0.0429594	0.0692124	0.0501193	0.0453461	0.126492	0.0119332	0.00477327	0.149206	0.307143	0.17381	0.369841	0.676984	0.480952	0.1508	0.4358	0.112	0.4676	0.235	0.107	0.467	41.8	0.77	0.202625	0.040573	0.323499	8	0.395123	0.166349	3.27562	0.0334687	0.0271046	0.0414233	5.10156
Rv0390	Rv0390	423	1	0.114286	0.0142857	0.0785714	0.0785714	0.0285714	0.1	0.0285714	0.0357143	0	0.0785714	0.0142857	0.0357143	0.05	0.0214286	0.0857143	0.05	0.0428571	0.0857143	0.0357143	0.0214286	0.165485	0.29078	0.179669	0.364066	0.654846	0.470449	0.1667	0.475	0.1048	0.46	0.25	0.197	0.53	43.88	0.769	-0.292857	0.085714	0.0031	0	0.164915	0.0873099	0.210013	0.0761792	0.0526878	0.108167	2.84685
Rv0391	metZ	1221	1	0.115764	0.00738916	0.0615764	0.0492611	0.0394089	0.0985222	0.0221675	0.0344828	0.0246305	0.0960591	0.0246305	0.0197044	0.046798	0.0344828	0.0591133	0.0714286	0.0566502	0.100985	0.00985222	0.0270936	0.161343	0.305487	0.185913	0.347256	0.652744	0.4914	0.1322	0.4626	0.0813	0.5196	0.271	0.219	0.541	39.32	0.816	0.062562	0.076355	0.009	0	0.237795	0.115892	0.389333	0.0527896	0.0402263	0.069095	4.4966
Rv0392c	ndhA	1413	0	0.134043	0.00638298	0.0425532	0.0574468	0.0340426	0.0978723	0.0191489	0.0574468	0.0446809	0.087234	0.0340426	0.0212766	0.0382979	0.0404255	0.0617021	0.0382979	0.0638298	0.0914894	0.00851064	0.0212766	0.196037	0.314933	0.157113	0.331918	0.646851	0.472045	0.0757	0.5666	0.1178	0.4479	0.287	0.229	0.549	38.24	0.836	0.101277	0.06383	0.330065	16	0.407407	0.170533	4.12555	0.0300328	0.0239229	0.0370657	4.09988
Rv0393	Rv0393	1326	1	0.185941	0.0362812	0.0748299	0.0272109	0.015873	0.0975057	0.031746	0.0294785	0.00907029	0.0702948	0.00907029	0.0204082	0.0861678	0.0430839	0.0929705	0.0340136	0.0521542	0.0657596	0.00907029	0.00907029	0.14178	0.35822	0.146305	0.353695	0.711916	0.504525	0.1533	0.4673	0.0971	0.451	0.266	0.2	0.533	42.06	0.781	-0.232199	0.034014	0.33471	5	0.422938	0.186058	3.63124	0.0266016	0.0205298	0.0343487	3.5414
Rv0394c	Rv0394c	720	0	0.146444	0.0041841	0.0460251	0.0794979	0.0125523	0.0627615	0.0376569	0.0585774	0.0251046	0.0962343	0.0167364	0.0083682	0.0711297	0.0334728	0.0669456	0.0711297	0.0794979	0.0753138	0.0041841	0.0041841	0.197222	0.365278	0.143056	0.294444	0.659722	0.508333	0.1194	0.5721	0.1353	0.3472	0.233	0.133	0.487	41.78	0.778	-0.079498	0.020921	0.312054	5	0.382692	0.190185	3.55545	0.0279537	0.020305	0.0377427	3.65669
Rv0395	Rv0395	405	1	0.0820896	0.0373134	0.0522388	0.0522388	0.0373134	0.0970149	0.0223881	0.0223881	0.0298507	0.104478	0.0298507	0.0149254	0.0671642	0.00746269	0.0970149	0.0970149	0.0223881	0.0746269	0.0447761	0.00746269	0.145679	0.296296	0.202469	0.355556	0.651852	0.498765	0.1607	0.4554	0.1188	0.4388	0.188	0.082	0.452	49.95	0.758	-0.144776	0.089552	0.337907	3	0.423949	0.220324	4.56816	0.022904	0.0151943	0.034246	3.79431
Rv0396	Rv0396	393	1	0.123077	0.0153846	0.107692	0.115385	0.0384615	0.0692308	0.0153846	0.0153846	0.0153846	0.1	0.0307692	0.0384615	0.0615385	0.00769231	0.0384615	0.0230769	0.0461538	0.0846154	0.0384615	0.0153846	0.188295	0.264631	0.193384	0.35369	0.618321	0.458015	0.1827	0.4423	0.1522	0.4778	0.25	0.091	0.467	46.4	0.73	-0.207692	0.092308	0.154969	0	0.370026	0.246068	1.13892	0.0453824	0.0258465	0.083026	3.40891
Rv0397	Rv0397	369	1	0.131148	0.00819672	0.0737705	0.0163934	0.0245902	0.057377	0.0327869	0.0245902	0	0.0491803	0.0245902	0.0245902	0.147541	0.057377	0.114754	0.0163934	0.122951	0.0327869	0.0245902	0.0163934	0.176152	0.455285	0.102981	0.265583	0.720867	0.558266	0.0741	0.6481	0.1158	0.3043	0.301	0.364	0.624	31.15	0.838	-0.802459	0.065574	0.318492	0	0.416517	0.333376	0.507044	0.0550095	0.0226256	0.139092	3.34816
Rv0397A	Rv0397A	249	1	0.146341	0.0487805	0.0487805	0.0243902	0.0121951	0.109756	0.0243902	0.0853659	0.0121951	0.097561	0.0121951	0.0121951	0.109756	0.0365854	0.0365854	0.0487805	0.0365854	0.0487805	0.0365854	0.0121951	0.184739	0.281124	0.200803	0.333333	0.614458	0.481928	0.1806	0.3333	0.2308	0.4483	0.195	0.077	0.449	50.76	0.641	0.352439	0.060976	NA	NA	NA	NA	NA	NA	NA	NA	NA
Rv0398c	Rv0398c	642	0	0.169014	0.0234742	0.056338	0.0187793	0.0375587	0.122066	0	0.0187793	0.0187793	0.0610329	0.0187793	0.0234742	0.056338	0.0422535	0.056338	0.0798122	0.0751174	0.084507	0.0187793	0.0187793	0.147975	0.347352	0.157321	0.347352	0.694704	0.504673	0.0904	0.5638	0.0994	0.3892	0.267	0.274	0.585	38.43	0.834	0.058685	0.075117	0.313808	2	0.384936	0.193767	3.32634	0.0251386	0.0180193	0.0351114	5.16185
Rv0399c	lpqK	1230	0	0.124694	0.00977995	0.0513447	0.0391198	0.0293399	0.0757946	0.0171149	0.0342298	0.0342298	0.107579	0.0244499	0.0366748	0.0733496	0.0366748	0.0562347	0.0513447	0.0757946	0.0684597	0.0146699	0.0391198	0.182927	0.350407	0.171545	0.295122	0.645528	0.521951	0.1063	0.546	0.1006	0.4408	0.236	0.142	0.494	40.23	0.824	-0.092665	0.08313	0.308285	11	0.37258	0.168266	3.41021	0.0340492	0.0267136	0.0429624	3.43102
Rv0400c	fadE7	1188	0	0.116456	0.0177215	0.0658228	0.0405063	0.0329114	0.108861	0.0253165	0.0405063	0.0253165	0.116456	0.0278481	0.0177215	0.0481013	0.035443	0.0708861	0.0556962	0.0607595	0.0632911	0.0177215	0.0126582	0.164141	0.342593	0.15404	0.339226	0.681818	0.496633	0.0564	0.5697	0.0906	0.471	0.257	0.307	0.592	35	0.875	-0.007342	0.063291	0.304637	4	0.367711	0.166239	2.97764	0.0321864	0.0256335	0.0400177	4.13469
Rv0401	Rv0401	372	1	0.195122	0.0162602	0.0162602	0.00813008	0.0243902	0.105691	0.0162602	0.0243902	0.00813008	0.113821	0.0243902	0	0.0406504	0	0.0894309	0.0487805	0.0650407	0.162602	0.0406504	0	0.0994624	0.317204	0.185484	0.397849	0.715054	0.502688	0.1062	0.4336	0.0943	0.4272	0.256	0.265	0.548	38.59	0.809	0.931707	0.065041	0.244004	0	0.348436	0.178049	1.7824	0.0454335	0.0272205	0.0794798	6.23143
Rv0402c	mmpL1	2877	0	0.110647	0.00626305	0.059499	0.0271399	0.0365344	0.0647182	0.0229645	0.0678497	0.0177453	0.11691	0.0375783	0.026096	0.0448852	0.0448852	0.0647182	0.0584551	0.0835073	0.0730689	0.0125261	0.0240084	0.200556	0.337852	0.193952	0.26764	0.605492	0.531804	0.1321	0.5382	0.1575	0.3555	0.259	0.237	0.546	43.84	0.752	0.216388	0.073069	0.326091	30	0.404679	0.144237	4.05243	0.0330727	0.0283955	0.0386778	4.21584
Rv0403c	mmpS1	429	0	0.126761	0.0140845	0.0352113	0.0352113	0.0422535	0.056338	0.0492958	0.0704225	0.0211268	0.0492958	0.0140845	0.0422535	0.056338	0.0140845	0.0422535	0.056338	0.0633803	0.169014	0.0140845	0.028169	0.174825	0.314685	0.219114	0.291375	0.606061	0.5338	0.1875	0.5156	0.0833	0.398	0.315	0.195	0.522	39.96	0.761	0.497183	0.084507	0.286718	1	0.350659	0.175332	2.63614	0.0402672	0.0281241	0.0593623	3.67749
Rv0404	fadD30	1758	1	0.0991453	0.00854701	0.0717949	0.042735	0.0376068	0.0717949	0.025641	0.0512821	0.034188	0.0888889	0.0205128	0.0273504	0.0598291	0.025641	0.0649573	0.0735043	0.0803419	0.0752137	0.0119658	0.0290598	0.236064	0.25711	0.225256	0.28157	0.53868	0.482366	0.2609	0.3083	0.265	0.3795	0.2	0.01	0.42	59.28	0.557	-0.153504	0.078632	0.330151	12	0.406509	0.149385	3.19659	0.0494982	0.0416091	0.058416	2.31337
Rv0405	pks6	4209	1	0.132668	0.0135521	0.0606277	0.0470756	0.0328103	0.101284	0.0235378	0.0513552	0.0171184	0.0898716	0.0185449	0.0278174	0.0477889	0.0271041	0.0656205	0.0805991	0.0435093	0.0898716	0.0135521	0.0156919	0.178427	0.253504	0.232597	0.335472	0.588976	0.486101	0.2848	0.3059	0.1572	0.438	0.208	0.032	0.432	51.65	0.613	0.098787	0.062054	0.337191	36	0.420183	0.135985	3.90958	0.0376849	0.0333169	0.042507	3.22093
Rv0406c	Rv0406c	819	0	0.136029	0.00735294	0.0441176	0.0441176	0.0183824	0.0955882	0.0625	0.0441176	0.0183824	0.117647	0.0147059	0.0220588	0.0551471	0.0257353	0.0735294	0.0477941	0.0588235	0.0772059	0.0183824	0.0183824	0.166056	0.338217	0.175824	0.319902	0.65812	0.514042	0.1841	0.4895	0.088	0.4069	0.332	0.367	0.624	41.15	0.76	-0.0125	0.055147	0.321088	3	0.393053	0.19318	3.52989	0.0251277	0.0185412	0.0335772	3.87116
Rv0407	fgd1	1011	1	0.125	0.00595238	0.0625	0.0744048	0.0416667	0.0922619	0.0238095	0.0416667	0.0386905	0.0892857	0.0238095	0.0208333	0.0565476	0.0297619	0.0654762	0.047619	0.0416667	0.0625	0.0208333	0.0357143	0.1909	0.323442	0.16815	0.317507	0.64095	0.491592	0.1168	0.5657	0.1395	0.4057	0.308	0.268	0.575	37.79	0.789	-0.239881	0.098214	0.0998348	0	0.302105	0.207274	0.695265	0.0455923	0.0229197	0.0754776	5.75913
Rv0408	pta	2073	1	0.143478	0.0144928	0.0681159	0.0478261	0.0144928	0.0652174	0.0231884	0.0550725	0.0202899	0.104348	0.0202899	0.0188406	0.0507246	0.0347826	0.0637681	0.0550725	0.073913	0.104348	0	0.0217391	0.175109	0.319344	0.182827	0.322721	0.642065	0.502171	0.1485	0.4587	0.1042	0.4735	0.288	0.246	0.551	42.7	0.78	0.193913	0.036232	0.293135	6	0.352793	0.165895	3.54597	0.0227037	0.0183647	0.0274486	4.67674
Rv0409	ackA	1158	1	0.119481	0.00519481	0.0623377	0.0467532	0.0285714	0.103896	0.0415584	0.0493506	0.012987	0.119481	0.0207792	0.0233766	0.038961	0.0233766	0.0909091	0.0623377	0.0415584	0.0857143	0.00519481	0.0181818	0.163212	0.299655	0.189983	0.34715	0.646805	0.489637	0.1429	0.4344	0.1046	0.5052	0.226	0.147	0.491	41.04	0.784	0.034286	0.051948	0.291414	4	0.354108	0.193007	3.03041	0.0210674	0.0159219	0.027729	5.62107
Rv0410c	pknG	2253	0	0.1	0.00666667	0.0653333	0.0586667	0.0293333	0.0773333	0.0213333	0.0306667	0.0266667	0.109333	0.0133333	0.0226667	0.068	0.032	0.0746667	0.06	0.0786667	0.088	0.0106667	0.0266667	0.180204	0.337772	0.159343	0.322681	0.660453	0.497115	0.0978	0.5078	0.1095	0.4759	0.272	0.25	0.553	39.46	0.824	-0.193467	0.066667	0.297149	10	0.355564	0.165874	3.18184	0.0281922	0.0233835	0.0338183	4.77883
Rv0411c	glnH	987	0	0.103659	0.0152439	0.0731707	0.0426829	0.0213415	0.0609756	0.00914634	0.0640244	0.0213415	0.097561	0.0182927	0.027439	0.0884146	0.0243902	0.0792683	0.0579268	0.0731707	0.0945122	0.00914634	0.0182927	0.170213	0.357649	0.156028	0.316109	0.673759	0.513678	0.0586	0.569	0.0717	0.4836	0.252	0.228	0.533	37.54	0.887	0.023476	0.04878	0.294143	6	0.350125	0.172256	3.23937	0.0339712	0.0263381	0.0437859	3.95015
Rv0412c	Rv0412c	1320	0	0.154897	0	0.047836	0.0432802	0.0182232	0.0683371	0.0182232	0.0523918	0.0182232	0.102506	0.0159453	0.0250569	0.0364465	0.0501139	0.0888383	0.0637813	0.0865604	0.0774487	0.0113895	0.0205011	0.181818	0.345455	0.156818	0.315909	0.661364	0.502273	0.1003	0.5013	0.1294	0.4368	0.243	0.195	0.526	39.8	0.799	-0.029385	0.050114	0.297555	1	0.358623	0.184105	3.15271	0.024191	0.0189482	0.0306292	6.1071
Rv0413	mutT3	654	1	0.119816	0.0184332	0.0599078	0.0737327	0.00921659	0.0921659	0.0230415	0.0138249	0	0.0967742	0.00460829	0.00921659	0.078341	0.0368664	0.0921659	0.0645161	0.0691244	0.0829493	0.0368664	0.0184332	0.143731	0.324159	0.152905	0.379205	0.703364	0.477064	0.1297	0.4486	0.0838	0.4943	0.245	0.253	0.555	40.14	0.813	-0.353456	0.064516	0.326221	3	0.403468	0.210493	3.22292	0.0213422	0.0148995	0.0297104	3.95106
Rv0414c	thiE	669	0	0.207207	0.018018	0.0900901	0.036036	0.0225225	0.0900901	0.018018	0.045045	0.0135135	0.103604	0.0045045	0.018018	0.0585586	0.036036	0.0990991	0.027027	0.0315315	0.0585586	0.00900901	0.0135135	0.147982	0.358744	0.149477	0.343797	0.702541	0.508221	0.1244	0.5025	0.1278	0.4176	0.296	0.276	0.573	38.99	0.782	-0.043694	0.045045	0.312169	4	0.382376	0.198514	3.55001	0.0253115	0.0186337	0.0344097	6.20136
Rv0415	thiO	1023	1	0.114706	0.0147059	0.0617647	0.0529412	0.00882353	0.1	0.0264706	0.0264706	0.00294118	0.126471	0.0117647	0.00882353	0.0617647	0.0323529	0.1	0.0676471	0.0323529	0.111765	0.0294118	0.00882353	0.134897	0.321603	0.174976	0.368524	0.690127	0.496579	0.1216	0.4426	0.1277	0.4505	0.225	0.217	0.521	43.15	0.779	0.014118	0.047059	0.277375	1	0.359269	0.190108	2.94666	0.0283461	0.0204099	0.0521602	4.55652
Rv0416	thiS	207	1	0.0882353	0.0147059	0.0588235	0.0735294	0.0294118	0.0735294	0	0.0588235	0.0294118	0.102941	0.0147059	0.0294118	0.0294118	0.0588235	0.0588235	0.0441176	0.0588235	0.161765	0.0147059	0	0.178744	0.251208	0.202899	0.36715	0.618357	0.454106	0.1455	0.3818	0.1053	0.5849	0.246	0.123	0.47	35.08	0.788	0.323529	0.044118	0.0515368	0	0.268294	0.122218	0.539966	0.0609941	0.0322172	0.10247	2.87419
Rv0417	thiG	759	1	0.190476	0.0119048	0.0595238	0.047619	0.0119048	0.0873016	0.00396825	0.047619	0.0119048	0.119048	0.0277778	0.0277778	0.0515873	0.015873	0.0674603	0.0436508	0.0714286	0.0833333	0.0119048	0.00793651	0.15942	0.320158	0.172596	0.347826	0.667984	0.492754	0.1429	0.4509	0.1132	0.43	0.263	0.269	0.564	43.71	0.77	0.370635	0.031746	0.280191	3	0.340339	0.195902	3.77322	0.0239259	0.017375	0.0360227	5.35572
Rv0418	lpqL	1503	1	0.128	0.006	0.068	0.036	0.036	0.108	0.012	0.032	0.034	0.072	0.02	0.044	0.058	0.036	0.044	0.068	0.064	0.102	0.006	0.026	0.182967	0.312708	0.170326	0.333999	0.646707	0.483034	0.1359	0.5	0.0921	0.4667	0.321	0.29	0.589	40.46	0.805	-0.0572	0.068	0.320307	7	0.390725	0.185769	3.02657	0.0217881	0.0169618	0.0273883	4.60097
Rv0419	lpqM	1497	1	0.12249	0.0220884	0.0702811	0.0401606	0.0281124	0.0843373	0.0180723	0.0401606	0.0200803	0.0823293	0.0281124	0.0361446	0.0662651	0.0240964	0.064257	0.0682731	0.060241	0.0903614	0.0100402	0.0240964	0.174349	0.317969	0.177021	0.330661	0.648631	0.49499	0.1236	0.5011	0.0974	0.4694	0.256	0.232	0.549	41.56	0.81	-0.018675	0.062249	0.298664	8	0.359036	0.161563	2.99659	0.0314712	0.0253132	0.0387001	5.5918
Rv0420c	Rv0420c	411	0	0.125	0.0147059	0.0514706	0.0147059	0.0220588	0.0882353	0.0367647	0.0441176	0.00735294	0.117647	0.0367647	0.0367647	0.0294118	0.0514706	0.0735294	0.0441176	0.0514706	0.0735294	0.0367647	0.0441176	0.180049	0.29927	0.214112	0.306569	0.605839	0.513382	0.1966	0.453	0.1414	0.3978	0.311	0.296	0.583	44.05	0.709	0.1	0.102941	0.308989	1	0.418593	0.191307	2.4796	0.0514651	0.0367095	0.0726026	4.93544
Rv0421c	Rv0421c	630	0	0.129187	0.00956938	0.0334928	0.0382775	0.0143541	0.124402	0.0382775	0.0334928	0.00956938	0.0861244	0.0143541	0.00956938	0.0813397	0.0430622	0.0813397	0.0574163	0.0669856	0.100478	0.00956938	0.0191388	0.155556	0.349206	0.155556	0.339683	0.688889	0.504762	0.1081	0.4649	0.1517	0.4152	0.267	0.251	0.554	38.98	0.77	-0.043541	0.043062	0.322919	7	0.396146	0.18199	4.38937	0.0298813	0.0218602	0.0408067	3.49021
Rv0422c	thiD	798	0	0.135849	0.0188679	0.0754717	0.0264151	0.0188679	0.0981132	0.0301887	0.0301887	0.0188679	0.120755	0.0188679	0.0113208	0.0566038	0.0339623	0.0528302	0.0603774	0.0603774	0.109434	0.0113208	0.0113208	0.151629	0.325815	0.179198	0.343358	0.669173	0.505013	0.1229	0.4534	0.1174	0.4683	0.284	0.272	0.564	40.69	0.79	0.266415	0.041509	0.222483	0	0.321045	0.184961	2.14852	0.0304742	0.0198495	0.0612625	5.78324
Rv0423c	thiC	1644	0	0.127971	0.0146252	0.0621572	0.0822669	0.0310786	0.071298	0.0383912	0.0639854	0.0347349	0.0676417	0.0255941	0.0201097	0.0530165	0.023766	0.0621572	0.0420475	0.0749543	0.0658135	0.0109689	0.0274223	0.195864	0.332725	0.154501	0.31691	0.649635	0.487226	0.0978	0.5822	0.0879	0.4767	0.317	0.242	0.564	37.46	0.846	-0.218099	0.06947	0.0177962	0	0.156685	0.0607111	0.524401	0.0536531	0.0411478	0.0682709	4.84861
Rv0424c	Rv0424c	276	0	0.164835	0.010989	0.010989	0.120879	0	0.0549451	0.043956	0.0769231	0.032967	0.10989	0.032967	0.0549451	0.043956	0.021978	0.0659341	0.010989	0.043956	0.0659341	0.010989	0.021978	0.235507	0.300725	0.166667	0.297101	0.597826	0.467391	0.1831	0.4789	0.1757	0.403	0.276	0.146	0.494	44.67	0.701	-0.039561	0.032967	0.320539	2	0.395636	0.209484	3.87632	0.0291539	0.0182253	0.044617	6.36604
Rv0425c	ctpH	4620	0	0.177388	0.00779727	0.0519818	0.0461339	0.00909682	0.0805718	0.0194932	0.0311891	0.0155945	0.111111	0.0136452	0.0123457	0.0662768	0.0396361	0.0851202	0.0623782	0.0584795	0.0955166	0.0116959	0.00454841	0.155411	0.341558	0.154545	0.348485	0.690043	0.496104	0.1183	0.4464	0.136	0.4333	0.236	0.172	0.504	42.97	0.773	0.076803	0.025341	0.311434	27	0.381447	0.137298	3.84799	0.0292435	0.025762	0.0329229	5.11211
Rv0426c	Rv0426c	444	0	0.22449	0	0.0136054	0.0204082	0	0.14966	0	0.0340136	0.0748299	0.0748299	0.00680272	0.0136054	0.0544218	0.00680272	0.0544218	0.0680272	0.0952381	0.102041	0.00680272	0	0.189189	0.297297	0.126126	0.387387	0.684685	0.423423	0.1308	0.4077	0.1489	0.3971	0.222	0.096	0.476	42.34	0.738	0.281633	0.006803	0.307565	2	0.374467	0.188873	3.50072	0.0339671	0.0241899	0.047257	5.22596
Rv0427c	xthA	876	0	0.109966	0.0103093	0.0996564	0.0343643	0.0378007	0.0859107	0.0206186	0.0343643	0.0274914	0.0859107	0.0171821	0.0206186	0.0790378	0.0309278	0.0756014	0.0378007	0.0549828	0.0790378	0.0343643	0.024055	0.170091	0.336758	0.172374	0.320776	0.657534	0.509132	0.1325	0.5582	0.1075	0.3971	0.29	0.24	0.551	39.39	0.797	-0.279381	0.09622	0.0508488	0	0.349328	0.0742875	0.581922	0.0516082	0.0263159	0.0751199	3.61194
Rv0428c	Rv0428c	909	0	0.139073	0.00331126	0.0695364	0.0364238	0.013245	0.0827815	0.0298013	0.0198675	0.00331126	0.115894	0.013245	0.00662252	0.0629139	0.0231788	0.0927152	0.0529801	0.0794702	0.0993377	0.0364238	0.0198675	0.151815	0.348735	0.162816	0.336634	0.685369	0.511551	0.1007	0.4739	0.1639	0.3908	0.243	0.197	0.516	41.67	0.767	-0.023179	0.069536	0.320089	5	0.395037	0.191346	3.54838	0.0267658	0.0205475	0.035353	6.67391
Rv0429c	def	594	0	0.111675	0.0152284	0.0862944	0.0406091	0.0253807	0.106599	0.0253807	0.0406091	0.0152284	0.0913706	0.0304569	0.0203046	0.0761421	0.0152284	0.0659898	0.0456853	0.071066	0.0812183	0.0152284	0.0203046	0.176768	0.355219	0.166667	0.301347	0.656566	0.521886	0.1264	0.5862	0.14	0.3028	0.257	0.227	0.543	41.53	0.771	-0.057868	0.060914	0.299764	2	0.369937	0.208857	4.41552	0.0218928	0.0148903	0.0337193	4.28329
Rv0430	Rv0430	309	1	0.166667	0	0.0686275	0.0784314	0.0392157	0.0392157	0.00980392	0.0294118	0.0490196	0.0980392	0.0392157	0.00980392	0.0196078	0.0294118	0.147059	0.0490196	0.0294118	0.0588235	0.0196078	0.0196078	0.177994	0.288026	0.161812	0.372168	0.660194	0.449838	0.1125	0.4375	0.1111	0.5513	0.192	0.077	0.458	49.06	0.812	-0.45	0.078431	0.00647059	0	0.0814402	0.0528452	0.276986	0.0554405	0.0336782	0.0890617	4.65424
Rv0431	Rv0431	495	1	0.128049	0	0.0487805	0.054878	0.0182927	0.0792683	0	0.0182927	0.0121951	0.103659	0.0304878	0.0243902	0.0609756	0.0121951	0.054878	0.0853659	0.109756	0.134146	0.00609756	0.0182927	0.159596	0.329293	0.177778	0.333333	0.662626	0.507071	0.1027	0.4452	0.1277	0.442	0.21	0.141	0.484	41.86	0.792	0.304268	0.042683	0.316701	3	0.396383	0.194769	4.18325	0.0282606	0.0196502	0.0396797	3.94723
Rv0432	sodC	723	1	0.129167	0.0125	0.0458333	0.025	0.0291667	0.1375	0.0458333	0.0333333	0.0291667	0.0708333	0.0125	0.0291667	0.0791667	0.0208333	0.0166667	0.0875	0.116667	0.0625	0.00416667	0.0125	0.170124	0.360996	0.157676	0.311203	0.672199	0.518672	0.1468	0.5229	0.067	0.414	0.304	0.27	0.585	38.84	0.809	-0.060833	0.045833	0.0197813	0	0.167128	0.0461768	0.473743	0.0425161	0.0290149	0.0617123	4.71041
Rv0433	Rv0433	1131	1	0.106383	0.0159574	0.0744681	0.0611702	0.0239362	0.0611702	0.0319149	0.0531915	0.0212766	0.106383	0.0265957	0.0239362	0.0478723	0.0398936	0.0851064	0.0478723	0.0505319	0.0718085	0.0292553	0.0212766	0.180371	0.312997	0.183024	0.323607	0.636605	0.496021	0.1452	0.5	0.0986	0.4848	0.29	0.277	0.57	39.68	0.795	-0.195745	0.074468	0.303553	4	0.370042	0.192094	3.03944	0.0215497	0.0163342	0.0282386	4.79567
Rv0434	Rv0434	654	1	0.133641	0.0276498	0.0921659	0.0599078	0.0322581	0.0691244	0.00921659	0.0230415	0.00460829	0.101382	0.0276498	0	0.0875576	0.0138249	0.110599	0.0276498	0.0368664	0.105991	0.00921659	0.0276498	0.12844	0.298165	0.19419	0.379205	0.67737	0.492355	0.1562	0.3646	0.0952	0.5706	0.261	0.253	0.545	34.98	0.78	0.000922	0.069124	0.307972	3	0.386274	0.205031	3.32221	0.0261797	0.0188226	0.0395053	5.70949
Rv0435c	Rv0435c	2187	0	0.149725	0.00549451	0.0728022	0.043956	0.010989	0.081044	0.00961538	0.0247253	0.0206044	0.14011	0.010989	0.0123626	0.0618132	0.0233516	0.0755495	0.0728022	0.0714286	0.100275	0.00824176	0.00412088	0.144947	0.346136	0.165066	0.34385	0.689986	0.511203	0.1229	0.4578	0.1014	0.4454	0.251	0.227	0.531	41.8	0.799	0.165797	0.023352	0.312655	6	0.380544	0.172249	3.06394	0.0242394	0.0200743	0.0289842	4.45697
Rv0436c	pssA	861	0	0.153846	0.013986	0.0314685	0.0174825	0.027972	0.0699301	0.020979	0.0594406	0.034965	0.118881	0.041958	0.013986	0.0629371	0.0314685	0.0734266	0.0524476	0.0244755	0.0909091	0.0314685	0.027972	0.16144	0.312427	0.183508	0.342625	0.655052	0.495935	0.0664	0.4481	0.1372	0.5263	0.213	0.187	0.506	39.66	0.823	0.454196	0.087413	0.174746	0	0.32175	0.210832	1.34673	0.0301916	0.0166521	0.0622749	3.50401
Rv0437c	psd	696	0	0.164502	0.017316	0.0519481	0.034632	0.025974	0.0909091	0.030303	0.0606061	0.004329	0.0779221	0.012987	0.012987	0.0952381	0.025974	0.103896	0.04329	0.030303	0.0995671	0.004329	0.012987	0.137931	0.363506	0.150862	0.347701	0.711207	0.514368	0.0845	0.5117	0.1088	0.4469	0.242	0.238	0.539	39	0.829	0.147619	0.04329	0.0609437	0	0.322791	0.220116	0.536171	0.0420132	0.0195839	0.0657051	4.03667
Rv0438c	moeA2	1218	0	0.138272	0.00246914	0.0567901	0.0345679	0.017284	0.0987654	0.0222222	0.0444444	0.00987654	0.0839506	0.0296296	0.0148148	0.0814815	0.0469136	0.0617284	0.054321	0.0641975	0.116049	0.00493827	0.017284	0.161741	0.340722	0.16092	0.336617	0.67734	0.501642	0.1127	0.4789	0.1209	0.4393	0.28	0.246	0.548	40.68	0.793	0.163457	0.039506	0.304795	6	0.368308	0.179499	4.11804	0.0251318	0.0198524	0.0320878	4.65689
Rv0439c	Rv0439c	936	0	0.118971	0.00321543	0.0514469	0.0321543	0.0289389	0.0932476	0.0385852	0.0257235	0.0289389	0.0996785	0.0160772	0.0385852	0.0482315	0.0514469	0.0771704	0.0482315	0.073955	0.0900322	0.0128617	0.022508	0.191239	0.363248	0.155983	0.28953	0.652778	0.519231	0.1124	0.6067	0.1347	0.3249	0.305	0.262	0.566	38.92	0.791	-0.230547	0.064309	0.308481	8	0.372184	0.180524	3.91843	0.0285392	0.021779	0.0371798	3.87667
Rv0440	groEL2	1623	1	0.131481	0	0.0592593	0.101852	0.0148148	0.103704	0.0037037	0.0537037	0.0796296	0.101852	0.012963	0.0296296	0.0296296	0.0259259	0.0407407	0.0333333	0.062963	0.1	0.00185185	0.012963	0.198398	0.301294	0.147874	0.352434	0.653728	0.449168	0.1214	0.5905	0.0428	0.4863	0.346	0.211	0.539	31.47	0.867	-0.090741	0.02963	0.0035963	0	0.148883	0.0819881	0.283488	0.0470562	0.0366079	0.0602993	4.59787
Rv0441c	Rv0441c	429	0	0.119718	0.0211268	0.112676	0.0211268	0.0140845	0.084507	0.0352113	0.028169	0.028169	0.0985915	0.00704225	0.00704225	0.0985915	0.0140845	0.0774648	0.0492958	0.0422535	0.112676	0.00704225	0.0211268	0.160839	0.365967	0.158508	0.314685	0.680653	0.524476	0.1061	0.5379	0.1532	0.3645	0.262	0.227	0.532	40.04	0.78	-0.095775	0.042254	0.303356	4	0.368344	0.184449	3.41944	0.0323414	0.0218753	0.0467073	5.7368
Rv0442c	PPE10	1464	0	0.158111	0	0.0184805	0.026694	0.0308008	0.176591	0.00821355	0.0451745	0.00410678	0.0821355	0.0246407	0.0924025	0.0492813	0.0328542	0.0143737	0.11499	0.0554415	0.0349076	0.0164271	0.0143737	0.187842	0.334016	0.150956	0.327186	0.661202	0.484973	0.1076	0.5767	0.1057	0.3497	0.306	0.341	0.63	40.97	0.812	0.067146	0.061602	0.307819	7	0.37653	0.167814	3.2943	0.0360386	0.029133	0.0446365	3.63889
Rv0443	Rv0443	516	1	0.128655	0.0116959	0.0935673	0.0467836	0.0116959	0.0584795	0.0467836	0.0350877	0.0116959	0.105263	0.0116959	0.0116959	0.0409357	0.0350877	0.0760234	0.0526316	0.0643275	0.0935673	0.0292398	0.0350877	0.189922	0.321705	0.166667	0.321705	0.643411	0.488372	0.1284	0.5203	0.1406	0.4098	0.25	0.175	0.512	40.6	0.774	-0.173684	0.076023	0.323883	3	0.399415	0.187452	3.53013	0.0330784	0.023286	0.0452894	3.83007
Rv0444c	rskA	699	0	0.172414	0	0.0431034	0.0474138	0.0258621	0.0775862	0.00862069	0.0172414	0.00862069	0.0905172	0.0215517	0.0215517	0.0862069	0.0172414	0.0732759	0.0560345	0.125	0.0905172	0.00862069	0.00862069	0.164521	0.346209	0.150215	0.339056	0.685265	0.496423	0.1106	0.3798	0.155	0.4694	0.216	0.084	0.458	40.58	0.76	0.061638	0.043103	0.290685	3	0.347687	0.180442	3.34732	0.0322548	0.0238843	0.0434206	4.17568
Rv0445c	sigK	564	0	0.122995	0.0213904	0.0748663	0.0641711	0.0160428	0.0534759	0.0160428	0.0213904	0.0213904	0.106952	0.0213904	0.026738	0.0160428	0.0320856	0.122995	0.0695187	0.0588235	0.0802139	0.0106952	0.0427807	0.180851	0.312057	0.173759	0.333333	0.64539	0.485816	0.1321	0.5094	0.1111	0.45	0.253	0.246	0.558	39.14	0.796	-0.389839	0.069519	0.016369	0	0.19837	0.114091	0.488787	0.0645018	0.0439953	0.0895	4.02379
Rv0446c	Rv0446c	771	0	0.109375	0.00390625	0.0390625	0.015625	0.0390625	0.101562	0.015625	0.0234375	0.0195312	0.128906	0.015625	0.015625	0.0585938	0.0234375	0.0859375	0.0429688	0.0585938	0.121094	0.0507812	0.03125	0.137484	0.300908	0.210117	0.351492	0.652399	0.511025	0.12	0.4356	0.1281	0.4518	0.229	0.193	0.504	44.98	0.779	0.321484	0.121094	0.321537	3	0.392938	0.185413	3.13458	0.0322305	0.0243606	0.0424077	3.51034
Rv0447c	ufaA1	1284	0	0.12178	0.00702576	0.0562061	0.0468384	0.030445	0.0702576	0.0351288	0.0515222	0.00936768	0.100703	0.0210773	0.00702576	0.0562061	0.0421546	0.103044	0.058548	0.0632319	0.0608899	0.0257611	0.0327869	0.170561	0.331776	0.170561	0.327103	0.658879	0.502336	0.0959	0.4603	0.1493	0.492	0.228	0.163	0.504	40.06	0.791	-0.188056	0.088993	0.297755	7	0.358866	0.180285	3.46572	0.0266755	0.0212824	0.0337219	3.67718
Rv0448c	Rv0448c	666	0	0.0995475	0.0135747	0.0633484	0.0135747	0.0542986	0.040724	0.0497738	0.0452489	0.00452489	0.0995475	0.0180995	0.0180995	0.0904977	0.040724	0.122172	0.040724	0.040724	0.081448	0.0226244	0.040724	0.168168	0.354354	0.187688	0.28979	0.644144	0.542042	0.115	0.475	0.1625	0.46	0.268	0.306	0.577	41.54	0.77	-0.163348	0.117647	0.318032	6	0.391016	0.196872	3.69767	0.0292249	0.0215955	0.0395117	3.24148
Rv0449c	Rv0449c	1320	0	0.125285	0.0113895	0.0615034	0.0432802	0.0318907	0.0911162	0.0432802	0.0205011	0.0022779	0.109339	0.0182232	0.0159453	0.047836	0.0296128	0.0911162	0.0660592	0.0523918	0.0865604	0.0113895	0.0410023	0.152273	0.344697	0.175	0.32803	0.672727	0.519697	0.1041	0.5127	0.1217	0.436	0.246	0.224	0.541	38.04	0.808	-0.095217	0.084282	0.28799	5	0.344718	0.181152	3.07254	0.0265616	0.0209116	0.033589	4.36271
Rv0450c	mmpL4	2904	0	0.11272	0.00723888	0.0548087	0.0382627	0.0423992	0.0765253	0.0227508	0.073423	0.033092	0.10031	0.0444674	0.0186143	0.0455016	0.033092	0.0558428	0.0661841	0.0599793	0.0785936	0.0134436	0.0227508	0.204545	0.299242	0.2073	0.288912	0.588154	0.506543	0.164	0.4883	0.1642	0.3835	0.237	0.153	0.499	47.82	0.719	0.268356	0.078594	0.313618	12	0.385333	0.173124	3.2314	0.02511	0.0211598	0.0299057	2.89732
Rv0451c	mmpS4	423	0	0.0571429	0.0142857	0.05	0.0428571	0.0428571	0.0785714	0.0214286	0.0714286	0.0285714	0.0571429	0.0214286	0.0714286	0.0571429	0.0142857	0.0571429	0.0785714	0.0642857	0.121429	0.0142857	0.0357143	0.236407	0.283688	0.20331	0.276596	0.560284	0.486998	0.1371	0.5081	0.2039	0.3763	0.244	0.189	0.522	49.78	0.721	0.012143	0.092857	0.304043	4	0.366815	0.180523	3.31699	0.0334578	0.0229155	0.0474675	3.54949
Rv0452	Rv0452	711	1	0.182203	0.0169492	0.0338983	0.0805085	0.0211864	0.0550847	0.0211864	0.029661	0.0127119	0.152542	0.00847458	0.0211864	0.0550847	0.0254237	0.0762712	0.0508475	0.0550847	0.0635593	0.0169492	0.0211864	0.150492	0.329114	0.180028	0.340366	0.66948	0.509142	0.1527	0.3941	0.1206	0.5	0.257	0.129	0.476	47.11	0.762	0.179237	0.059322	0.305676	1	0.370659	0.198366	3.14834	0.026734	0.0193878	0.0361534	3.0707
Rv0453	PPE11	1557	1	0.196911	0.00579151	0.0482625	0.034749	0.0289575	0.0888031	0.011583	0.030888	0.00965251	0.0888031	0.0212355	0.0289575	0.0926641	0.0328185	0.0366795	0.0675676	0.0694981	0.0656371	0.0250965	0.015444	0.154143	0.336545	0.168272	0.34104	0.677585	0.504817	0.141	0.4295	0.1114	0.4631	0.228	0.127	0.49	48.93	0.775	0.166795	0.069498	0.303577	5	0.366305	0.172772	3.53692	0.0271943	0.0216514	0.0337253	4.65056
Rv0455c	Rv0455c	447	0	0.141892	0.0135135	0.0540541	0.0337838	0.0675676	0.0472973	0.027027	0.0472973	0.027027	0.0540541	0.0337838	0.0675676	0.0472973	0.0337838	0.0540541	0.0675676	0.0540541	0.0540541	0.027027	0.0472973	0.228188	0.304251	0.201342	0.266219	0.57047	0.505593	0.168	0.488	0.2041	0.4066	0.324	0.235	0.568	44.93	0.705	-0.181757	0.141892	0.204436	0	0.333815	0.183326	1.58314	0.043476	0.0262418	0.082403	6.6774
Rv0456A	mazF1	282	0	0.129032	0.0107527	0.0430108	0.0430108	0.0107527	0.0967742	0	0.0537634	0.0107527	0.0430108	0.0215054	0.0430108	0.107527	0.0107527	0.129032	0.0645161	0.0322581	0.11828	0.0322581	0	0.173759	0.315603	0.166667	0.343972	0.659574	0.48227	0.2073	0.4512	0.1667	0.2877	0.283	0.307	0.58	50.53	0.659	-0.193549	0.043011	0.369758	2	0.488748	0.189895	3.68546	0.0330699	0.0209185	0.0524026	4.91052
Rv0456B	mazE1	174	0	0.105263	0.0175439	0.0175439	0.0526316	0.0175439	0.0701754	0.0175439	0.0175439	0.0175439	0.0701754	0.0350877	0.0175439	0.0175439	0	0.210526	0.0526316	0.0701754	0.0877193	0.0350877	0.0701754	0.218391	0.241379	0.229885	0.310345	0.551724	0.471264	0.32	0.28	0.3111	0.2326	0.176	0.036	0.426	59.28	0.444	-0.540351	0.122807	NA	NA	NA	NA	NA	NA	NA	NA	NA
Rv0456c	echA2	915	0	0.118421	0.00657895	0.0592105	0.0559211	0.0296053	0.0953947	0.0131579	0.0592105	0.0230263	0.0855263	0.0361842	0.0197368	0.0690789	0.0493421	0.0625	0.0361842	0.0723684	0.0592105	0.0230263	0.0263158	0.183607	0.337705	0.155191	0.323497	0.661202	0.492896	0.0972	0.583	0.0921	0.4344	0.291	0.242	0.556	37.54	0.839	-0.119737	0.078947	0.314141	6	0.380293	0.182459	3.52116	0.0290149	0.022415	0.0376569	4.59945
Rv0457c	Rv0457c	2022	0	0.109955	0.00297177	0.0861813	0.0609212	0.0401189	0.0936107	0.013373	0.0371471	0.0193165	0.089153	0.0193165	0.0267459	0.0534918	0.0178306	0.0787519	0.0505201	0.077266	0.0549777	0.0297177	0.038633	0.190406	0.327399	0.166667	0.315529	0.642928	0.494065	0.108	0.554	0.148	0.3916	0.306	0.297	0.592	38.98	0.787	-0.346657	0.10847	0.322087	14	0.398827	0.16637	4.01549	0.0261579	0.0214709	0.0317336	4.48597
Rv0458	Rv0458	1524	1	0.138067	0.00986193	0.0591716	0.0512821	0.0453649	0.0966469	0.0236686	0.0591716	0.0335306	0.0808679	0.0236686	0.0374753	0.0512821	0.0394477	0.0414201	0.0453649	0.0493097	0.0631164	0.0138067	0.0374753	0.178478	0.33399	0.160105	0.327428	0.661417	0.494094	0.0635	0.6024	0.0526	0.5286	0.354	0.369	0.637	32.21	0.904	-0.017554	0.096647	0.302588	11	0.364673	0.169586	3.24764	0.0307912	0.0248065	0.0376446	5.57297
Rv0459	Rv0459	492	1	0.116564	0.0306748	0.0797546	0.0490798	0.0306748	0.128834	0.0184049	0.0368098	0.0122699	0.0858896	0.0245399	0.00613497	0.0736196	0.0306748	0.0797546	0.0429448	0.0245399	0.0981595	0.0122699	0.0184049	0.142276	0.300813	0.172764	0.384146	0.684959	0.473577	0.1197	0.4789	0.0945	0.4959	0.275	0.282	0.573	38.81	0.815	0.022086	0.06135	0.304932	4	0.366074	0.18004	3.72553	0.03681	0.0266024	0.0504375	3.49256
Rv0460	Rv0460	240	1	0.139241	0.0126582	0.0126582	0	0.0379747	0.126582	0.0126582	0.113924	0	0.139241	0.0379747	0.0126582	0.0379747	0.0126582	0.0506329	0.0632911	0.0126582	0.151899	0.0253165	0	0.116667	0.245833	0.25	0.3875	0.633333	0.495833	0.1644	0.3151	0.0896	0.569	0.302	0.399	0.622	52.86	0.757	1.54557	0.063291	0.0837532	0	0.41953	0.318866	0.624289	0.0444841	0.0248138	0.0773585	5.39595
Rv0461	Rv0461	525	1	0.109195	0.0172414	0.0287356	0.0287356	0.0344828	0.103448	0.0229885	0.0229885	0.0287356	0.109195	0.0172414	0	0.0747126	0.0229885	0.0287356	0.0747126	0.0517241	0.132184	0.0344828	0.0574713	0.135238	0.312381	0.209524	0.342857	0.655238	0.521905	0.0987	0.4868	0.087	0.4851	0.218	0.131	0.476	42.24	0.837	0.496552	0.126437	0.301876	2	0.372606	0.199281	3.47442	0.0250143	0.0174135	0.0369816	5.00328
Rv0462	lpdC	1395	1	0.116379	0.00862069	0.0517241	0.0625	0.0366379	0.107759	0.0323276	0.0538793	0.0517241	0.0926724	0.0150862	0.0366379	0.0301724	0.0280172	0.0323276	0.0387931	0.0689655	0.103448	0.00431034	0.0280172	0.207885	0.301075	0.174194	0.316846	0.617921	0.475269	0.1256	0.5615	0.1093	0.434	0.323	0.218	0.546	41.85	0.805	0.108621	0.068966	0.305232	3	0.370622	0.20267	3.3722	0.0189011	0.014824	0.0242592	4.04497
Rv0463	Rv0463	294	1	0.123711	0.0103093	0.0309278	0	0.0206186	0.103093	0	0.0721649	0.0103093	0.14433	0.0206186	0	0.0412371	0.0206186	0.0618557	0.0824742	0.0721649	0.134021	0.0309278	0.0206186	0.115646	0.282313	0.234694	0.367347	0.64966	0.517007	0.1685	0.4045	0.0238	0.5065	0.274	0.317	0.576	39.53	0.815	1.00412	0.072165	0.282985	1	0.352047	0.195084	3.14503	0.0340552	0.0209713	0.0597407	5.52618
Rv0464c	Rv0464c	573	0	0.121053	0.0105263	0.0526316	0.0315789	0.0315789	0.0684211	0.0315789	0.0526316	0.0210526	0.131579	0.0157895	0.0210526	0.0578947	0.0631579	0.0947368	0.0157895	0.0842105	0.0473684	0.0210526	0.0263158	0.198953	0.343805	0.17103	0.286213	0.630017	0.514834	0.1242	0.4845	0.1867	0.4071	0.285	0.297	0.579	44.01	0.738	-0.145263	0.078947	0.300305	1	0.363402	0.187055	3.7346	0.0295373	0.0210255	0.040763	3.80739
Rv0465c	Rv0465c	1425	0	0.105485	0.0126582	0.0590717	0.0590717	0.0421941	0.0632911	0.035865	0.0337553	0.0168776	0.101266	0.0232068	0.0295359	0.0400844	0.0400844	0.0949367	0.0611814	0.0675105	0.07173	0.00421941	0.0379747	0.181754	0.350175	0.165614	0.302456	0.652632	0.515789	0.086	0.5848	0.0975	0.449	0.273	0.276	0.576	37.63	0.848	-0.277215	0.084388	0.310386	8	0.374863	0.159067	3.13489	0.0336841	0.0272484	0.0410807	4.12102
Rv0466	Rv0466	795	1	0.0643939	0.0151515	0.0909091	0.0719697	0.0340909	0.0719697	0.0416667	0.0606061	0.0265152	0.094697	0.030303	0.0189394	0.0530303	0.0113636	0.102273	0.0454545	0.0454545	0.0795455	0.0265152	0.0151515	0.173585	0.301887	0.189937	0.334591	0.636478	0.491824	0.1538	0.5113	0.0674	0.5085	0.297	0.324	0.596	38.94	0.812	-0.316288	0.075758	0.29378	3	0.356569	0.191092	3.59576	0.0244945	0.0181102	0.0331882	5.97613
Rv0467	icl1	1287	1	0.135514	0.00700935	0.0560748	0.0747664	0.0350467	0.0724299	0.0233645	0.0420561	0.0397196	0.0747664	0.0163551	0.0350467	0.0350467	0.0607477	0.0490654	0.0490654	0.0700935	0.067757	0.021028	0.0350467	0.188811	0.340326	0.150738	0.320124	0.660451	0.491064	0.0831	0.6499	0.0364	0.4904	0.38	0.334	0.621	31.2	0.903	-0.332944	0.091121	0.00299533	0	0.165229	0.0548649	0.419986	0.071164	0.0557111	0.0900607	5.49649
Rv0468	fadB2	861	1	0.111888	0.0034965	0.0559441	0.0769231	0.0384615	0.0734266	0.0104895	0.034965	0.041958	0.111888	0.0244755	0.0174825	0.048951	0.0244755	0.0664336	0.0594406	0.0559441	0.129371	0	0.013986	0.167247	0.300813	0.192799	0.339141	0.639954	0.493612	0.1339	0.4895	0.0833	0.4826	0.253	0.175	0.504	42.34	0.814	0.177622	0.052448	0.30657	3	0.373204	0.18207	2.80709	0.0272903	0.0204622	0.0357938	3.91344
Rv0469	umaA	861	1	0.0769231	0.0104895	0.0629371	0.0874126	0.0734266	0.0594406	0.020979	0.0594406	0.0559441	0.0909091	0.0384615	0.0314685	0.0244755	0.0559441	0.048951	0.0454545	0.0559441	0.0454545	0.0104895	0.0454545	0.248548	0.24158	0.222997	0.286876	0.528455	0.464576	0.2326	0.4372	0.1683	0.5081	0.317	0.212	0.551	50.43	0.691	-0.297552	0.129371	0.319191	7	0.388684	0.174154	3.22954	0.0392628	0.0302262	0.0510465	2.77244
Rv0470A	Rv0470A	441	0	0.0616438	0.0753425	0.0273973	0.0205479	0.0205479	0.136986	0.0136986	0.0342466	0.0205479	0.0958904	0.0479452	0.00684932	0.0958904	0	0.10274	0.0410959	0.0479452	0.0753425	0.0547945	0.0205479	0.115646	0.30839	0.210884	0.365079	0.673469	0.519274	0.1667	0.4762	0.0833	0.4078	0.258	0.292	0.568	43.01	0.773	0.169863	0.09589	0.294562	1	0.355768	0.188282	2.25352	0.0367868	0.0256729	0.0534661	7.2935
Rv0470c	pcaA	864	0	0.0696864	0.010453	0.0662021	0.0627178	0.0627178	0.0662021	0.0452962	0.0418118	0.0487805	0.10453	0.0313589	0.0174216	0.0348432	0.0557491	0.0557491	0.0313589	0.0801394	0.0627178	0.0139373	0.0383275	0.215278	0.321759	0.180556	0.282407	0.604167	0.502315	0.0708	0.6327	0.1024	0.487	0.343	0.345	0.62	36.9	0.865	-0.283624	0.114983	0.273554	0	0.398364	0.20519	1.2698	0.0410185	0.0244684	0.0823225	3.40329
Rv0471c	Rv0471c	489	0	0.148148	0.0308642	0.0493827	0.0246914	0	0.0740741	0.0185185	0.0123457	0	0.0864198	0.0185185	0.0308642	0.0864198	0.00617284	0.111111	0.0555556	0.111111	0.0555556	0.0493827	0.0308642	0.147239	0.368098	0.161554	0.323108	0.691207	0.529652	0.1575	0.4863	0.104	0.3577	0.24	0.227	0.543	48.65	0.762	-0.326543	0.080247	0.321018	1	0.398923	0.189423	3.71923	0.0292391	0.0196772	0.0426234	3.84202
Rv0472c	Rv0472c	705	0	0.0940171	0.0042735	0.0512821	0.0726496	0.025641	0.0598291	0.0213675	0.0683761	0.034188	0.0683761	0.0598291	0.017094	0.042735	0.0299145	0.0897436	0.0683761	0.0598291	0.0854701	0.0213675	0.025641	0.2	0.293617	0.174468	0.331915	0.625532	0.468085	0.1196	0.5217	0.0989	0.4819	0.284	0.191	0.523	40.81	0.815	-0.14359	0.07265	0.0627927	0	0.207149	0.0753377	0.841932	0.0506756	0.0349671	0.0714464	4.25917
Rv0473	Rv0473	1371	1	0.149123	0.00219298	0.0701754	0.0657895	0.0372807	0.0548246	0.0241228	0.0592105	0.0263158	0.0964912	0.0175439	0.0131579	0.0416667	0.0350877	0.10307	0.0416667	0.0504386	0.0833333	0.0219298	0.00657895	0.165573	0.288111	0.184537	0.36178	0.649891	0.472648	0.1575	0.3937	0.0921	0.5702	0.269	0.192	0.519	40.64	0.786	-0.074123	0.065789	0.290385	7	0.347755	0.173267	3.36497	0.0284345	0.0222971	0.0355961	4.33604
Rv0474	Rv0474	423	1	0.107143	0.00714286	0.0642857	0.0857143	0.0142857	0.0285714	0.0142857	0.0642857	0.0428571	0.0714286	0.0142857	0.0142857	0.0428571	0.0571429	0.0785714	0.128571	0.0714286	0.0714286	0	0.0214286	0.205674	0.312057	0.170213	0.312057	0.624113	0.48227	0.1696	0.5	0.0588	0.5091	0.265	0.109	0.486	41.54	0.812	-0.463571	0.035714	0.100254	0	0.174125	0.0427629	0.967211	0.0463054	0.0292413	0.0727117	3.86508
Rv0475	hbhA	600	1	0.211055	0	0.0301508	0.130653	0.0100503	0.0351759	0	0.0201005	0.100503	0.105528	0.00502513	0.0251256	0.0351759	0.040201	0.080402	0.040201	0.0653266	0.0502513	0	0.0150754	0.206667	0.3	0.131667	0.361667	0.661667	0.431667	0.1875	0.4722	0.0385	0.5393	0.301	0.137	0.505	35.91	0.828	-0.592965	0.025126	0.192912	0	0.368103	0.244611	1.19752	0.0377289	0.0229309	0.069557	3.65631
Rv0476	Rv0476	264	1	0.172414	0.0114943	0.0344828	0.0114943	0.0114943	0.0574713	0.0114943	0.0344828	0.045977	0.172414	0.0344828	0	0.045977	0.0229885	0.0344828	0.045977	0.0344828	0.16092	0.0114943	0.045977	0.121212	0.280303	0.25	0.348485	0.628788	0.530303	0.1579	0.3816	0.0274	0.5714	0.206	0.038	0.398	38.42	0.831	1.08276	0.068966	0.0121724	0	0.247788	0.211993	0.302761	0.0676342	0.0388698	0.109429	6.82119
Rv0477	Rv0477	447	1	0.162162	0.0135135	0.0472973	0.0675676	0.0135135	0.0810811	0.0135135	0.0135135	0.0135135	0.0743243	0.027027	0.0202703	0.0945946	0.0405405	0.0540541	0.101351	0.0202703	0.0810811	0.0405405	0.0202703	0.158837	0.342282	0.174497	0.324385	0.666667	0.516779	0.1833	0.525	0.1429	0.3077	0.241	0.134	0.493	48.06	0.717	-0.197297	0.074324	0.320551	3	0.396112	0.190743	3.6047	0.0316193	0.0225223	0.0457221	4.28163
Rv0478	deoC	675	1	0.21875	0.0178571	0.0535714	0.0446429	0.00892857	0.102679	0.0223214	0.03125	0.0267857	0.0892857	0.0223214	0.00892857	0.03125	0.0178571	0.0491071	0.0625	0.0580357	0.129464	0	0.00446429	0.133333	0.315556	0.17037	0.380741	0.696296	0.485926	0.145	0.455	0.067	0.4652	0.246	0.1	0.473	44.21	0.809	0.517857	0.013393	0.27956	1	0.37932	0.196323	2.85733	0.0335365	0.0240204	0.0565662	5.7792
Rv0479c	Rv0479c	1047	0	0.109195	0.00574713	0.0287356	0.045977	0.0287356	0.0747126	0.0287356	0.0603448	0.0373563	0.0833333	0.00574713	0.045977	0.0804598	0.0603448	0.0517241	0.0747126	0.0862069	0.0747126	0.0114943	0.00574713	0.212034	0.344795	0.160458	0.282713	0.627507	0.505253	0.1365	0.4881	0.1502	0.4265	0.28	0.26	0.566	40.65	0.755	-0.189655	0.045977	0.306904	3	0.373365	0.188894	3.54694	0.0238821	0.0180344	0.0314079	4.40737
Rv0480c	Rv0480c	843	0	0.157143	0.0107143	0.0571429	0.0321429	0.0214286	0.110714	0.0107143	0.0428571	0.0142857	0.075	0.0142857	0.0214286	0.0607143	0.0464286	0.0714286	0.0428571	0.0678571	0.110714	0.0107143	0.0214286	0.166074	0.335706	0.15777	0.340451	0.676157	0.493476	0.1174	0.502	0.1416	0.3937	0.267	0.198	0.527	44.91	0.773	0.1175	0.053571	0.301093	3	0.363313	0.184843	3.64431	0.0281367	0.0212773	0.0373752	4.21057
Rv0481c	Rv0481c	525	0	0.0632184	0	0.0517241	0.0747126	0.0229885	0.091954	0.0172414	0.0689655	0.0172414	0.0862069	0.0229885	0.0229885	0.045977	0.0402299	0.0689655	0.0747126	0.0862069	0.103448	0.0229885	0.0172414	0.198095	0.300952	0.179048	0.321905	0.622857	0.48	0.1119	0.5175	0.1259	0.4427	0.263	0.269	0.566	43.73	0.795	-0.075862	0.063218	0.2755	0	0.389056	0.144903	1.58497	0.0303702	0.0178097	0.0558999	3.93963
Rv0482	murB	1110	1	0.140921	0.0135501	0.0623306	0.0460705	0.0243902	0.105691	0.0189702	0.0325203	0.0243902	0.102981	0.00813008	0.0216802	0.0542005	0.0135501	0.0785908	0.0460705	0.0677507	0.113821	0.00813008	0.0162602	0.154054	0.303604	0.182883	0.359459	0.663063	0.486486	0.1717	0.4247	0.0951	0.4642	0.28	0.238	0.545	41.65	0.763	0.133062	0.04878	0.303604	4	0.371657	0.194642	3.81881	0.0206788	0.0154822	0.0274658	4.10788
Rv0483	lprQ	1356	1	0.119734	0.00665188	0.0576497	0.0332594	0.0266075	0.0886918	0.0177384	0.0509978	0.0266075	0.0465632	0.0133038	0.037694	0.0842572	0.0332594	0.0487805	0.0709534	0.0776053	0.101996	0.0221729	0.0354767	0.176254	0.334808	0.168142	0.320796	0.655605	0.50295	0.1371	0.533	0.065	0.4502	0.315	0.283	0.583	40.03	0.823	-0.122173	0.084257	0.0164601	0	0.22775	0.0431774	0.44907	0.0516167	0.0366707	0.0683153	3.6169
Rv0484c	Rv0484c	756	0	0.167331	0	0.0677291	0.0358566	0.0199203	0.0916335	0.0239044	0.0517928	0.0199203	0.0836653	0.0119522	0.0199203	0.0278884	0.0318725	0.0876494	0.0358566	0.0836653	0.115538	0.0119522	0.0119522	0.166667	0.345238	0.152116	0.335979	0.681217	0.497354	0.1076	0.5561	0.1005	0.3878	0.29	0.259	0.563	40.09	0.816	0.128686	0.043825	0.308546	3	0.374088	0.175174	2.38761	0.0318993	0.0235429	0.0426491	4.90747
Rv0485	Rv0485	1317	1	0.143836	0.00228311	0.043379	0.043379	0.0159817	0.0981735	0.0228311	0.0342466	0.00684932	0.111872	0.0182648	0.0159817	0.0547945	0.0273973	0.10274	0.0753425	0.0639269	0.0936073	0.00684932	0.0182648	0.137434	0.336371	0.175399	0.350797	0.687168	0.511769	0.1548	0.4391	0.0824	0.4515	0.249	0.252	0.551	41.78	0.785	0.042237	0.041096	0.269701	0	0.357233	0.196407	2.47033	0.0266467	0.0194634	0.0522375	7.56482
Rv0486	mshA	1443	1	0.147917	0.00625	0.0666667	0.0395833	0.01875	0.104167	0.03125	0.0333333	0.0104167	0.0895833	0.00833333	0.0166667	0.06875	0.0270833	0.0958333	0.05	0.0416667	0.114583	0.0125	0.0166667	0.137907	0.324324	0.160083	0.377685	0.70201	0.484407	0.1155	0.4249	0.0987	0.5198	0.255	0.198	0.519	38.08	0.811	-0.02875	0.047917	0.301733	11	0.36817	0.18635	4.35999	0.0225764	0.0178066	0.0289795	5.18218
Rv0487	Rv0487	552	1	0.0655738	0.00546448	0.0546448	0.0765027	0.0273224	0.0655738	0.0163934	0.0327869	0.0273224	0.125683	0.0163934	0.0382514	0.0437158	0.0655738	0.0983607	0.0710383	0.0327869	0.0983607	0.010929	0.0273224	0.177536	0.280797	0.193841	0.347826	0.628623	0.474638	0.1284	0.4324	0.0811	0.5915	0.265	0.231	0.536	41.53	0.827	-0.355191	0.065574	0.0492841	0	0.305414	0.0441629	0.923419	0.0590679	0.0380996	0.0870506	4.71207
Rv0488	Rv0488	606	1	0.174129	0.00995025	0.0199005	0.0199005	0.0547264	0.0945274	0.0149254	0.0646766	0.00497512	0.119403	0.0248756	0.0298507	0.0497512	0.0199005	0.0447761	0.039801	0.039801	0.134328	0.0248756	0.0149254	0.146865	0.272277	0.245875	0.334983	0.607261	0.518152	0.2088	0.3516	0.1543	0.4295	0.223	0.081	0.44	51.17	0.67	1.04677	0.094527	0.315744	2	0.389178	0.19764	4.01895	0.0241696	0.0173445	0.0335041	3.68002
Rv0489	gpm1	750	1	0.11245	0.00401606	0.0843373	0.0481928	0.0200803	0.0963855	0.0240964	0.0401606	0.0200803	0.124498	0.0160643	0.0240964	0.0522088	0.0281124	0.0843373	0.0481928	0.0522088	0.0682731	0.0200803	0.0321285	0.169333	0.321333	0.168	0.341333	0.662667	0.489333	0.125	0.5278	0.0674	0.4699	0.312	0.343	0.608	37.07	0.833	-0.198795	0.072289	0.0178394	0	0.224283	0.138237	0.447896	0.0524647	0.0376229	0.0727156	4.06058
Rv0490	senX3	1233	1	0.126829	0.00243902	0.0658537	0.0756098	0.0243902	0.0682927	0.0219512	0.0390244	0.0195122	0.107317	0.0195122	0.0268293	0.0268293	0.0317073	0.109756	0.0731707	0.0487805	0.095122	0.00731707	0.0097561	0.175994	0.301703	0.175182	0.347121	0.648824	0.476886	0.1408	0.4425	0.1243	0.4814	0.2	0.133	0.485	43.21	0.772	-0.194146	0.041463	0.133093	0	0.288011	0.112913	1.14227	0.0408165	0.0218192	0.0629083	5.38219
Rv0491	regX3	684	1	0.0748899	0.00440529	0.101322	0.0704846	0.0176211	0.0837004	0.0132159	0.0396476	0.0396476	0.123348	0.030837	0.0132159	0.0396476	0.00881057	0.0837004	0.0572687	0.0528634	0.118943	0.00440529	0.0220264	0.169591	0.282164	0.187135	0.361111	0.643275	0.469298	0.1458	0.474	0.05	0.5322	0.308	0.223	0.53	38	0.831	-0.063877	0.044053	0.0121498	0	0.21395	0.132531	0.337075	0.0418025	0.0269204	0.0599517	4.96428
Rv0492A	Rv0492A	330	0	0.12844	0.00917431	0.0458716	0.0275229	0.100917	0.0917431	0.0183486	0.0366972	0.00917431	0.119266	0.0366972	0.0275229	0.0642202	0.00917431	0.110092	0.0366972	0.00917431	0.0733945	0.0275229	0.0183486	0.127273	0.330303	0.209091	0.333333	0.663636	0.539394	0.1031	0.5258	0.1026	0.4459	0.232	0.19	0.51	39.69	0.824	0.333945	0.146789	0.307266	1	0.378565	0.19415	2.95592	0.029066	0.0185459	0.0450635	6.90627
Rv0492c	Rv0492c	1890	0	0.162162	0.0143084	0.0476948	0.0429253	0.0222576	0.100159	0.0222576	0.027027	0.00953895	0.112878	0.0174881	0.0143084	0.0667727	0.0254372	0.100159	0.0461049	0.0476948	0.0953895	0.0111288	0.0143084	0.126984	0.351323	0.153968	0.367725	0.719048	0.505291	0.0872	0.4929	0.0817	0.4754	0.238	0.234	0.538	38.23	0.849	0.113195	0.047695	0.310249	14	0.372737	0.164406	3.32054	0.0302947	0.0250144	0.0363708	5.56771
Rv0493c	Rv0493c	990	0	0.130699	0.00911854	0.0486322	0.0547112	0.0212766	0.115502	0.0334347	0.0303951	0.0182371	0.0790274	0.00911854	0.00607903	0.0851064	0.0212766	0.0820669	0.0395137	0.0820669	0.0729483	0.0486322	0.0121581	0.168687	0.336364	0.142424	0.352525	0.688889	0.478788	0.0964	0.4714	0.1866	0.3953	0.226	0.128	0.486	45.22	0.752	-0.250456	0.082067	0.317877	4	0.390904	0.169548	3.91818	0.0339677	0.0264231	0.043566	4.75802
Rv0494	Rv0494	729	1	0.165289	0.00413223	0.0661157	0.0619835	0.0206612	0.0702479	0.0206612	0.0330579	0.00826446	0.123967	0.0165289	0.0206612	0.0578512	0.0371901	0.0991736	0.0413223	0.0454545	0.0826446	0.00413223	0.0206612	0.146776	0.336077	0.156379	0.360768	0.696845	0.492455	0.1038	0.4764	0.0697	0.5233	0.246	0.218	0.529	40.61	0.849	-0.039669	0.045455	0.305719	4	0.375494	0.203302	3.52349	0.0217729	0.0157213	0.0297352	3.93604
Rv0495c	Rv0495c	891	0	0.10473	0.0304054	0.0709459	0.0506757	0.0236486	0.097973	0.0405405	0.0202703	0.0405405	0.0945946	0.0101351	0.0168919	0.0608108	0.0405405	0.0878378	0.0405405	0.0540541	0.0540541	0.0405405	0.0202703	0.180696	0.327722	0.157127	0.334456	0.662177	0.484848	0.1193	0.5432	0.1396	0.4167	0.277	0.252	0.564	41.31	0.787	-0.543919	0.084459	0.00664865	0	0.209116	0.0624625	0.353101	0.0584637	0.0423823	0.0792205	5.42558
Rv0496	Rv0496	987	1	0.140244	0.00609756	0.0579268	0.0762195	0.0152439	0.0823171	0.00914634	0.0457317	0.0304878	0.106707	0.0213415	0.0152439	0.0457317	0.0121951	0.097561	0.097561	0.0579268	0.0640244	0.0152439	0.00304878	0.179331	0.311044	0.155015	0.35461	0.665653	0.466059	0.1079	0.4496	0.1418	0.4569	0.211	0.135	0.489	43.42	0.779	-0.157012	0.033537	0.0429927	0	0.207759	0.0575992	0.684328	0.047788	0.0343586	0.0640662	3.57828
Rv0497	Rv0497	933	1	0.145161	0	0.0516129	0.083871	0.00967742	0.0806452	0.0322581	0.0387097	0.00645161	0.0774194	0.00967742	0.00967742	0.0870968	0.0387097	0.0903226	0.0645161	0.0483871	0.0967742	0.0193548	0.00967742	0.162915	0.329046	0.146838	0.3612	0.690247	0.475884	0.1264	0.4483	0.1241	0.4646	0.223	0.158	0.498	41.91	0.781	-0.283871	0.03871	0.309782	7	0.378671	0.175756	4.13242	0.0309255	0.0237986	0.0397161	3.67631
Rv0498	Rv0498	843	1	0.121429	0.0107143	0.05	0.0535714	0.0357143	0.0857143	0.0357143	0.0178571	0.0142857	0.0964286	0.0321429	0.0142857	0.0571429	0.0357143	0.0928571	0.0821429	0.0392857	0.0892857	0.0107143	0.025	0.149466	0.328588	0.17675	0.345196	0.673784	0.505338	0.1125	0.4917	0.095	0.4769	0.252	0.24	0.55	40.95	0.822	-0.15	0.071429	0.0258661	0	0.189938	0.0673467	0.596216	0.0446458	0.0305449	0.0635417	4.82364
Rv0499	Rv0499	876	1	0.127148	0.0206186	0.0515464	0.0412371	0.024055	0.103093	0.024055	0.0274914	0.00687285	0.103093	0.024055	0.0171821	0.0893471	0.0343643	0.0721649	0.0378007	0.0618557	0.106529	0.0206186	0.00687285	0.131279	0.315068	0.180365	0.373288	0.688356	0.495434	0.1496	0.4016	0.072	0.5307	0.248	0.215	0.525	41.56	0.802	0.137457	0.051546	0.0211082	0	0.258574	0.105525	0.476881	0.0631723	0.0472627	0.0839518	6.31932
Rv0500	proC	888	1	0.186441	0	0.0440678	0.0610169	0.0305085	0.0949153	0	0.0271186	0.0169492	0.101695	0.0305085	0.020339	0.0372881	0.040678	0.0576271	0.0542373	0.0610169	0.122034	0	0.0135593	0.158784	0.287162	0.179054	0.375	0.662162	0.466216	0.1394	0.3865	0.1181	0.5041	0.272	0.219	0.538	43.23	0.773	0.391865	0.044068	0.308303	5	0.37348	0.191267	3.87275	0.0253209	0.0193667	0.0327827	3.21583
Rv0500A	Rv0500A	237	1	0.115385	0	0.0384615	0.0512821	0.0384615	0.0769231	0.0384615	0	0.0384615	0.0769231	0.0512821	0.025641	0.025641	0.0384615	0.0769231	0.0641026	0.0897436	0.128205	0	0.025641	0.181435	0.278481	0.189873	0.350211	0.628692	0.468354	0.1562	0.375	0.0984	0.5574	0.19	0	0.419	44.11	0.784	-0.133333	0.064103	0.064359	0	0.174957	0.106705	0.887422	0.0429648	0.0230363	0.0706644	4.52221
Rv0501	galE2	1131	1	0.111702	0.00531915	0.0478723	0.037234	0.0345745	0.101064	0.0159574	0.0478723	0.0239362	0.0851064	0.0319149	0.0292553	0.0611702	0.0292553	0.109043	0.0691489	0.0425532	0.0744681	0.0132979	0.0292553	0.179487	0.295314	0.186561	0.338638	0.633952	0.481874	0.184	0.4141	0.1338	0.4448	0.247	0.213	0.533	42.95	0.722	-0.181649	0.077128	0.305156	5	0.366896	0.173447	3.00845	0.0319469	0.0253733	0.0401493	5.79721
Rv0502	Rv0502	1077	1	0.122905	0.00837989	0.0586592	0.0530726	0.0586592	0.075419	0.027933	0.0418994	0.0195531	0.100559	0.0167598	0.0251397	0.0642458	0.0251397	0.0949721	0.0502793	0.0558659	0.075419	0.00558659	0.0195531	0.165274	0.31662	0.197772	0.320334	0.636955	0.514392	0.1556	0.4476	0.1147	0.4848	0.241	0.205	0.529	43.67	0.769	-0.077095	0.083799	0.304555	2	0.367345	0.18265	3.30518	0.0279893	0.021472	0.0361141	5.96963
Rv0503c	cmaA2	909	0	0.0728477	0.013245	0.0827815	0.0728477	0.0529801	0.0662252	0.0264901	0.0430464	0.0562914	0.0927152	0.0298013	0.0264901	0.0430464	0.0331126	0.0562914	0.0529801	0.0629139	0.0463576	0.0165563	0.0529801	0.224422	0.311331	0.170517	0.293729	0.605061	0.481848	0.0795	0.6109	0.1137	0.5	0.343	0.328	0.615	38.47	0.851	-0.466556	0.122517	0.0372566	0	0.181152	0.0450982	0.600445	0.0500208	0.0213683	0.0717833	4.43621
Rv0504c	Rv0504c	501	0	0.144578	0	0.0662651	0.0722892	0.0542169	0.0421687	0.0542169	0.0722892	0.0421687	0.0662651	0.0120482	0.0180723	0.0542169	0.0180723	0.060241	0.0361446	0.0662651	0.0903614	0	0.0301205	0.211577	0.333333	0.169661	0.285429	0.618762	0.502994	0.1197	0.5563	0.1339	0.4435	0.335	0.266	0.573	41.91	0.793	-0.046988	0.084337	0.102985	0	0.451967	0.17081	0.784627	0.0450901	0.0280713	0.0690669	2.93338
Rv0505c	serB1	1122	0	0.160858	0.0107239	0.0589812	0.0375335	0.0268097	0.0938338	0.0241287	0.0509383	0.0187668	0.101877	0.0160858	0.0214477	0.0563003	0.0321716	0.0884718	0.0616622	0.0509383	0.0589812	0.0107239	0.0187668	0.167558	0.356506	0.157754	0.318182	0.674688	0.51426	0.103	0.5515	0.1254	0.3838	0.256	0.274	0.573	38.53	0.802	-0.034584	0.0563	0.286064	5	0.352984	0.184108	3.76143	0.0225435	0.016421	0.0438995	7.46914
Rv0506	mmpS2	444	1	0.0816327	0.0136054	0.047619	0.0340136	0.0272109	0.0544218	0.0204082	0.0544218	0.0408163	0.0816327	0.0340136	0.0272109	0.0612245	0.0204082	0.0612245	0.0952381	0.0544218	0.156463	0.0136054	0.0204082	0.18018	0.306306	0.207207	0.306306	0.612613	0.513514	0.1496	0.5197	0.0847	0.4182	0.222	0.135	0.475	47.31	0.794	0.32449	0.061224	0.30284	3	0.368613	0.193828	3.53019	0.0288806	0.0187379	0.043223	2.81125
Rv0507	mmpL2	2907	1	0.110537	0.00413223	0.0588843	0.035124	0.0464876	0.0702479	0.0237603	0.0743802	0.0268595	0.106405	0.0485537	0.0206612	0.0475207	0.0237603	0.0630165	0.0619835	0.0588843	0.0805785	0.0123967	0.0258264	0.192294	0.276574	0.226694	0.304438	0.581011	0.503268	0.1973	0.4068	0.1333	0.4706	0.234	0.131	0.482	47.4	0.713	0.320661	0.084711	0.318985	22	0.386482	0.148023	3.39703	0.0350704	0.0303064	0.0407724	3.5078
Rv0508	Rv0508	294	1	0.0927835	0.0206186	0.0824742	0.0824742	0.0309278	0.0721649	0.0206186	0.0309278	0.0103093	0.113402	0.0309278	0.0103093	0.0618557	0.0206186	0.103093	0.0721649	0.0412371	0.0824742	0.0103093	0.0103093	0.176871	0.27551	0.187075	0.360544	0.636054	0.462585	0.1829	0.3902	0.1316	0.4932	0.235	0.194	0.516	47.16	0.731	-0.212371	0.051546	0.274119	0	0.396459	0.227491	2.65012	0.027669	0.0163798	0.0533181	3.45298
Rv0509	hemA	1407	1	0.155983	0.00854701	0.0512821	0.0641026	0.0106838	0.0683761	0.0299145	0.025641	0.0149573	0.100427	0.0192308	0.0128205	0.0363248	0.0363248	0.0854701	0.0790598	0.0363248	0.147436	0.00213675	0.0149573	0.15494	0.307036	0.177683	0.360341	0.667377	0.484719	0.1407	0.4519	0.1103	0.4522	0.244	0.144	0.486	42.33	0.78	0.179701	0.027778	0.272842	4	0.336855	0.178175	3.36741	0.0276421	0.0211861	0.054709	5.50171
Rv0510	hemC	930	1	0.161812	0.012945	0.0711974	0.0679612	0.012945	0.100324	0.00970874	0.038835	0.00647249	0.12945	0.0161812	0.00970874	0.0420712	0.012945	0.0938511	0.0614887	0.0550162	0.0906149	0.00323625	0.00323625	0.146237	0.298925	0.173118	0.38172	0.680645	0.472043	0.13	0.4116	0.1124	0.4863	0.215	0.151	0.49	42.28	0.783	0.198058	0.019417	0.302636	2	0.372392	0.202743	2.73483	0.0193219	0.0142554	0.0260018	5.19548
Rv0511	hemD	1698	1	0.143363	0.0106195	0.0584071	0.0548673	0.0230088	0.0902655	0.0159292	0.040708	0.0230088	0.079646	0.00707965	0.0159292	0.0849558	0.0212389	0.0725664	0.0619469	0.0778761	0.0973451	0.0123894	0.00884956	0.151355	0.346879	0.147821	0.353946	0.700824	0.4947	0.0984	0.502	0.0731	0.4825	0.272	0.211	0.532	36.34	0.848	-0.035398	0.044248	0.304617	12	0.370658	0.190116	3.77715	0.0203554	0.0161809	0.0254332	4.61769
Rv0512	hemB	990	1	0.164134	0.00607903	0.0911854	0.0455927	0.0182371	0.0881459	0.0151976	0.0395137	0.0121581	0.0820669	0.0364742	0.0151976	0.0455927	0.0273556	0.0790274	0.0547112	0.0364742	0.103343	0.00911854	0.0303951	0.149495	0.307071	0.178788	0.364646	0.671717	0.485859	0.1573	0.472	0.0625	0.4856	0.262	0.183	0.519	42.55	0.806	0.050152	0.057751	0.073231	0	0.420283	0.259759	0.829781	0.0487925	0.0300089	0.0667828	4.67916
Rv0513	Rv0513	549	1	0.120879	0	0.043956	0.0604396	0.0164835	0.104396	0.0164835	0.043956	0.032967	0.115385	0.010989	0.00549451	0.0604396	0.0384615	0.0714286	0.0494505	0.0769231	0.0934066	0.021978	0.0164835	0.165756	0.29326	0.169399	0.371585	0.664845	0.462659	0.125	0.3816	0.1076	0.5467	0.218	0.128	0.477	50.22	0.795	0.018132	0.054945	0.0666236	0	0.31322	0.123561	0.799565	0.0389466	0.0214274	0.0596703	3.84504
Rv0514	Rv0514	300	1	0.171717	0.020202	0.020202	0.010101	0.010101	0.0909091	0.030303	0.030303	0	0.131313	0.010101	0.020202	0.0707071	0.030303	0.0909091	0.0606061	0.0606061	0.10101	0.020202	0.020202	0.106667	0.34	0.19	0.363333	0.703333	0.53	0.1183	0.4086	0.0588	0.5244	0.221	0.208	0.515	38.9	0.835	0.416161	0.050505	0.227429	0	0.382222	0.22619	1.71019	0.0449968	0.028054	0.0815055	5.8262
Rv0515	Rv0515	1512	1	0.172962	0.0318091	0.0695825	0.0417495	0.0238569	0.0675944	0.0318091	0.0337972	0.0198807	0.0755467	0.0178926	0.0159046	0.0715706	0.0377734	0.0934394	0.0437376	0.0616302	0.0536779	0.0139165	0.0218688	0.154762	0.321429	0.171958	0.351852	0.67328	0.493386	0.1922	0.4142	0.0668	0.5269	0.258	0.165	0.515	41.59	0.774	-0.28171	0.059642	0.342773	0	0.455832	0.360744	0.580729	0.0537117	0.0213223	0.132966	3.242
Rv0516c	Rv0516c	477	0	0.120253	0.0253165	0.056962	0.0506329	0.0189873	0.0696203	0.0443038	0.056962	0.0126582	0.101266	0.0253165	0.0189873	0.0379747	0.0379747	0.0759494	0.0886076	0.056962	0.0822785	0.00632911	0.0126582	0.197065	0.320755	0.178197	0.303983	0.624738	0.498952	0.146	0.5109	0.152	0.3793	0.235	0.179	0.516	45	0.745	0.037342	0.037975	0.303538	5	0.370596	0.187341	4.575	0.0340442	0.0240968	0.0480742	4.66783
Rv0517	Rv0517	1311	1	0.116972	0.00688073	0.0366972	0.0275229	0.043578	0.087156	0.0252294	0.0458716	0.00917431	0.137615	0.0229358	0.00917431	0.0527523	0.0389908	0.0756881	0.0573394	0.0321101	0.105505	0.0412844	0.0275229	0.139588	0.292143	0.215103	0.353166	0.645309	0.507246	0.1307	0.4267	0.0962	0.5139	0.246	0.244	0.537	43.22	0.799	0.454816	0.112385	0.318076	7	0.391751	0.184681	3.85112	0.0268753	0.0213582	0.0334505	6.01034
Rv0518	Rv0518	696	1	0.121212	0.004329	0.0909091	0.038961	0.025974	0.108225	0.021645	0.038961	0.012987	0.0909091	0.025974	0.021645	0.0822511	0.017316	0.0735931	0.038961	0.047619	0.0952381	0.017316	0.025974	0.162356	0.321839	0.181034	0.33477	0.656609	0.502874	0.1748	0.4757	0.118	0.3964	0.288	0.194	0.518	44.31	0.743	-0.048918	0.069264	0.312106	5	0.382998	0.1968	4.08799	0.0267074	0.0191934	0.036071	3.66589
Rv0519c	Rv0519c	903	0	0.116667	0.01	0.05	0.0233333	0.04	0.146667	0.0166667	0.03	0.0133333	0.1	0.04	0.02	0.0733333	0.03	0.0666667	0.08	0.05	0.05	0.0233333	0.02	0.146179	0.335548	0.166113	0.352159	0.687708	0.501661	0.084	0.5267	0.0979	0.4381	0.275	0.323	0.603	38.08	0.84	-0.003333	0.083333	0.206278	0	0.333316	0.196559	1.52466	0.0280111	0.0168059	0.0591796	4.41646
Rv0522	gabP	1305	1	0.135945	0.0115207	0.016129	0.0184332	0.0668203	0.101382	0.00691244	0.0529954	0.00921659	0.117512	0.0414747	0.0230415	0.0345622	0.0207373	0.0414747	0.0645161	0.0506912	0.133641	0.0299539	0.0230415	0.127969	0.288889	0.249808	0.333333	0.622222	0.538697	0.1492	0.4476	0.0973	0.4494	0.272	0.261	0.553	46.26	0.777	1.02696	0.119816	0.316864	7	0.390106	0.193112	4.23546	0.0231216	0.0182737	0.0290345	3.26242
Rv0523c	Rv0523c	396	0	0.122137	0	0.0381679	0.0229008	0.0458015	0.0839695	0.00763359	0.0305344	0.0381679	0.0992366	0.0152672	0.0458015	0.0763359	0.0229008	0.122137	0.0305344	0.0534351	0.0687023	0.0381679	0.0381679	0.166667	0.333333	0.174242	0.325758	0.659091	0.507576	0.1327	0.5133	0.0792	0.4433	0.245	0.274	0.565	36.98	0.815	-0.298473	0.122137	0.108794	0	0.35316	0.10638	0.723185	0.0521802	0.0322386	0.0821904	3.96308
Rv0524	hemL	1389	1	0.188312	0.012987	0.047619	0.0367965	0.0454545	0.103896	0.017316	0.0367965	0.00865801	0.0714286	0.021645	0.021645	0.0670996	0.0281385	0.0649351	0.0627706	0.0541126	0.0822511	0.0108225	0.017316	0.145428	0.355652	0.156947	0.341973	0.697624	0.512599	0.0775	0.5472	0.1102	0.4169	0.244	0.179	0.523	38.84	0.837	0.201948	0.073593	0.071487	0	0.241992	0.104606	1.13051	0.0598936	0.0470596	0.0753922	4.82222
Rv0525	Rv0525	609	1	0.138614	0.00990099	0.0742574	0.0445545	0.019802	0.0693069	0.039604	0.0346535	0.00990099	0.0841584	0.00990099	0.0148515	0.0693069	0.0346535	0.0940594	0.039604	0.0544554	0.10396	0.029703	0.0247525	0.144499	0.343186	0.164204	0.348112	0.691297	0.507389	0.125	0.4886	0.0764	0.4933	0.298	0.248	0.552	34.94	0.825	-0.184158	0.074257	0.111243	0	0.349772	0.26787	0.78989	0.0393827	0.0199813	0.0702094	6.33391
Rv0526	Rv0526	651	1	0.111111	0.0138889	0.0648148	0.037037	0.037037	0.0925926	0.00925926	0.0324074	0.00925926	0.0787037	0.0138889	0.0185185	0.0787037	0.0509259	0.0972222	0.0694444	0.0462963	0.106481	0.00925926	0.0231481	0.152074	0.319508	0.170507	0.357911	0.677419	0.490015	0.1105	0.4579	0.0971	0.5119	0.251	0.245	0.55	40.59	0.82	-0.135185	0.069444	0.303991	1	0.370652	0.201126	3.68696	0.0243725	0.0174682	0.034077	5.83153
Rv0527	ccdA	780	1	0.138996	0.015444	0.015444	0.011583	0.0501931	0.123552	0.003861	0.046332	0.003861	0.138996	0.011583	0.00772201	0.0501931	0.027027	0.046332	0.03861	0.0694981	0.166023	0.023166	0.011583	0.0935897	0.289744	0.214103	0.402564	0.692308	0.503846	0.0879	0.3724	0.0448	0.6161	0.258	0.252	0.536	34.55	0.876	1.18803	0.084942	0.00475483	0	0.241152	0.184105	0.305208	0.050928	0.0357286	0.0706323	3.48475
Rv0528	Rv0528	1590	1	0.122873	0.00567108	0.0548204	0.0302457	0.0453686	0.0926276	0.0226843	0.0378072	0.0132325	0.117202	0.0094518	0.0302457	0.0623819	0.0415879	0.0812854	0.0529301	0.0623819	0.0793951	0.0170132	0.020794	0.140881	0.362264	0.159119	0.337736	0.7	0.521384	0.0553	0.5511	0.0476	0.525	0.285	0.327	0.598	31.82	0.911	0.024953	0.083176	0.311018	4	0.377862	0.191424	2.61641	0.0206032	0.0160019	0.0262852	3.90288
Rv0529	ccsA	975	1	0.135802	0.00617284	0.0246914	0.0246914	0.0555556	0.101852	0.0154321	0.037037	0.00617284	0.126543	0.0154321	0.0246914	0.0432099	0.0154321	0.0709877	0.0462963	0.0462963	0.132716	0.037037	0.0339506	0.111795	0.327179	0.207179	0.353846	0.681026	0.534359	0.0853	0.5017	0.0664	0.4877	0.267	0.282	0.562	36.45	0.864	0.692593	0.126543	0.0196235	0	0.277885	0.181009	0.382945	0.0560692	0.0266055	0.0778499	4.93599
Rv0530	Rv0530	1218	1	0.111111	0.00987654	0.0691358	0.0469136	0.0197531	0.0938272	0.0246914	0.0197531	0.0197531	0.0987654	0.00493827	0.017284	0.091358	0.0148148	0.0938272	0.0666667	0.0716049	0.0938272	0.00493827	0.0271605	0.156814	0.348933	0.147783	0.34647	0.695402	0.496716	0.0976	0.4851	0.0928	0.4785	0.271	0.295	0.577	38.37	0.833	-0.27037	0.051852	0.302912	4	0.366201	0.17127	3.51522	0.030709	0.02422	0.0389458	6.10434
Rv0530A	Rv0530A	162	0	0.0754717	0	0.0754717	0.0188679	0.0188679	0.0754717	0.0188679	0.0566038	0.0188679	0.188679	0.0377358	0.0566038	0.0566038	0.0188679	0.132075	0.0188679	0.0377358	0.0377358	0.0188679	0.0377358	0.166667	0.314815	0.203704	0.314815	0.62963	0.518519	0.1458	0.4375	0.075	0.5405	0.183	0.156	0.471	45.53	0.804	-0.116981	0.075472	NA	NA	NA	NA	NA	NA	NA	NA	NA
Rv0531	Rv0531	318	1	0.152381	0	0.0190476	0.0761905	0.0380952	0.0666667	0	0.0571429	0.00952381	0.133333	0.0190476	0.00952381	0.047619	0.00952381	0.133333	0.0380952	0.0571429	0.114286	0.00952381	0.00952381	0.132075	0.292453	0.188679	0.386792	0.679245	0.481132	0.1183	0.3441	0.1053	0.5618	0.188	0.203	0.505	42.05	0.796	0.451429	0.057143	0.0125905	0	0.243286	0.175701	0.320717	0.0457555	0.027643	0.0756029	4.14034
Rv0532	PE_PGRS6	1785	1	0.198653	0.0016835	0.0505051	0.00841751	0.023569	0.383838	0.010101	0.016835	0.0016835	0.0622896	0.003367	0.026936	0.0252525	0.026936	0.026936	0.0387205	0.0286195	0.0387205	0.013468	0.013468	0.0868347	0.285714	0.14902	0.478431	0.764146	0.434734	0.21	0.484	0.0314	0.3567	0.298	0.312	0.625	38.11	0.771	0.079798	0.050505	0.333816	4	0.429968	0.191828	2.41137	0.0267195	0.0192536	0.0358742	2.77038
Rv0533c	fabH	1008	0	0.158209	0.0119403	0.0686567	0.038806	0.0358209	0.107463	0.0119403	0.0597015	0.0208955	0.0686567	0.0298507	0.0298507	0.0507463	0.0298507	0.0597015	0.0537313	0.0656716	0.0716418	0.00895522	0.0179104	0.18254	0.328373	0.157738	0.331349	0.659722	0.486111	0.1027	0.5411	0.1255	0.4156	0.244	0.186	0.531	43.22	0.804	0.084179	0.062687	0.273367	2	0.34034	0.18793	3.11445	0.0288558	0.020828	0.057615	4.59129
Rv0534c	menA	879	0	0.191781	0.010274	0.0376712	0.00684932	0.0239726	0.109589	0.00342466	0.0308219	0.010274	0.14726	0.0171233	0.0171233	0.0445205	0.0205479	0.0616438	0.0410959	0.0547945	0.116438	0.0308219	0.0239726	0.110353	0.296928	0.192264	0.400455	0.697383	0.489192	0.097	0.3657	0.0735	0.5805	0.255	0.26	0.548	41.24	0.842	0.804452	0.078767	0.291044	3	0.346108	0.189508	3.18995	0.0269491	0.0202124	0.0361298	6.56063
Rv0535	Rv0535	795	1	0.136364	0.0227273	0.0606061	0.0378788	0.0492424	0.109848	0.0378788	0.030303	0.00757576	0.0719697	0.0189394	0.0265152	0.0643939	0.0227273	0.0643939	0.0340909	0.0606061	0.106061	0.00757576	0.030303	0.152201	0.339623	0.181132	0.327044	0.666667	0.520755	0.1381	0.5565	0.0863	0.3915	0.279	0.228	0.549	39.89	0.805	0.110985	0.087121	0.0127708	0	0.269193	0.180079	0.442605	0.0589484	0.0420931	0.0807524	5.21098
Rv0536	galE3	1041	1	0.16185	0.0202312	0.0722543	0.0289017	0.0317919	0.106936	0.0346821	0.0231214	0.0115607	0.0780347	0.0202312	0.0202312	0.0722543	0.0260116	0.0809249	0.0462428	0.0231214	0.109827	0.00578035	0.0260116	0.132565	0.338136	0.164265	0.365034	0.70317	0.502402	0.1019	0.5064	0.0789	0.4845	0.274	0.272	0.57	37.42	0.843	0.044509	0.063584	0.0657572	0	0.266501	0.159898	0.648432	0.0549021	0.0256682	0.0801323	3.31666
Rv0537c	Rv0537c	1434	0	0.142558	0.0104822	0.0314465	0.0146751	0.0419287	0.0922432	0.0146751	0.0461216	0.00838574	0.142558	0.0125786	0.0209644	0.0566038	0.0230608	0.067086	0.0838574	0.0607966	0.0859539	0.0209644	0.0230608	0.133194	0.338215	0.198745	0.329847	0.668061	0.53696	0.1	0.4682	0.0888	0.4758	0.244	0.296	0.574	40.36	0.829	0.556185	0.085954	0.303672	11	0.366849	0.172016	3.43979	0.029722	0.0241895	0.0370184	4.60392
Rv0538	Rv0538	1647	1	0.156934	0.00182482	0.0510949	0.0328467	0.0182482	0.0748175	0.0164234	0.020073	0.00547445	0.060219	0.0164234	0.00912409	0.149635	0.0565693	0.0310219	0.0437956	0.135036	0.109489	0.00364964	0.00729927	0.150577	0.369763	0.139041	0.340619	0.710383	0.508804	0.1196	0.3794	0.0896	0.5373	0.284	0.218	0.534	40.63	0.812	-0.000547	0.029197	0.320719	7	0.398607	0.180982	4.08103	0.0238653	0.019187	0.0296741	4.35314
Rv0539	Rv0539	633	1	0.133333	0.0047619	0.0666667	0.0380952	0.0047619	0.0904762	0.0238095	0.0380952	0.0238095	0.104762	0.0190476	0.0142857	0.0619048	0.0047619	0.0952381	0.0571429	0.0428571	0.133333	0.0238095	0.0190476	0.132701	0.336493	0.159558	0.371248	0.707741	0.496051	0.0957	0.5106	0.0575	0.4699	0.236	0.223	0.525	35.01	0.861	0.15381	0.047619	0.0234714	0	0.172603	0.0726756	0.488697	0.0556585	0.0383631	0.0778211	4.04116
Rv0540	Rv0540	663	1	0.190909	0.0227273	0.1	0.0227273	0.0272727	0.0681818	0.00454545	0.0409091	0.0227273	0.122727	0.0136364	0.00909091	0.05	0.0318182	0.0772727	0.0318182	0.0590909	0.0909091	0.00909091	0.00454545	0.137255	0.33635	0.168929	0.357466	0.693816	0.505279	0.1256	0.4673	0.0726	0.5	0.296	0.265	0.56	38.86	0.824	0.333636	0.040909	0.0321659	0	0.257137	0.159762	0.629699	0.0472001	0.0247823	0.067354	3.78674
Rv0541c	Rv0541c	1350	0	0.180401	0.00890869	0.0289532	0.013363	0.0445434	0.0957684	0.0155902	0.0512249	0.00668151	0.13363	0.0111359	0.0155902	0.0489978	0.0155902	0.0690423	0.0467706	0.0467706	0.100223	0.0512249	0.0155902	0.112593	0.313333	0.201481	0.372593	0.685926	0.514815	0.1084	0.4261	0.0824	0.5132	0.252	0.261	0.55	38.16	0.825	0.760134	0.111359	0.297842	3	0.357477	0.178899	3.29208	0.0287771	0.0227914	0.0360332	5.99151
Rv0542c	menE	1089	0	0.160221	0.00828729	0.0635359	0.0359116	0.0165746	0.121547	0.019337	0.0331492	0.0138122	0.11326	0.00828729	0.0110497	0.0718232	0.0165746	0.0662983	0.0469613	0.0635359	0.110497	0.00552486	0.0138122	0.147842	0.333333	0.161616	0.357208	0.690542	0.494949	0.1048	0.4611	0.1387	0.4228	0.224	0.169	0.5	43.1	0.782	0.293923	0.035912	0.274493	2	0.341604	0.180334	3.13737	0.0236971	0.0177016	0.0482806	4.33978
Rv0543c	Rv0543c	303	0	0.1	0.01	0.1	0.08	0.04	0.05	0.03	0.05	0.01	0.11	0.02	0.02	0.06	0.02	0.1	0.04	0.04	0.09	0.02	0.01	0.161716	0.313531	0.191419	0.333333	0.646865	0.50495	0.1395	0.5	0.0921	0.493	0.25	0.182	0.505	38.93	0.804	-0.163	0.07	0.266545	0	0.396141	0.219912	2.10488	0.026984	0.016172	0.0483916	6.62478
Rv0544c	Rv0544c	279	0	0.195652	0	0.0326087	0	0.0652174	0.0869565	0.0217391	0.076087	0.0217391	0.152174	0.0108696	0.0108696	0.0326087	0.0108696	0.0543478	0.0326087	0.0543478	0.0869565	0.0326087	0.0217391	0.125448	0.336918	0.207885	0.329749	0.666667	0.544803	0.1163	0.5	0.0667	0.4559	0.327	0.335	0.596	30.04	0.831	1.06848	0.119565	0.325179	2	0.405045	0.181502	3.23731	0.0400363	0.0262597	0.0607213	3.20238
Rv0545c	pitA	1254	0	0.151079	0.00239808	0.0167866	0.0191847	0.0311751	0.117506	0.0167866	0.0551559	0.0167866	0.122302	0.0167866	0.028777	0.057554	0.0191847	0.0431655	0.057554	0.0767386	0.110312	0.0263789	0.0143885	0.140351	0.323764	0.1874	0.348485	0.672249	0.511164	0.0902	0.4642	0.0876	0.4834	0.279	0.242	0.543	38.96	0.838	0.690408	0.071942	0.014048	0	0.258155	0.0954567	0.539889	0.0542123	0.0415842	0.0692364	6.53383
Rv0546c	Rv0546c	387	0	0.0859375	0	0.0546875	0.0859375	0.0390625	0.09375	0.03125	0.046875	0	0.117188	0.0234375	0	0.0703125	0.0390625	0.101562	0.0546875	0.0546875	0.0546875	0.015625	0.03125	0.165375	0.320413	0.178295	0.335917	0.656331	0.498708	0.1589	0.4393	0.1262	0.4742	0.268	0.308	0.585	43.46	0.756	-0.278125	0.085938	0.279035	0	0.343221	0.187594	2.83969	0.0370522	0.0252002	0.0557531	4.06869
Rv0547c	Rv0547c	885	0	0.132653	0.00340136	0.047619	0.047619	0.00680272	0.0714286	0.0136054	0.0680272	0.0238095	0.108844	0.0340136	0.0340136	0.0646259	0.0238095	0.0884354	0.0578231	0.0578231	0.0748299	0.0204082	0.0204082	0.176271	0.336723	0.161582	0.325424	0.662147	0.498305	0.0996	0.502	0.1033	0.464	0.253	0.257	0.552	38.95	0.821	0.039116	0.047619	0.30459	5	0.369359	0.17656	3.39652	0.0314254	0.023992	0.0411835	5.60165
Rv0548c	menB	945	0	0.117834	0.00955414	0.0796178	0.044586	0.0541401	0.0955414	0.0286624	0.022293	0.0254777	0.0796178	0.022293	0.0254777	0.0414013	0.0477707	0.0828025	0.044586	0.0477707	0.0828025	0.0159236	0.0318471	0.177778	0.324868	0.166138	0.331217	0.656085	0.491005	0.1203	0.5677	0.1039	0.4286	0.294	0.23	0.554	39.16	0.815	-0.296178	0.101911	0.0267436	0	0.25657	0.114416	0.357059	0.0366607	0.0162383	0.0534066	5.13761
Rv0549c	vapC3	414	0	0.189781	0.00729927	0.0583942	0.0510949	0.00729927	0.0437956	0.0291971	0.00729927	0	0.138686	0.0291971	0	0.0437956	0.0218978	0.109489	0.0729927	0.0729927	0.0875912	0.0145985	0.0145985	0.137681	0.323671	0.18599	0.352657	0.676329	0.509662	0.1639	0.3607	0.1207	0.4696	0.218	0.16	0.492	39.58	0.742	0.105109	0.036496	0.116329	0	0.349441	0.205	0.827464	0.0413897	0.0219744	0.070447	5.18722
Rv0550c	vapB3	267	0	0.170455	0.0227273	0.0681818	0.0909091	0.0113636	0.0454545	0.0113636	0.0340909	0.0113636	0.113636	0.0227273	0.0340909	0.0227273	0.0113636	0.102273	0.0568182	0.0681818	0.0795455	0.0113636	0.0113636	0.179775	0.243446	0.205993	0.370787	0.614232	0.449438	0.2105	0.3421	0.0972	0.5362	0.196	0.077	0.453	37.67	0.733	-0.05	0.034091	0.159119	0	0.306258	0.15501	0.965692	0.0325588	0.0161074	0.0628191	3.12316
Rv0551c	fadD8	1716	0	0.117338	0.0105079	0.0595447	0.0542907	0.0262697	0.0963222	0.0227671	0.0472855	0.0367776	0.0980736	0.0210158	0.0175131	0.0647986	0.0402802	0.0577933	0.0490368	0.0542907	0.0910683	0.0105079	0.0245184	0.179487	0.317016	0.164336	0.339161	0.656177	0.481352	0.0983	0.5	0.1085	0.5	0.286	0.236	0.548	37.87	0.825	-0.018914	0.061296	0.310239	9	0.379935	0.172192	3.45721	0.0290079	0.0232864	0.0355022	5.57764
Rv0552	Rv0552	1605	1	0.129213	0.0149813	0.0786517	0.0505618	0.0205993	0.0973783	0.0205993	0.0505618	0.0093633	0.0861423	0.0224719	0.0262172	0.0617978	0.0262172	0.0842697	0.0355805	0.0543071	0.0917603	0.0168539	0.0224719	0.157009	0.330841	0.16947	0.342679	0.67352	0.500312	0.1499	0.5118	0.0819	0.4381	0.269	0.215	0.534	39.61	0.797	-0.055431	0.059925	0.30157	7	0.362819	0.177498	2.99758	0.0243386	0.0194305	0.0299404	5.28741
Rv0553	menC	981	1	0.202454	0.0153374	0.0521472	0.0644172	0.0214724	0.0705521	0.00306748	0.0429448	0.0153374	0.0981595	0.00920245	0.00920245	0.0828221	0.0276074	0.0736196	0.0306748	0.0337423	0.116564	0.0153374	0.0153374	0.124363	0.332314	0.173293	0.370031	0.702345	0.505607	0.1373	0.4542	0.0783	0.4831	0.252	0.166	0.495	40.73	0.809	0.362883	0.052147	0.316394	3	0.387812	0.199417	3.70841	0.0225718	0.0172045	0.0297345	4.94776
Rv0554	bpoC	789	1	0.141221	0.0114504	0.0648855	0.0419847	0.0534351	0.0801527	0.0114504	0.0458015	0.019084	0.0839695	0.0305344	0.0419847	0.0648855	0.0305344	0.0687023	0.0305344	0.0610687	0.0801527	0.0114504	0.0267176	0.176172	0.33967	0.17744	0.306717	0.646388	0.51711	0.1228	0.5526	0.1117	0.4108	0.297	0.271	0.571	42.11	0.802	0.064885	0.091603	0.316616	2	0.392508	0.219797	3.01296	0.0172209	0.012167	0.0242465	4.55834
Rv0555	menD	1665	1	0.133574	0.00902527	0.0559567	0.0379061	0.0162455	0.0938628	0.0270758	0.0433213	0.00541516	0.104693	0.0108303	0.0288809	0.0884477	0.0270758	0.0794224	0.0559567	0.0703971	0.0920578	0.00722022	0.0126354	0.146547	0.356156	0.156156	0.341141	0.697297	0.512312	0.0889	0.4704	0.0931	0.5	0.277	0.315	0.587	37.21	0.839	0.027076	0.036101	0.0230415	0	0.172949	0.051746	0.576501	0.0475403	0.0370112	0.0608223	4.58276
Rv0556	Rv0556	516	1	0.111111	0	0.0350877	0.0409357	0.00584795	0.0643275	0.0175439	0.0877193	0.0175439	0.134503	0.0175439	0.0350877	0.0526316	0.0292398	0.0994152	0.0584795	0.0467836	0.105263	0.0175439	0.0233918	0.182171	0.27907	0.213178	0.325581	0.604651	0.492248	0.1921	0.3311	0.137	0.5115	0.207	0.155	0.476	55.09	0.705	0.312281	0.046784	0.322553	1	0.398876	0.214469	4.05468	0.02178	0.014895	0.0316391	3.8406
Rv0557	mgtA	1137	1	0.121693	0.00793651	0.0449735	0.047619	0.031746	0.0873016	0.0449735	0.026455	0.0132275	0.0978836	0.0185185	0.00793651	0.0714286	0.0238095	0.111111	0.047619	0.0502646	0.113757	0.0132275	0.0185185	0.153034	0.32102	0.177661	0.348285	0.669305	0.498681	0.1403	0.406	0.1461	0.4664	0.227	0.181	0.504	46.03	0.749	-0.051323	0.063492	0.311234	3	0.379406	0.187908	3.69781	0.0260325	0.0200399	0.0333362	4.77914
Rv0558	menH	705	1	0.15812	0.00854701	0.0555556	0.0299145	0.0299145	0.0811966	0.00854701	0.0213675	0.0384615	0.0897436	0.0213675	0.025641	0.0470085	0.034188	0.0940171	0.0598291	0.0598291	0.0854701	0.0213675	0.0299145	0.158865	0.319149	0.17305	0.348936	0.668085	0.492199	0.135	0.465	0.0856	0.4835	0.214	0.17	0.513	41.26	0.808	-0.138034	0.081197	0.319152	3	0.389745	0.204834	3.89426	0.0215507	0.0154322	0.0300139	4.48453
Rv0559c	Rv0559c	339	0	0.142857	0.0178571	0.0625	0.0178571	0.0446429	0.0982143	0.0267857	0.0357143	0.0357143	0.0714286	0.0178571	0.0357143	0.0446429	0.0625	0.0625	0.0357143	0.0625	0.0714286	0.00892857	0.0446429	0.20059	0.321534	0.174041	0.303835	0.625369	0.495575	0.1667	0.5417	0.1084	0.4051	0.354	0.357	0.633	40.3	0.771	-0.1875	0.098214	0.338562	0	0.503344	0.281222	2.33499	0.037415	0.0233644	0.0628168	3.49997
Rv0560c	Rv0560c	726	0	0.136929	0.00414938	0.0539419	0.0871369	0.0456432	0.0912863	0.0207469	0.0580913	0.0165975	0.0954357	0.0165975	0.0124481	0.0539419	0.0165975	0.0622407	0.0746888	0.0373444	0.0705394	0.0124481	0.033195	0.172176	0.319559	0.179063	0.329201	0.64876	0.498623	0.1024	0.5268	0.1295	0.4469	0.253	0.197	0.53	42.7	0.803	0.066805	0.091286	0.31272	6	0.382704	0.193286	3.89812	0.0273413	0.0204244	0.0365569	3.22279
Rv0561c	Rv0561c	1227	0	0.112745	0.00735294	0.0759804	0.0318627	0.0220588	0.115196	0.0171569	0.0269608	0.0122549	0.117647	0.0196078	0.0171569	0.0563725	0.00980392	0.105392	0.0710784	0.0465686	0.0857843	0.0269608	0.0220588	0.140179	0.327628	0.171964	0.360228	0.687857	0.499593	0.106	0.481	0.1111	0.4409	0.243	0.284	0.569	40.07	0.808	-0.072794	0.071078	0.303452	5	0.365328	0.192003	2.93524	0.0216836	0.0167358	0.0279996	3.40602
Rv0562	grcC1	1008	1	0.149254	0.00298507	0.0776119	0.0567164	0.0208955	0.0895522	0.0179104	0.0358209	0.0149254	0.110448	0.0268657	0.0179104	0.038806	0.041791	0.080597	0.0477612	0.0537313	0.0955224	0.00298507	0.0179104	0.164683	0.311508	0.157738	0.366071	0.677579	0.469246	0.0972	0.4722	0.0949	0.5191	0.277	0.266	0.564	38.13	0.834	0.017612	0.041791	0.00441493	0	0.196323	0.0851754	0.324869	0.0509896	0.0375441	0.0696236	4.93351
Rv0563	htpX	861	1	0.171329	0.0104895	0.0244755	0.0384615	0.0314685	0.0664336	0.027972	0.0524476	0.0104895	0.125874	0.0454545	0.0454545	0.0594406	0.0244755	0.0804196	0.0524476	0.041958	0.0629371	0.00699301	0.020979	0.15331	0.325203	0.184669	0.336818	0.662021	0.509872	0.124	0.424	0.0667	0.5667	0.313	0.373	0.624	36.2	0.83	0.303846	0.059441	0.289685	5	0.349172	0.182665	3.63135	0.0306842	0.0230294	0.0401862	6.78896
Rv0564c	gpdA1	1026	0	0.117302	0.00879765	0.0351906	0.0645161	0.026393	0.111437	0.0234604	0.0469208	0.026393	0.0762463	0.0351906	0.0410557	0.0381232	0.026393	0.0703812	0.0527859	0.058651	0.117302	0.00879765	0.0146628	0.18616	0.323587	0.15692	0.333333	0.65692	0.480507	0.0839	0.5979	0.1164	0.3822	0.275	0.212	0.537	38.97	0.828	0.071847	0.049853	0.315903	5	0.384109	0.18589	3.12272	0.0294246	0.0228559	0.0379384	6.00449
Rv0565c	Rv0565c	1461	0	0.102881	0.00617284	0.0699588	0.0452675	0.0411523	0.0761317	0.0349794	0.0617284	0.0390947	0.0740741	0.0185185	0.026749	0.0514403	0.0185185	0.0679012	0.0514403	0.0720165	0.0658436	0.0246914	0.0514403	0.204654	0.336756	0.169747	0.288843	0.625599	0.506502	0.0916	0.6145	0.119	0.4025	0.358	0.361	0.63	38.06	0.828	-0.238272	0.117284	0.310939	9	0.37609	0.157469	3.16719	0.0367757	0.0302254	0.0447902	4.97921
Rv0566c	Rv0566c	492	0	0.116564	0	0.0920245	0.0674847	0.0368098	0.0490798	0	0.0552147	0.122699	0.0674847	0.0122699	0.0306748	0.0122699	0.0490798	0.0613497	0.0613497	0.0613497	0.0858896	0.00613497	0.0122699	0.245935	0.319106	0.132114	0.302846	0.621951	0.45122	0.0496	0.7438	0.0682	0.4472	0.325	0.163	0.525	30.06	0.906	-0.542945	0.055215	0.191077	0	0.302688	0.200414	1.14251	0.0370803	0.0200893	0.0860494	6.64988
Rv0567	Rv0567	1020	1	0.141593	0.0147493	0.0737463	0.0678466	0.0501475	0.0855457	0.0147493	0.0442478	0.0353982	0.120944	0.0265487	0.020649	0.0412979	0.020649	0.0766962	0.0412979	0.0442478	0.0412979	0.0117994	0.0265487	0.173529	0.302941	0.189216	0.334314	0.637255	0.492157	0.1368	0.4947	0.1042	0.4918	0.261	0.221	0.544	43.95	0.798	-0.058407	0.088496	0.324015	6	0.396511	0.18139	3.99588	0.0307207	0.0238584	0.0391308	5.70028
Rv0568	cyp135B1	1419	1	0.144068	0.00635593	0.0550847	0.0423729	0.0211864	0.0805085	0.0233051	0.0338983	0.0169492	0.112288	0.0338983	0.0169492	0.0614407	0.0190678	0.103814	0.0550847	0.0635593	0.0847458	0.0105932	0.0148305	0.155743	0.337562	0.159972	0.346723	0.684285	0.497533	0.099	0.4855	0.0984	0.4622	0.228	0.182	0.508	40.74	0.825	0.011229	0.04661	0.314381	7	0.380872	0.171202	3.64764	0.0261064	0.0205863	0.0326004	5.01989
Rv0569	Rv0569	267	1	0.125	0	0.0795455	0.0568182	0.0113636	0.0795455	0.0454545	0.0681818	0.0340909	0.0454545	0.0113636	0.0113636	0.0568182	0.0454545	0.0681818	0.0454545	0.0568182	0.125	0.0227273	0.0113636	0.187266	0.250936	0.179775	0.382022	0.632959	0.430712	0.2055	0.2877	0.0986	0.6462	0.217	0.017	0.424	51.72	0.741	-0.2125	0.045455	0.360528	0	0.501992	0.251013	2.40612	0.0324627	0.019513	0.0575133	5.77635
Rv0570	nrdZ	2079	1	0.148844	0.017341	0.0563584	0.0621387	0.0346821	0.0867052	0.0144509	0.0404624	0.0187861	0.0939306	0.017341	0.0202312	0.0549133	0.0231214	0.104046	0.0491329	0.0491329	0.0794798	0.00722543	0.0216763	0.154882	0.320346	0.171236	0.353535	0.673882	0.491582	0.1391	0.4636	0.0979	0.4813	0.237	0.175	0.512	40.61	0.794	-0.06763	0.063584	0.310225	11	0.377016	0.163594	3.6274	0.0325957	0.0273081	0.0387747	4.74153
Rv0571c	Rv0571c	1332	0	0.142212	0.0112867	0.0744921	0.0474041	0.0406321	0.10158	0.0180587	0.0361174	0.0225734	0.0993228	0.00451467	0.0158014	0.0586907	0.0383747	0.0790068	0.0316027	0.0428894	0.121896	0.00451467	0.00902935	0.162162	0.319069	0.172673	0.346096	0.665165	0.491742	0.1228	0.4936	0.1401	0.4224	0.259	0.201	0.522	43.11	0.774	0.135214	0.054176	0.33538	7	0.416362	0.194337	4.45294	0.0218763	0.0172133	0.0272809	3.72657
Rv0572c	Rv0572c	342	0	0.0530973	0.00884956	0.0884956	0.0442478	0.0265487	0.0707965	0.0530973	0.0265487	0.0442478	0.0619469	0.0353982	0.0176991	0.0530973	0.0442478	0.106195	0.0884956	0.0619469	0.079646	0	0.0353982	0.22807	0.309942	0.178363	0.283626	0.593567	0.488304	0.1809	0.4894	0.1807	0.3875	0.188	0.112	0.486	56.44	0.706	-0.826549	0.061947	0.271354	0	0.372786	0.183883	1.98986	0.038948	0.024242	0.0717699	6.98849
Rv0573c	pncB2	1392	0	0.140389	0.00647948	0.0647948	0.0539957	0.0518359	0.0842333	0.0215983	0.0388769	0.0259179	0.0993521	0.0172786	0.0172786	0.0453564	0.0367171	0.0842333	0.0431965	0.049676	0.0820734	0.00863931	0.0280778	0.165948	0.331897	0.171695	0.33046	0.662356	0.503592	0.1108	0.5441	0.0937	0.4551	0.261	0.215	0.539	41.59	0.827	-0.029805	0.088553	0.30653	7	0.368743	0.17322	3.87091	0.0248463	0.0198117	0.0313185	5.32929
Rv0574c	Rv0574c	1143	0	0.105263	0.0105263	0.0736842	0.0447368	0.0131579	0.0894737	0.0315789	0.0526316	0.0131579	0.0973684	0.0210526	0.0315789	0.0605263	0.0236842	0.0947368	0.0473684	0.05	0.0947368	0.0210526	0.0236842	0.173228	0.321085	0.177603	0.328084	0.649169	0.498688	0.1557	0.485	0.1186	0.4218	0.238	0.224	0.534	43.08	0.762	-0.138421	0.057895	0.322279	5	0.3976	0.186155	3.69571	0.0290184	0.0226677	0.0369606	4.60078
Rv0575c	Rv0575c	1167	0	0.108247	0.00773196	0.0927835	0.0489691	0.064433	0.100515	0.0231959	0.0463918	0.0257732	0.0773196	0.0231959	0.0128866	0.0309278	0.0206186	0.100515	0.0309278	0.056701	0.0798969	0.0180412	0.0309278	0.169666	0.342759	0.16024	0.327335	0.670094	0.502999	0.0595	0.6696	0.0919	0.3849	0.341	0.378	0.638	32.88	0.877	-0.168299	0.113402	0.3023	4	0.362622	0.177056	3.17228	0.0308561	0.0241237	0.0388373	5.85541
Rv0576	Rv0576	1305	1	0.14977	0.00921659	0.0599078	0.0506912	0.0253456	0.0806452	0.0253456	0.0299539	0.0115207	0.101382	0.0138249	0.00921659	0.062212	0.0437788	0.078341	0.0460829	0.0760369	0.0921659	0.0207373	0.0138249	0.15249	0.344828	0.165517	0.337165	0.681992	0.510345	0.1287	0.4853	0.1064	0.4419	0.282	0.28	0.573	41.41	0.795	-0.012673	0.059908	0.314187	7	0.384578	0.193469	4.15175	0.0214699	0.0169098	0.0273581	3.20668
Rv0577	TB27.3	786	1	0.141762	0.00383142	0.0727969	0.0383142	0.0306513	0.111111	0.0153257	0.0421456	0.0306513	0.0536398	0.0383142	0.0344828	0.0881226	0.0383142	0.0229885	0.0383142	0.0536398	0.091954	0.0229885	0.0306513	0.187023	0.304071	0.165394	0.343511	0.647583	0.469466	0.1244	0.4977	0.1071	0.4811	0.274	0.175	0.522	41.74	0.804	-0.02682	0.084291	0.332245	2	0.40897	0.181272	3.08419	0.0277197	0.0206927	0.0368913	3.00654
Rv0578c	PE_PGRS7	3921	0	0.135528	0	0.0352221	0.00612557	0.0153139	0.460184	0.0137825	0.0137825	0.00689127	0.0306279	0.00382848	0.0566616	0.0313936	0.0191424	0.017611	0.0551302	0.0650842	0.0283308	0.00229709	0.00306279	0.129559	0.326192	0.0915583	0.452691	0.778883	0.417751	0.1385	0.6513	0.0704	0.2021	0.319	0.393	0.678	41.12	0.804	-0.298775	0.020674	0.328255	12	0.414061	0.156654	3.115	0.0260385	0.0219133	0.0305228	4.82273
Rv0579	Rv0579	759	1	0.0833333	0.015873	0.0634921	0.0595238	0.0357143	0.0674603	0.0277778	0.0357143	0.0119048	0.142857	0.0119048	0.0238095	0.0515873	0.031746	0.126984	0.0515873	0.047619	0.0753968	0.00793651	0.0277778	0.156785	0.322793	0.189723	0.330698	0.653491	0.512516	0.1357	0.457	0.0909	0.5185	0.24	0.222	0.526	41.92	0.806	-0.226587	0.071429	0.288689	3	0.349777	0.182374	3.19848	0.0341376	0.0252226	0.0451898	5.34516
Rv0580c	Rv0580c	492	0	0.122699	0	0.0613497	0.0368098	0.0368098	0.0613497	0.0306748	0.0429448	0.0306748	0.128834	0.0245399	0.0245399	0.0490798	0.0306748	0.0981595	0.0552147	0.0613497	0.0736196	0.00613497	0.0245399	0.174797	0.347561	0.180894	0.296748	0.644309	0.528455	0.1268	0.5282	0.1008	0.4262	0.243	0.209	0.525	46.06	0.804	-0.06135	0.067485	0.323098	5	0.399555	0.208889	4.62293	0.0242484	0.0164173	0.0354351	3.8957
Rv0581	vapB26	216	1	0.15493	0	0.0422535	0.084507	0.0140845	0.112676	0	0.0422535	0.056338	0.0704225	0.0140845	0	0.0704225	0.028169	0.126761	0.0422535	0.028169	0.084507	0	0.028169	0.152778	0.305556	0.138889	0.402778	0.708333	0.444444	0.1186	0.4068	0.0923	0.5484	0.222	0.194	0.521	34.94	0.817	-0.390141	0.042254	0.297042	0	0.394056	0.198732	2.46609	0.0402862	0.0250625	0.0664128	6.94353
Rv0582	vapC26	408	1	0.177778	0.0148148	0.0814815	0.0592593	0.0222222	0.0592593	0.0148148	0.0740741	0.00740741	0.0962963	0.00740741	0.0148148	0.0296296	0.0222222	0.0814815	0.0444444	0.0518519	0.0962963	0.00740741	0.037037	0.164216	0.345588	0.178922	0.311275	0.656863	0.52451	0.1393	0.5656	0.1009	0.3737	0.27	0.13	0.485	42.42	0.791	0.291111	0.066667	0.188189	0	0.356592	0.223941	1.67481	0.039283	0.0229376	0.0750033	4.3242
Rv0583c	lpqN	687	0	0.114035	0.00438596	0.0745614	0.0219298	0.0263158	0.0789474	0.0175439	0.0526316	0.0350877	0.0789474	0.0131579	0.0350877	0.0877193	0.0438596	0.0175439	0.0789474	0.131579	0.0570175	0.00877193	0.0219298	0.216885	0.368268	0.144105	0.270742	0.63901	0.512373	0.095	0.57	0.1154	0.4059	0.277	0.19	0.534	38.4	0.821	-0.158333	0.057018	0.300779	3	0.364898	0.194142	3.70007	0.0254453	0.0183738	0.0349027	3.71502
Rv0584	Rv0584	2634	1	0.112885	0.00342075	0.0570125	0.0262258	0.0467503	0.116306	0.013683	0.0421893	0.0125428	0.0684151	0.0125428	0.0387685	0.0649943	0.0250855	0.050171	0.0763968	0.0798176	0.0843786	0.0193843	0.0490308	0.17388	0.329916	0.179575	0.316629	0.646545	0.509491	0.1173	0.5334	0.1021	0.4213	0.26	0.228	0.554	42.64	0.81	-0.011289	0.115165	0.319086	23	0.391494	0.152881	3.95267	0.0299483	0.0256399	0.0352756	5.33824
Rv0585c	Rv0585c	2388	0	0.152201	0.00880503	0.0289308	0.027673	0.0301887	0.0867925	0.0163522	0.0566038	0.0176101	0.144654	0.0138365	0.0125786	0.045283	0.0327044	0.0566038	0.0566038	0.072956	0.0943396	0.0289308	0.0163522	0.154104	0.311558	0.198492	0.335846	0.647404	0.51005	0.1159	0.4177	0.1326	0.4776	0.23	0.166	0.494	45.74	0.777	0.624277	0.075472	0.317022	16	0.386089	0.158933	3.97373	0.0254336	0.0212828	0.0304066	3.91743
Rv0586	mce2R	723	1	0.133333	0.00416667	0.0666667	0.0833333	0.025	0.0416667	0.0125	0.025	0.025	0.1375	0.0208333	0.0208333	0.0541667	0.0333333	0.1	0.0583333	0.0583333	0.0791667	0.00833333	0.0125	0.179806	0.301521	0.192254	0.326418	0.627939	0.493776	0.191	0.397	0.1357	0.4611	0.217	0.153	0.489	45.76	0.721	-0.189167	0.045833	0.318012	4	0.387329	0.19684	4.0046	0.0256619	0.0189379	0.0350249	3.32266
Rv0587	yrbE2A	798	1	0.120755	0.0150943	0.0226415	0.0301887	0.0415094	0.116981	0.0188679	0.0943396	0.0150943	0.116981	0.00754717	0.0150943	0.0339623	0.0188679	0.0415094	0.0301887	0.109434	0.128302	0.00754717	0.0150943	0.150376	0.322055	0.204261	0.323308	0.645363	0.526316	0.1066	0.5164	0.0749	0.4554	0.269	0.258	0.552	39.77	0.835	0.955471	0.064151	0.324077	0	0.457389	0.245869	0.788848	0.0501249	0.0246513	0.104288	4.43145
Rv0588	Rv0588	888	1	0.128814	0.00338983	0.0169492	0.040678	0.0474576	0.118644	0.00677966	0.0610169	0.00338983	0.0881356	0.0305085	0.0169492	0.020339	0.020339	0.0711864	0.0677966	0.0779661	0.135593	0.00677966	0.0372881	0.144144	0.300676	0.213964	0.341216	0.641892	0.51464	0.1321	0.483	0.0935	0.4298	0.269	0.206	0.528	41.68	0.796	0.679322	0.091525	0.338197	2	0.442198	0.185414	1.29256	0.0466249	0.0278585	0.0763132	3.42644
Rv0589	mce2A	1215	1	0.111386	0.0049505	0.049505	0.049505	0.029703	0.0915842	0.00990099	0.0445545	0.0247525	0.111386	0.0148515	0.049505	0.0643564	0.0346535	0.0544554	0.0420792	0.0693069	0.0915842	0.0123762	0.039604	0.1893	0.278189	0.204938	0.327572	0.605761	0.483128	0.2057	0.3657	0.1187	0.5166	0.271	0.19	0.518	45.19	0.721	0.039604	0.081683	0.423566	0	0.569208	0.425651	1.46753	0.0424597	0.0185703	0.087661	4.06495
Rv0591	mce2C	1446	1	0.108108	0.004158	0.04158	0.04158	0.039501	0.0977131	0.00623701	0.037422	0.031185	0.0935551	0.014553	0.047817	0.120582	0.037422	0.0602911	0.045738	0.0706861	0.0790021	0.00831601	0.014553	0.185339	0.334025	0.162517	0.318119	0.652144	0.496542	0.1295	0.446	0.1288	0.4735	0.27	0.244	0.547	40.76	0.777	-0.147817	0.06237	0.342215	0	0.467683	0.36111	0.598508	0.0611229	0.0294651	0.122088	2.43253
Rv0592	mce2D	1527	1	0.102362	0.00393701	0.0511811	0.0433071	0.0374016	0.0748031	0.011811	0.0374016	0.0275591	0.110236	0.011811	0.0492126	0.0964567	0.0492126	0.0433071	0.0669291	0.0629921	0.0787402	0.00787402	0.0334646	0.191225	0.332678	0.179437	0.29666	0.629339	0.512115	0.1259	0.4874	0.1117	0.4818	0.292	0.316	0.592	42.43	0.799	-0.108661	0.07874	0.305091	5	0.368539	0.173238	3.14375	0.027378	0.0219233	0.0335464	4.18665
Rv0593	lprL	1209	1	0.0970149	0.00746269	0.0547264	0.039801	0.0199005	0.079602	0.0124378	0.0522388	0.0124378	0.129353	0.0149254	0.0572139	0.0671642	0.0348259	0.0746269	0.0547264	0.0870647	0.079602	0.0124378	0.0124378	0.189413	0.322581	0.175352	0.312655	0.635236	0.497932	0.1317	0.4678	0.1012	0.4754	0.29	0.329	0.594	41.33	0.796	-0.004477	0.044776	0.306601	3	0.373638	0.186205	3.5216	0.024448	0.0191178	0.030961	4.4313
Rv0594	mce2F	1551	1	0.110465	0.0155039	0.0465116	0.0348837	0.0135659	0.0872093	0.0116279	0.0484496	0.0174419	0.0794574	0.0116279	0.0503876	0.0930233	0.0484496	0.0542636	0.0658915	0.0794574	0.0949612	0.00968992	0.0271318	0.192779	0.330754	0.167634	0.308833	0.639587	0.498388	0.1501	0.4636	0.1262	0.4405	0.25	0.195	0.523	45.25	0.76	-0.099806	0.050388	0.315415	3	0.384234	0.171087	3.65757	0.0271118	0.021495	0.033467	5.30943
Rv0595c	vapC4	393	0	0.161538	0	0.0615385	0.0615385	0.0307692	0.0615385	0.00769231	0.0692308	0.0153846	0.1	0.0153846	0.0230769	0.0384615	0.0307692	0.0769231	0.0538462	0.0538462	0.0923077	0.0230769	0.0230769	0.19084	0.335878	0.167939	0.305344	0.641221	0.503817	0.0625	0.5536	0.2056	0.3571	0.229	0.133	0.484	40.72	0.77	0.235385	0.076923	0.339577	1	0.428346	0.215814	4.3553	0.0203901	0.0130239	0.0307437	5.48393
Rv0596c	vapB4	258	0	0.0941176	0	0.0588235	0.105882	0	0.0470588	0.0117647	0.0470588	0.0235294	0.117647	0.0117647	0.0352941	0.0588235	0.0235294	0.141176	0.0117647	0.0941176	0.0941176	0.0235294	0	0.197674	0.313953	0.158915	0.329457	0.643411	0.472868	0.1739	0.4493	0.137	0.4203	0.216	0.104	0.451	37.45	0.732	-0.510588	0.023529	0.329176	3	0.412013	0.217262	4.39241	0.0257611	0.0158055	0.0418638	3.86234
Rv0597c	Rv0597c	1236	0	0.126521	0.00729927	0.0705596	0.0559611	0.0340633	0.0705596	0.0121655	0.0413625	0.0145985	0.121655	0.00973236	0.0170316	0.0656934	0.0145985	0.109489	0.0559611	0.0608273	0.0875912	0.0145985	0.00973236	0.153722	0.343851	0.174757	0.32767	0.671521	0.518608	0.1366	0.4863	0.1091	0.4224	0.242	0.231	0.534	40.25	0.783	-0.012409	0.058394	0.300168	3	0.360047	0.173421	3.18651	0.0272026	0.0210629	0.0350084	5.223
Rv0598c	vapC27	414	0	0.211679	0.00729927	0.0437956	0.0583942	0.0145985	0.0291971	0.0510949	0.0218978	0.0218978	0.138686	0.0145985	0	0.0510949	0.00729927	0.0875912	0.0291971	0.080292	0.0948905	0.0145985	0.0218978	0.15942	0.350242	0.181159	0.309179	0.65942	0.531401	0.1803	0.4344	0.1478	0.375	0.285	0.223	0.53	51.42	0.709	0.267883	0.051095	0.331146	4	0.409747	0.191481	3.82874	0.0331424	0.0232138	0.0477347	3.5652
Rv0599c	vapB27	237	0	0.0897436	0	0.0512821	0.0897436	0.0128205	0.128205	0.0128205	0.0641026	0.0384615	0.102564	0.0128205	0.0128205	0.0512821	0.0128205	0.0769231	0.0384615	0.0769231	0.115385	0	0.0128205	0.198312	0.2827	0.185654	0.333333	0.616034	0.468354	0.2121	0.4394	0.1594	0.3594	0.271	0.2	0.519	55.34	0.675	0.029487	0.025641	0.304737	1	0.370927	0.188139	3.61498	0.0306156	0.0190634	0.0487576	4.29252
Rv0600c	Rv0600c	507	0	0.125	0	0.10119	0.0416667	0.0416667	0.0952381	0.0654762	0.0595238	0.00595238	0.077381	0.00595238	0.0238095	0.077381	0.00595238	0.0833333	0.0357143	0.107143	0.047619	0	0	0.183432	0.424063	0.128205	0.2643	0.688363	0.552268	0.0943	0.6792	0.1163	0.2521	0.291	0.315	0.601	37.06	0.821	-0.348809	0.041667	0.299973	3	0.360816	0.190217	3.1674	0.0314543	0.022159	0.0444657	4.31759
Rv0601c	Rv0601c	471	0	0.179487	0.00641026	0.0833333	0.0448718	0.0128205	0.025641	0.025641	0.0384615	0	0.153846	0.0128205	0.00641026	0.0833333	0.0320513	0.0705128	0.0192308	0.115385	0.0769231	0.00641026	0.00641026	0.171975	0.420382	0.131635	0.276008	0.696391	0.552017	0.0496	0.6028	0.145	0.336	0.296	0.337	0.595	31.61	0.83	0.24359	0.025641	0.29284	3	0.350593	0.185309	3.44519	0.0308172	0.0217127	0.0432762	4.0639
Rv0602c	tcrA	762	0	0.106719	0.0118577	0.0869565	0.0592885	0.0197628	0.0909091	0.0237154	0.0434783	0.0197628	0.110672	0.0197628	0.00790514	0.0513834	0.00790514	0.13834	0.0237154	0.0632411	0.0790514	0.0118577	0.0237154	0.164042	0.346457	0.144357	0.345144	0.691601	0.490814	0.0804	0.5491	0.1188	0.4241	0.275	0.333	0.598	37.01	0.829	-0.294071	0.055336	0.316767	4	0.387053	0.193014	3.36543	0.0243077	0.0176667	0.0325111	3.89772
Rv0603	Rv0603	312	1	0.194175	0	0.0970874	0.0776699	0.0291262	0.165049	0.00970874	0.038835	0	0.0291262	0.00970874	0.00970874	0.038835	0.0194175	0.0679612	0.0194175	0.0679612	0.116505	0	0.00970874	0.137821	0.342949	0.115385	0.403846	0.746795	0.458333	0.0652	0.6196	0.0698	0.4024	0.295	0.308	0.608	28.67	0.882	-0.030097	0.038835	0.203985	0	0.646226	0.393321	0.797005	0.0309582	0.0163808	0.0532091	3.91346
Rv0604	lpqO	951	1	0.170886	0.00316456	0.0886076	0.0253165	0.028481	0.101266	0.0221519	0.0411392	0.0221519	0.0917722	0.028481	0.0189873	0.0443038	0.0348101	0.0601266	0.0537975	0.0759494	0.0632911	0.0158228	0.00949367	0.169295	0.370137	0.134595	0.325973	0.696109	0.504732	0.0543	0.6196	0.1008	0.3872	0.311	0.312	0.603	34.03	0.868	0	0.053797	0.307927	3	0.371443	0.18111	3.21657	0.0267253	0.0201811	0.0351649	5.07511
Rv0605	Rv0605	585	1	0.170103	0.0103093	0.0721649	0.056701	0.0206186	0.0463918	0.0257732	0.0206186	0.0360825	0.0773196	0.0154639	0.0206186	0.0257732	0.0309278	0.103093	0.0515464	0.0412371	0.134021	0.0206186	0.0206186	0.150427	0.264957	0.208547	0.376068	0.641026	0.473504	0.2577	0.3313	0.0519	0.5533	0.205	0.039	0.433	41.37	0.733	-0.125258	0.061856	0.346349	0	0.459773	0.389181	0.525914	0.0591973	0.0231044	0.157144	3.23617
Rv0607	Rv0607	387	1	0.132812	0.0234375	0.0859375	0.078125	0.0390625	0.09375	0.0078125	0.03125	0.0078125	0.101562	0.0234375	0.03125	0.0390625	0.0390625	0.0859375	0.046875	0.03125	0.0546875	0.046875	0	0.170543	0.294574	0.175711	0.359173	0.653747	0.470284	0.1635	0.5	0.1458	0.4022	0.245	0.201	0.533	51.98	0.742	-0.238281	0.085938	0.063668	0	0.210638	0.151435	1.01129	0.0532429	0.0281503	0.0841516	4.28708
Rv0608	vapB28	246	1	0.185185	0	0.0740741	0.0493827	0	0.037037	0.037037	0.0493827	0.0617284	0.123457	0.0246914	0.0246914	0.037037	0.037037	0.0987654	0.0617284	0.037037	0.0493827	0	0.0123457	0.215447	0.304878	0.146341	0.333333	0.638211	0.45122	0.1493	0.4328	0.1045	0.5238	0.321	0.399	0.646	38.1	0.785	-0.338272	0.012346	0.157148	0	0.267855	0.0626664	0.916018	0.0432275	0.022514	0.0783781	6.37349
Rv0609	vapC28	402	1	0.165414	0.0150376	0.105263	0.0676692	0.0300752	0.0676692	0.0150376	0.0601504	0.0075188	0.105263	0.0075188	0.0225564	0.0300752	0.0225564	0.105263	0.0526316	0.0225564	0.0601504	0.0075188	0.0300752	0.18408	0.318408	0.166667	0.330846	0.649254	0.485075	0.1261	0.5294	0.1456	0.4105	0.283	0.265	0.568	40.9	0.773	-0.118797	0.067669	0.299628	3	0.366603	0.194493	3.97476	0.0289441	0.0194115	0.0426904	3.80831
Rv0609A	Rv0609A	228	1	0.12	0.0266667	0.0533333	0.0266667	0.0266667	0.133333	0.04	0.0133333	0.0266667	0.0533333	0.0133333	0.0133333	0.0666667	0.0133333	0.12	0.0933333	0.0266667	0.08	0.0266667	0.0266667	0.149123	0.263158	0.197368	0.390351	0.653509	0.460526	0.25	0.2794	0.1525	0.4828	0.233	0.129	0.493	42.58	0.644	-0.445333	0.08	0.323713	1	0.402432	0.197949	3.90266	0.0325179	0.0198497	0.0512197	3.44164
Rv0610c	Rv0610c	1158	0	0.137662	0.00779221	0.0675325	0.0675325	0.0207792	0.0779221	0.0207792	0.0285714	0.0207792	0.116883	0.0103896	0.012987	0.0779221	0.0233766	0.114286	0.0415584	0.0415584	0.0623377	0.0363636	0.012987	0.151986	0.34715	0.157168	0.343696	0.690846	0.504318	0.1265	0.5	0.125	0.4153	0.252	0.295	0.575	44.32	0.782	-0.34987	0.07013	0.329274	10	0.409222	0.180616	4.12809	0.0312665	0.0246048	0.0392128	5.62613
Rv0611c	Rv0611c	222	0	0.136986	0.0136986	0.0958904	0.0547945	0.0136986	0.0958904	0.0273973	0.0410959	0.0136986	0.0410959	0.0136986	0.0136986	0.0410959	0	0.109589	0.0136986	0.0547945	0.178082	0	0.0410959	0.18018	0.297297	0.175676	0.346847	0.644144	0.472973	0.1493	0.4925	0.193	0.3333	0.192	0.043	0.431	50.18	0.708	0.017808	0.054795	0.318539	2	0.388501	0.193155	3.60706	0.0329818	0.0222137	0.0480387	3.77824
Rv0612	Rv0612	606	1	0.179104	0	0.0696517	0.0746269	0.0447761	0.0746269	0.00995025	0.039801	0.0248756	0.0746269	0.0199005	0.0149254	0.0696517	0.0199005	0.134328	0.0447761	0.0149254	0.0497512	0.0199005	0.0199005	0.148515	0.326733	0.140264	0.384488	0.711221	0.466997	0.0706	0.4471	0.1173	0.5649	0.258	0.246	0.557	35.09	0.84	-0.422886	0.084577	0.316239	6	0.382761	0.184799	3.8574	0.0313616	0.0223924	0.0429767	4.99718
Rv0613c	Rv0613c	2568	0	0.14152	0.00935673	0.100585	0.0853801	0.0222222	0.0748538	0.0210526	0.025731	0.00818713	0.14269	0.0128655	0.00935673	0.0619883	0.0163743	0.0877193	0.0280702	0.0561404	0.0690058	0.0163743	0.0105263	0.147586	0.343847	0.139408	0.369159	0.713006	0.483255	0.0665	0.5102	0.0835	0.528	0.283	0.269	0.56	36.22	0.872	-0.138947	0.049123	0.309953	13	0.37281	0.159268	3.42659	0.0272439	0.022912	0.0323045	5.45544
Rv0614	Rv0614	993	1	0.140562	0.00803213	0.0682731	0.0281124	0.0321285	0.104418	0.0120482	0.0481928	0.0120482	0.0722892	0.00803213	0.0281124	0.0722892	0.060241	0.0522088	0.0522088	0.108434	0.0722892	0.0160643	0.00401606	0.173212	0.344411	0.160121	0.322256	0.666667	0.504532	0.1461	0.5114	0.1408	0.366	0.281	0.258	0.57	43.93	0.75	-0.079116	0.052209	0.316226	7	0.390011	0.17204	3.81352	0.0354081	0.0275762	0.0455678	3.69842
Rv0615	Rv0615	243	1	0.2125	0	0.0125	0.025	0.0125	0.1125	0.025	0.0375	0	0.15	0.0375	0.0125	0.025	0.0125	0.075	0.0375	0.0375	0.125	0.025	0.025	0.119342	0.288066	0.197531	0.395062	0.683128	0.485597	0.1096	0.3699	0.1159	0.5	0.265	0.273	0.553	34.06	0.789	0.94875	0.0625	0.0906688	0	0.473792	0.368993	0.654999	0.0487418	0.0275757	0.0791807	6.70573
Rv0616A	vapB29	228	1	0.0933333	0	0.0933333	0.0533333	0	0.04	0.0266667	0.0266667	0.0133333	0.133333	0.0266667	0.0133333	0.0533333	0.04	0.106667	0.08	0.12	0.08	0	0	0.201754	0.328947	0.162281	0.307018	0.635965	0.491228	0.1061	0.4545	0.1562	0.4355	0.198	0.084	0.446	50.66	0.77	-0.354667	0	NA	NA	NA	NA	NA	NA	NA	NA	NA
Rv0617	vapC29	402	1	0.165414	0.0150376	0.075188	0.0225564	0.0300752	0.0676692	0.0601504	0.0150376	0	0.112782	0.0225564	0.0075188	0.0225564	0.0451128	0.0451128	0.0676692	0.075188	0.12782	0.0150376	0.0075188	0.161692	0.318408	0.189055	0.330846	0.649254	0.507463	0.15	0.45	0.1456	0.4158	0.248	0.133	0.488	51.65	0.744	0.397744	0.052632	0.318677	2	0.391868	0.192246	3.42599	0.0271763	0.0184587	0.0391537	5.33775
Rv0618	galT	1082	1	NA	NA	NA	NA	NA	NA	NA	NA	NA	NA	NA	NA	NA	NA	NA	NA	NA	NA	NA	NA	0.143253	0.342884	0.177449	0.336414	0.679298	0.520333	NA	NA	NA	NA	NA	NA	NA	NA	NA	NA	NA	0.297632	8	0.358	0.186565	3.67636	0.0301976	0.0222242	0.041113	3.7357
Rv0621	Rv0621	1065	1	0.169492	0.0141243	0.0621469	0.0367232	0.0310734	0.0903955	0.0141243	0.0169492	0.00847458	0.0564972	0.0141243	0.019774	0.079096	0.019774	0.0819209	0.079096	0.0621469	0.107345	0.0225989	0.0141243	0.139906	0.328638	0.16338	0.368075	0.696714	0.492019	0.1321	0.4277	0.1119	0.4679	0.201	0.063	0.452	44.4	0.783	-0.043503	0.067797	0.312603	5	0.381109	0.181564	3.37083	0.0260144	0.0200421	0.033758	5.86612
Rv0622	Rv0622	948	1	0.0984127	0.0253968	0.0603175	0.0412698	0.0444444	0.133333	0.0126984	0.0285714	0.0190476	0.0730159	0.00952381	0.0190476	0.0380952	0.0539683	0.0634921	0.0730159	0.0730159	0.0857143	0.015873	0.031746	0.171941	0.297468	0.188819	0.341772	0.639241	0.486287	0.1587	0.4723	0.1341	0.4346	0.246	0.164	0.521	46	0.752	-0.141905	0.092063	0.314582	4	0.382088	0.182109	3.67893	0.0288279	0.0220494	0.038249	5.97518
Rv0623	vapB30	255	1	0.202381	0.0119048	0.047619	0.0952381	0	0.047619	0.0238095	0.0357143	0.0119048	0.130952	0.0119048	0.0119048	0.047619	0	0.154762	0.0238095	0.0595238	0.0714286	0	0.0119048	0.137255	0.313725	0.172549	0.376471	0.690196	0.486275	0.1892	0.3784	0.0676	0.507	0.212	0.185	0.506	39.42	0.771	-0.157143	0.011905	0.278042	0	0.38279	0.203362	2.3824	0.0330732	0.0198432	0.059901	3.62753
Rv0624	vapC30	396	1	0.167939	0.00763359	0.0839695	0.0687023	0.0381679	0.0763359	0.0381679	0.0381679	0.0229008	0.10687	0.0229008	0.00763359	0.0305344	0.0229008	0.0687023	0.0458015	0.0458015	0.0610687	0.00763359	0.0381679	0.189394	0.333333	0.166667	0.310606	0.643939	0.5	0.125	0.5536	0.1515	0.383	0.277	0.184	0.528	44.76	0.772	-0.060305	0.083969	0.304882	3	0.367457	0.175793	3.20413	0.0422408	0.0291583	0.0593336	6.6616
Rv0625c	Rv0625c	741	0	0.186992	0.0121951	0.0447154	0.0162602	0.0528455	0.126016	0.0162602	0.0406504	0	0.0813008	0.0121951	0.00406504	0.0447154	0.0121951	0.0853659	0.0569106	0.0487805	0.121951	0.0162602	0.0203252	0.116059	0.329285	0.187584	0.367072	0.696356	0.516869	0.1078	0.4741	0.1287	0.4062	0.279	0.28	0.573	38.36	0.787	0.59309	0.089431	0.284083	0	0.386239	0.202428	2.05804	0.0301491	0.0195405	0.0549859	4.10783
Rv0626	vapB5	261	1	0.0930233	0	0.0697674	0.0581395	0.0116279	0.0813953	0	0.0232558	0.0116279	0.116279	0.0116279	0.0232558	0.0581395	0.0116279	0.174419	0.0581395	0.0813953	0.104651	0.0116279	0	0.130268	0.333333	0.168582	0.367816	0.701149	0.501916	0.1818	0.4416	0.04	0.4521	0.225	0.187	0.5	39.05	0.798	-0.431395	0.023256	0.213302	0	0.37468	0.224217	1.71484	0.0452934	0.0264585	0.0815186	4.76306
Rv0627	vapC5	408	1	0.185185	0	0.0962963	0.0518519	0.0148148	0.037037	0.00740741	0.0666667	0	0.103704	0.0222222	0.00740741	0.0296296	0.0222222	0.0962963	0.0518519	0.0888889	0.103704	0.0148148	0	0.156863	0.352941	0.154412	0.335784	0.688725	0.507353	0.0826	0.5455	0.0965	0.419	0.213	0.16	0.496	42.72	0.84	0.305185	0.02963	0.305807	4	0.371872	0.195713	4.32034	0.0278197	0.0181806	0.0412196	4.95208
Rv0628c	Rv0628c	1152	0	0.127937	0.0078329	0.0600522	0.0548303	0.0339426	0.133159	0.0339426	0.0443864	0.00261097	0.112272	0.0104439	0.0130548	0.0600522	0.0234987	0.073107	0.0417755	0.0548303	0.101828	0.00261097	0.0078329	0.123264	0.337674	0.154514	0.384549	0.722222	0.492188	0.069	0.4914	0.0502	0.5563	0.279	0.348	0.609	32.76	0.894	0.213316	0.044386	0.349304	0	0.462485	0.368912	0.58159	0.0558016	0.0233595	0.136826	3.14365
Rv0629c	recD	1728	0	0.149565	0.00869565	0.0730435	0.0521739	0.013913	0.08	0.0226087	0.0191304	0.0156522	0.135652	0.0156522	0.0104348	0.0469565	0.0278261	0.106087	0.0417391	0.053913	0.102609	0.0121739	0.0121739	0.132523	0.309606	0.167824	0.390046	0.699653	0.477431	0.1129	0.3941	0.071	0.5769	0.215	0.152	0.486	38.33	0.838	0.008174	0.038261	0.299695	9	0.361301	0.174462	3.73696	0.0284979	0.0233713	0.0343857	4.25586
Rv0630c	recB	3285	0	0.14808	0.00731261	0.0740402	0.0566728	0.0292505	0.0813528	0.0301645	0.0246801	0.0146252	0.120658	0.0100548	0.0137112	0.0530165	0.0310786	0.0987203	0.0429616	0.0539305	0.0758684	0.0137112	0.0201097	0.140335	0.340335	0.157991	0.361339	0.701674	0.498326	0.1098	0.4864	0.0582	0.5259	0.266	0.25	0.553	36.08	0.854	-0.165996	0.063071	0.303555	15	0.365329	0.151187	3.04057	0.0268692	0.0232556	0.03079	4.43194
Rv0631c	recC	3294	0	0.134913	0.0127621	0.0847767	0.0419325	0.0255242	0.0765725	0.0282589	0.0227894	0.0127621	0.139471	0.00729262	0.0118505	0.077484	0.0319052	0.101185	0.0328168	0.0592525	0.0674567	0.0227894	0.00820419	0.139041	0.367031	0.145416	0.348512	0.715543	0.512447	0.0691	0.5139	0.0856	0.4982	0.253	0.27	0.557	36.85	0.867	-0.169736	0.056518	0.308675	16	0.373175	0.153499	3.05467	0.0253608	0.0218972	0.0293546	4.65475
Rv0632c	echA3	696	0	0.177489	0.00865801	0.0606061	0.047619	0.038961	0.0909091	0.021645	0.0692641	0.030303	0.0909091	0.034632	0.030303	0.030303	0.030303	0.0562771	0.047619	0.047619	0.0606061	0	0.025974	0.192529	0.314655	0.170977	0.321839	0.636494	0.485632	0.1162	0.5354	0.1111	0.4512	0.294	0.215	0.547	41.17	0.807	0.20606	0.064935	0.2996	2	0.360213	0.194195	4.05856	0.0245075	0.0177018	0.0342893	4.75859
Rv0633c	Rv0633c	840	0	0.100358	0	0.0501792	0.0752688	0.0286738	0.0537634	0.0179211	0.0286738	0.0215054	0.078853	0.0250896	0.0215054	0.0681004	0.046595	0.11828	0.0430108	0.0573477	0.09319	0.0430108	0.0286738	0.175	0.311905	0.164286	0.34881	0.660714	0.47619	0.1227	0.4864	0.1005	0.4929	0.219	0.144	0.488	42.63	0.812	-0.503226	0.100358	0.32178	2	0.392135	0.187348	3.49913	0.0304254	0.0231262	0.039818	3.46627
Rv0634A	Rv0634A	252	1	0.0722892	0.0240964	0.120482	0.0843373	0.0120482	0.0963855	0.0240964	0.0361446	0.0361446	0.0843373	0.0240964	0.0240964	0.0240964	0.0120482	0.108434	0.0481928	0.0361446	0.0722892	0.0240964	0.0361446	0.190476	0.234127	0.198413	0.376984	0.611111	0.43254	0.2609	0.3913	0.0667	0.5439	0.186	0.036	0.438	48.69	0.725	-0.679518	0.072289	0.0719879	0	0.372862	0.256274	0.565492	0.0531839	0.0289974	0.0893641	5.5057
Rv0634B	rpmG2	168	1	0.0545455	0.0727273	0.0545455	0.0545455	0.0181818	0.0181818	0.0545455	0.0363636	0.127273	0.0545455	0.0181818	0.0727273	0.0545455	0.0181818	0.127273	0.0363636	0.0727273	0.0363636	0	0.0181818	0.27381	0.303571	0.136905	0.285714	0.589286	0.440476	0.1163	0.5581	0.0789	0.6111	0.416	0.415	0.667	30.36	0.852	-1.25273	0.036364	0.128954	0	0.418213	0.16766	0.691665	0.0554633	0.026734	0.107483	3.01454
Rv0634c	Rv0634c	714	0	0.0632911	0.0126582	0.092827	0.0464135	0.0379747	0.109705	0.0464135	0.021097	0.0126582	0.118143	0.0379747	0.0126582	0.0548523	0.0295359	0.0590717	0.07173	0.0506329	0.0801688	0.0126582	0.0295359	0.176471	0.305322	0.207283	0.310924	0.616246	0.512605	0.2049	0.4585	0.1462	0.3916	0.256	0.148	0.496	48.93	0.704	-0.15865	0.080169	0.297013	4	0.362112	0.200498	3.60151	0.0242279	0.0174748	0.032661	4.9724
Rv0635	hadA	477	1	0.132911	0.0126582	0.0759494	0.0949367	0.0443038	0.0822785	0.0253165	0.056962	0.0506329	0.056962	0.0126582	0.0253165	0.0189873	0.0443038	0.0316456	0.0189873	0.0506329	0.0949367	0.00632911	0.0632911	0.213836	0.255765	0.188679	0.341719	0.597484	0.444444	0.1746	0.5	0.0855	0.5648	0.359	0.194	0.545	43.3	0.795	-0.159494	0.113924	0.159826	0	0.262054	0.154236	1.09076	0.0345006	0.0174715	0.0718296	4.87934
Rv0636	hadB	429	1	0.0985915	0	0.0633803	0.0422535	0.028169	0.119718	0.0140845	0.0492958	0.0633803	0.0704225	0.0211268	0.0352113	0.0492958	0.0140845	0.0352113	0.056338	0.0774648	0.119718	0.0140845	0.028169	0.188811	0.277389	0.18648	0.347319	0.624709	0.463869	0.1583	0.4833	0.0531	0.5094	0.304	0.248	0.562	37.69	0.818	0.020423	0.070423	0.138053	0	0.336991	0.226073	1.00848	0.056795	0.0316472	0.0992703	4.13945
Rv0637	hadC	501	1	0.0963855	0.0180723	0.0963855	0.0542169	0.060241	0.0662651	0.0240964	0.0481928	0.0421687	0.0722892	0.0421687	0.0120482	0.0240964	0.0481928	0.0722892	0.0240964	0.0542169	0.0963855	0.0180723	0.0301205	0.201597	0.291417	0.193613	0.313373	0.60479	0.48503	0.1364	0.5909	0.0948	0.4537	0.322	0.28	0.583	42.59	0.814	-0.118675	0.108434	0.0108343	0	0.184414	0.0782129	0.360881	0.0644182	0.0420235	0.0933176	5.11424
Rv0638	secE1	486	1	0.167702	0	0.068323	0.0434783	0.0248447	0.068323	0	0.0124224	0.0807453	0.0621118	0.0310559	0.0248447	0.0434783	0.0186335	0.068323	0.0745342	0.0621118	0.124224	0.00621118	0.0186335	0.197531	0.290123	0.156379	0.355967	0.646091	0.446502	0.1203	0.4586	0.1194	0.4773	0.25	0.094	0.474	37.64	0.795	-0.137267	0.049689	0.311537	4	0.37583	0.169442	3.11482	0.0369725	0.0261629	0.0513783	2.82233
Rv0639	nusG	717	1	0.130252	0	0.0630252	0.0840336	0.0336134	0.0756303	0.00420168	0.0252101	0.0546218	0.0714286	0.012605	0.0336134	0.0504202	0.0336134	0.0462185	0.0504202	0.0756303	0.121849	0.00840336	0.0252101	0.202232	0.30265	0.158996	0.336123	0.638773	0.461646	0.1192	0.5233	0.1122	0.4632	0.284	0.132	0.496	43.31	0.808	-0.170168	0.067227	0.308687	9	0.378337	0.191944	4.12907	0.0275407	0.0200787	0.037066	3.68475
Rv0640	rplK	429	1	0.161972	0.00704225	0.0352113	0.056338	0.0211268	0.0704225	0.0140845	0.0633803	0.105634	0.056338	0.0211268	0.0492958	0.0633803	0.0352113	0.028169	0.0211268	0.0774648	0.0915493	0.00704225	0.0140845	0.226107	0.321678	0.142191	0.310023	0.631702	0.463869	0.1273	0.6	0.0508	0.4771	0.337	0.206	0.543	39.67	0.855	-0.133099	0.042254	0.228933	0	0.331144	0.20165	1.74873	0.0309895	0.0182501	0.0692119	4.54674
Rv0641	rplA	708	1	0.148936	0	0.0680851	0.0382979	0.0255319	0.0893617	0.00851064	0.0510638	0.0893617	0.0638298	0.0170213	0.0297872	0.0468085	0.0255319	0.0595745	0.0468085	0.0765957	0.093617	0.00425532	0.0170213	0.20339	0.312147	0.149718	0.334746	0.646893	0.461864	0.1289	0.5361	0.0615	0.4863	0.332	0.276	0.583	35.44	0.839	-0.2	0.046809	0.290796	3	0.348006	0.173081	3.42755	0.0310328	0.0228638	0.0424583	5.48001
Rv0642c	mmaA4	906	0	0.0664452	0.0199336	0.0664452	0.0830565	0.0598007	0.0531561	0.0265781	0.0465116	0.0531561	0.0797342	0.0365449	0.0265781	0.0498339	0.0299003	0.0664452	0.0531561	0.0730897	0.0564784	0.00996678	0.0431894	0.222958	0.320088	0.175497	0.281457	0.601545	0.495585	0.0928	0.6456	0.0981	0.455	0.323	0.255	0.571	37.21	0.85	-0.416279	0.112957	0.30798	5	0.37234	0.195248	3.50938	0.0230072	0.0169664	0.0304919	4.59172
Rv0643c	mmaA3	882	0	0.0819113	0.0170648	0.0784983	0.0614334	0.0580205	0.0580205	0.0341297	0.0546075	0.0477816	0.0887372	0.0341297	0.0273038	0.0273038	0.0409556	0.0511945	0.0477816	0.0750853	0.0682594	0.0102389	0.0375427	0.223356	0.30839	0.184807	0.283447	0.591837	0.493197	0.089	0.6017	0.1262	0.4789	0.341	0.291	0.593	37.62	0.832	-0.183276	0.105802	0.340703	0	0.478841	0.412004	0.581964	0.0847845	0.0390472	0.178956	3.39602
Rv0644c	mmaA2	864	0	0.087108	0.010453	0.0696864	0.0662021	0.0592334	0.0627178	0.0418118	0.0487805	0.0383275	0.114983	0.0278746	0.0174216	0.0418118	0.0592334	0.0592334	0.0313589	0.0696864	0.0522648	0.0139373	0.0278746	0.200231	0.321759	0.172454	0.305556	0.627315	0.494213	0.0746	0.5746	0.081	0.5612	0.353	0.377	0.636	34.62	0.876	-0.230662	0.101045	0.324791	0	0.418392	0.259502	0.527413	0.0505017	0.0200659	0.11899	3.27109
Rv0645c	mmaA1	861	0	0.101399	0.0104895	0.0734266	0.0874126	0.0629371	0.0524476	0.020979	0.0384615	0.0314685	0.115385	0.0244755	0.0314685	0.0244755	0.041958	0.0804196	0.041958	0.048951	0.048951	0.0174825	0.0454545	0.216028	0.300813	0.184669	0.29849	0.599303	0.485482	0.1184	0.5526	0.1569	0.4611	0.275	0.22	0.547	42.42	0.785	-0.325874	0.125874	0.0033549	0	0.240798	0.110282	0.330723	0.070448	0.0531901	0.0938174	5.71467
Rv0646c	lipG	906	0	0.119601	0.00332226	0.0730897	0.0265781	0.0299003	0.0830565	0.0299003	0.0564784	0.0232558	0.109635	0.0299003	0.0232558	0.0664452	0.0299003	0.0963455	0.0531561	0.0365449	0.0730897	0.013289	0.0232558	0.163355	0.353201	0.157837	0.325607	0.678808	0.511038	0.0717	0.5736	0.0769	0.4608	0.297	0.373	0.623	34.35	0.872	-0.055149	0.066445	0.321723	2	0.392807	0.19218	3.11421	0.0228041	0.0173266	0.0302061	5.25143
Rv0647c	Rv0647c	1467	0	0.110656	0	0.0553279	0.0717213	0.0532787	0.0696721	0.0307377	0.0409836	0.0430328	0.10041	0.0266393	0.0122951	0.0491803	0.0409836	0.0819672	0.045082	0.0430328	0.0860656	0.0163934	0.022541	0.176551	0.333333	0.164963	0.325153	0.658487	0.498296	0.0691	0.5831	0.0916	0.489	0.31	0.28	0.574	34.35	0.867	-0.156557	0.092213	0.0534139	0	0.267765	0.207386	0.466977	0.0541116	0.0233415	0.0789766	4.273
Rv0648	Rv0648	3648	1	0.146502	0.0131687	0.0650206	0.0411523	0.01893	0.0855967	0.0271605	0.0213992	0.0139918	0.102058	0.0115226	0.018107	0.0790123	0.0353909	0.0716049	0.0469136	0.0559671	0.0946502	0.0296296	0.0222222	0.133498	0.354441	0.146656	0.365406	0.719846	0.501096	0.0653	0.518	0.0528	0.5309	0.286	0.288	0.575	33.22	0.897	-0.060411	0.070782	0.310563	19	0.373117	0.150642	3.33755	0.0258579	0.0228043	0.0296197	3.75941
Rv0649	fabD2	675	1	0.236607	0.00446429	0.0625	0.0446429	0.0133929	0.0625	0.0223214	0.0178571	0	0.0892857	0.00446429	0.0133929	0.0714286	0.0223214	0.138393	0.0357143	0.0446429	0.09375	0.0133929	0.00892857	0.114074	0.391111	0.115556	0.379259	0.77037	0.506667	0.0585	0.5317	0.0729	0.4521	0.237	0.249	0.55	32.98	0.882	-0.120536	0.035714	0.308167	7	0.372249	0.176576	3.72535	0.0345663	0.0259042	0.0461183	3.90742
Rv0650	Rv0650	909	1	0.195364	0.0231788	0.0463576	0.0264901	0.0165563	0.18543	0.0198675	0.0364238	0.00993377	0.109272	0.013245	0.00993377	0.0596026	0.00662252	0.0629139	0.0364238	0.0264901	0.0960265	0.0165563	0.00331126	0.0913091	0.337734	0.157316	0.413641	0.751375	0.49505	0.0964	0.5071	0.0467	0.4553	0.246	0.214	0.532	35.99	0.867	0.528808	0.036424	0.307316	3	0.370911	0.189863	2.88685	0.0264596	0.0200281	0.0347965	5.35098
Rv0651	rplJ	537	1	0.219101	0.00561798	0.0393258	0.0786517	0.0280899	0.0730337	0.011236	0.0449438	0.0786517	0.106742	0.0168539	0.0224719	0.0337079	0.0168539	0.0449438	0.0393258	0.0674157	0.0561798	0	0.0168539	0.195531	0.335196	0.134078	0.335196	0.670391	0.469274	0.0347	0.5903	0.0915	0.4897	0.278	0.134	0.503	36.36	0.891	0.083708	0.044944	0.0193286	0	0.410032	0.229285	0.546037	0.0498897	0.0324369	0.0735703	4.27132
Rv0652	rplL	393	1	0.215385	0	0.0615385	0.130769	0.0384615	0.0615385	0	0.0307692	0.115385	0.1	0.0153846	0	0.0307692	0.00769231	0.00769231	0.0307692	0.0461538	0.107692	0	0	0.185751	0.333333	0.139949	0.340967	0.6743	0.473282	0.0632	0.7474	0.0348	0.4234	0.295	-0.018	0.414	25.07	0.922	0.18	0.038462	0.0315846	0	0.269631	0.1565	0.372292	0.0390143	0.0178348	0.0632331	6.39106
Rv0653c	Rv0653c	696	0	0.164502	0.00865801	0.0562771	0.04329	0.034632	0.0822511	0.04329	0.034632	0.012987	0.103896	0.030303	0.012987	0.034632	0.04329	0.0735931	0.034632	0.0779221	0.0822511	0.004329	0.021645	0.175287	0.340517	0.153736	0.33046	0.670977	0.494253	0.09	0.505	0.1319	0.4598	0.261	0.218	0.543	38.92	0.812	0.1	0.060606	0.307701	4	0.368904	0.177501	3.65692	0.0273835	0.019746	0.0375464	3.8864
Rv0654	Rv0654	1506	1	0.0878244	0.011976	0.0658683	0.0499002	0.0259481	0.0978044	0.0359281	0.0339321	0.00399202	0.0798403	0.0219561	0.0339321	0.0798403	0.0259481	0.0838323	0.0459082	0.0678643	0.0918164	0.0179641	0.0379242	0.164011	0.345286	0.167995	0.322709	0.667995	0.51328	0.1224	0.542	0.0827	0.4385	0.313	0.323	0.599	37.12	0.823	-0.29501	0.081836	0.306662	3	0.366909	0.163663	2.85785	0.0336536	0.0274674	0.0408446	4.82466
Rv0655	mkl	1080	1	0.0724234	0.00557103	0.0557103	0.0807799	0.0306407	0.097493	0.0250696	0.0779944	0.0473538	0.100279	0.0362117	0.0222841	0.0529248	0.0306407	0.0668524	0.0584958	0.0557103	0.0612813	0.00557103	0.0167131	0.205556	0.311111	0.163889	0.319444	0.630556	0.475	0.0938	0.566	0.0934	0.4904	0.299	0.288	0.58	38.26	0.843	-0.170195	0.052925	0.00531476	0	0.23322	0.162125	0.320897	0.057632	0.0422077	0.0754559	5.78649
Rv0656c	vapC6	384	0	0.15748	0.023622	0.102362	0.0472441	0.023622	0.0551181	0.0314961	0.023622	0.00787402	0.0787402	0.023622	0.00787402	0.0393701	0.0314961	0.11811	0.0551181	0.0393701	0.102362	0.015748	0.015748	0.177083	0.315104	0.166667	0.341146	0.65625	0.481771	0.1339	0.4554	0.1959	0.4043	0.194	0.133	0.488	55.83	0.724	-0.211811	0.055118	0.327496	1	0.405458	0.182765	3.21754	0.0352034	0.0237709	0.0524895	5.14966
Rv0657c	vapB6	156	0	0.156863	0	0.0980392	0.0980392	0.0196078	0	0.0196078	0.0588235	0.0392157	0.0784314	0.0588235	0.0196078	0	0.0196078	0.137255	0.0392157	0.0392157	0.0980392	0	0.0196078	0.198718	0.314103	0.153846	0.333333	0.647436	0.467949	0.0732	0.5854	0.1	0.4865	0.258	0.103	0.469	30.92	0.857	-0.272549	0.039216	0.119696	0	0.407237	0.26723	0.622037	0.0412832	0.0213041	0.0765333	3.97159
Rv0658c	Rv0658c	717	0	0.138655	0.00420168	0.012605	0.0252101	0.0420168	0.105042	0.0168067	0.0504202	0	0.168067	0.012605	0.012605	0.0462185	0.00420168	0.0714286	0.0462185	0.0546218	0.142857	0.0336134	0.012605	0.108787	0.309623	0.238494	0.343096	0.65272	0.548117	0.1448	0.4208	0.1127	0.4167	0.204	0.179	0.482	51.27	0.759	1.07269	0.088235	0.322534	2	0.394152	0.198345	2.99565	0.0261944	0.0192567	0.0357883	4.72354
Rv0659c	mazF2	309	0	0.0980392	0.0294118	0.0490196	0.0490196	0.0294118	0.0588235	0.0196078	0.0294118	0	0.107843	0.00980392	0.0294118	0.0588235	0.00980392	0.156863	0.0392157	0.0980392	0.117647	0.00980392	0	0.177994	0.333333	0.187702	0.300971	0.634304	0.521036	0.1596	0.4681	0.2024	0.2963	0.22	0.168	0.49	52.92	0.68	-0.088235	0.039216	0.304681	3	0.373873	0.195945	3.73345	0.0317263	0.0204425	0.0478398	3.24069
Rv0660c	mazE2	246	0	0.222222	0	0.17284	0.0617284	0.0123457	0.0246914	0.037037	0.0246914	0	0.123457	0.0123457	0.0123457	0.0246914	0.0246914	0.111111	0.0246914	0.0246914	0.0246914	0.0493827	0.0123457	0.154472	0.345528	0.130081	0.369919	0.715447	0.47561	0.087	0.5507	0.0714	0.5185	0.333	0.366	0.632	29.62	0.868	-0.574074	0.074074	0.287852	0	0.445576	0.238722	2.20542	0.0392218	0.024244	0.0670329	4.53013
Rv0661c	vapC7	438	0	0.186207	0.0206897	0.0827586	0.0482759	0.0206897	0.0482759	0.0206897	0.0413793	0.0137931	0.0896552	0.0206897	0.00689655	0.0482759	0.00689655	0.0896552	0.062069	0.0758621	0.103448	0	0.0137931	0.155251	0.376712	0.1621	0.305936	0.682648	0.538813	0.1212	0.5833	0.1102	0.3214	0.277	0.202	0.528	38.58	0.796	0.197931	0.034483	0.321776	0	0.41129	0.196668	2.21285	0.0324598	0.0219381	0.0495323	4.88258
Rv0662c	vapB7	255	0	0.130952	0.0119048	0.0595238	0.0833333	0	0.0595238	0.0238095	0.0357143	0.0238095	0.119048	0.0357143	0	0.047619	0.0238095	0.190476	0.047619	0.0238095	0.0833333	0	0	0.145098	0.368627	0.133333	0.352941	0.721569	0.501961	0.1	0.6	0.0685	0.3857	0.22	0.236	0.531	34.96	0.852	-0.467857	0	0.261332	0	0.407455	0.24296	2.03834	0.0347323	0.0215948	0.0641285	4.49547
Rv0663	atsD	2364	1	0.101652	0.0101652	0.0622618	0.0584498	0.0381194	0.105464	0.0368488	0.0419314	0.0317662	0.0775095	0.021601	0.0381194	0.0660737	0.0368488	0.0457433	0.0406607	0.0622618	0.0622618	0.0228717	0.0393901	0.193739	0.316836	0.163706	0.325719	0.642555	0.480541	0.1212	0.5475	0.0817	0.4963	0.315	0.284	0.588	37.88	0.832	-0.327446	0.100381	0.308908	11	0.372724	0.15611	3.25439	0.0336719	0.0287517	0.0394473	4.44227
Rv0664	vapB8	273	1	0.155556	0.0333333	0.0777778	0.0333333	0	0.166667	0.0777778	0	0.0444444	0.0888889	0.0111111	0.0111111	0.0333333	0.0111111	0.111111	0.0777778	0.0333333	0.0222222	0	0.0111111	0.175824	0.311355	0.168498	0.344322	0.655678	0.479853	0.2716	0.3704	0.2	0.3286	0.233	0.121	0.506	45.14	0.596	-0.793333	0.011111	0.324444	1	0.409548	0.211708	3.87746	0.0297342	0.0186762	0.0459041	3.8537
Rv0665	vapC8	339	1	0.169643	0.00892857	0.0625	0.0625	0.00892857	0.0803571	0	0.0625	0.0178571	0.125	0.0267857	0.00892857	0.0178571	0.0178571	0.0892857	0.0714286	0.0714286	0.0982143	0	0	0.162242	0.292035	0.188791	0.356932	0.648968	0.480826	0.1818	0.3737	0.13	0.4516	0.205	0.106	0.464	38.4	0.718	0.422321	0.008929	0.241661	0	0.355868	0.219173	1.98163	0.0339011	0.0218629	0.0643915	3.67401
Rv0666	Rv0666	174	1	0.140351	0.0526316	0.0701754	0.0175439	0.0175439	0.0877193	0	0	0.0175439	0.0701754	0.0526316	0	0.0877193	0	0.105263	0.0877193	0.0701754	0.122807	0	0	0.149425	0.241379	0.218391	0.390805	0.632184	0.45977	0.283	0.2642	0.1064	0.4468	0.193	0.033	0.418	47.31	0.636	0.212281	0.017544	0.219982	0	0.408865	0.290247	1.41074	0.0307147	0.0164064	0.0603481	2.0048
Rv0667	rpoB	3519	1	0.0708191	0.00767918	0.0716724	0.0887372	0.0290102	0.0819113	0.0187713	0.0554608	0.0418089	0.0819113	0.0264505	0.0332765	0.0554608	0.0290102	0.0708191	0.0605802	0.0537543	0.0947099	0.00767918	0.0204778	0.191816	0.30719	0.16482	0.336175	0.643365	0.472009	0.1068	0.5613	0.0554	0.5257	0.333	0.293	0.583	34.28	0.866	-0.323976	0.057167	0.304912	41	0.370487	0.140878	4.87853	0.0303826	0.0265876	0.0349829	4.35996
Rv0668	rpoC	3951	1	0.0881459	0.00911854	0.0645897	0.0835866	0.0273556	0.0797872	0.0182371	0.0554711	0.0493921	0.0911854	0.0227964	0.0288754	0.0478723	0.0395137	0.0843465	0.0410334	0.0493921	0.0828267	0.00759878	0.0288754	0.188307	0.315616	0.15996	0.336117	0.651734	0.475576	0.1029	0.58	0.045	0.5283	0.347	0.329	0.605	32.54	0.879	-0.361702	0.06383	0.305636	51	0.37166	0.140845	4.84965	0.0280169	0.0239867	0.0320472	3.49295
Rv0669c	Rv0669c	1914	0	0.10989	0.00784929	0.0612245	0.0518053	0.0423862	0.10675	0.0266876	0.0423862	0.00784929	0.0722135	0.0204082	0.0282575	0.0627943	0.0298273	0.0957614	0.0470958	0.0706436	0.0706436	0.0125589	0.032967	0.175026	0.331243	0.172936	0.320794	0.652038	0.50418	0.1574	0.517	0.1166	0.3939	0.26	0.221	0.545	43.57	0.765	-0.293564	0.087912	0.304125	6	0.365842	0.168013	3.11288	0.0273246	0.0220776	0.033588	4.37494
Rv0670	end	759	1	0.162698	0.0198413	0.103175	0.0396825	0.0198413	0.0833333	0.031746	0.0714286	0.0357143	0.0753968	0.00793651	0.031746	0.0436508	0.0238095	0.0714286	0.0357143	0.0515873	0.0634921	0.015873	0.0119048	0.189723	0.334651	0.14888	0.326746	0.661397	0.483531	0.1351	0.5586	0.0938	0.431	0.351	0.356	0.628	36.45	0.806	-0.15754	0.047619	0.295691	2	0.363935	0.20094	3.0313	0.0227866	0.0166201	0.0339687	3.82289
Rv0671	lpqP	843	1	0.125	0.025	0.0607143	0.0214286	0.0428571	0.121429	0.0285714	0.0357143	0.0107143	0.0714286	0.0142857	0.0392857	0.0571429	0.0142857	0.075	0.0607143	0.0571429	0.0928571	0.0178571	0.0285714	0.15777	0.341637	0.181495	0.319098	0.660735	0.523132	0.1279	0.5814	0.0962	0.3434	0.224	0.183	0.524	43.41	0.804	0.029286	0.089286	0.323871	3	0.399416	0.18512	2.57133	0.0293604	0.0217574	0.0387749	4.40027
Rv0672	fadE8	1629	1	0.134686	0.0166052	0.0535055	0.0645756	0.0129151	0.0904059	0.0313653	0.0350554	0.0221402	0.103321	0.0313653	0.0295203	0.0535055	0.0276753	0.0701107	0.0461255	0.0608856	0.0682657	0.0166052	0.0313653	0.173112	0.330878	0.157766	0.338244	0.669122	0.488643	0.1167	0.5374	0.076	0.4652	0.312	0.286	0.581	36.65	0.835	-0.155904	0.060886	0.292185	11	0.350268	0.159252	3.42838	0.0339325	0.027664	0.0415339	3.96525
Rv0673	echA4	939	1	0.137821	0.00961538	0.0705128	0.0448718	0.0352564	0.099359	0.0320513	0.0448718	0.025641	0.0769231	0.025641	0.0224359	0.0512821	0.0352564	0.0737179	0.0384615	0.0576923	0.0833333	0.0128205	0.0224359	0.169329	0.323749	0.157614	0.349308	0.673056	0.481363	0.1086	0.5206	0.0708	0.5088	0.285	0.216	0.543	36.14	0.847	-0.109936	0.070513	0.300079	5	0.359617	0.181564	3.21444	0.026137	0.0196153	0.0339901	6.14486
Rv0674	Rv0674	723	1	0.158333	0.00416667	0.0791667	0.0416667	0.0166667	0.0666667	0.0333333	0.0166667	0.0125	0.129167	0.0541667	0.00833333	0.0416667	0.0208333	0.1125	0.0333333	0.075	0.0583333	0.0291667	0.00833333	0.160443	0.320885	0.171508	0.347165	0.66805	0.492393	0.1386	0.4505	0.1196	0.4389	0.21	0.156	0.495	46.51	0.773	-0.140417	0.054167	0.100229	0	0.208654	0.0309482	0.930932	0.046979	0.0328599	0.0650742	5.17387
Rv0675	echA5	792	1	0.18251	0.0190114	0.0494297	0.0532319	0.0304183	0.110266	0.0152091	0.0228137	0.0152091	0.102662	0.026616	0.0190114	0.0570342	0.0304183	0.0912548	0.0456274	0.0342205	0.0760456	0.0152091	0.00380228	0.138889	0.304293	0.164141	0.392677	0.69697	0.468434	0.1283	0.3982	0.1111	0.519	0.219	0.139	0.492	46.73	0.79	0.058555	0.04943	0.320257	4	0.387958	0.177045	3.64121	0.0340308	0.0259263	0.0449246	4.66086
Rv0676c	mmpL5	2895	0	0.113071	0.00414938	0.0497925	0.0404564	0.0414938	0.0746888	0.0197095	0.0767635	0.0248963	0.0995851	0.0497925	0.0228216	0.0466805	0.0477178	0.0487552	0.0591286	0.0622407	0.0840249	0.0124481	0.0217842	0.181347	0.324698	0.183765	0.31019	0.634888	0.508463	0.0805	0.5698	0.0707	0.4941	0.294	0.302	0.586	36.79	0.871	0.32417	0.075726	0.299197	21	0.357845	0.145673	3.33832	0.0304032	0.0258061	0.0355655	4.43661
Rv0677c	mmpS5	429	0	0.0985915	0.0140845	0.0704225	0.0422535	0.0422535	0.0774648	0	0.0774648	0.0492958	0.084507	0.00704225	0.0211268	0.0633803	0.0211268	0.0422535	0.056338	0.0915493	0.0985915	0.0140845	0.028169	0.191142	0.328671	0.193473	0.286713	0.615385	0.522145	0.122	0.5691	0.1053	0.4078	0.336	0.269	0.568	37.33	0.806	0.212676	0.084507	0.28106	0	0.376191	0.210131	2.75959	0.0328572	0.0218906	0.0580975	4.81563
Rv0678	Rv0678	498	1	0.115152	0.00606061	0.0727273	0.0848485	0.0363636	0.0909091	0	0.030303	0	0.115152	0.0484848	0.0242424	0.030303	0.0424242	0.127273	0.0666667	0.030303	0.0484848	0.00606061	0.0242424	0.172691	0.271084	0.174699	0.381526	0.65261	0.445783	0.1324	0.4265	0.1077	0.536	0.187	0.158	0.503	41.38	0.796	-0.346061	0.066667	0.336106	2	0.419922	0.184795	3.18139	0.0402679	0.0293818	0.0551787	4.94797
Rv0679c	Rv0679c	498	0	0.151515	0.0181818	0.0606061	0.030303	0.0121212	0.0909091	0.00606061	0.0424242	0.030303	0.0787879	0.0121212	0.0666667	0.0484848	0.00606061	0.0363636	0.0545455	0.181818	0.0606061	0	0.0121212	0.210843	0.355422	0.144578	0.289157	0.644578	0.5	0.1307	0.5359	0.0889	0.3906	0.375	0.399	0.659	39.09	0.805	-0.040606	0.024242	0.291082	1	0.356849	0.192613	3.34973	0.030495	0.0214478	0.0446167	3.63585
Rv0680c	Rv0680c	375	0	0.112903	0.016129	0.0564516	0.0322581	0.0241935	0.0967742	0.016129	0.0645161	0.016129	0.0645161	0.0241935	0.0725806	0.0322581	0.0241935	0.0483871	0.0322581	0.112903	0.112903	0.0322581	0.00806452	0.197333	0.322667	0.170667	0.309333	0.632	0.493333	0.0917	0.5963	0.1064	0.3837	0.327	0.331	0.61	36.01	0.831	0.169355	0.064516	0.301569	3	0.367431	0.195979	3.80516	0.0283395	0.0183235	0.0436371	4.50971
Rv0681	Rv0681	591	1	0.137755	0	0.0816327	0.0459184	0.0306122	0.0918367	0.0306122	0.0408163	0.0102041	0.102041	0.0408163	0.0153061	0.0306122	0.0102041	0.0867347	0.0561224	0.0765306	0.0663265	0.0102041	0.0357143	0.165821	0.302876	0.181049	0.350254	0.65313	0.483926	0.1494	0.454	0.0671	0.5106	0.282	0.296	0.588	38.47	0.807	-0.030612	0.076531	0.267602	1	0.350088	0.176522	2.5706	0.0351544	0.0241763	0.064332	3.45465
Rv0682	rpsL	375	1	0.0564516	0.00806452	0.0241935	0.0322581	0	0.0967742	0.016129	0.0403226	0.129032	0.0645161	0.016129	0.0241935	0.0483871	0.0564516	0.120968	0.0564516	0.0725806	0.104839	0	0.0322581	0.221333	0.285333	0.152	0.341333	0.626667	0.437333	0.2	0.4737	0.0367	0.5192	0.355	0.289	0.582	38.02	0.811	-0.81371	0.032258	0.281161	3	0.339204	0.199374	3.90993	0.0310774	0.0207439	0.046686	3.75625
Rv0683	rpsG	471	1	0.0961538	0	0.0448718	0.0576923	0.00641026	0.0641026	0.0128205	0.025641	0.0769231	0.102564	0.0192308	0.0384615	0.0576923	0.0320513	0.121795	0.0448718	0.0576923	0.0961538	0.0128205	0.0320513	0.195329	0.307856	0.169851	0.326964	0.63482	0.477707	0.184	0.48	0.0692	0.4683	0.22	0.107	0.464	43.78	0.788	-0.605769	0.051282	0.0169135	0	0.25048	0.171668	0.422501	0.067516	0.0412023	0.0991935	5.37945
Rv0684	fusA1	2106	1	0.0884451	0.00285307	0.0627675	0.0912981	0.0328103	0.0798859	0.0185449	0.0584879	0.0656205	0.0699001	0.0271041	0.0285307	0.0442225	0.0399429	0.042796	0.0456491	0.0670471	0.0941512	0.00570613	0.0342368	0.217949	0.298196	0.158594	0.325261	0.623457	0.45679	0.1054	0.5896	0.0633	0.5234	0.369	0.299	0.595	33.73	0.865	-0.285307	0.072753	0.0105071	0	0.154154	0.025563	0.381621	0.0600818	0.0477262	0.0742949	5.14859
Rv0685	tuf	1191	1	0.0782828	0	0.0681818	0.0833333	0.0328283	0.0833333	0.0277778	0.0555556	0.0530303	0.0656566	0.0277778	0.0353535	0.0505051	0.0353535	0.0606061	0.0151515	0.0909091	0.116162	0.00252525	0.0176768	0.207389	0.324097	0.151134	0.31738	0.641478	0.475231	0.1009	0.6309	0.0511	0.4708	0.402	0.375	0.634	30.8	0.875	-0.282576	0.05303	0.00335859	0	0.0868309	0.0504035	0.202137	0.0498316	0.0366595	0.0664421	3.98285
Rv0686	Rv0686	798	1	0.124528	0.00377358	0.0301887	0.0528302	0.0188679	0.0679245	0.00754717	0.0641509	0.0301887	0.135849	0.0226415	0.0415094	0.0415094	0.0528302	0.0603774	0.0566038	0.0603774	0.0943396	0.00754717	0.0264151	0.205514	0.293233	0.184211	0.317043	0.610276	0.477444	0.1126	0.4414	0.1518	0.4879	0.245	0.204	0.519	40.33	0.771	0.282642	0.05283	0.328198	3	0.404865	0.203053	4.06294	0.0210883	0.014959	0.0292885	3.97577
Rv0687	Rv0687	828	1	0.12	0.00363636	0.0545455	0.0581818	0.0218182	0.112727	0.0254545	0.0509091	0.0254545	0.08	0.0218182	0.0254545	0.0545455	0.0218182	0.0618182	0.0618182	0.0581818	0.105455	0.0181818	0.0181818	0.176329	0.291063	0.182367	0.350242	0.641304	0.47343	0.1483	0.4492	0.125	0.4571	0.214	0.059	0.445	47.03	0.762	0.030546	0.058182	0.27486	0	0.366557	0.202096	2.16901	0.0194127	0.0122839	0.0399839	3.53416
Rv0688	Rv0688	1221	1	0.103448	0.00738916	0.0812808	0.0615764	0.0147783	0.110837	0.0246305	0.0344828	0.0270936	0.08867	0.0147783	0.0123153	0.046798	0.0270936	0.0665025	0.046798	0.0492611	0.150246	0.0123153	0.0197044	0.165438	0.280098	0.185913	0.36855	0.648649	0.466011	0.1868	0.4483	0.097	0.4494	0.264	0.124	0.476	46.46	0.754	0.047783	0.046798	0.295362	7	0.355751	0.165672	3.35722	0.0325278	0.0258721	0.0404392	5.88043
Rv0690c	Rv0690c	1050	0	0.126074	0.0114613	0.0601719	0.0487106	0.0114613	0.0888252	0.0372493	0.0487106	0.00573066	0.114613	0.0143266	0.0143266	0.0744986	0.0401146	0.0888252	0.0458453	0.0544413	0.0601719	0.0286533	0.025788	0.166667	0.347619	0.160952	0.324762	0.672381	0.508571	0.1026	0.5166	0.1398	0.416	0.239	0.223	0.534	40.79	0.791	-0.172779	0.065903	0.328448	3	0.406947	0.189668	4.16538	0.0224197	0.0171437	0.0292336	4.61335
Rv0691c	Rv0691c	597	0	0.126263	0	0.0656566	0.0454545	0.0454545	0.0606061	0.0353535	0.0505051	0.020202	0.0959596	0.030303	0.020202	0.0252525	0.0353535	0.10101	0.0656566	0.0707071	0.0606061	0.020202	0.0252525	0.20268	0.324958	0.19263	0.279732	0.60469	0.517588	0.1548	0.5417	0.1733	0.3214	0.245	0.215	0.543	48.72	0.723	-0.188889	0.090909	0.321576	3	0.394856	0.198727	3.46849	0.0257573	0.0179632	0.0353917	4.02366
Rv0692	Rv0692	330	1	0.110092	0.0183486	0.0825688	0.0183486	0.0366972	0.0642202	0.0275229	0.0183486	0.0183486	0.119266	0.0183486	0.0183486	0.0825688	0.0458716	0.0917431	0.0550459	0.0550459	0.0733945	0.0183486	0.0275229	0.154545	0.327273	0.206061	0.312121	0.639394	0.533333	0.2165	0.4021	0.1084	0.4568	0.259	0.217	0.528	45.43	0.717	-0.19633	0.082569	0.308766	3	0.383803	0.218412	3.93187	0.0255637	0.0168363	0.0395912	3.06767
Rv0693	Rv0693	1176	1	0.0946292	0.0358056	0.0639386	0.0460358	0.0383632	0.0920716	0.028133	0.0332481	0.0230179	0.0920716	0.0153453	0.028133	0.0639386	0.0332481	0.0792839	0.0639386	0.0537084	0.0818414	0.0127877	0.0204604	0.173469	0.336735	0.166667	0.323129	0.659864	0.503401	0.0794	0.5471	0.1351	0.4488	0.268	0.266	0.568	39.75	0.824	-0.16266	0.071611	0.286841	1	0.35716	0.182583	2.70247	0.0298147	0.0228333	0.0557865	3.77479
Rv0694	Rv0694	1191	1	0.131313	0	0.0555556	0.0479798	0.030303	0.106061	0.0126263	0.0505051	0.0328283	0.0782828	0.0227273	0.0227273	0.0656566	0.0252525	0.0757576	0.0606061	0.0454545	0.0984848	0.0277778	0.010101	0.169605	0.306465	0.177162	0.346767	0.653233	0.483627	0.1373	0.4776	0.1292	0.423	0.217	0.159	0.501	43.57	0.767	0.00303	0.068182	0.304701	5	0.366471	0.183344	3.63113	0.0243999	0.019284	0.0307845	4.28534
Rv0695	Rv0695	756	1	0.12749	0.0199203	0.0398406	0.0517928	0.0119522	0.103586	0.0358566	0.0318725	0	0.0916335	0.0278884	0.0159363	0.0717131	0.0199203	0.0916335	0.063745	0.0836653	0.0796813	0.0199203	0.0119522	0.153439	0.333333	0.15873	0.354497	0.687831	0.492063	0.1126	0.4505	0.1214	0.4545	0.206	0.179	0.512	43.64	0.792	-0.071315	0.043825	0.232785	2	0.337428	0.190814	1.715	0.0304619	0.0197725	0.0609037	5.30179
Rv0696	Rv0696	1413	1	0.129787	0.0212766	0.0680851	0.0361702	0.0170213	0.0808511	0.0297872	0.0446809	0.012766	0.125532	0.0106383	0.0106383	0.0553191	0.0106383	0.106383	0.0595745	0.0446809	0.102128	0.0170213	0.0170213	0.13942	0.317764	0.196745	0.346072	0.663836	0.514508	0.1515	0.4312	0.1079	0.4624	0.241	0.228	0.53	41.52	0.768	0.161277	0.051064	0.309271	0	0.37858	0.195605	3.42079	0.0221387	0.0174972	0.0278063	4.41864
Rv0697	Rv0697	1440	1	0.114823	0.0146138	0.0563674	0.0438413	0.0187891	0.112735	0.0313152	0.0480167	0.00208768	0.0876827	0.0292276	0.0167015	0.0709812	0.0167015	0.0793319	0.0688935	0.0563674	0.104384	0.0167015	0.0104384	0.164583	0.292361	0.199306	0.34375	0.636111	0.491667	0.2126	0.3879	0.155	0.3874	0.247	0.202	0.522	50.35	0.67	0.129019	0.045929	0.219558	0	0.339992	0.190372	2.03546	0.0344777	0.0237166	0.0638699	3.15956
Rv0698	Rv0698	612	1	0.0788177	0.0295567	0.0591133	0.0344828	0.00985222	0.103448	0.0344828	0.0147783	0.0197044	0.0689655	0.00492611	0.044335	0.08867	0.044335	0.142857	0.0295567	0.0837438	0.0837438	0.00985222	0.0147783	0.20098	0.320261	0.155229	0.323529	0.643791	0.47549	0.1878	0.4033	0.1914	0.3962	0.198	0.18	0.512	53.71	0.677	-0.819212	0.034483	0.301963	4	0.364506	0.173477	3.33134	0.0374287	0.0274127	0.0506734	3.96067
Rv0699	Rv0699	222	1	0.191781	0.0410959	0.0684932	0.0136986	0	0.109589	0	0.0410959	0.0136986	0.0684932	0.0273973	0.0273973	0.0136986	0.0136986	0.123288	0.136986	0.0136986	0.0821918	0.0136986	0	0.130631	0.261261	0.198198	0.40991	0.671171	0.459459	0.2388	0.3284	0.0667	0.4912	0.199	0.085	0.471	58.73	0.714	0.053425	0.013699	0.332959	0	0.454751	0.255547	1.78451	0.0307573	0.0178452	0.0540777	1.94138
Rv0700	rpsJ	306	1	0.0792079	0.00990099	0.0792079	0.049505	0.00990099	0.029703	0.039604	0.0990099	0.0792079	0.049505	0.029703	0.019802	0.0693069	0.019802	0.0891089	0.049505	0.0594059	0.108911	0	0.029703	0.228758	0.316993	0.163399	0.29085	0.607843	0.480392	0.119	0.5714	0.075	0.5	0.276	0.205	0.525	37.62	0.838	-0.302971	0.039604	0.0725792	0	0.264271	0.146193	0.642152	0.0484397	0.0228037	0.0861179	3.51085
Rv0701	rplC	654	1	0.0967742	0.00460829	0.0414747	0.0414747	0.0230415	0.138249	0.0184332	0.0322581	0.0599078	0.0645161	0.0276498	0.0322581	0.0414747	0.0322581	0.0921659	0.0414747	0.0737327	0.110599	0	0.0276498	0.200306	0.293578	0.159021	0.347095	0.640673	0.452599	0.1648	0.5055	0.1061	0.407	0.294	0.211	0.54	40.82	0.768	-0.308295	0.050691	0.00966129	0	0.215095	0.18105	0.358248	0.0649635	0.0463305	0.0903479	4.11214
Rv0702	rplD	672	1	0.139013	0	0.044843	0.0493274	0.0179372	0.0896861	0.0224215	0.0403587	0.058296	0.0672646	0.0134529	0.0313901	0.0493274	0.0538117	0.0852018	0.058296	0.0762332	0.0852018	0	0.0179372	0.199405	0.325893	0.126488	0.348214	0.674107	0.452381	0.1087	0.5054	0.0737	0.5138	0.327	0.308	0.6	36.5	0.845	-0.427354	0.035874	0.300417	4	0.364721	0.212393	4.70007	0.0202279	0.0140515	0.0290353	4.94696
Rv0703	rplW	303	1	0.11	0	0.06	0.02	0.03	0.06	0	0.08	0.1	0.07	0.01	0.04	0.06	0.02	0.09	0.06	0.08	0.08	0	0.03	0.221122	0.316832	0.158416	0.30363	0.620462	0.475248	0.0941	0.5412	0.0602	0.5333	0.295	0.209	0.535	39.26	0.869	-0.285	0.06	0.039465	0	0.257626	0.123744	0.420493	0.0436974	0.0238271	0.0743245	4.74967
Rv0704	rplB	843	1	0.0857143	0.00357143	0.0357143	0.0428571	0.0107143	0.132143	0.0392857	0.0535714	0.0714286	0.05	0.0178571	0.0571429	0.0607143	0.0107143	0.128571	0.0642857	0.0428571	0.0607143	0.0107143	0.0214286	0.200474	0.320285	0.14828	0.330961	0.651246	0.468565	0.1772	0.5359	0.0711	0.4143	0.286	0.252	0.566	41.36	0.787	-0.851072	0.042857	0.0774911	0	0.241763	0.127254	0.569594	0.0483585	0.0218079	0.0787265	2.58251
Rv0705	rpsS	282	1	0.0215054	0	0.0645161	0.0430108	0.0645161	0.0645161	0.0645161	0.0537634	0.139785	0.0430108	0.0215054	0.0215054	0.0537634	0.0215054	0.0860215	0.0537634	0.0752688	0.0967742	0.0107527	0	0.255319	0.301418	0.163121	0.280142	0.58156	0.464539	0.1268	0.6056	0.1	0.4769	0.308	0.212	0.544	36.99	0.822	-0.810753	0.075269	0.042215	0	0.223055	0.138478	0.40583	0.0418507	0.017594	0.0751392	4.24694
Rv0706	rplV	594	1	0.238579	0	0.035533	0.0203046	0.0101523	0.0507614	0.00507614	0.0304569	0.111675	0.0253807	0.00507614	0.0152284	0.071066	0.0253807	0.106599	0.0913706	0.0609137	0.0812183	0.00507614	0.0101523	0.200337	0.340067	0.114478	0.345118	0.685185	0.454545	0.122	0.4573	0.1167	0.454	0.231	0.082	0.477	42.52	0.79	-0.494416	0.025381	0.310558	3	0.379245	0.196658	4.32735	0.026629	0.0187501	0.0373071	5.42758
Rv0707	rpsC	825	1	0.127737	0.00364964	0.0510949	0.0729927	0.0145985	0.105839	0.0109489	0.0583942	0.0474453	0.0547445	0.0145985	0.0182482	0.040146	0.0437956	0.127737	0.0510949	0.0547445	0.0656934	0.0109489	0.0255474	0.185455	0.311515	0.140606	0.362424	0.673939	0.452121	0.139	0.5202	0.0855	0.4633	0.288	0.265	0.575	39.37	0.81	-0.612409	0.051095	0.303467	5	0.367227	0.182664	4.16226	0.0240543	0.0177746	0.0324228	4.25124
Rv0708	rplP	417	1	0.0869565	0	0.0144928	0.057971	0.0289855	0.0869565	0.0434783	0.0942029	0.0797101	0.0507246	0.0144928	0.0434783	0.0652174	0.0362319	0.108696	0.0362319	0.0507246	0.057971	0.0217391	0.0217391	0.218225	0.323741	0.167866	0.290168	0.613909	0.491607	0.1927	0.578	0.0714	0.4141	0.31	0.267	0.571	40.64	0.782	-0.597826	0.072464	0.126402	0	0.521267	0.280123	0.716835	0.0419151	0.0240621	0.0665891	5.15819
Rv0709	rpmC	234	1	0.0649351	0	0.025974	0.155844	0.025974	0.0779221	0	0.025974	0.025974	0.142857	0.025974	0.0519481	0.025974	0.038961	0.142857	0.038961	0.0649351	0.0519481	0	0.012987	0.205128	0.273504	0.175214	0.346154	0.619658	0.448718	0.1724	0.431	0.1212	0.5	0.304	0.331	0.6	39.47	0.76	-0.748052	0.038961	0.0621883	0	0.269207	0.210028	0.474258	0.0439833	0.0214201	0.0788559	2.73896
Rv0710	rpsQ	411	1	0.161765	0	0.0441176	0.0588235	0	0.0588235	0.0220588	0.0514706	0.139706	0.0441176	0.0367647	0.0220588	0.0661765	0.00735294	0.0955882	0.0294118	0.0661765	0.0735294	0.00735294	0.0147059	0.245742	0.296837	0.124088	0.333333	0.63017	0.420925	0.165	0.4757	0.1026	0.4818	0.279	0.13	0.496	41.73	0.779	-0.647794	0.022059	0.319761	6	0.392376	0.188858	4.42721	0.0337565	0.0233193	0.0473844	4.12615
Rv0711	atsA	2364	1	0.0914867	0.0101652	0.064803	0.0622618	0.047014	0.100381	0.0343075	0.0457433	0.0266836	0.0787802	0.0165184	0.0381194	0.068615	0.0165184	0.0482846	0.0546379	0.068615	0.064803	0.021601	0.0406607	0.197547	0.327834	0.172166	0.302453	0.630288	0.5	0.1187	0.5653	0.1241	0.4198	0.313	0.276	0.581	38.38	0.801	-0.250572	0.109276	0.296588	9	0.356758	0.153324	3.14546	0.0306076	0.025511	0.0364393	3.93336
Rv0712	Rv0712	900	1	0.123746	0.0267559	0.0602007	0.0434783	0.0401338	0.09699	0.0301003	0.0200669	0.0100334	0.0501672	0.0200669	0.0167224	0.0936455	0.0301003	0.0702341	0.0367893	0.0802676	0.0735786	0.0401338	0.0367893	0.163333	0.335556	0.166667	0.334444	0.67	0.502222	0.1284	0.4903	0.1461	0.4272	0.279	0.185	0.528	41.33	0.77	-0.298662	0.117057	0.00997993	0	0.205166	0.101489	0.387819	0.0542166	0.0387887	0.0736566	4.77151
Rv0713	Rv0713	942	1	0.0958466	0.00638978	0.0734824	0.0319489	0.0255591	0.0766773	0.0223642	0.057508	0.0223642	0.108626	0.0191693	0.0159744	0.0766773	0.0319489	0.0511182	0.0479233	0.0734824	0.111821	0.0223642	0.028754	0.184713	0.309979	0.196391	0.308917	0.618896	0.506369	0.1392	0.4505	0.1463	0.4518	0.279	0.252	0.547	41.99	0.753	0.211501	0.076677	0.312222	5	0.380619	0.186263	3.55399	0.0286758	0.0217029	0.0376179	4.24411
Rv0714	rplN	369	1	0.0737705	0.00819672	0.0655738	0.057377	0.0245902	0.0983607	0	0.0983607	0.0819672	0.0491803	0.0163934	0.0327869	0.0491803	0.0163934	0.114754	0.0409836	0.0327869	0.122951	0	0.0163934	0.195122	0.289973	0.170732	0.344173	0.634146	0.460705	0.1176	0.5686	0.0583	0.4945	0.24	0.129	0.479	31.77	0.851	-0.215574	0.040984	0.00612705	0	0.0896829	0.027914	0.227383	0.0714268	0.0463565	0.106949	4.36573
Rv0715	rplX	318	1	0.047619	0	0.0666667	0.0380952	0	0.114286	0.0285714	0.0761905	0.114286	0.0285714	0.0190476	0.0380952	0.0285714	0.0285714	0.0952381	0.0571429	0.0666667	0.133333	0	0.0190476	0.238994	0.283019	0.154088	0.323899	0.606918	0.437107	0.131	0.5833	0.0805	0.4557	0.3	0.264	0.573	34.67	0.825	-0.640952	0.019048	0.243414	0	0.331416	0.219382	1.79961	0.0227861	0.012626	0.053533	4.17034
Rv0716	rplE	564	1	0.0855615	0	0.0695187	0.0534759	0.0481283	0.0855615	0.00534759	0.0481283	0.0588235	0.0802139	0.0320856	0.0374332	0.0374332	0.0427807	0.112299	0.026738	0.0534759	0.101604	0.00534759	0.0160428	0.193262	0.296099	0.175532	0.335106	0.631206	0.471631	0.1258	0.543	0.0748	0.4928	0.275	0.258	0.561	41.33	0.833	-0.34385	0.069519	0.295107	1	0.356848	0.20618	4.11031	0.0204378	0.0135657	0.0303278	4.82205
Rv0717	rpsN1	186	1	0.147541	0.0655738	0	0.0327869	0.0327869	0.0819672	0.0163934	0.0163934	0.114754	0.0655738	0.0327869	0.0163934	0.0491803	0.0163934	0.131148	0.0491803	0.0163934	0.0655738	0.0163934	0.0327869	0.193548	0.284946	0.155914	0.365591	0.650538	0.44086	0.1042	0.5417	0.0625	0.5106	0.323	0.285	0.586	34.42	0.862	-0.357377	0.081967	0.0641311	0	0.428061	0.295022	0.517217	0.0500871	0.0238019	0.0868796	3.25272
Rv0718	rpsH	399	1	0.0909091	0	0.0454545	0.0378788	0.0151515	0.0909091	0.0151515	0.0606061	0.0530303	0.113636	0.0151515	0.0378788	0.0378788	0.030303	0.0909091	0.0909091	0.0530303	0.0757576	0.00757576	0.0378788	0.192982	0.310777	0.175439	0.320802	0.631579	0.486216	0.115	0.5133	0.0734	0.495	0.261	0.269	0.566	39.62	0.837	-0.2	0.060606	0.00305303	0	0.141861	0.0812652	0.26556	0.0752489	0.0496312	0.10865	4.04723
Rv0719	rplF	540	1	0.0558659	0	0.0391061	0.0502793	0.0223464	0.122905	0.0111732	0.0726257	0.0782123	0.0558659	0.0111732	0.027933	0.0614525	0.0446927	0.0837989	0.0502793	0.0726257	0.111732	0	0.027933	0.212963	0.296296	0.17037	0.32037	0.616667	0.466667	0.1712	0.5068	0.0974	0.4468	0.276	0.185	0.52	41.4	0.774	-0.367039	0.050279	0.240654	0	0.348532	0.222855	2.23652	0.0267014	0.0165408	0.0581039	3.99929
Rv0720	rplR	369	1	0.147541	0	0.0491803	0.0327869	0.0163934	0.0901639	0.0327869	0.0491803	0.0409836	0.0737705	0.00819672	0.0245902	0.0163934	0.0245902	0.147541	0.0737705	0.057377	0.0983607	0	0.0163934	0.173442	0.336043	0.143631	0.346883	0.682927	0.479675	0.0826	0.5138	0.1154	0.449	0.22	0.155	0.504	35.01	0.826	-0.328689	0.032787	0.00438934	0	0.136642	0.0955289	0.213507	0.0538498	0.0341584	0.0844278	5.02031
Rv0721	rpsE	663	1	0.15	0.00454545	0.0454545	0.0636364	0.0181818	0.127273	0.0136364	0.0454545	0.05	0.0681818	0.0136364	0.0272727	0.0454545	0.0181818	0.104545	0.05	0.0363636	0.109091	0	0.00909091	0.174962	0.288084	0.147813	0.38914	0.677225	0.435897	0.1436	0.4734	0.089	0.4641	0.281	0.247	0.558	34.71	0.797	-0.170909	0.027273	0.211179	0	0.334278	0.211224	1.65658	0.0334906	0.020728	0.0664799	4.56981
Rv0722	rpmD	198	1	0.0769231	0	0.0153846	0.0615385	0	0.0769231	0.0307692	0.0769231	0.0461538	0.0923077	0.0153846	0.0153846	0.0153846	0.0615385	0.153846	0.0615385	0.0923077	0.0923077	0.0153846	0	0.227273	0.282828	0.151515	0.338384	0.621212	0.434343	0.1346	0.4038	0.1695	0.463	0.276	0.285	0.571	36.47	0.73	-0.44	0.015385	0.264131	1	0.320853	0.179488	3.07399	0.0447436	0.0271963	0.0750826	3.50468
Rv0723	rplO	441	1	0.10274	0	0.0479452	0.0273973	0.0342466	0.143836	0.0205479	0.0342466	0.10274	0.0753425	0.0205479	0.0273973	0.0342466	0.0205479	0.10274	0.0410959	0.0684932	0.0890411	0	0.00684932	0.188209	0.319728	0.14059	0.351474	0.671202	0.460317	0.1066	0.5902	0.0484	0.4454	0.299	0.248	0.562	36.88	0.868	-0.412329	0.041096	0.298476	4	0.359679	0.185844	4.68477	0.0282414	0.0191597	0.0412644	4.28076
Rv0724	sppA	1872	1	0.136437	0.00642055	0.0658106	0.0497592	0.0272873	0.0963082	0.00963082	0.0369181	0.0192616	0.0834671	0.0192616	0.0160514	0.0642055	0.0224719	0.0866774	0.0738363	0.0497592	0.102729	0.0160514	0.0176565	0.14797	0.315171	0.182158	0.354701	0.669872	0.497329	0.1673	0.4412	0.0977	0.4499	0.232	0.167	0.506	40.89	0.765	-0.018459	0.060995	0.304749	6	0.367804	0.167413	3.76549	0.0276015	0.0227038	0.0332319	3.74254
Rv0725c	Rv0725c	906	0	0.156146	0.0166113	0.0631229	0.0166113	0.0265781	0.0697674	0.00664452	0.0531561	0.0232558	0.076412	0.0166113	0.0199336	0.0730897	0.0232558	0.0797342	0.0631229	0.106312	0.0531561	0.0299003	0.0265781	0.186534	0.317881	0.173289	0.322296	0.640177	0.49117	0.1082	0.3993	0.1799	0.4843	0.236	0.157	0.509	42.12	0.749	-0.050831	0.083056	0.329349	4	0.410206	0.191258	4.53246	0.0257392	0.0197182	0.0336251	6.4397
Rv0726c	Rv0726c	1104	0	0.133515	0.00544959	0.0708447	0.0599455	0.0408719	0.0463215	0.0217984	0.0245232	0.0190736	0.0844687	0.0299728	0.0299728	0.0708447	0.0326975	0.0871935	0.0572207	0.0817439	0.0572207	0.0190736	0.027248	0.200181	0.326087	0.173007	0.300725	0.626812	0.499094	0.1526	0.4805	0.1516	0.4179	0.261	0.223	0.547	45.57	0.745	-0.404087	0.087193	0.340331	9	0.423618	0.165829	4.34041	0.0321378	0.0255512	0.0399944	5.19222
Rv0727c	fucA	657	0	0.146789	0.0229358	0.059633	0.0504587	0.0229358	0.0917431	0.0321101	0.0458716	0.00917431	0.087156	0.0183486	0.0366972	0.059633	0.00917431	0.0733945	0.0458716	0.0412844	0.110092	0.00917431	0.0275229	0.150685	0.348554	0.171994	0.328767	0.677321	0.520548	0.1168	0.5685	0.0774	0.4051	0.291	0.261	0.561	37.28	0.83	0.16422	0.059633	0.296943	2	0.360204	0.170858	3.41611	0.0355682	0.0262601	0.0481927	5.25761
Rv0728c	serA2	981	0	0.153374	0	0.0828221	0.0306748	0.0214724	0.095092	0.0276074	0.0429448	0.00306748	0.107362	0.0214724	0.0245399	0.0613497	0.0245399	0.0889571	0.0368098	0.0552147	0.0981595	0.0122699	0.0122699	0.140673	0.355759	0.163099	0.340469	0.696228	0.518858	0.1246	0.5387	0.0613	0.417	0.253	0.237	0.541	38.69	0.832	0.096626	0.046012	0.306707	8	0.369014	0.174291	3.9499	0.028776	0.0224014	0.036571	4.66794
Rv0729	xylB	1347	1	0.171875	0.00892857	0.0714286	0.0357143	0.0178571	0.107143	0.00892857	0.0424107	0.00892857	0.078125	0.00892857	0.0133929	0.0647321	0.0245536	0.0870536	0.046875	0.0602679	0.102679	0.0245536	0.015625	0.139569	0.321455	0.157387	0.381589	0.703044	0.478842	0.1067	0.4417	0.1099	0.4859	0.221	0.157	0.5	40.27	0.806	0.091294	0.058036	0.326798	8	0.400015	0.176627	3.78886	0.0279243	0.0219501	0.0351786	5.04443
Rv0730	Rv0730	729	1	0.177686	0	0.0785124	0.0785124	0.0330579	0.0785124	0.0289256	0.0371901	0.0371901	0.0578512	0.0330579	0.0123967	0.0413223	0.0289256	0.0785124	0.0578512	0.0371901	0.0785124	0.0123967	0.0123967	0.1893	0.315501	0.156379	0.33882	0.654321	0.471879	0.148	0.5408	0.1361	0.3846	0.259	0.099	0.485	43.96	0.762	-0.290083	0.057851	0.304636	5	0.369477	0.203678	4.44741	0.0225831	0.0163734	0.0308992	3.78731
Rv0731c	Rv0731c	957	0	0.141509	0	0.0974843	0.0534591	0.0471698	0.0786164	0.0157233	0.0314465	0.0125786	0.100629	0.0188679	0.0188679	0.0345912	0.0408805	0.0974843	0.0440252	0.072327	0.0597484	0.0157233	0.0188679	0.174504	0.341693	0.15465	0.329154	0.670846	0.496343	0.0989	0.5678	0.1107	0.4188	0.294	0.305	0.596	39.18	0.824	-0.289308	0.081761	0.294838	0	0.382509	0.199062	2.25813	0.0300589	0.0222196	0.0492537	4.42486
Rv0732	secY	1326	1	0.0793651	0.00680272	0.0204082	0.031746	0.0498866	0.111111	0.00226757	0.108844	0.0272109	0.113379	0.0272109	0.0272109	0.0408163	0.047619	0.0498866	0.0612245	0.0521542	0.0952381	0.00680272	0.0408163	0.180995	0.300151	0.222474	0.29638	0.596531	0.522624	0.1263	0.5474	0.0884	0.4427	0.312	0.358	0.614	38.5	0.813	0.640363	0.097506	0.0638957	0	0.25535	0.0793443	0.720794	0.049319	0.0224163	0.0694487	3.49008
Rv0733	adk	546	1	0.0883978	0	0.0939227	0.0883978	0.0220994	0.0883978	0.00552486	0.0331492	0.0552486	0.138122	0.0220994	0.0331492	0.038674	0.0220994	0.0939227	0.0220994	0.0497238	0.0773481	0	0.0276243	0.197802	0.291209	0.164835	0.346154	0.637363	0.456044	0.0878	0.5405	0.0897	0.518	0.243	0.194	0.517	37.31	0.854	-0.398343	0.049724	0.018558	0	0.284392	0.11996	0.492556	0.0506102	0.033692	0.0739835	3.75841
Rv0734	mapA	801	1	0.165414	0.0075188	0.0601504	0.0488722	0.0150376	0.120301	0.0300752	0.0526316	0.0075188	0.0902256	0.0225564	0.0112782	0.0488722	0.0112782	0.0714286	0.0639098	0.0676692	0.0789474	0.0112782	0.0150376	0.148564	0.327091	0.167291	0.357054	0.684145	0.494382	0.1506	0.4644	0.0909	0.4369	0.291	0.282	0.58	40.36	0.782	0.150752	0.041353	0.293598	2	0.355611	0.200162	3.49459	0.0250225	0.018198	0.0334621	4.96327
Rv0735	sigL	534	1	0.180791	0	0.0564972	0.0621469	0.0112994	0.0508475	0.0225989	0.039548	0.00564972	0.107345	0.0169492	0.0169492	0.0225989	0.0508475	0.112994	0.0508475	0.0677966	0.0734463	0.0225989	0.0282486	0.170412	0.310861	0.164794	0.353933	0.664794	0.475655	0.1133	0.4267	0.1224	0.5143	0.199	0.098	0.468	40.89	0.795	-0.160452	0.062147	0.150918	0	0.529466	0.38852	0.995792	0.040979	0.0235034	0.0648509	4.05455
Rv0736	rslA	753	1	0.16	0.02	0.048	0.04	0.008	0.08	0.028	0.028	0	0.112	0.02	0.004	0.064	0.04	0.068	0.08	0.068	0.104	0.016	0.012	0.131474	0.324037	0.185923	0.358566	0.682603	0.50996	0.1538	0.3846	0.09	0.5049	0.263	0.259	0.556	40.3	0.78	0.2532	0.036	0.22414	0	0.37223	0.20013	1.88849	0.0367283	0.0235606	0.0662152	5.50046
Rv0737	Rv0737	498	1	0.121212	0	0.0545455	0.0606061	0.030303	0.0606061	0.0242424	0.0363636	0.00606061	0.109091	0.0242424	0.030303	0.030303	0.030303	0.109091	0.0727273	0.0787879	0.10303	0.0121212	0.00606061	0.158635	0.317269	0.176707	0.34739	0.664659	0.493976	0.1181	0.4444	0.0882	0.5154	0.236	0.196	0.519	40.91	0.819	-0.038182	0.048485	0.0141727	0	0.193461	0.147949	0.344379	0.0701034	0.0485995	0.101915	4.11692
Rv0738	Rv0738	549	1	0.181319	0.010989	0.0604396	0.0549451	0.0384615	0.0879121	0.0274725	0.0274725	0.0164835	0.0934066	0.0164835	0.0164835	0.0989011	0.0494505	0.0659341	0.021978	0.0494505	0.0659341	0.0164835	0	0.134791	0.371585	0.151184	0.342441	0.714026	0.522769	0.1161	0.5484	0.0604	0.4514	0.229	0.122	0.48	40.64	0.847	-0.082967	0.054945	0.332659	1	0.41333	0.207257	3.30803	0.0206382	0.0142452	0.0297281	5.18697
Rv0739	Rv0739	807	1	0.149254	0.011194	0.0597015	0.0298507	0.0335821	0.0671642	0.0298507	0.0410448	0.0298507	0.0671642	0.011194	0.0223881	0.0708955	0.0447761	0.104478	0.0485075	0.0559701	0.0671642	0.0149254	0.0410448	0.189591	0.324659	0.169765	0.315985	0.640644	0.494424	0.1538	0.4274	0.1627	0.4646	0.243	0.131	0.492	45.88	0.733	-0.374627	0.089552	0.307138	3	0.375279	0.189018	3.41356	0.0274138	0.0200715	0.0371669	3.17431
Rv0740	Rv0740	528	1	0.0685714	0.0285714	0.0628571	0.0857143	0.0228571	0.0971429	0.00571429	0.04	0.0171429	0.0857143	0.0285714	0.0342857	0.0742857	0.0285714	0.0685714	0.0457143	0.0742857	0.0628571	0.0285714	0.04	0.200758	0.291667	0.164773	0.342803	0.63447	0.456439	0.1127	0.4859	0.1374	0.5	0.262	0.203	0.533	39.62	0.794	-0.374857	0.091429	0.302077	0	0.416686	0.206505	1.58393	0.0387273	0.0233644	0.0732603	4.89993
Rv0742	Rv0742	528	1	0.308571	0	0.0228571	0.0114286	0.04	0.205714	0.0114286	0.0514286	0	0.08	0.00571429	0.0342857	0.04	0.0342857	0.00571429	0.0628571	0.0457143	0.0285714	0	0.0114286	0.107955	0.339015	0.138258	0.414773	0.753788	0.477273	0.0778	0.479	0.039	0.5278	0.255	0.227	0.571	34.35	0.891	0.682857	0.051429	0.346017	0	0.457672	0.391346	0.538727	0.0561261	0.021868	0.145424	3.30653
Rv0743c	Rv0743c	558	0	0.12973	0.00540541	0.0810811	0.0540541	0.027027	0.0702703	0.0324324	0.0486486	0.027027	0.102703	0.0108108	0.0324324	0.0486486	0.0378378	0.0756757	0.0648649	0.027027	0.0918919	0.0162162	0.0162162	0.184588	0.31362	0.188172	0.31362	0.62724	0.501792	0.1899	0.4684	0.1389	0.4148	0.327	0.288	0.578	43.82	0.722	-0.142703	0.059459	0.311589	2	0.377259	0.196235	3.27388	0.0266656	0.0188879	0.0367871	5.07219
Rv0744c	Rv0744c	507	0	0.0714286	0.0119048	0.047619	0.0952381	0.0178571	0.047619	0.047619	0.0119048	0.0178571	0.0952381	0.047619	0.0238095	0.0357143	0.0238095	0.130952	0.0833333	0.0595238	0.0952381	0.0297619	0.00595238	0.179487	0.278107	0.171598	0.370809	0.648915	0.449704	0.1439	0.4242	0.0775	0.5512	0.197	0.101	0.465	37.74	0.813	-0.582738	0.053571	0.306586	1	0.391216	0.206106	2.46483	0.0258944	0.0172596	0.0409718	5.47631
Rv0745	Rv0745	528	1	0.131429	0.0457143	0.0342857	0.0114286	0	0.0742857	0.04	0.0342857	0.00571429	0.0628571	0.0171429	0.0114286	0.102857	0.0514286	0.137143	0.0914286	0.0571429	0.0742857	0.0114286	0.00571429	0.13447	0.323864	0.179924	0.361742	0.685606	0.503788	0.1824	0.2642	0.1293	0.5745	0.163	0.07	0.444	46.14	0.719	-0.370857	0.017143	0.303037	3	0.367026	0.169407	2.87782	0.0408545	0.0291916	0.0568808	3.3883
Rv0746	PE_PGRS9	2352	1	0.180077	0	0.0268199	0.00893997	0.0204342	0.418902	0.0063857	0.0153257	0.00255428	0.0893997	0.00383142	0.0344828	0.0229885	0.0166028	0.00510856	0.0434227	0.0523627	0.0395913	0.0102171	0.00255428	0.0918367	0.302296	0.119048	0.48682	0.789116	0.421344	0.12	0.5307	0.0514	0.3599	0.245	0.229	0.576	36.42	0.837	0.318008	0.033206	0.318379	4	0.399214	0.166083	1.6719	0.0361252	0.028891	0.0444997	3.43166
Rv0747	PE_PGRS10	2406	1	0.181024	0	0.0187266	0.0062422	0.0299625	0.41573	0.00374532	0.0237203	0.0062422	0.0649189	0.00749064	0.0499376	0.0237203	0.0137328	0.0062422	0.0636704	0.0449438	0.0324594	0.00374532	0.00374532	0.103491	0.330424	0.108479	0.457606	0.78803	0.438903	0.0804	0.6446	0.0467	0.2907	0.258	0.251	0.595	38.99	0.88	0.244195	0.037453	0.350524	0	0.467417	0.329184	0.682914	0.0573135	0.0260155	0.124221	3.68892
Rv0748	vapB31	258	1	0.129412	0	0.0588235	0.0823529	0.0235294	0.105882	0.0117647	0.0470588	0.0235294	0.0941176	0.0117647	0.0235294	0.0352941	0.0117647	0.141176	0.0705882	0.0588235	0.0705882	0	0	0.170543	0.344961	0.155039	0.329457	0.674419	0.5	0.1216	0.5541	0.1216	0.3571	0.243	0.254	0.56	37.49	0.786	-0.391765	0.023529	0.334518	0	0.443789	0.405362	0.485738	0.0562586	0.0232425	0.130121	3.09939
Rv0749	vapC31	429	1	0.147887	0.0140845	0.0774648	0.028169	0.0633803	0.028169	0.0633803	0.0352113	0.00704225	0.126761	0.0140845	0.0352113	0.0915493	0.00704225	0.0985915	0.0352113	0.0352113	0.0774648	0.0140845	0	0.172494	0.365967	0.18648	0.275058	0.641026	0.552448	0.1212	0.4697	0.2059	0.4021	0.212	0.133	0.471	49.29	0.732	0.056338	0.077465	0.341356	0	0.453097	0.392344	0.504466	0.0576465	0.0229672	0.151534	3.16141
Rv0750	Rv0750	246	1	0.0864198	0.0246914	0.0864198	0.037037	0.0123457	0.111111	0.0123457	0.0617284	0.0246914	0.111111	0.037037	0.0246914	0.0864198	0.037037	0.037037	0.0493827	0.0493827	0.0493827	0.0246914	0.037037	0.182927	0.317073	0.162602	0.337398	0.654472	0.479675	0.0725	0.5362	0.0984	0.5179	0.277	0.215	0.532	35.84	0.857	-0.019753	0.074074	0.340216	0	0.460338	0.415945	0.521385	0.0568664	0.0232843	0.148933	3.23509
Rv0751c	mmsB	885	0	0.207483	0.0170068	0.0544218	0.0306122	0.037415	0.0918367	0.0306122	0.037415	0.0238095	0.0782313	0.0340136	0.0306122	0.0544218	0.0170068	0.037415	0.0510204	0.0646259	0.0918367	0.00340136	0.00680272	0.157062	0.344633	0.154802	0.343503	0.688136	0.499435	0.0763	0.5267	0.0866	0.4773	0.308	0.242	0.562	37.08	0.859	0.391497	0.047619	0.323616	8	0.402238	0.198344	4.78337	0.0233904	0.0173739	0.0309688	3.5845
Rv0752c	fadE9	1173	0	0.153846	0.0153846	0.074359	0.0538462	0.0384615	0.117949	0.0179487	0.0410256	0.0282051	0.0871795	0.0333333	0.0128205	0.0282051	0.025641	0.074359	0.0410256	0.0435897	0.0769231	0.0128205	0.0230769	0.16624	0.315431	0.165388	0.352941	0.668372	0.480818	0.1091	0.5697	0.1063	0.407	0.29	0.228	0.554	39.52	0.817	0.04282	0.074359	0.271627	1	0.346923	0.18654	2.12801	0.0274018	0.0199695	0.0547228	4.1507
Rv0753c	mmsA	1533	0	0.12549	0.00980392	0.0705882	0.0490196	0.0431373	0.109804	0.0254902	0.0607843	0.0313725	0.0686275	0.0215686	0.0235294	0.0568627	0.0352941	0.0607843	0.0431373	0.0411765	0.0901961	0.00980392	0.0235294	0.16895	0.332681	0.16047	0.3379	0.670581	0.493151	0.0782	0.6069	0.066	0.4683	0.332	0.322	0.605	34.34	0.879	-0.014314	0.076471	0.299155	9	0.358585	0.167391	3.51782	0.0281022	0.0225513	0.034351	5.72067
Rv0754	PE_PGRS11	1755	1	0.172945	0	0.0410959	0.0188356	0.0325342	0.179795	0.0171233	0.0565068	0.00171233	0.0839041	0.0171233	0.0462329	0.0633562	0.0393836	0.0188356	0.0410959	0.0582192	0.0787671	0.0119863	0.0205479	0.148718	0.320798	0.166382	0.364103	0.6849	0.487179	0.1259	0.4868	0.08	0.4593	0.281	0.274	0.58	41.86	0.815	0.398801	0.065068	0.305822	12	0.368425	0.161235	3.75959	0.0276919	0.0224666	0.0338526	4.47427
Rv0755c	PPE12	1938	0	0.108527	0	0.0170543	0.0170543	0.0744186	0.231008	0.00775194	0.0372093	0.00310078	0.0496124	0.0124031	0.165891	0.0232558	0.0263566	0.0124031	0.0992248	0.0465116	0.0465116	0.0108527	0.0108527	0.214654	0.262642	0.199174	0.323529	0.586171	0.461816	0.205	0.48	0.1394	0.3645	0.274	0.243	0.589	45.12	0.705	-0.171783	0.096124	0.327708	8	0.409035	0.161704	2.89368	0.0404165	0.0331372	0.0490356	2.76137
Rv0756c	Rv0756c	726	0	0.153527	0	0.0871369	0.0414938	0	0.112033	0	0.0456432	0.0124481	0.145228	0.0456432	0.0248963	0.0580913	0.0373444	0.0829876	0.0497925	0.0497925	0.0497925	0.00414938	0	0.170799	0.341598	0.137741	0.349862	0.69146	0.479339	0.0773	0.5072	0.1287	0.4293	0.201	0.173	0.502	42.28	0.817	0.023237	0.004149	0.322614	3	0.39412	0.19393	3.30429	0.0259821	0.0190534	0.0348632	3.42219
Rv0757	phoP	744	1	0.0728745	0	0.0769231	0.0688259	0.0364372	0.0850202	0.0121457	0.0364372	0.0445344	0.117409	0.0161943	0.0283401	0.0445344	0.0161943	0.0931174	0.0364372	0.0688259	0.109312	0.00809717	0.0283401	0.189516	0.284946	0.18414	0.341398	0.626344	0.469086	0.1531	0.445	0.102	0.5134	0.271	0.214	0.527	41.68	0.784	-0.191093	0.072874	0.313834	5	0.378924	0.186047	3.90882	0.0277464	0.020116	0.0377372	3.13233
Rv0758	phoR	1458	1	0.119588	0.00618557	0.0680412	0.0453608	0.014433	0.0762887	0.0206186	0.0391753	0.00618557	0.125773	0.0164948	0.0164948	0.0597938	0.0329897	0.103093	0.0721649	0.0597938	0.0969072	0.00618557	0.014433	0.157064	0.321674	0.170782	0.35048	0.672154	0.492455	0.1247	0.4226	0.1059	0.5013	0.196	0.177	0.5	42.65	0.795	-0.010515	0.035052	0.362037	32	0.456886	0.14599	5.16514	0.0534681	0.0451992	0.0638886	3.31637
Rv0759c	Rv0759c	333	0	0.127273	0.00909091	0.0454545	0.0363636	0.0545455	0.0636364	0.0454545	0.0636364	0.0181818	0.0909091	0.0363636	0.0272727	0.0636364	0.0545455	0.0636364	0.0636364	0.0454545	0.0818182	0.00909091	0	0.192192	0.324324	0.183183	0.3003	0.624625	0.507508	0.0957	0.5	0.1628	0.4557	0.236	0.126	0.481	39.23	0.783	0.176364	0.063636	0.0464925	0	0.249531	0.0870536	0.458735	0.0388438	0.0164443	0.0656037	2.94414
Rv0760c	Rv0760c	420	0	0.0791367	0.0143885	0.0647482	0.0647482	0.0503597	0.0863309	0.028777	0.057554	0.028777	0.057554	0.0359712	0.0431655	0.0359712	0.0359712	0.0431655	0.0791367	0.0863309	0.0719424	0.0215827	0.0143885	0.204762	0.307143	0.183333	0.304762	0.611905	0.490476	0.1239	0.6106	0.0693	0.4409	0.295	0.192	0.542	36.44	0.84	-0.215108	0.086331	0.0581691	0	0.337575	0.242374	0.506146	0.0406028	0.017971	0.0737013	4.6811
Rv0761c	adhB	1128	0	0.088	0.0213333	0.072	0.0373333	0.0266667	0.125333	0.0186667	0.0586667	0.0453333	0.0826667	0.0373333	0.0293333	0.0453333	0.0346667	0.0346667	0.04	0.0613333	0.101333	0.008	0.032	0.187943	0.306738	0.171099	0.33422	0.640957	0.477837	0.0889	0.5905	0.0704	0.4771	0.38	0.38	0.638	34.69	0.866	0.1216	0.066667	0.00859867	0	0.203211	0.0830617	0.395302	0.0428745	0.0302606	0.0591687	5.11366
Rv0762c	Rv0762c	546	0	0.0718232	0.00552486	0.0773481	0.0662983	0.0331492	0.127072	0.0110497	0.038674	0.0441989	0.0662983	0.0220994	0.0331492	0.0441989	0.0497238	0.0662983	0.0220994	0.0331492	0.0828729	0.0497238	0.0552486	0.199634	0.287546	0.173993	0.338828	0.626374	0.461538	0.1286	0.6214	0.1154	0.3984	0.349	0.314	0.604	40.21	0.805	-0.51326	0.138122	0.310105	3	0.381493	0.194105	3.23187	0.0286677	0.0200578	0.042205	4.75892
Rv0763c	Rv0763c	207	0	0.102941	0.0441176	0.0441176	0.147059	0.0147059	0.0735294	0.0294118	0.0441176	0.0294118	0.0588235	0.0294118	0	0.0882353	0.0441176	0.0882353	0.0147059	0.0294118	0.0735294	0.0147059	0.0294118	0.21256	0.31401	0.140097	0.333333	0.647343	0.454106	0.1	0.56	0.2037	0.4118	0.211	0.002	0.415	38.26	0.754	-0.560294	0.058824	0.242544	0	0.41393	0.232239	1.70208	0.0497821	0.0299973	0.089452	5.32111
Rv0764c	cyp51	1356	0	0.097561	0.00886918	0.075388	0.075388	0.0532151	0.0731707	0.037694	0.0554324	0.0288248	0.0864745	0.0354767	0.0199557	0.0532151	0.0354767	0.0864745	0.0465632	0.037694	0.059867	0.00886918	0.0243902	0.19174	0.320796	0.175516	0.311947	0.632743	0.496313	0.1196	0.5598	0.1114	0.4691	0.315	0.293	0.587	37.89	0.812	-0.31796	0.086475	0.319243	8	0.391131	0.17459	3.77681	0.0273412	0.0216676	0.0348065	5.30412
Rv0765c	Rv0765c	828	0	0.149091	0.00363636	0.04	0.0690909	0.0290909	0.105455	0.0254545	0.0254545	0.0218182	0.0945455	0.04	0.0145455	0.0654545	0.04	0.0727273	0.04	0.0472727	0.0981818	0.0109091	0.00727273	0.171498	0.326087	0.157005	0.345411	0.671498	0.483092	0.1067	0.5022	0.1535	0.4027	0.247	0.129	0.483	40.29	0.774	0.023273	0.047273	0.312656	3	0.378388	0.180872	3.56374	0.0263207	0.0199009	0.0344487	2.93539
Rv0766c	cyp123	1209	0	0.109453	0.00497512	0.0895522	0.0621891	0.0373134	0.0472637	0.0348259	0.039801	0.00995025	0.114428	0.0298507	0.0273632	0.0522388	0.0174129	0.10199	0.0597015	0.0422886	0.0746269	0.00746269	0.0373134	0.179487	0.329198	0.183623	0.307692	0.63689	0.512821	0.1311	0.5014	0.1156	0.4712	0.289	0.282	0.571	40.67	0.793	-0.23408	0.08209	0.32302	6	0.39896	0.178298	3.55428	0.0289706	0.0226148	0.0368242	4.76548
Rv0767c	Rv0767c	642	0	0.164319	0.00938967	0.0469484	0.0516432	0.028169	0.0704225	0.0234742	0.0422535	0.0187793	0.084507	0.0187793	0.0187793	0.0516432	0.028169	0.0798122	0.056338	0.0751174	0.103286	0	0.028169	0.17134	0.358255	0.15109	0.319315	0.67757	0.509346	0.0741	0.5608	0.1243	0.4048	0.287	0.265	0.567	36.81	0.829	0.1277	0.056338	0.305319	3	0.368365	0.193989	2.91014	0.0283158	0.0206547	0.0384018	5.43403
Rv0768	aldA	1470	1	0.161554	0.0143149	0.0674847	0.0552147	0.0286299	0.100204	0.0122699	0.0490798	0.0204499	0.0797546	0.0184049	0.0245399	0.0531697	0.0224949	0.0695297	0.0511247	0.0593047	0.0817996	0.0122699	0.0184049	0.17483	0.320408	0.170068	0.334694	0.655102	0.490476	0.1385	0.5023	0.1374	0.3984	0.242	0.174	0.519	41.55	0.762	0.040695	0.059305	0.30329	9	0.365818	0.170052	3.71901	0.0292124	0.0237493	0.0359703	4.69655
Rv0769	Rv0769	747	1	0.137097	0.00806452	0.0645161	0.0241935	0.0241935	0.108871	0.0120968	0.0685484	0.0443548	0.0766129	0.0362903	0.0403226	0.0282258	0.0403226	0.0362903	0.0524194	0.0524194	0.104839	0.00806452	0.0322581	0.191432	0.291834	0.191432	0.325301	0.617135	0.483266	0.1524	0.5238	0.0781	0.4571	0.325	0.287	0.586	38.03	0.802	0.259274	0.064516	0.262782	0	0.399734	0.239066	2.42326	0.0270367	0.0180445	0.0520714	4.2052
Rv0770	Rv0770	888	1	0.172881	0.00338983	0.0610169	0.0576271	0.0271186	0.0949153	0.0271186	0.0440678	0.0338983	0.105085	0.0271186	0.0135593	0.0610169	0.0237288	0.0440678	0.0474576	0.0644068	0.0779661	0.00677966	0.00677966	0.176802	0.315315	0.163288	0.344595	0.65991	0.478604	0.1275	0.4622	0.1189	0.4675	0.295	0.212	0.537	40.21	0.786	0.175593	0.040678	0.313232	6	0.380216	0.190294	4.01713	0.0256128	0.019598	0.0340463	3.34593
Rv0771	Rv0771	435	1	0.104167	0	0.0694444	0.0763889	0.0347222	0.0625	0.0208333	0.0347222	0.0416667	0.111111	0.0486111	0.0416667	0.0347222	0.0277778	0.0763889	0.0555556	0.0486111	0.0833333	0.0138889	0.0138889	0.206897	0.301149	0.186207	0.305747	0.606897	0.487356	0.1754	0.5263	0.1193	0.4038	0.289	0.26	0.563	43.31	0.756	-0.210417	0.0625	0.300754	4	0.361233	0.17711	3.79297	0.0383801	0.0271614	0.0537382	4.33336
Rv0772	purD	1269	1	0.151659	0.00947867	0.0687204	0.0545024	0.0236967	0.116114	0.021327	0.0379147	0.021327	0.0995261	0.00947867	0.014218	0.0545024	0.0118483	0.07109	0.049763	0.0331754	0.130332	0.007109	0.014218	0.148936	0.308905	0.180457	0.361702	0.670607	0.489362	0.1398	0.4723	0.1307	0.4107	0.255	0.19	0.514	43.61	0.762	0.267299	0.045024	0.311158	3	0.38381	0.195348	3.83003	0.0218235	0.0172464	0.027829	4.62433
Rv0773c	ggtA	1539	0	0.132812	0.00976562	0.0585938	0.0332031	0.0429688	0.103516	0.0273438	0.0429688	0.0175781	0.0703125	0.0292969	0.03125	0.0683594	0.0410156	0.0585938	0.0566406	0.046875	0.0859375	0.0175781	0.0253906	0.176088	0.325536	0.174789	0.323587	0.649123	0.500325	0.1247	0.5057	0.1366	0.429	0.263	0.174	0.518	44.38	0.779	-0.010742	0.085938	0.320147	6	0.395447	0.187894	3.28224	0.025077	0.020161	0.03119	5.39021
Rv0774c	Rv0774c	912	0	0.168317	0.00660066	0.039604	0.0165017	0.0330033	0.125413	0.0165017	0.0264026	0.00660066	0.105611	0.029703	0.0231023	0.0957096	0.0363036	0.0429043	0.0825083	0.049505	0.0594059	0.0231023	0.0132013	0.142544	0.35636	0.167763	0.333333	0.689693	0.524123	0.0967	0.4907	0.1336	0.4017	0.262	0.244	0.554	39.92	0.794	0.220132	0.069307	0.310719	6	0.376769	0.186384	3.74087	0.0296164	0.0226971	0.038719	3.58152
Rv0775	Rv0775	624	1	0.149758	0.0144928	0.0434783	0.0772947	0.0144928	0.0628019	0.0144928	0.0434783	0.00483092	0.111111	0.0193237	0	0.0434783	0.0241546	0.130435	0.0724638	0.0434783	0.111111	0	0.0193237	0.137821	0.317308	0.179487	0.365385	0.682692	0.496795	0.1326	0.4254	0.105	0.4826	0.236	0.237	0.537	42.85	0.788	0.1	0.033816	0.316121	5	0.384634	0.188051	3.82642	0.0301182	0.0217295	0.0406781	4.31649
Rv0776c	Rv0776c	780	0	0.173745	0.011583	0.0810811	0.030888	0.030888	0.0656371	0.003861	0.015444	0.023166	0.0926641	0.015444	0.015444	0.0694981	0.034749	0.111969	0.030888	0.046332	0.104247	0.00772201	0.034749	0.147436	0.335897	0.166667	0.35	0.685897	0.502564	0.1348	0.4522	0.1111	0.468	0.211	0.121	0.474	44.9	0.787	-0.103861	0.073359	0.317612	4	0.386568	0.190037	3.38416	0.0279561	0.0209905	0.036694	4.11122
Rv0777	purB	1419	1	0.158898	0.00423729	0.065678	0.0614407	0.029661	0.0720339	0.0275424	0.0317797	0.0211864	0.110169	0.0338983	0.0169492	0.0317797	0.0275424	0.0889831	0.0550847	0.0360169	0.0995763	0.00635593	0.0211864	0.157153	0.286117	0.186751	0.369979	0.656096	0.472868	0.1393	0.4154	0.0851	0.5512	0.253	0.154	0.498	38.25	0.806	0.074788	0.057203	0.0276758	0	0.160565	0.0495836	0.637101	0.0342508	0.0256112	0.0452572	8.13509
Rv0778	cyp126	1245	1	0.0917874	0.00483092	0.0676329	0.0724638	0.0458937	0.0821256	0.0289855	0.0362319	0.00966184	0.111111	0.0193237	0.0241546	0.0628019	0.0217391	0.0990338	0.0555556	0.0603865	0.0748792	0.0144928	0.0169082	0.169478	0.306024	0.194378	0.33012	0.636145	0.500402	0.1653	0.437	0.1211	0.4756	0.257	0.238	0.545	42.88	0.755	-0.239855	0.077295	0.309628	4	0.374195	0.185458	3.63994	0.0265785	0.0209384	0.0336614	3.18722
Rv0779c	Rv0779c	621	0	0.199029	0.00485437	0.0436893	0.0194175	0.0145631	0.0825243	0.0145631	0.0631068	0.00970874	0.135922	0.0194175	0.0194175	0.0582524	0.0291262	0.0825243	0.0339806	0.0728155	0.0631068	0.0291262	0.00485437	0.141707	0.371981	0.149758	0.336554	0.708535	0.521739	0.0761	0.5326	0.0857	0.4259	0.247	0.249	0.546	36	0.852	0.430097	0.048544	0.313859	5	0.378724	0.172294	3.14887	0.0352093	0.0258079	0.0476163	3.23103
Rv0780	purC	894	1	0.10101	0.00673401	0.0942761	0.0505051	0.040404	0.0740741	0.023569	0.0505051	0.023569	0.0976431	0.013468	0.016835	0.0673401	0.023569	0.0841751	0.0572391	0.0505051	0.0740741	0.013468	0.037037	0.175615	0.324385	0.186801	0.313199	0.637584	0.511186	0.1615	0.5115	0.0938	0.445	0.336	0.3	0.585	39.77	0.782	-0.226263	0.090909	0.29821	1	0.363878	0.194473	2.81521	0.0226949	0.0169717	0.030294	6.23584
Rv0783c	emrB	1623	0	0.137037	0.00740741	0.0259259	0.012963	0.0425926	0.101852	0.0203704	0.0555556	0.00925926	0.12963	0.0481481	0.0166667	0.0648148	0.0388889	0.0537037	0.062963	0.0537037	0.0907407	0.0111111	0.0166667	0.15342	0.313617	0.210721	0.322243	0.63586	0.524338	0.1221	0.4211	0.1393	0.4632	0.238	0.218	0.526	46.17	0.766	0.662037	0.07037	0.326318	10	0.397235	0.170273	3.77006	0.0270797	0.0223413	0.0330657	4.05606
Rv0784	Rv0784	687	1	0.153509	0.0131579	0.0745614	0.0394737	0.0219298	0.0789474	0.0219298	0.0219298	0.00877193	0.127193	0.0438596	0.00877193	0.0394737	0.00877193	0.131579	0.0350877	0.0438596	0.0921053	0.0219298	0.0131579	0.135371	0.311499	0.181951	0.371179	0.682678	0.49345	0.1393	0.408	0.1229	0.4713	0.224	0.179	0.5	39.89	0.766	0.085526	0.057018	0.333088	3	0.413665	0.207342	4.24769	0.022148	0.0162511	0.0307274	6.26796
Rv0785	Rv0785	1701	1	0.116608	0.00706714	0.0618375	0.0477032	0.0353357	0.121908	0.0282686	0.0512367	0.0318021	0.090106	0.0106007	0.024735	0.0547703	0.0265018	0.090106	0.0388693	0.0441696	0.0759717	0.0212014	0.0212014	0.164021	0.285714	0.194004	0.356261	0.641975	0.479718	0.1963	0.4254	0.0915	0.4869	0.247	0.175	0.514	44.47	0.75	-0.184982	0.077739	0.327112	11	0.403222	0.17528	3.78151	0.0269031	0.0217858	0.0333763	3.64269
Rv0786c	Rv0786c	639	0	0.122642	0.00943396	0.0566038	0.0660377	0.0377358	0.0707547	0.0566038	0.0566038	0.00943396	0.103774	0.0188679	0.00943396	0.0801887	0.0377358	0.0471698	0.0330189	0.0707547	0.0801887	0.00943396	0.0235849	0.178404	0.338028	0.184664	0.298905	0.636933	0.522692	0.1484	0.5	0.1152	0.451	0.294	0.273	0.568	42.91	0.777	0.075472	0.070755	0.0467442	0	0.250668	0.113188	0.456084	0.043953	0.0205946	0.0711572	7.614
Rv0787	Rv0787	960	1	0.137931	0.0219436	0.0438871	0.0501567	0.015674	0.0752351	0.0219436	0.0376176	0	0.0909091	0.031348	0.0031348	0.0783699	0.0595611	0.0689655	0.0626959	0.0658307	0.0909091	0.0250784	0.0188088	0.154167	0.322917	0.173958	0.348958	0.671875	0.496875	0.1311	0.4457	0.1145	0.472	0.293	0.3	0.583	42.64	0.785	0.082445	0.059561	0.326234	6	0.404803	0.179836	3.73378	0.0269393	0.0203967	0.0349803	4.50647
Rv0787A	Rv0787A	240	1	0.0886076	0	0.101266	0.0759494	0.0126582	0.0759494	0.0253165	0.0759494	0.0253165	0.101266	0.0253165	0.0126582	0.0379747	0.0506329	0.0632911	0.0379747	0.0632911	0.113924	0.0126582	0	0.2	0.241667	0.191667	0.366667	0.608333	0.433333	0.2154	0.3385	0.0923	0.5932	0.204	-0.016	0.39	44.79	0.74	-0.006329	0.025316	0.0392595	0	0.358379	0.264795	0.447765	0.0413033	0.0231489	0.0672249	5.07119
Rv0788	purQ	675	1	0.125	0.0178571	0.0803571	0.0491071	0.0357143	0.116071	0.0223214	0.03125	0.0133929	0.102679	0.0178571	0.0223214	0.0491071	0.00892857	0.0669643	0.0446429	0.0401786	0.120536	0.0133929	0.0223214	0.146667	0.297778	0.194074	0.361481	0.659259	0.491852	0.1386	0.4604	0.1156	0.4639	0.267	0.216	0.532	41.4	0.78	0.233482	0.071429	0.311855	3	0.380547	0.206661	3.46609	0.0200693	0.0140892	0.028236	4.9317
Rv0789c	Rv0789c	600	0	0.115578	0	0.0502513	0.0502513	0.0603015	0.0502513	0.0653266	0.0502513	0.00502513	0.080402	0.0100503	0.040201	0.0653266	0.0100503	0.130653	0.0753769	0.0552764	0.0603015	0.00502513	0.0201005	0.17	0.365	0.183333	0.281667	0.646667	0.548333	0.1359	0.5326	0.1	0.4214	0.238	0.218	0.538	43.96	0.797	-0.40603	0.085427	0.293716	2	0.353767	0.177982	3.66714	0.0344312	0.0250646	0.0476648	5.81471
Rv0790c	Rv0790c	729	0	0.136364	0.00826446	0.0619835	0.0495868	0.0330579	0.0743802	0.0330579	0.0371901	0.0206612	0.0867769	0.0123967	0.0123967	0.0619835	0.0289256	0.0826446	0.0454545	0.0743802	0.0743802	0.0206612	0.0454545	0.186557	0.347051	0.164609	0.301783	0.648834	0.51166	0.1143	0.5381	0.1658	0.3708	0.249	0.198	0.53	44.39	0.765	-0.196694	0.099174	0.308209	6	0.373663	0.187855	4.48326	0.0278941	0.0202884	0.0374477	6.55626
Rv0791c	Rv0791c	1044	0	0.0951009	0.0172911	0.0518732	0.0576369	0.0288184	0.092219	0.0230548	0.0489914	0.0230548	0.092219	0.0115274	0.0144092	0.0720461	0.0403458	0.0720461	0.0634006	0.0720461	0.0778098	0.0201729	0.0259366	0.17433	0.332375	0.181034	0.312261	0.644636	0.51341	0.1395	0.5136	0.1214	0.4183	0.256	0.215	0.536	44.02	0.777	-0.153314	0.074928	0.313947	4	0.38079	0.176808	3.54829	0.0313572	0.0243039	0.0398124	4.85622
Rv0792c	Rv0792c	810	0	0.0929368	0.0111524	0.0483271	0.0557621	0.0148699	0.0892193	0.0185874	0.0446097	0.0148699	0.115242	0.0111524	0.00371747	0.0669145	0.0520446	0.0966543	0.0669145	0.070632	0.104089	0.00743494	0.0148699	0.171605	0.316049	0.18642	0.325926	0.641975	0.502469	0.1602	0.4416	0.1496	0.4054	0.221	0.176	0.5	48.55	0.727	-0.049814	0.037175	0.328069	3	0.411316	0.188172	4.07725	0.024618	0.0182814	0.0329441	5.49441
Rv0793	Rv0793	306	1	0.138614	0.00990099	0.0693069	0.0693069	0.019802	0.049505	0.019802	0.029703	0	0.118812	0.029703	0.00990099	0.0693069	0.00990099	0.118812	0.0693069	0.049505	0.0693069	0	0.049505	0.156863	0.346405	0.179739	0.316993	0.663399	0.526144	0.1444	0.5	0.1	0.4156	0.225	0.237	0.541	49.82	0.786	-0.175248	0.069307	0.192312	0	0.32448	0.16863	1.49995	0.0397706	0.0223346	0.0758046	7.46481
Rv0794c	Rv0794c	1500	0	0.134269	0.012024	0.0761523	0.0400802	0.0160321	0.12024	0.0220441	0.0360721	0.01002	0.0861723	0.0160321	0.0140281	0.0501002	0.0260521	0.0861723	0.0380762	0.0681363	0.112224	0.0200401	0.0160321	0.165333	0.331333	0.160667	0.342667	0.674	0.492	0.1309	0.526	0.1563	0.3299	0.254	0.225	0.541	43.36	0.748	0.018437	0.052104	0.303977	5	0.367821	0.171765	3.4463	0.0240959	0.0190379	0.0303533	4.57703
Rv0798c	cfp29	798	0	0.113208	0.00377358	0.0830189	0.0679245	0.0264151	0.0641509	0.0226415	0.0566038	0.0301887	0.0981132	0.00377358	0.0226415	0.0528302	0.0113208	0.0716981	0.0754717	0.0679245	0.0867925	0.0113208	0.0301887	0.194236	0.317043	0.177945	0.310777	0.62782	0.494987	0.1422	0.5086	0.1185	0.4337	0.268	0.228	0.544	43.9	0.778	-0.141132	0.067925	0.310594	2	0.378699	0.193607	3.64415	0.0227484	0.0167278	0.0308205	4.52179
Rv0799c	Rv0799c	1008	0	0.0895522	0.00597015	0.080597	0.0477612	0.0537313	0.0895522	0.0328358	0.0537313	0.0298507	0.0835821	0.0208955	0.0268657	0.0746269	0.0149254	0.0537313	0.0597015	0.080597	0.080597	0.00597015	0.0149254	0.188492	0.330357	0.189484	0.291667	0.622024	0.519841	0.1419	0.5169	0.1294	0.4177	0.294	0.219	0.541	42.3	0.771	-0.07194	0.074627	0.00554925	0	0.201411	0.156497	0.260477	0.0498006	0.0362537	0.0672633	5.54464
Rv0800	pepC	1302	1	0.152425	0.0115473	0.0623557	0.0415704	0.0230947	0.0831409	0.0484988	0.0300231	0.00923788	0.106236	0.0184758	0.0184758	0.0554273	0.0300231	0.0715935	0.073903	0.0438799	0.0854503	0.0138568	0.0207852	0.152074	0.339478	0.15745	0.350998	0.690476	0.496928	0.0911	0.4688	0.1003	0.5215	0.267	0.26	0.563	38.35	0.835	0.00254	0.057737	0.310494	5	0.374311	0.171055	3.62749	0.0280549	0.0222444	0.0358626	5.6261
Rv0801	Rv0801	348	1	0.113043	0.0173913	0.0782609	0.0695652	0.0608696	0.0956522	0.0173913	0	0.0434783	0.0869565	0.0173913	0.0173913	0.0608696	0.0347826	0.0608696	0.026087	0.0521739	0.121739	0.026087	0	0.172414	0.29023	0.183908	0.353448	0.643678	0.474138	0.172	0.5054	0.1136	0.4205	0.228	0.027	0.427	43.41	0.764	-0.123478	0.086957	0.302587	1	0.371745	0.191792	3.25571	0.0340465	0.0227609	0.0506641	3.95451
Rv0802c	Rv0802c	657	0	0.0779817	0.00917431	0.0825688	0.0504587	0.0504587	0.0642202	0.0229358	0.0229358	0.00917431	0.119266	0.0183486	0.0183486	0.0642202	0.0458716	0.114679	0.059633	0.0504587	0.0688073	0.0275229	0.0229358	0.162861	0.312024	0.200913	0.324201	0.636225	0.512938	0.1514	0.427	0.135	0.5	0.265	0.264	0.558	43.02	0.76	-0.396789	0.100917	0.313154	4	0.384864	0.189576	3.78229	0.0273607	0.0196807	0.0377197	6.8641
Rv0803	purL	2265	1	0.11008	0.0185676	0.066313	0.061008	0.0251989	0.115385	0.0159151	0.035809	0.0172414	0.0994695	0.0212202	0.0198939	0.0517241	0.0291777	0.0649867	0.0583554	0.0570292	0.100796	0.00795756	0.0238727	0.155408	0.323179	0.16777	0.353642	0.676821	0.490949	0.0874	0.5368	0.0893	0.4706	0.285	0.259	0.562	35.61	0.849	0.039257	0.057029	0.28815	7	0.344768	0.165179	3.38525	0.0226776	0.0186347	0.027542	4.49777
Rv0804	Rv0804	630	1	0.191388	0	0.00956938	0.0239234	0.0191388	0.114833	0.0143541	0.0430622	0	0.143541	0.0239234	0.00478469	0.062201	0.0143541	0.0861244	0.0669856	0.0574163	0.076555	0.0478469	0	0.0873016	0.301587	0.196825	0.414286	0.715873	0.498413	0.1505	0.3065	0.0435	0.5771	0.221	0.225	0.526	34.08	0.814	0.604306	0.066986	0.202584	0	0.365141	0.226574	1.63624	0.033789	0.0206109	0.0631164	6.15141
Rv0805	Rv0805	957	1	0.103774	0.00943396	0.0754717	0.0471698	0.0220126	0.0943396	0.0471698	0.0471698	0.0157233	0.116352	0.0188679	0.0125786	0.0691824	0.0251572	0.0786164	0.0534591	0.0534591	0.0849057	0.00628931	0.0188679	0.173459	0.3093	0.195402	0.321839	0.631139	0.504702	0.1802	0.4205	0.1389	0.4473	0.233	0.193	0.514	46.3	0.723	-0.060063	0.04717	0.312211	7	0.38256	0.167498	3.47877	0.0344398	0.0266512	0.0438637	6.42054
Rv0806c	cpsY	1599	0	0.0958647	0.0056391	0.0526316	0.0639098	0.056391	0.0545113	0.0225564	0.0545113	0.0338346	0.0808271	0.0206767	0.0319549	0.075188	0.0244361	0.0996241	0.0620301	0.0469925	0.0733083	0.0112782	0.0338346	0.197624	0.317699	0.196998	0.28768	0.605378	0.514697	0.1689	0.4956	0.145	0.4153	0.261	0.253	0.557	46.71	0.738	-0.292293	0.101504	0.303541	7	0.368235	0.186553	3.80353	0.0242102	0.0195248	0.0304732	5.05436
Rv0807	Rv0807	390	1	0.162791	0.00775194	0.0620155	0.0310078	0.00775194	0.0775194	0.00775194	0.0232558	0.00775194	0.124031	0.00775194	0.00775194	0.0852713	0.0387597	0.0930233	0.0542636	0.0775194	0.100775	0.0232558	0	0.125641	0.338462	0.171795	0.364103	0.702564	0.510256	0.1565	0.4	0.0796	0.4727	0.192	0.148	0.48	48.64	0.784	0.1	0.031008	0.301612	1	0.39179	0.216916	2.1763	0.0238882	0.015395	0.0390865	4.03905
Rv0808	purF	1584	1	0.13852	0.0189753	0.0588235	0.0607211	0.0246679	0.0948767	0.0170778	0.0436433	0.0189753	0.0929791	0.0151803	0.028463	0.0531309	0.0360531	0.0740038	0.0436433	0.056926	0.0872865	0.00759013	0.028463	0.166667	0.338384	0.162879	0.332071	0.670455	0.501263	0.1033	0.5495	0.104	0.4375	0.269	0.232	0.548	39.86	0.824	-0.032068	0.060721	0.291477	2	0.351372	0.18403	2.65327	0.0198226	0.0155958	0.0251094	5.83355
Rv0809	purM	1095	1	0.10989	0.0192308	0.0659341	0.0549451	0.0247253	0.129121	0.0247253	0.0494505	0.0357143	0.101648	0.0274725	0.0137363	0.0494505	0.0137363	0.0714286	0.0302198	0.0604396	0.0961538	0.00549451	0.0164835	0.174429	0.310502	0.175342	0.339726	0.650228	0.485845	0.1306	0.5382	0.113	0.3978	0.268	0.234	0.545	41.73	0.79	0.097253	0.046703	0.0747802	0	0.229613	0.0817841	0.554617	0.0413366	0.0179271	0.0635045	4.25591
Rv0810c	Rv0810c	183	0	0.05	0	0.166667	0.05	0.0166667	0.1	0	0	0.0666667	0.0666667	0.0166667	0.0166667	0.0333333	0.0666667	0.133333	0.0833333	0.0666667	0.0166667	0.0333333	0.0166667	0.224044	0.295082	0.136612	0.344262	0.639344	0.431694	0.1739	0.5217	0.1364	0.4318	0.361	0.467	0.702	44.5	0.754	-1.67667	0.066667	0.03945	0	0.157187	0.093406	0.570039	0.0674754	0.0349486	0.117554	1.98563
Rv0811c	Rv0811c	1107	0	0.111413	0.00271739	0.0733696	0.0543478	0.00271739	0.122283	0.0326087	0.0271739	0.0108696	0.116848	0.0163043	0.00815217	0.0706522	0.0326087	0.0978261	0.0298913	0.048913	0.103261	0.0244565	0.013587	0.155375	0.311653	0.164408	0.368564	0.680217	0.476061	0.1698	0.4151	0.1377	0.4271	0.226	0.154	0.486	45.64	0.729	-0.184239	0.040761	0.313996	4	0.384676	0.18269	3.5077	0.0272744	0.0206743	0.0351592	3.62833
Rv0812	Rv0812	870	1	0.128028	0.0103806	0.0795848	0.0380623	0.017301	0.0899654	0.0138408	0.0380623	0.00692042	0.110727	0.0242215	0.00692042	0.0622837	0.0311419	0.0968858	0.0484429	0.0588235	0.0968858	0.017301	0.0242215	0.151724	0.318391	0.183908	0.345977	0.664368	0.502299	0.1641	0.4531	0.1111	0.4215	0.247	0.214	0.525	43.87	0.755	0.042906	0.058824	0.314628	6	0.386231	0.20209	3.55742	0.019281	0.0139923	0.0256772	6.34756
Rv0813c	Rv0813c	681	0	0.137168	0	0.0752212	0.0619469	0.0265487	0.137168	0.0176991	0.0176991	0.00884956	0.10177	0.00442478	0.0221239	0.0442478	0.0221239	0.0840708	0.0707965	0.0309735	0.079646	0.0221239	0.0353982	0.14978	0.318649	0.174743	0.356828	0.675477	0.493392	0.14	0.505	0.1326	0.3842	0.269	0.273	0.575	38.27	0.765	-0.233628	0.084071	0.335296	5	0.41525	0.185663	3.72566	0.0296532	0.0219255	0.0400397	3.16121
Rv0814c	Rv0814c	303	0	0.13	0.01	0.08	0.05	0.05	0.13	0.01	0.03	0.03	0.07	0.01	0.01	0.04	0.03	0.04	0.08	0.07	0.12	0.01	0	0.158416	0.323432	0.155116	0.363036	0.686469	0.478548	0.0345	0.5632	0.122	0.4557	0.304	0.31	0.602	37.72	0.867	0.161	0.06	0.34652	0	0.465089	0.407428	0.514612	0.0555164	0.0196046	0.147114	3.12861
Rv0815c	cysA2	834	0	0.0938628	0.00722022	0.0866426	0.0649819	0.032491	0.0685921	0.0252708	0.0469314	0.0541516	0.0866426	0.00361011	0.0469314	0.0505415	0.0252708	0.0577617	0.0758123	0.0361011	0.0685921	0.0288809	0.0397112	0.214628	0.318945	0.167866	0.298561	0.617506	0.486811	0.1096	0.6272	0.104	0.418	0.316	0.246	0.563	38.11	0.828	-0.493863	0.101083	0.340119	0	0.443839	0.365718	0.554331	0.0576583	0.0228543	0.144821	3.24573
Rv0816c	thiX	423	0	0.142857	0.0214286	0.0642857	0.0285714	0.0214286	0.0785714	0.0142857	0.0357143	0.0142857	0.107143	0.0142857	0.00714286	0.0714286	0.0142857	0.107143	0.0571429	0.0857143	0.1	0.00714286	0.00714286	0.13948	0.333333	0.184397	0.34279	0.676123	0.51773	0.1473	0.3953	0.1186	0.469	0.22	0.227	0.533	45.87	0.759	0.135	0.035714	0.316589	2	0.39013	0.175186	3.5265	0.0399699	0.0280546	0.0548083	6.94848
Rv0817c	Rv0817c	813	0	0.118519	0	0.062963	0.0444444	0.037037	0.0814815	0.0222222	0.0703704	0.0296296	0.0814815	0.0222222	0.0185185	0.0555556	0.0185185	0.0592593	0.0851852	0.0666667	0.103704	0.0037037	0.0185185	0.179582	0.328413	0.174662	0.317343	0.645756	0.503075	0.0966	0.542	0.0909	0.4527	0.262	0.234	0.548	39.86	0.837	0.198519	0.059259	0.291767	5	0.348657	0.187673	3.11911	0.0273659	0.0204833	0.0369728	4.67116
Rv0818	Rv0818	768	1	0.0980392	0.00392157	0.0784314	0.0666667	0.0156863	0.0941176	0.0196078	0.0196078	0.0196078	0.164706	0.00784314	0.0117647	0.0627451	0.0196078	0.0941176	0.0588235	0.0470588	0.0862745	0.00784314	0.0235294	0.154948	0.30599	0.169271	0.369792	0.675781	0.47526	0.1111	0.4	0.108	0.5481	0.267	0.334	0.591	37.48	0.81	-0.107059	0.047059	0.306076	4	0.371617	0.204916	3.37083	0.0220143	0.0159982	0.029852	3.62843
Rv0819	mshD	948	1	0.130159	0	0.0539683	0.047619	0.0190476	0.114286	0.0222222	0.031746	0.00952381	0.107937	0.015873	0.0190476	0.0634921	0.0380952	0.0952381	0.0412698	0.0698413	0.0825397	0.015873	0.0222222	0.150844	0.332278	0.163502	0.353376	0.685654	0.495781	0.1449	0.4565	0.0989	0.4506	0.28	0.289	0.575	40.36	0.784	-0.14	0.057143	0.288295	3	0.346326	0.176798	3.54121	0.0290745	0.0221223	0.0375587	4.29461
Rv0820	phoT	777	1	0.0891473	0.0116279	0.0697674	0.0426357	0.0310078	0.0813953	0.0116279	0.0697674	0.0387597	0.0891473	0.0271318	0.0426357	0.0542636	0.0503876	0.0697674	0.0620155	0.0465116	0.0891473	0.00387597	0.0193798	0.199485	0.305019	0.184041	0.311454	0.616474	0.48906	0.1336	0.5069	0.1084	0.4865	0.254	0.152	0.498	39.21	0.797	-0.087597	0.054264	0.15201	0	0.338237	0.21083	1.12129	0.032549	0.0169412	0.0578639	4.79425
Rv0821c	phoY2	642	0	0.169014	0.00469484	0.0610329	0.0938967	0.0328638	0.0469484	0.0469484	0.0422535	0.0187793	0.107981	0.0375587	0.00938967	0.0234742	0.0469484	0.0798122	0.0422535	0.028169	0.0892019	0.00469484	0.0140845	0.200935	0.299065	0.172897	0.327103	0.626168	0.471963	0.1176	0.5059	0.1786	0.4277	0.231	0.083	0.461	47.6	0.755	0	0.051643	0.185193	0	0.356403	0.221438	1.17852	0.0250204	0.0131125	0.0488813	4.45697
Rv0822c	Rv0822c	2055	0	0.109649	0.00730994	0.0614035	0.0438596	0.0307018	0.0774854	0.0190058	0.0380117	0.0292398	0.0833333	0.0175439	0.0467836	0.0760234	0.0423977	0.0614035	0.0760234	0.0804094	0.0774854	0.00877193	0.0131579	0.190268	0.349392	0.156691	0.30365	0.653041	0.506083	0.1158	0.5503	0.0882	0.4382	0.271	0.235	0.553	40.66	0.826	-0.278363	0.052632	0.307452	10	0.370832	0.166824	3.50643	0.0220965	0.0180294	0.0273578	4.78037
Rv0823c	Rv0823c	1170	0	0.141388	0.0179949	0.0694087	0.0385604	0.0308483	0.102828	0.0308483	0.0488432	0.0231362	0.0822622	0.0308483	0.00771208	0.0642674	0.0231362	0.0848329	0.0411311	0.0694087	0.066838	0.0102828	0.0154242	0.166667	0.346154	0.161538	0.325641	0.671795	0.507692	0.1206	0.5412	0.1176	0.3902	0.278	0.259	0.566	42.94	0.794	-0.053727	0.056555	0.320354	4	0.393601	0.196358	3.78219	0.0238566	0.0184949	0.03071	4.49067
Rv0824c	desA1	1017	0	0.0769231	0.00591716	0.0710059	0.0710059	0.0325444	0.0532544	0.0443787	0.0325444	0.0591716	0.10355	0.035503	0.0414201	0.0414201	0.0443787	0.0650888	0.056213	0.0295858	0.0857988	0.0207101	0.0295858	0.219272	0.314651	0.164208	0.301868	0.616519	0.478859	0.1	0.6192	0.0988	0.4655	0.321	0.264	0.567	35.71	0.843	-0.461243	0.08284	0.0189926	0	0.190312	0.0998643	0.553532	0.0369242	0.0255082	0.0524821	4.64232
Rv0825c	Rv0825c	642	0	0.117371	0.0140845	0.0375587	0.0610329	0.0328638	0.0798122	0.028169	0.0234742	0.0140845	0.117371	0.0234742	0.028169	0.0516432	0.0375587	0.0985915	0.0469484	0.0657277	0.084507	0.00938967	0.028169	0.185358	0.34891	0.168224	0.297508	0.646417	0.517134	0.0874	0.5683	0.1871	0.3313	0.283	0.28	0.57	39.78	0.768	-0.106573	0.070423	0.332526	7	0.410413	0.177638	4.06173	0.0383967	0.028198	0.0502861	3.99204
Rv0826	Rv0826	1056	1	0.0797721	0.014245	0.0626781	0.037037	0.0541311	0.0826211	0.031339	0.017094	0.014245	0.0911681	0.025641	0.019943	0.0968661	0.037037	0.105413	0.031339	0.0512821	0.0740741	0.039886	0.034188	0.148674	0.331439	0.189394	0.330492	0.661932	0.520833	0.1376	0.4765	0.1028	0.4858	0.281	0.327	0.596	40.53	0.796	-0.387464	0.128205	0.305883	8	0.372469	0.188193	3.58319	0.0272461	0.0207433	0.0354077	6.21382
Rv0827c	kmtR	393	0	0.123077	0.00769231	0.0692308	0.0538462	0.0230769	0.0615385	0.0384615	0.0230769	0.0307692	0.0923077	0.0307692	0.0230769	0.0538462	0.0461538	0.0923077	0.0538462	0.0384615	0.115385	0.00769231	0.0153846	0.178117	0.320611	0.178117	0.323155	0.643766	0.498728	0.1574	0.4815	0.1176	0.4444	0.234	0.114	0.472	41.1	0.768	-0.236154	0.046154	0.319661	3	0.39905	0.209738	4.51745	0.0193318	0.0122902	0.0297852	5.17406
Rv0828c	Rv0828c	423	0	0.121429	0.0285714	0.0642857	0.0714286	0.0428571	0.0642857	0.0357143	0.0214286	0.0142857	0.0571429	0.0285714	0.0214286	0.0785714	0.0285714	0.1	0.0357143	0.0642857	0.05	0.0142857	0.0571429	0.184397	0.333333	0.177305	0.304965	0.638298	0.510638	0.1949	0.5169	0.1111	0.4062	0.288	0.208	0.545	43.18	0.746	-0.594286	0.114286	0.0344857	0	0.418687	0.236064	0.532292	0.0567604	0.03562	0.0871216	4.61665
Rv0830	Rv0830	906	1	0.146179	0.00332226	0.0996678	0.0498339	0.0498339	0.0564784	0.013289	0.0299003	0.00664452	0.0963455	0.0265781	0.0166113	0.0465116	0.0332226	0.0730897	0.0431894	0.0730897	0.0730897	0.0232558	0.0398671	0.168874	0.304636	0.199779	0.326711	0.631347	0.504415	0.2046	0.4672	0.0731	0.4571	0.295	0.209	0.538	41.37	0.759	-0.081395	0.112957	0.295399	4	0.354164	0.180426	3.17898	0.0279628	0.021165	0.0366368	5.71148
Rv0831c	Rv0831c	816	0	0.0774908	0	0.0590406	0.0590406	0.0369004	0.0701107	0.0110701	0.0516605	0.0147601	0.095941	0.0184502	0.0369004	0.0701107	0.0590406	0.0774908	0.0516605	0.0738007	0.0922509	0.0184502	0.0258303	0.198529	0.314951	0.197304	0.289216	0.604167	0.512255	0.2133	0.4756	0.1302	0.3881	0.259	0.205	0.525	47.24	0.709	-0.211808	0.081181	0.318096	3	0.388219	0.181027	3.26077	0.0310785	0.0229564	0.0412244	5.58402
Rv0832	PE_PGRS12	414	1	0.29927	0	0.0218978	0.0291971	0.0364964	0.10219	0.0218978	0.0437956	0	0.0729927	0.00729927	0.0218978	0.0510949	0.0510949	0.0291971	0.0875912	0.0437956	0.0656934	0	0.0145985	0.118357	0.335749	0.15942	0.386473	0.722222	0.495169	0.1429	0.4048	0.0413	0.5478	0.279	0.19	0.54	37.82	0.832	0.543795	0.051095	0.333942	0	0.46244	0.295692	0.57292	0.0376197	0.0176599	0.0793443	2.57453
Rv0833	PE_PGRS13	2250	1	0.170895	0	0.0160214	0.00267023	0.0293725	0.506008	0.00534045	0.0173565	0.00400534	0.0614152	0.00267023	0.0320427	0.0226969	0.00801068	0.00267023	0.0534045	0.0413885	0.0226969	0.00133511	0	0.0733333	0.308	0.113778	0.504889	0.812889	0.421778	0.1304	0.5802	0.038	0.2946	0.244	0.243	0.594	31.06	0.837	0.242323	0.030708	0.324225	0	0.455055	0.410746	0.510953	0.0543392	0.0275245	0.101074	6.90178
Rv0834c	PE_PGRS14	2649	0	0.190476	0	0.021542	0.00907029	0.0283447	0.419501	0.00793651	0.0283447	0.00226757	0.0566893	0.00907029	0.0362812	0.021542	0.0124717	0.00340136	0.0453515	0.0566893	0.0419501	0.00453515	0.00453515	0.10117	0.322386	0.12835	0.448094	0.770479	0.450736	0.1484	0.6125	0.06	0.2335	0.315	0.341	0.644	39.15	0.801	0.343084	0.037415	0.322212	26	0.394671	0.148696	3.57511	0.0345499	0.0297384	0.0398369	3.51996
Rv0835	lpqQ	645	1	0.11215	0.0327103	0.0654206	0.0514019	0.0373832	0.0607477	0.0233645	0.0654206	0.00934579	0.0560748	0.00934579	0.0140187	0.0700935	0.0280374	0.0654206	0.102804	0.0747664	0.088785	0.00934579	0.0233645	0.178295	0.310078	0.203101	0.308527	0.618605	0.513178	0.1823	0.4583	0.1183	0.4387	0.283	0.211	0.54	44.98	0.739	0.025701	0.070093	0.316007	6	0.38698	0.144389	3.11543	0.0578752	0.0449042	0.075034	6.64587
Rv0836c	Rv0836c	654	0	0.142857	0.0138249	0.0967742	0.0184332	0.0322581	0.0737327	0.0599078	0.0138249	0.0138249	0.124424	0.0138249	0.0276498	0.0691244	0.0276498	0.0829493	0.0230415	0.0599078	0.0599078	0.0230415	0.0230415	0.169725	0.391437	0.148318	0.29052	0.681957	0.539755	0.102	0.5969	0.1364	0.3377	0.294	0.266	0.565	40.19	0.804	-0.271889	0.078341	0.313184	8	0.381239	0.173289	4.19284	0.0321802	0.0235109	0.0437665	4.48304
Rv0837c	Rv0837c	1029	0	0.128655	0.00292398	0.0672515	0.0467836	0.0116959	0.0877193	0.0380117	0.0350877	0.0116959	0.149123	0.0146199	0.0204678	0.0701754	0.0292398	0.0847953	0.0555556	0.0467836	0.0614035	0.0175439	0.0204678	0.173955	0.347911	0.173955	0.304179	0.652089	0.521866	0.1595	0.4751	0.163	0.3598	0.228	0.202	0.517	48.5	0.719	-0.107018	0.049708	0.302803	6	0.363431	0.173436	3.48999	0.0312694	0.0242337	0.0397777	4.13682
Rv0838	lpqR	771	1	0.144531	0.0273438	0.0585938	0.0351562	0.03125	0.0859375	0.0273438	0.015625	0.00390625	0.0664062	0.0234375	0.0195312	0.0742188	0.03125	0.0859375	0.0664062	0.046875	0.113281	0.0234375	0.0195312	0.13489	0.32166	0.184176	0.359274	0.680934	0.505837	0.1586	0.4405	0.096	0.4639	0.235	0.136	0.49	46.07	0.776	-0.012891	0.074219	0.324768	4	0.407866	0.201156	4.28916	0.0224995	0.0162546	0.0309059	4.21766
Rv0839	Rv0839	813	1	0.144444	0.0148148	0.0814815	0.0444444	0.0259259	0.0703704	0.037037	0.0333333	0.0111111	0.103704	0.00740741	0.0148148	0.0518519	0.0259259	0.0851852	0.0592593	0.0518519	0.0777778	0.037037	0.0222222	0.158672	0.323493	0.182042	0.335793	0.659287	0.505535	0.1519	0.4473	0.1359	0.4518	0.234	0.145	0.494	45.1	0.753	-0.122593	0.085185	0.306487	3	0.371467	0.194998	3.243	0.024374	0.0184062	0.0332792	3.36622
Rv0840c	pip	861	0	0.0944056	0.0174825	0.0559441	0.0734266	0.0524476	0.0734266	0.0314685	0.048951	0.00699301	0.0839161	0.034965	0.0244755	0.0559441	0.020979	0.0874126	0.0734266	0.0559441	0.0699301	0.0244755	0.013986	0.178862	0.291521	0.211382	0.318235	0.609756	0.502904	0.1867	0.444	0.1495	0.43	0.245	0.181	0.519	48.38	0.715	-0.122378	0.090909	0.322196	5	0.396821	0.189533	3.96542	0.0282808	0.0214638	0.0372182	3.91602
Rv0841	Rv0841	243	1	0.2	0.0125	0.0125	0	0	0.075	0.0625	0.05	0	0.075	0.05	0.0125	0.0875	0	0.0625	0.0875	0.05	0.125	0.0125	0.025	0.123457	0.329218	0.209877	0.337449	0.666667	0.539095	0.2105	0.3684	0.0758	0.4355	0.27	0.239	0.539	46.54	0.724	0.6625	0.0375	0.279575	0	0.391635	0.222322	2.30185	0.0347967	0.0209075	0.059806	3.86594
Rv0842	Rv0842	1293	1	0.172093	0.0255814	0.0255814	0.0116279	0.0232558	0.134884	0.0139535	0.0372093	0.00930233	0.123256	0.0232558	0.0139535	0.0465116	0.0186047	0.0581395	0.0488372	0.0465116	0.113953	0.027907	0.0255814	0.112916	0.285383	0.216551	0.385151	0.670534	0.501933	0.1735	0.3673	0.0876	0.4911	0.237	0.201	0.518	41.44	0.758	0.756744	0.076744	0.29878	6	0.36042	0.169775	3.38343	0.0335987	0.0268898	0.041097	5.15744
Rv0843	Rv0843	1005	1	0.146707	0.011976	0.0748503	0.0479042	0.0239521	0.101796	0.0239521	0.0419162	0.00898204	0.0928144	0.0149701	0.0179641	0.0479042	0.0449102	0.0928144	0.0299401	0.0538922	0.0898204	0.011976	0.0209581	0.172139	0.301493	0.18209	0.344279	0.645771	0.483582	0.2055	0.4178	0.1455	0.4134	0.266	0.2	0.528	46.46	0.696	-0.081138	0.056886	0.322412	7	0.392002	0.182661	3.81999	0.0317321	0.0249927	0.0401583	6.01436
Rv0844c	narL	651	0	0.157407	0.00925926	0.0601852	0.0601852	0.00925926	0.0694444	0.0185185	0.037037	0.0324074	0.111111	0.0185185	0.0138889	0.0555556	0.0416667	0.0787037	0.0555556	0.0231481	0.125	0	0.0231481	0.159754	0.3149	0.162826	0.362519	0.677419	0.477727	0.0984	0.4918	0.082	0.5086	0.225	0.124	0.472	39.43	0.844	0.118518	0.032407	0.307032	3	0.371501	0.187489	3.30587	0.0299825	0.0214992	0.0412671	4.94489
Rv0845	Rv0845	1278	1	0.124706	0.00941176	0.0423529	0.0470588	0.0305882	0.0870588	0.0211765	0.0517647	0.00941176	0.134118	0.0235294	0.00470588	0.0352941	0.0305882	0.0941176	0.0588235	0.0541176	0.112941	0.00941176	0.0188235	0.150235	0.283255	0.222222	0.344288	0.627543	0.505477	0.1813	0.3707	0.1341	0.4673	0.207	0.172	0.495	45.98	0.718	0.427059	0.058824	0.311223	5	0.378849	0.175402	3.33273	0.0289307	0.0229663	0.0356977	4.18275
Rv0846c	Rv0846c	1515	0	0.107143	0.00396825	0.0654762	0.031746	0.0257937	0.109127	0.0357143	0.0555556	0.0238095	0.0753968	0.0337302	0.0376984	0.0813492	0.0218254	0.0515873	0.0376984	0.093254	0.0634921	0.0138889	0.031746	0.19934	0.355116	0.152475	0.293069	0.648185	0.507591	0.1224	0.5805	0.1082	0.3675	0.293	0.275	0.577	38.5	0.802	-0.168651	0.071429	0.313445	12	0.37914	0.167947	3.77432	0.0267221	0.0214587	0.0331704	3.96384
Rv0847	lpqS	393	1	0.176923	0.0230769	0.0384615	0.0153846	0.0153846	0.0538462	0.0461538	0.0153846	0	0.1	0.0307692	0.0230769	0.107692	0.0230769	0.0692308	0.0461538	0.0769231	0.123077	0.0153846	0	0.13486	0.366412	0.170483	0.328244	0.694656	0.536896	0.1167	0.4167	0.1321	0.4519	0.272	0.306	0.576	44.38	0.776	0.353846	0.030769	0.305519	3	0.376661	0.186869	4.36206	0.0320977	0.0223859	0.0461685	4.42666
Rv0848	cysK2	1119	1	0.107527	0.0107527	0.0564516	0.0403226	0.0188172	0.110215	0.0188172	0.0376344	0.0107527	0.077957	0.0241935	0.0349462	0.0806452	0.0322581	0.077957	0.0456989	0.0645161	0.0887097	0.0241935	0.0376344	0.177837	0.331546	0.16622	0.324397	0.655943	0.497766	0.1296	0.5031	0.1453	0.3927	0.225	0.211	0.532	43.01	0.763	-0.188979	0.080645	0.302402	9	0.363171	0.174164	3.53124	0.0294452	0.0228977	0.037634	6.55505
Rv0849	Rv0849	1260	1	0.152745	0.00477327	0.0190931	0.0190931	0.0620525	0.105012	0.00477327	0.0572792	0.0071599	0.133652	0.0357995	0.0286396	0.0357995	0.0334129	0.0692124	0.0501193	0.0381862	0.102625	0.0143198	0.026253	0.139683	0.305556	0.222222	0.33254	0.638095	0.527778	0.1153	0.4611	0.1187	0.4569	0.243	0.249	0.545	41.7	0.791	0.806683	0.102625	0.300328	7	0.362052	0.183301	3.81279	0.0241593	0.0184102	0.0315374	5.26759
Rv0851c	Rv0851c	828	0	0.116364	0.0109091	0.0690909	0.0545455	0.0363636	0.12	0.0363636	0.0436364	0.00727273	0.0872727	0.0145455	0.0254545	0.0363636	0.0218182	0.08	0.0436364	0.0545455	0.116364	0.0145455	0.0109091	0.154589	0.311594	0.184783	0.349034	0.660628	0.496377	0.1592	0.5102	0.0926	0.4118	0.242	0.186	0.519	43.1	0.78	0.081818	0.061818	0.220296	0	0.389271	0.246482	1.48292	0.0329747	0.0211283	0.0623133	6.84742
Rv0852	Rv0852	639	1	0.136792	0	0.0707547	0.0471698	0.0613208	0.0660377	0.0283019	0.0613208	0.00943396	0.0613208	0.0283019	0.0188679	0.0518868	0.0283019	0.0754717	0.0613208	0.0424528	0.113208	0.0235849	0.0141509	0.159624	0.29421	0.215962	0.330203	0.624413	0.510172	0.1848	0.4457	0.1056	0.4662	0.277	0.236	0.55	45.35	0.748	0.194339	0.099057	0.308351	8	0.375331	0.182823	3.36106	0.0309039	0.0233221	0.0402807	5.0302
Rv0853c	pdc	1683	0	0.121429	0.00535714	0.0553571	0.0482143	0.0285714	0.0857143	0.025	0.0446429	0.0107143	0.105357	0.0196429	0.0214286	0.0732143	0.0410714	0.0607143	0.0589286	0.0607143	0.0964286	0.0107143	0.0267857	0.1735	0.336304	0.16637	0.323827	0.660131	0.502674	0.0963	0.5123	0.1258	0.4439	0.249	0.192	0.517	42.06	0.809	0.097857	0.066071	0.321691	11	0.39289	0.176333	4.30452	0.0232481	0.0188045	0.0282031	4.232
Rv0854	Rv0854	444	1	0.0680272	0	0.0748299	0.0816327	0.0204082	0.0544218	0.00680272	0.0680272	0.0816327	0.0612245	0.0204082	0.00680272	0.047619	0.0612245	0.047619	0.0748299	0.0884354	0.102041	0.0204082	0.0136054	0.256757	0.274775	0.150901	0.317568	0.592342	0.425676	0.0926	0.537	0.1545	0.4779	0.255	0.12	0.489	45.18	0.794	-0.410204	0.054422	0.206969	0	0.360864	0.2235	1.56698	0.041152	0.0237816	0.0811815	5.75142
Rv0855	far	1080	1	0.125348	0.0139276	0.0724234	0.0362117	0.0334262	0.111421	0.0139276	0.0389972	0.0194986	0.0947075	0.0334262	0.0167131	0.0752089	0.0334262	0.0668524	0.0445682	0.0529248	0.0807799	0.0139276	0.0222841	0.15463	0.315741	0.177778	0.351852	0.667593	0.493519	0.1415	0.4598	0.089	0.4906	0.288	0.277	0.571	40.44	0.799	0.04234	0.069638	0.316092	6	0.386158	0.193576	2.97061	0.0236668	0.0178949	0.0312711	5.01162
Rv0856	Rv0856	405	1	0.104478	0.00746269	0.0820896	0.0597015	0.0223881	0.0895522	0.0522388	0.0522388	0.0597015	0.0671642	0.00746269	0.00746269	0.0597015	0.0522388	0.0447761	0.0298507	0.0298507	0.11194	0.0298507	0.0298507	0.214815	0.269136	0.17284	0.34321	0.612346	0.441975	0.1604	0.4434	0.1569	0.5158	0.279	0.138	0.496	41	0.744	-0.304478	0.08209	0.296455	1	0.396054	0.21477	2.85473	0.0290515	0.0186244	0.0516161	2.28233
Rv0857	Rv0857	474	1	0.10828	0	0.0573248	0.0700637	0.0191083	0.0509554	0.044586	0.0509554	0.0509554	0.0573248	0.0127389	0.0254777	0.0509554	0.0254777	0.0828025	0.044586	0.0573248	0.140127	0.0318471	0.0191083	0.208861	0.28903	0.175105	0.327004	0.616034	0.464135	0.1406	0.4453	0.176	0.4615	0.24	0.109	0.47	50.54	0.735	-0.246497	0.070064	0.306408	3	0.384695	0.209589	3.50752	0.0263979	0.017147	0.0410478	2.81531
Rv0858c	dapC	1194	0	0.171285	0.0151134	0.0604534	0.0503778	0.0377834	0.0755668	0.0201511	0.0428212	0.0151134	0.0881612	0.0176322	0.0201511	0.0680101	0.0251889	0.070529	0.0428212	0.0579345	0.0831234	0.0100756	0.0277078	0.167504	0.346734	0.153266	0.332496	0.679229	0.5	0.0743	0.5229	0.1338	0.4545	0.27	0.23	0.547	38.76	0.824	0.115869	0.075567	0.31078	8	0.381375	0.181274	3.63417	0.0288573	0.0226693	0.0364488	5.03498
Rv0859	Rv0859	1212	1	0.114144	0.00744417	0.0719603	0.0521092	0.0248139	0.116625	0.0198511	0.057072	0.0421836	0.0992556	0.0322581	0.0322581	0.0421836	0.0272953	0.0521092	0.0545906	0.0471464	0.0868486	0.00744417	0.0124069	0.180693	0.335809	0.148515	0.334983	0.670792	0.484323	0.0533	0.645	0.0627	0.4426	0.375	0.388	0.641	30.78	0.902	0.034739	0.044665	0.286417	7	0.341093	0.156849	2.84603	0.0419487	0.0340371	0.0521838	4.36597
Rv0860	fadB	2163	1	0.123611	0.00277778	0.0513889	0.0694444	0.0416667	0.111111	0.00833333	0.0569444	0.0625	0.0819444	0.0263889	0.0236111	0.0555556	0.0319444	0.0430556	0.0541667	0.0569444	0.0736111	0.00694444	0.0180556	0.182617	0.311142	0.159501	0.346741	0.657883	0.470643	0.0934	0.564	0.0474	0.5236	0.319	0.243	0.562	33.92	0.882	-0.054722	0.066667	0.290498	9	0.344862	0.161825	3.109	0.0273862	0.0225932	0.0326195	4.94484
Rv0861c	ercc3	1629	0	0.123616	0.00553506	0.0627306	0.0756458	0.0221402	0.0738007	0.0239852	0.0553506	0.0350554	0.101476	0.0166052	0.0110701	0.0424354	0.0369004	0.0830258	0.0461255	0.0535055	0.0848708	0.0147601	0.0313653	0.189687	0.315531	0.165746	0.329036	0.644567	0.481277	0.1121	0.5224	0.1293	0.4526	0.284	0.229	0.544	41.28	0.797	-0.139853	0.068266	0.304607	5	0.368074	0.169958	3.47572	0.023749	0.0191641	0.029822	6.3781
Rv0862c	Rv0862c	2271	0	0.166667	0.00132275	0.0714286	0.0410053	0.0185185	0.0714286	0.0145503	0.0330688	0.0145503	0.12963	0.0132275	0.00529101	0.0873016	0.0343915	0.0886243	0.047619	0.0582011	0.0846561	0.0119048	0.00661376	0.151475	0.356671	0.161162	0.330691	0.687362	0.517834	0.1181	0.4514	0.1451	0.4205	0.22	0.167	0.493	45.68	0.765	0.076323	0.037037	0.30081	14	0.363261	0.163654	3.35881	0.0263726	0.0218425	0.0314744	4.75045
Rv0863	Rv0863	282	1	0.0757576	0	0.121212	0.0454545	0.030303	0.0606061	0.0454545	0.0454545	0.030303	0.0606061	0.0151515	0.0151515	0.106061	0	0.0606061	0.0454545	0.106061	0.0909091	0.0151515	0.030303	0.198582	0.29078	0.202128	0.308511	0.599291	0.492908	0.1833	0.45	0.1633	0.413	0.345	0.325	0.6	43.49	0.708	-0.428788	0.075758	0.275979	0	0.372743	0.223793	2.56071	0.0287214	0.01726	0.0530781	2.82814
Rv0864	moaC2	504	1	0.149701	0.00598802	0.0778443	0.0419162	0.00598802	0.0898204	0.0239521	0.0598802	0.0359281	0.0898204	0.0299401	0	0.0179641	0.0239521	0.0838323	0.0538922	0.107784	0.0838323	0.00598802	0.011976	0.19246	0.305556	0.156746	0.345238	0.650794	0.462302	0.1389	0.4583	0.1143	0.4538	0.249	0.179	0.522	47.85	0.776	0.01976	0.023952	0.218042	0	0.378363	0.159486	1.42015	0.0304266	0.0180767	0.0562423	5.58532
Rv0865	mog	483	1	0.1	0.0125	0.075	0.025	0.00625	0.1375	0.03125	0.06875	0.00625	0.075	0.00625	0.01875	0.06875	0.025	0.05625	0.075	0.0625	0.13125	0.00625	0.0125	0.151139	0.318841	0.186335	0.343685	0.662526	0.505176	0.1812	0.443	0.0977	0.4262	0.232	0.173	0.506	45	0.747	0.215	0.025	0.00540625	0	0.118653	0.0764589	0.225847	0.0585684	0.0389704	0.0881893	5.44053
Rv0866	moaE2	426	1	0.170213	0.0070922	0.0496454	0.0780142	0.035461	0.0851064	0.0496454	0.035461	0.0141844	0.0851064	0.0141844	0	0.0212766	0.035461	0.0780142	0.0567376	0.035461	0.12766	0.0141844	0.0070922	0.140845	0.279343	0.187793	0.392019	0.671362	0.467136	0.1681	0.395	0.069	0.5586	0.244	0.13	0.489	43.24	0.796	0.173049	0.056738	0.29634	3	0.358141	0.188803	3.39311	0.0331875	0.0221227	0.0478092	4.90889
Rv0867c	rpfA	1224	0	0.230958	0.00737101	0.0687961	0.04914	0.00737101	0.0786241	0.004914	0.017199	0.00982801	0.0933661	0.00737101	0.029484	0.194103	0.036855	0.022113	0.031941	0.039312	0.0515971	0.012285	0.00737101	0.156863	0.424837	0.113562	0.304739	0.729575	0.538399	0.1083	0.5083	0.1753	0.3402	0.254	0.187	0.511	39.07	0.749	-0.09656	0.027027	0.107216	0	0.32483	0.103007	0.487958	0.0559464	0.0391893	0.0762693	5.1789
Rv0868c	moaD2	279	0	0.163043	0.0108696	0.0869565	0.0326087	0.0217391	0.0978261	0	0.0434783	0.0108696	0.0869565	0.0108696	0	0.0217391	0.0217391	0.0869565	0.0869565	0.0652174	0.130435	0	0.0217391	0.150538	0.329749	0.193548	0.326165	0.655914	0.523297	0.1395	0.5116	0.1519	0.32	0.195	0.081	0.457	40.56	0.739	0.355435	0.043478	0.281196	0	0.421572	0.232703	2.49669	0.0361199	0.0221804	0.0622655	3.20759
Rv0869c	moaA2	1083	0	0.130556	0.0194444	0.0722222	0.0388889	0.025	0.0805556	0.025	0.0388889	0.00833333	0.122222	0.0166667	0.025	0.0666667	0.0138889	0.119444	0.0472222	0.0638889	0.0666667	0.0138889	0.00555556	0.153278	0.357341	0.149584	0.339797	0.697138	0.506925	0.0856	0.5168	0.0976	0.4542	0.227	0.264	0.556	38.04	0.84	-0.111389	0.044444	0.322406	8	0.395219	0.187532	3.77453	0.0258992	0.0200577	0.0331842	4.67529
Rv0870c	Rv0870c	390	0	0.116279	0.00775194	0.00775194	0.00775194	0.0465116	0.100775	0.00775194	0.116279	0.0232558	0.193798	0.0155039	0.0310078	0.0542636	0.00775194	0.0232558	0.0387597	0.0465116	0.100775	0.0387597	0.0155039	0.14359	0.3	0.238462	0.317949	0.617949	0.538462	0.0684	0.453	0.1028	0.5435	0.253	0.263	0.533	38.75	0.844	1.4155	0.100775	0.246822	0	0.344825	0.201437	2.28776	0.043573	0.028159	0.0807017	5.21832
Rv0871	cspB	408	1	0.0814815	0	0.0444444	0.103704	0.0296296	0.0888889	0.0222222	0.0222222	0.0518519	0.0814815	0.0222222	0	0.0888889	0.0296296	0.111111	0.0740741	0.037037	0.0814815	0.00740741	0.0222222	0.171569	0.308824	0.154412	0.365196	0.67402	0.463235	0.1121	0.486	0.0776	0.5221	0.235	0.161	0.5	42.46	0.841	-0.653333	0.059259	0.086663	0	0.294887	0.159549	0.654998	0.0393398	0.0179754	0.0714369	3.21028
Rv0872c	PE_PGRS15	1821	0	0.169967	0	0.0280528	0.0165017	0.0132013	0.40264	0.00330033	0.0214521	0.00660066	0.0445545	0.00990099	0.0577558	0.029703	0.0264026	0.00825083	0.0561056	0.0577558	0.0346535	0.00165017	0.0115512	0.135091	0.308622	0.114223	0.442065	0.750686	0.422845	0.1582	0.58	0.0811	0.2631	0.308	0.3	0.624	40.85	0.778	-0.061221	0.026403	0.333666	17	0.415764	0.17321	4.69338	0.023895	0.0195307	0.028857	3.91243
Rv0873	fadE10	1953	1	0.133846	0.00769231	0.0430769	0.0861538	0.0353846	0.0830769	0.0123077	0.0446154	0.0384615	0.104615	0.0184615	0.0230769	0.0415385	0.0384615	0.0769231	0.0630769	0.0476923	0.0676923	0.0169231	0.0169231	0.192524	0.290835	0.177163	0.339478	0.630312	0.467998	0.1459	0.4491	0.149	0.4665	0.25	0.194	0.528	44.63	0.751	-0.147077	0.069231	0.31124	14	0.377316	0.162217	3.60042	0.0303783	0.0256489	0.0360041	4.36651
Rv0874c	Rv0874c	1161	0	0.124352	0.0103627	0.0699482	0.0518135	0.0336788	0.126943	0.0233161	0.0544041	0.00259067	0.106218	0.0181347	0.0103627	0.0569948	0.0310881	0.0829016	0.0388601	0.0518135	0.0932642	0.00259067	0.0103627	0.133506	0.338501	0.161929	0.366064	0.704565	0.500431	0.0896	0.5202	0.066	0.4949	0.259	0.299	0.58	34.03	0.863	0.170466	0.046632	0.324763	0	0.418543	0.234591	0.529453	0.0464475	0.0194958	0.119463	3.1772
Rv0875c	Rv0875c	489	0	0.0679012	0.0123457	0.0493827	0.037037	0.0123457	0.0679012	0.0308642	0.0432099	0.00617284	0.12963	0.00617284	0.0123457	0.0864198	0.0617284	0.0740741	0.0555556	0.0679012	0.12963	0.0185185	0.0308642	0.157464	0.325153	0.194274	0.323108	0.648262	0.519427	0.1197	0.4366	0.1111	0.5078	0.245	0.26	0.541	37.34	0.799	0.112963	0.061728	0.310531	2	0.377211	0.193708	3.44253	0.0286124	0.0194529	0.0409129	3.61857
Rv0876c	Rv0876c	1647	0	0.144161	0.00729927	0.0218978	0.0328467	0.0364964	0.0930657	0.0127737	0.0419708	0.0127737	0.113139	0.0291971	0.0291971	0.0638686	0.020073	0.0839416	0.0675182	0.0656934	0.0912409	0.0145985	0.0182482	0.155434	0.326655	0.185792	0.332119	0.658774	0.512447	0.1127	0.4631	0.1209	0.4352	0.256	0.258	0.553	41.07	0.79	0.32865	0.069343	0.293736	7	0.352549	0.174212	3.87679	0.0244408	0.0194664	0.0303373	4.50565
Rv0877	Rv0877	789	1	0.145038	0.0152672	0.0801527	0.0534351	0.019084	0.122137	0.0229008	0.0229008	0.0114504	0.0648855	0.0152672	0.00763359	0.0725191	0.0305344	0.0534351	0.0648855	0.0458015	0.0877863	0.0305344	0.0343511	0.152091	0.295311	0.17237	0.380228	0.675539	0.467681	0.1858	0.4292	0.0931	0.4697	0.276	0.188	0.53	41.19	0.757	-0.171756	0.083969	0.193693	0	0.41881	0.211897	1.2526	0.0338799	0.0179355	0.0548911	3.75948
Rv0878c	PPE13	1332	0	0.173815	0.00225734	0.0225734	0.020316	0.0406321	0.164786	0.00677201	0.0361174	0.00677201	0.0722348	0.013544	0.106095	0.0474041	0.0293454	0.0293454	0.0880361	0.0541761	0.0519187	0.020316	0.013544	0.186937	0.298048	0.168919	0.346096	0.644144	0.466967	0.1439	0.4442	0.137	0.4404	0.264	0.227	0.565	43.35	0.755	0.022799	0.074492	0.318612	4	0.400018	0.17321	2.76869	0.0340549	0.0259806	0.0444783	4.22655
Rv0879c	Rv0879c	276	0	0.175824	0	0.010989	0.043956	0.021978	0.0879121	0	0.032967	0.010989	0.131868	0.010989	0.010989	0.0989011	0.032967	0.0549451	0.032967	0.0549451	0.131868	0.043956	0.010989	0.148551	0.34058	0.173913	0.336957	0.677536	0.514493	0.1154	0.4615	0.1852	0.3333	0.224	0.048	0.407	44.54	0.721	0.653846	0.076923	0.0258846	0	0.320873	0.254814	0.394335	0.0458161	0.0270815	0.0726127	6.30696
Rv0880	Rv0880	432	1	0.13986	0	0.0629371	0.0559441	0.013986	0.034965	0.00699301	0.027972	0.00699301	0.146853	0.041958	0.020979	0.0559441	0.027972	0.125874	0.118881	0.034965	0.0699301	0.00699301	0	0.148148	0.31713	0.18287	0.351852	0.668981	0.5	0.1129	0.379	0.1066	0.5339	0.186	0.154	0.482	41.81	0.803	-0.068531	0.020979	0.140804	0	0.328559	0.232704	0.99348	0.0281587	0.0141259	0.0536258	6.37355
Rv0881	Rv0881	867	1	0.145833	0.0138889	0.0729167	0.0416667	0.0277778	0.0902778	0.0277778	0.03125	0.0138889	0.107639	0.0243056	0.0243056	0.0590278	0.0138889	0.09375	0.0451389	0.0486111	0.0972222	0.00347222	0.0173611	0.155709	0.311419	0.181084	0.351788	0.663206	0.492503	0.1494	0.4253	0.1184	0.4749	0.26	0.216	0.53	44.78	0.765	0.061111	0.048611	0.310359	3	0.377146	0.181891	2.52807	0.0285572	0.0218159	0.0371719	4.49134
Rv0882	Rv0882	285	1	0.180851	0	0.0319149	0	0.0212766	0.117021	0.0106383	0.0319149	0	0.170213	0.0106383	0.0212766	0.0425532	0.0212766	0.0531915	0.0212766	0.0425532	0.170213	0.0531915	0	0.0877193	0.301754	0.210526	0.4	0.701754	0.512281	0.092	0.4483	0.0617	0.4744	0.237	0.167	0.472	32.31	0.854	1.19149	0.074468	0.231809	0	0.349981	0.194098	1.92488	0.0409178	0.0249022	0.0716791	3.54524
Rv0883c	Rv0883c	762	0	0.150198	0.00395257	0.0711462	0.055336	0.0237154	0.0592885	0.0237154	0.0434783	0.0237154	0.0948617	0.00790514	0.0316206	0.0790514	0.0434783	0.0909091	0.0513834	0.0513834	0.0750988	0.0197628	0	0.173228	0.367454	0.14042	0.318898	0.686352	0.507874	0.0977	0.5488	0.1159	0.4235	0.274	0.269	0.565	41.6	0.817	-0.294862	0.043478	0.00797036	0	0.216763	0.130059	0.381699	0.0556338	0.0403302	0.0762369	5.04067
Rv0884c	serC	1131	0	0.125	0.00265957	0.0718085	0.0478723	0.037234	0.0797872	0.0106383	0.0505319	0.0292553	0.0904255	0.00797872	0.0292553	0.0664894	0.0319149	0.0531915	0.0664894	0.0718085	0.0851064	0.0212766	0.0212766	0.17153	0.335986	0.170645	0.321839	0.657825	0.506631	0.1019	0.5463	0.0767	0.4698	0.283	0.264	0.567	37.19	0.847	-0.029521	0.079787	0.186325	0	0.296577	0.184113	1.24325	0.0291691	0.0169711	0.0621358	5.66844
Rv0885	Rv0885	1023	1	0.0764706	0.0147059	0.0470588	0.0764706	0.0441176	0.0441176	0.0323529	0.05	0.0294118	0.0852941	0.0470588	0.0352941	0.0764706	0.0264706	0.105882	0.05	0.0323529	0.0676471	0.0323529	0.0264706	0.182796	0.307918	0.182796	0.326491	0.634409	0.490714	0.0784	0.5037	0.102	0.5789	0.251	0.247	0.55	35.69	0.853	-0.388824	0.102941	0.297169	3	0.357614	0.19359	2.95309	0.0224171	0.0171809	0.0296198	5.66336
Rv0886	fprB	1728	1	0.126957	0.0191304	0.0678261	0.0365217	0.026087	0.0834783	0.026087	0.0417391	0.0208696	0.0991304	0.0104348	0.0295652	0.08	0.0330435	0.0817391	0.0347826	0.0591304	0.10087	0.00521739	0.0173913	0.156829	0.337963	0.165509	0.339699	0.677662	0.503472	0.1226	0.4689	0.0828	0.5149	0.241	0.179	0.507	39.45	0.822	-0.017565	0.048696	0.298116	1	0.35998	0.179702	2.56043	0.0244011	0.0194926	0.0303843	6.15191
Rv0887c	Rv0887c	459	0	0.111842	0.00657895	0.0921053	0.0328947	0.0328947	0.0986842	0.0328947	0.0394737	0.0263158	0.0789474	0.0394737	0.0328947	0.0592105	0.0394737	0.0328947	0.0460526	0.0592105	0.111842	0.0131579	0.0131579	0.187364	0.335512	0.172113	0.305011	0.640523	0.507625	0.1008	0.5969	0.125	0.3774	0.267	0.158	0.507	37.38	0.812	0.044079	0.059211	0.247839	0	0.351144	0.212412	2.22475	0.028066	0.017523	0.0578743	4.65247
Rv0888	Rv0888	1473	1	0.0897959	0.0122449	0.0673469	0.0265306	0.0489796	0.0959184	0.022449	0.0367347	0.022449	0.0714286	0.0122449	0.0489796	0.077551	0.044898	0.0367347	0.0714286	0.077551	0.0979592	0.00612245	0.0326531	0.192804	0.337407	0.175153	0.294637	0.632043	0.512559	0.1172	0.5678	0.1008	0.4183	0.288	0.278	0.58	39.41	0.817	-0.102857	0.087755	0.319976	9	0.393165	0.169807	3.19559	0.0305157	0.0248548	0.0375703	2.89662
Rv0889c	citA	1122	0	0.147453	0.0080429	0.0616622	0.0616622	0.0294906	0.0884718	0.0160858	0.0428954	0.0134048	0.075067	0.0294906	0.0134048	0.0697051	0.0268097	0.0884718	0.0455764	0.0428954	0.0991957	0.0187668	0.0214477	0.157754	0.327986	0.155971	0.358289	0.686275	0.483957	0.0946	0.4953	0.1237	0.4629	0.28	0.222	0.538	39.95	0.811	-0.013405	0.069705	0.325925	10	0.402241	0.176471	4.25774	0.0282785	0.0220053	0.0370528	3.67918
Rv0890c	Rv0890c	2649	0	0.176871	0.0192744	0.0623583	0.0555556	0.0226757	0.0748299	0.0204082	0.0419501	0.0124717	0.113379	0.0192744	0.0192744	0.031746	0.0385488	0.0873016	0.053288	0.0555556	0.0612245	0.015873	0.0181406	0.175538	0.316723	0.177048	0.330691	0.647414	0.493771	0.157	0.4538	0.1622	0.4077	0.245	0.156	0.506	47.39	0.725	0.024036	0.056689	0.317287	18	0.389428	0.163431	3.8795	0.0285914	0.0241965	0.0335482	5.24881
Rv0891c	Rv0891c	858	0	0.105263	0.0245614	0.0631579	0.0385965	0.0245614	0.0631579	0.0421053	0.045614	0.0140351	0.119298	0.0140351	0.0210526	0.0807018	0.0315789	0.0947368	0.0526316	0.0666667	0.0736842	0.0105263	0.0140351	0.193473	0.319347	0.206294	0.280886	0.600233	0.525641	0.2275	0.3922	0.2089	0.3491	0.219	0.17	0.498	54.62	0.624	-0.104562	0.049123	0.343514	6	0.434635	0.206629	3.91422	0.0246578	0.0185333	0.0328367	3.78392
Rv0892	Rv0892	1488	1	0.0949495	0.0181818	0.0606061	0.0343434	0.0444444	0.0868687	0.0363636	0.0424242	0.0222222	0.0747475	0.0262626	0.0222222	0.0606061	0.0262626	0.0888889	0.0505051	0.0686869	0.0868687	0.0242424	0.030303	0.195565	0.282258	0.21707	0.305108	0.587366	0.499328	0.2354	0.3893	0.1973	0.3779	0.249	0.157	0.504	52.03	0.632	-0.15596	0.09899	0.354087	9	0.453375	0.183633	4.28543	0.0293163	0.0239269	0.0358413	3.98959
Rv0893c	Rv0893c	978	0	0.150769	0.00923077	0.0738462	0.0676923	0.0553846	0.0615385	0.0123077	0.0338462	0.0184615	0.0769231	0.0123077	0.0215385	0.0492308	0.0338462	0.0923077	0.0461538	0.0676923	0.0676923	0.0246154	0.0246154	0.198364	0.298569	0.195297	0.307771	0.606339	0.493865	0.1934	0.4562	0.2048	0.3529	0.213	0.034	0.441	48.62	0.668	-0.256	0.104615	0.329502	5	0.410698	0.163308	3.84471	0.041099	0.0330652	0.0512301	5.12064
Rv0894	Rv0894	1182	1	0.111959	0.0203562	0.0661578	0.0483461	0.0330789	0.0763359	0.0229008	0.0407125	0.0203562	0.127226	0.0127226	0.0305344	0.0381679	0.0305344	0.0916031	0.0585242	0.0559796	0.086514	0.00763359	0.0203562	0.174281	0.275804	0.218274	0.331641	0.607445	0.494078	0.2023	0.3728	0.1262	0.5017	0.208	0.105	0.465	50.36	0.717	0.008906	0.061069	0.310908	11	0.380868	0.184753	3.80121	0.0296897	0.0236542	0.0376167	3.97941
Rv0895	Rv0895	1518	1	0.146535	0.0158416	0.0376238	0.0336634	0.0118812	0.0851485	0.0237624	0.0316832	0.0138614	0.124752	0.0257426	0.019802	0.0752475	0.039604	0.0950495	0.0554455	0.0514851	0.0811881	0.019802	0.0118812	0.156785	0.325428	0.170619	0.347167	0.672596	0.496047	0.1344	0.4009	0.1374	0.468	0.238	0.209	0.52	43.69	0.758	0.064356	0.043564	0.318435	6	0.387003	0.175448	3.62331	0.0277206	0.0225719	0.0337688	4.05824
Rv0896	gltA2	1296	1	0.0928074	0.00464037	0.0788863	0.0533643	0.0464037	0.0858469	0.025522	0.0580046	0.0394432	0.109049	0.0208817	0.0301624	0.0464037	0.0301624	0.062645	0.0440835	0.062645	0.0533643	0.00696056	0.0487239	0.195988	0.332562	0.179784	0.291667	0.624228	0.512346	0.109	0.6049	0.0752	0.4558	0.303	0.283	0.581	36.62	0.848	-0.195592	0.102088	0.0075638	0	0.105174	0.0320865	0.479307	0.0639249	0.0480359	0.0829375	4.82457
Rv0897c	Rv0897c	1608	0	0.151402	0.0130841	0.0579439	0.035514	0.0280374	0.102804	0.035514	0.035514	0.00560748	0.106542	0.0168224	0.0168224	0.0560748	0.0280374	0.0766355	0.0579439	0.0616822	0.082243	0.0130841	0.0186916	0.152985	0.343905	0.164179	0.33893	0.682836	0.508085	0.1037	0.5	0.1192	0.4328	0.261	0.248	0.555	40.05	0.805	0.10486	0.059813	0.310379	10	0.376476	0.173449	4.16821	0.0253116	0.0202325	0.0310209	4.56166
Rv0898c	Rv0898c	264	0	0.0804598	0.0114943	0.0689655	0.114943	0	0.091954	0.0229885	0.045977	0.0344828	0.103448	0.0114943	0	0.0344828	0.091954	0.137931	0.0344828	0.045977	0.045977	0.0114943	0.0114943	0.223485	0.310606	0.113636	0.352273	0.662879	0.424242	0.0781	0.5469	0.1867	0.4366	0.303	0.299	0.588	41.58	0.776	-0.982758	0.022989	0.303902	3	0.374895	0.205248	5.83784	0.0306893	0.0193511	0.0477777	5.67776
Rv0899	arfA	981	1	0.128834	0.00613497	0.0552147	0.0306748	0.0214724	0.095092	0.00920245	0.0674847	0.0337423	0.0766871	0.00920245	0.0460123	0.0828221	0.0214724	0.0521472	0.0736196	0.0828221	0.0858896	0.00613497	0.0153374	0.201835	0.316004	0.190622	0.291539	0.607543	0.506626	0.2075	0.449	0.1434	0.36	0.27	0.215	0.537	47.4	0.689	0.042331	0.042945	0.321684	8	0.397238	0.192536	4.07137	0.0259494	0.01968	0.0333546	5.2825
Rv0900	arfB	153	1	0.2	0.02	0.04	0.06	0.04	0.08	0	0.04	0.02	0.08	0.02	0	0.02	0.04	0.04	0.1	0.04	0.1	0.04	0.02	0.143791	0.261438	0.222222	0.372549	0.633987	0.48366	0.2439	0.3659	0.0976	0.4615	0.316	0.148	0.511	50.37	0.702	0.482	0.1	0.43336	0	0.664375	0.425969	1.9324	0.036598	0.0204283	0.0659971	3.79408
Rv0901	arfC	528	1	0.131429	0	0.0285714	0.0685714	0.0228571	0.0742857	0.0171429	0.0171429	0.0628571	0.0457143	0.0171429	0	0.108571	0.0285714	0.0685714	0.0742857	0.0857143	0.0914286	0.0285714	0.0285714	0.181818	0.304924	0.143939	0.369318	0.674242	0.448864	0.1223	0.3597	0.1067	0.5714	0.246	0.158	0.509	42.7	0.802	-0.466286	0.08	0.31768	1	0.384507	0.196211	3.70682	0.025688	0.0174816	0.0363321	6.62768
Rv0902c	prrB	1341	0	0.127803	0.0044843	0.0650224	0.0560538	0.0224215	0.0695067	0.0179372	0.0605381	0.0156951	0.103139	0.00896861	0.0336323	0.0515695	0.0313901	0.0896861	0.0672646	0.0627803	0.0941704	0.00672646	0.0112108	0.158837	0.351976	0.155854	0.333333	0.685309	0.50783	0.0712	0.5496	0.0595	0.5044	0.287	0.287	0.574	35.55	0.886	-0.0213	0.040359	0.0152892	0	0.163571	0.094131	0.504083	0.044078	0.0327059	0.0585501	4.39806
Rv0903c	prrA	711	0	0.105932	0.00423729	0.0932203	0.0508475	0.0254237	0.0847458	0.00847458	0.0211864	0.0211864	0.127119	0.0211864	0.0211864	0.0338983	0.00847458	0.0932203	0.059322	0.0550847	0.148305	0.00423729	0.0127119	0.158931	0.316456	0.172996	0.351617	0.668073	0.489451	0.0664	0.5213	0.1257	0.4409	0.253	0.209	0.517	37.57	0.835	0.182203	0.042373	0.0374237	0	0.129474	0.0573492	0.836284	0.0398673	0.026662	0.0584182	3.28776
Rv0904c	accD3	1488	0	0.161616	0.00606061	0.0505051	0.0505051	0.0222222	0.0969697	0.020202	0.040404	0.00606061	0.125253	0.0121212	0.00606061	0.0747475	0.0363636	0.0848485	0.0484848	0.0545455	0.0808081	0.00808081	0.0141414	0.147849	0.34207	0.15793	0.352151	0.69422	0.5	0.0932	0.4386	0.1405	0.4717	0.197	0.138	0.479	43.08	0.792	0.16	0.044444	0.302959	6	0.368064	0.180227	3.62704	0.0250814	0.0201086	0.0313647	8.90649
Rv0905	echA6	732	1	0.18107	0.00823045	0.0576132	0.0576132	0.0288066	0.0781893	0.0205761	0.0617284	0.037037	0.102881	0.0288066	0.0246914	0.0452675	0.0534979	0.0658436	0.0411523	0.037037	0.0452675	0.0164609	0.00823045	0.191257	0.322404	0.161202	0.325137	0.647541	0.483607	0.1378	0.5153	0.1224	0.442	0.285	0.237	0.556	41.69	0.78	-0.030864	0.053498	0.300163	1	0.367534	0.187665	2.64032	0.0279189	0.0203749	0.0387479	6.60584
Rv0906	Rv0906	1119	1	0.120968	0.00537634	0.0645161	0.0349462	0.0295699	0.0725806	0.0456989	0.0295699	0.00268817	0.107527	0.016129	0.0215054	0.0887097	0.0241935	0.0752688	0.061828	0.0510753	0.094086	0.0349462	0.0188172	0.142985	0.345845	0.172475	0.338695	0.68454	0.51832	0.1152	0.4727	0.0775	0.5018	0.241	0.245	0.544	36.56	0.83	-0.03414	0.083333	0.17443	0	0.30481	0.136067	1.14288	0.0401533	0.0238242	0.0756917	4.15963
Rv0907	Rv0907	1599	1	0.114662	0.0037594	0.0733083	0.0300752	0.0338346	0.101504	0.0263158	0.0263158	0.0281955	0.0864662	0.0131579	0.0394737	0.0620301	0.0319549	0.0488722	0.0695489	0.0676692	0.0864662	0.0150376	0.0413534	0.186366	0.318324	0.179487	0.315822	0.634146	0.497811	0.134	0.4872	0.1219	0.4562	0.273	0.203	0.537	42.48	0.784	-0.186842	0.090226	0.328279	10	0.403684	0.173132	3.80683	0.0279042	0.0228925	0.0337322	4.31355
Rv0908	ctpE	2394	1	0.136763	0.00501882	0.04266	0.0501882	0.0288582	0.0803011	0.0125471	0.0577164	0.0238394	0.110414	0.0200753	0.0276035	0.0401506	0.0363864	0.0652447	0.055207	0.0577164	0.117942	0.0150565	0.0163112	0.16792	0.292398	0.196742	0.342941	0.635338	0.48914	0.1439	0.442	0.0965	0.4959	0.263	0.225	0.534	41.25	0.789	0.360979	0.060226	0.31706	11	0.384869	0.168882	3.71004	0.0231462	0.0191362	0.0277468	4.24686
Rv0909	Rv0909	180	1	0.0847458	0	0.101695	0.0508475	0.0169492	0.0677966	0.0338983	0.0508475	0.0847458	0.0677966	0.0338983	0.0847458	0	0.0847458	0	0.0847458	0.0338983	0.101695	0	0.0169492	0.294444	0.266667	0.138889	0.3	0.566667	0.405556	0.0909	0.6364	0.119	0.5128	0.388	0.277	0.596	30.67	0.842	-0.528813	0.033898	0.328195	2	0.406553	0.181142	3.44384	0.0382189	0.0230017	0.0637568	3.63525
Rv0910	Rv0910	435	1	0.0763889	0	0.0347222	0.0694444	0.0208333	0.0972222	0.0277778	0.0555556	0.0763889	0.0902778	0.0347222	0.0208333	0.0694444	0.00694444	0.0486111	0.0555556	0.0416667	0.125	0.0277778	0.0208333	0.202299	0.296552	0.177011	0.324138	0.62069	0.473563	0.0973	0.5575	0.1282	0.422	0.289	0.201	0.519	42.87	0.807	0.036805	0.069444	0.105201	0	0.340286	0.150489	0.769834	0.0458685	0.0235733	0.0822179	5.69842
Rv0911	Rv0911	774	1	0.108949	0.0194553	0.077821	0.0428016	0.0583658	0.11284	0.0194553	0.0311284	0.0116732	0.0622568	0.0233463	0.0233463	0.0622568	0.0389105	0.0389105	0.0700389	0.0622568	0.07393	0.0311284	0.0311284	0.162791	0.31137	0.202842	0.322997	0.634367	0.514212	0.1682	0.5318	0.0973	0.4068	0.302	0.268	0.582	44.09	0.775	-0.08716	0.120623	0.333909	4	0.415568	0.188083	3.79461	0.0294681	0.0221044	0.0398835	3.22805
Rv0912	Rv0912	450	1	0.127517	0.0134228	0	0.0201342	0.0134228	0.134228	0.0201342	0.033557	0.0134228	0.134228	0.0201342	0.0201342	0.0469799	0.00671141	0.0604027	0.0872483	0.0536913	0.127517	0.0402685	0.0268456	0.108889	0.313333	0.215556	0.362222	0.675556	0.528889	0.1493	0.4328	0.0714	0.438	0.223	0.158	0.486	40.67	0.793	0.675168	0.080537	0.0653054	0	0.270288	0.174021	0.675609	0.0639755	0.0327043	0.0974294	5.30302
Rv0913c	Rv0913c	1509	0	0.0776892	0.00796813	0.0876494	0.059761	0.0537849	0.0876494	0.0358566	0.0318725	0.0258964	0.0896414	0.0159363	0.0338645	0.0677291	0.0179283	0.063745	0.0478088	0.061753	0.059761	0.0258964	0.0478088	0.201458	0.312127	0.189529	0.296885	0.609013	0.501657	0.1702	0.5198	0.1441	0.4079	0.316	0.274	0.578	43.33	0.744	-0.434462	0.12749	0.326292	11	0.398186	0.172169	3.8395	0.0293436	0.024016	0.0357269	3.41372
Rv0914c	Rv0914c	1239	0	0.135922	0.00970874	0.0898058	0.0461165	0.026699	0.11165	0.0291262	0.0364078	0.0145631	0.092233	0.0169903	0.0291262	0.038835	0.0242718	0.0752427	0.0461165	0.0679612	0.0703883	0.0169903	0.0218447	0.177563	0.33979	0.150121	0.332526	0.672316	0.489911	0.1157	0.5868	0.1054	0.3691	0.261	0.254	0.568	39.71	0.812	-0.200243	0.065534	0.320058	6	0.394177	0.192465	4.68481	0.021983	0.016799	0.0280721	3.41812
Rv0915c	PPE14	1272	0	0.224586	0	0.0260047	0.035461	0.0141844	0.108747	0.0118203	0.0401891	0.00472813	0.0827423	0.0260047	0.0236407	0.0969267	0.035461	0.0236407	0.0803783	0.0732861	0.0567376	0.0165485	0.0189125	0.161164	0.33805	0.143868	0.356918	0.694969	0.481918	0.1019	0.4021	0.1342	0.4828	0.236	0.166	0.516	48.1	0.785	0.288652	0.049645	0.320154	8	0.392307	0.180602	3.32979	0.0292371	0.0228861	0.03727	3.83503
Rv0916c	PE7	300	0	0.222222	0.010101	0.030303	0.010101	0.030303	0.0505051	0.030303	0.020202	0.020202	0.0606061	0.020202	0.030303	0.0707071	0.010101	0.030303	0.040404	0.141414	0.151515	0	0.020202	0.153333	0.333333	0.183333	0.33	0.663333	0.516667	0.1613	0.4086	0.0488	0.5	0.222	-0.003	0.412	49.36	0.804	0.620202	0.050505	0.274798	0	0.351162	0.186659	2.61582	0.0327284	0.020379	0.0564848	6.71394
Rv0917	betP	1782	1	0.118044	0.00337268	0.0438449	0.0202361	0.0489039	0.0927487	0.0185497	0.0640809	0.0084317	0.114671	0.0252951	0.0236088	0.0404722	0.0151771	0.0590219	0.06914	0.0623946	0.114671	0.0337268	0.0236088	0.148709	0.289562	0.23569	0.326038	0.6156	0.525253	0.1635	0.4305	0.1082	0.4528	0.226	0.172	0.5	45.02	0.754	0.631872	0.106239	0.323423	8	0.397171	0.171744	3.9813	0.0244113	0.0200254	0.0301513	4.79783
Rv0918	Rv0918	477	1	0.170886	0.0126582	0.056962	0.0506329	0.0316456	0.0443038	0.0253165	0.0379747	0.0253165	0.101266	0.0189873	0.0189873	0.056962	0.0316456	0.126582	0.0316456	0.0886076	0.056962	0.0126582	0	0.159329	0.316562	0.176101	0.348008	0.66457	0.492662	0.2044	0.365	0.0687	0.536	0.22	0.148	0.494	47.47	0.76	-0.239874	0.044304	0.309721	6	0.385562	0.190078	5.41306	0.0286987	0.0197904	0.040502	3.97704
Rv0919	Rv0919	501	1	0.114458	0.0180723	0.0963855	0.0240964	0.0361446	0.0843373	0.0421687	0.0421687	0.0180723	0.108434	0.0240964	0.0120482	0.0481928	0.0180723	0.108434	0.0843373	0.0180723	0.0783133	0	0.0240964	0.157685	0.287425	0.209581	0.345309	0.632735	0.497006	0.2092	0.3922	0.096	0.5	0.255	0.269	0.564	46.15	0.73	-0.1	0.060241	0.309241	1	0.372376	0.18153	3.35143	0.0289042	0.0199835	0.0412802	4.90298
Rv0920c	Rv0920c	1320	0	0.132118	0.00911162	0.0683371	0.0637813	0.0296128	0.070615	0.0159453	0.0546697	0.0523918	0.0797267	0.0136674	0.0250569	0.0387244	0.022779	0.0888383	0.0455581	0.0523918	0.0842825	0.022779	0.0296128	0.197727	0.304545	0.167424	0.330303	0.634848	0.47197	0.1243	0.5276	0.1217	0.4517	0.282	0.207	0.537	42.02	0.794	-0.234852	0.082005	0.305952	9	0.370238	0.166732	3.78758	0.0289623	0.0232753	0.0361477	5.01576
Rv0921	Rv0921	582	1	0.139896	0.015544	0.0621762	0.0621762	0.0103627	0.0880829	0.0207254	0.0259067	0.0207254	0.0880829	0.0207254	0.0207254	0.0310881	0.015544	0.139896	0.0466321	0.0466321	0.11399	0.015544	0.015544	0.135739	0.249141	0.190722	0.424399	0.67354	0.439863	0.2143	0.2679	0.0503	0.6364	0.178	0.016	0.412	42.14	0.765	-0.226943	0.041451	0.302995	2	0.364687	0.18806	3.05156	0.0298348	0.0211757	0.0410731	5.16144
Rv0922	Rv0922	1653	1	0.129091	0.0145455	0.0563636	0.0363636	0.0218182	0.0963636	0.0218182	0.0218182	0.0436364	0.0709091	0.0163636	0.0218182	0.06	0.0327273	0.112727	0.0545455	0.0763636	0.0763636	0.0218182	0.0145455	0.182093	0.330913	0.145191	0.341803	0.672716	0.476104	0.1178	0.4925	0.1368	0.4217	0.24	0.174	0.518	42.27	0.781	-0.483636	0.058182	0.318422	10	0.386766	0.176558	3.99893	0.0294554	0.0244562	0.0358684	4.55642
Rv0923c	Rv0923c	1065	0	0.0988701	0.00564972	0.0564972	0.039548	0.0169492	0.0875706	0.0508475	0.0310734	0.00282486	0.115819	0.0112994	0.0225989	0.0875706	0.0338983	0.110169	0.0649718	0.0367232	0.079096	0.019774	0.0282486	0.150235	0.369953	0.160563	0.319249	0.689202	0.530516	0.1013	0.5253	0.1075	0.4291	0.253	0.304	0.577	38.55	0.819	-0.337571	0.064972	0.320783	7	0.393171	0.174865	3.61667	0.0324774	0.0253555	0.041518	4.47052
Rv0924c	mntH	1287	0	0.135514	0.00233645	0.0257009	0.0186916	0.0303738	0.10514	0.021028	0.0537383	0.0116822	0.147196	0.0373832	0.021028	0.046729	0.0233645	0.0607477	0.0537383	0.0607477	0.107477	0.0163551	0.021028	0.140637	0.31857	0.205905	0.334887	0.653458	0.524476	0.1123	0.4595	0.096	0.4622	0.236	0.217	0.52	43.06	0.81	0.72243	0.067757	0.300745	0	0.363166	0.187481	2.60202	0.0237128	0.0182235	0.0307254	5.97024
Rv0925c	Rv0925c	738	0	0.0897959	0.0204082	0.0734694	0.0408163	0.0244898	0.106122	0.0326531	0.0489796	0.0163265	0.0857143	0.0326531	0.0489796	0.0612245	0.0285714	0.0653061	0.0489796	0.0653061	0.044898	0.0244898	0.0408163	0.204607	0.327913	0.163957	0.303523	0.631436	0.49187	0.1286	0.5524	0.1395	0.4	0.308	0.327	0.61	40.98	0.779	-0.355918	0.089796	0.307396	3	0.384236	0.180277	3.0659	0.0338031	0.024914	0.0468471	3.41976
Rv0926c	Rv0926c	1077	0	0.136872	0.0167598	0.0586592	0.0558659	0.0195531	0.0949721	0.0167598	0.0642458	0.0139665	0.0977654	0.0307263	0.0307263	0.0698324	0.027933	0.0502793	0.0530726	0.0335196	0.0893855	0.0111732	0.027933	0.176416	0.320334	0.178273	0.324977	0.645311	0.498607	0.1234	0.5292	0.1241	0.4131	0.262	0.207	0.528	40.87	0.787	0.234916	0.058659	0.288163	1	0.374604	0.189258	2.68028	0.0309683	0.0230044	0.0545258	4.79132
Rv0927c	Rv0927c	792	0	0.193916	0.00380228	0.0608365	0.0304183	0.0304183	0.095057	0.0190114	0.0456274	0.0190114	0.121673	0.0228137	0.0304183	0.0456274	0.0190114	0.0532319	0.0494297	0.0684411	0.0798479	0	0.0114068	0.155303	0.362374	0.169192	0.313131	0.675505	0.531566	0.1213	0.5565	0.088	0.3725	0.312	0.315	0.595	38.98	0.813	0.409886	0.041825	0.290114	3	0.346144	0.171332	2.87283	0.0341554	0.0263471	0.0447218	5.34796
Rv0928	pstS3	1113	1	0.127027	0.0135135	0.0513514	0.0243243	0.0405405	0.12973	0.00540541	0.0486486	0.0378378	0.0594595	0.00810811	0.0702703	0.0432432	0.0459459	0.0324324	0.0837838	0.0756757	0.0675676	0.0108108	0.0243243	0.197664	0.295597	0.177898	0.328841	0.624438	0.473495	0.1605	0.466	0.0903	0.5	0.294	0.263	0.585	42.93	0.786	-0.13973	0.075676	0.328346	1	0.419737	0.196774	2.89211	0.0266813	0.0186151	0.0382735	3.32151
Rv0929	pstC2	975	1	0.148148	0	0.0216049	0.0308642	0.0679012	0.0833333	0.00617284	0.0679012	0.0216049	0.12963	0.0216049	0.0216049	0.0493827	0.0154321	0.0617284	0.0679012	0.0617284	0.0987654	0.0123457	0.0123457	0.145641	0.291282	0.221538	0.341538	0.632821	0.512821	0.1062	0.3801	0.1103	0.568	0.219	0.185	0.506	41.52	0.806	0.785802	0.092593	0.294617	0	0.364276	0.206799	2.78052	0.0204834	0.0147114	0.0373436	4.91838
Rv0930	pstA1	927	1	0.116883	0	0.012987	0.0324675	0.0487013	0.0681818	0.0162338	0.0584416	0.012987	0.13961	0.0292208	0.0162338	0.0551948	0.0162338	0.0649351	0.0551948	0.0649351	0.142857	0.025974	0.0227273	0.143474	0.30205	0.22438	0.330097	0.632147	0.526429	0.0916	0.4432	0.1133	0.4916	0.227	0.215	0.51	42.06	0.815	0.877598	0.097403	0.301795	4	0.367122	0.194105	3.60433	0.0238362	0.0178274	0.0317077	3.07504
Rv0931c	pknD	1995	0	0.13253	0.00301205	0.060241	0.0316265	0.0240964	0.0963855	0.0165663	0.0301205	0.0210843	0.0828313	0.0150602	0.0451807	0.0662651	0.0391566	0.0542169	0.0542169	0.0828313	0.105422	0.00753012	0.0316265	0.186967	0.334336	0.160902	0.317794	0.65213	0.495238	0.107	0.5161	0.1245	0.4255	0.26	0.177	0.517	41.88	0.802	-0.051054	0.063253	0.299007	14	0.358704	0.153834	3.63189	0.0310444	0.0260156	0.0370724	4.36786
Rv0932c	pstS2	1113	0	0.108108	0.0135135	0.0459459	0.027027	0.0351351	0.12973	0.00540541	0.0513514	0.0378378	0.0621622	0.0135135	0.0567568	0.0567568	0.0432432	0.0189189	0.102703	0.0918919	0.0567568	0.0108108	0.0324324	0.21204	0.310872	0.174304	0.302785	0.613657	0.485175	0.1242	0.5031	0.1404	0.4359	0.288	0.2	0.55	43.56	0.776	-0.132162	0.078378	0.337789	2	0.438109	0.186961	3.02227	0.0316677	0.0225044	0.0446182	3.72364
Rv0933	pstB	831	1	0.108696	0.00724638	0.0615942	0.0471014	0.0471014	0.0869565	0.0108696	0.0253623	0.0362319	0.115942	0.0289855	0.0326087	0.0471014	0.0326087	0.0905797	0.0615942	0.0615942	0.0797101	0.00362319	0.0144928	0.173285	0.308063	0.196149	0.322503	0.630566	0.504212	0.183	0.4681	0.0913	0.4434	0.274	0.273	0.569	42.5	0.764	-0.126812	0.065217	0.313696	3	0.382271	0.191334	3.56953	0.0275259	0.0206169	0.0364098	3.14095
Rv0934	pstS1	1125	1	0.147059	0.00802139	0.0427807	0.026738	0.0320856	0.114973	0.0187166	0.0508021	0.0320856	0.0962567	0.0160428	0.0481283	0.0721925	0.0508021	0.013369	0.0695187	0.0721925	0.0508021	0.0106952	0.026738	0.184	0.335111	0.171556	0.309333	0.644444	0.506667	0.1327	0.5154	0.0803	0.4679	0.325	0.329	0.614	45.42	0.816	0.072193	0.069519	0.310323	10	0.377466	0.178983	3.89373	0.0307698	0.0242669	0.0386079	3.21838
Rv0935	pstC1	1017	1	0.136095	0.00295858	0.0177515	0.035503	0.0177515	0.112426	0.0177515	0.0710059	0.00591716	0.121302	0.0384615	0.0295858	0.056213	0.00591716	0.0502959	0.035503	0.0680473	0.147929	0.0147929	0.0147929	0.136676	0.289086	0.20944	0.364798	0.653884	0.498525	0.125	0.4145	0.0664	0.5229	0.254	0.252	0.538	39.33	0.822	0.916568	0.047337	0.307948	6	0.37175	0.177144	3.09115	0.0309367	0.0237745	0.040443	4.32715
Rv0936	pstA2	906	1	0.112957	0.00996678	0.0232558	0.0265781	0.0232558	0.0930233	0.00332226	0.0697674	0.0199336	0.136213	0.0199336	0.0166113	0.0531561	0.0232558	0.0498339	0.0830565	0.0564784	0.10299	0.0332226	0.0431894	0.142384	0.284768	0.227373	0.345475	0.630243	0.512141	0.1212	0.3939	0.0843	0.5614	0.245	0.201	0.512	42.48	0.814	0.654485	0.099668	0.0123953	0	0.241412	0.0525468	0.47796	0.0602782	0.044616	0.0790729	2.46668
Rv0937c	mku	822	0	0.0952381	0.00732601	0.106227	0.0769231	0.03663	0.03663	0.021978	0.040293	0.0586081	0.0842491	0.032967	0.021978	0.0549451	0.032967	0.0695971	0.0549451	0.043956	0.0879121	0.00732601	0.029304	0.215328	0.29927	0.16545	0.319951	0.619221	0.46472	0.088	0.5602	0.0945	0.5421	0.272	0.159	0.508	39.42	0.855	-0.441758	0.07326	0.0660806	0	0.300311	0.216924	0.535664	0.0575018	0.0271143	0.0902063	4.34016
Rv0938	ligD	2280	1	0.102767	0.00395257	0.0658762	0.0566535	0.0263505	0.088274	0.0289855	0.027668	0.0382082	0.0974967	0.0144928	0.0210804	0.0619236	0.0316206	0.0843215	0.0592885	0.0658762	0.0750988	0.0237154	0.0263505	0.183333	0.317544	0.160965	0.338158	0.655702	0.478509	0.1325	0.4858	0.1068	0.474	0.264	0.225	0.544	41.35	0.797	-0.411463	0.076416	0.308553	12	0.377335	0.170335	3.68096	0.0241543	0.0199294	0.0290222	4.03298
Rv0939	Rv0939	1935	1	0.108696	0.0124224	0.076087	0.0512422	0.0279503	0.0993789	0.0232919	0.0450311	0.0139752	0.102484	0.0186335	0.0170807	0.068323	0.0232919	0.0714286	0.0465839	0.0714286	0.0791925	0.0186335	0.0248447	0.163824	0.326615	0.164341	0.34522	0.671835	0.490956	0.0941	0.5009	0.0974	0.4979	0.277	0.278	0.571	38.98	0.835	-0.057764	0.071429	0.296166	7	0.353071	0.162109	2.46454	0.0270037	0.0220713	0.032371	5.5928
Rv0940c	Rv0940c	867	0	0.0972222	0.00347222	0.0659722	0.0659722	0.0625	0.0902778	0.0138889	0.0625	0.0520833	0.0729167	0.03125	0.0173611	0.0763889	0.0104167	0.0659722	0.0347222	0.0694444	0.0659722	0.00694444	0.0347222	0.204152	0.322953	0.168397	0.304498	0.627451	0.491349	0.0996	0.5809	0.1176	0.4335	0.331	0.324	0.604	36.22	0.82	-0.128125	0.104167	0.315108	6	0.384245	0.184375	3.76296	0.0278999	0.0207855	0.0370916	3.75406
Rv0941c	Rv0941c	774	0	0.143969	0.00389105	0.0428016	0.0389105	0.0194553	0.0544747	0.0077821	0.0466926	0.0272374	0.0894942	0.0116732	0.0272374	0.0583658	0.0311284	0.077821	0.11284	0.0622568	0.116732	0.0233463	0.00389105	0.173127	0.329457	0.177003	0.320413	0.649871	0.50646	0.1295	0.4866	0.1306	0.3905	0.251	0.195	0.518	47.17	0.767	0.148249	0.046693	0.322527	3	0.395045	0.181287	3.76907	0.0307879	0.0235141	0.040366	5.57532
Rv0942	Rv0942	279	1	0.141304	0.0217391	0.0326087	0.0108696	0.0217391	0.076087	0.0434783	0.0434783	0.0217391	0.0652174	0.0434783	0.0543478	0.076087	0.0217391	0.0978261	0.152174	0.0326087	0.0217391	0	0.0217391	0.204301	0.344086	0.189964	0.261649	0.605735	0.53405	0.1905	0.4762	0.1831	0.2985	0.176	0.102	0.483	41.53	0.674	-0.4	0.043478	0.306679	2	0.379065	0.206662	4.52035	0.0275101	0.0171544	0.0417054	3.84967
Rv0943c	Rv0943c	1041	0	0.147399	0.00578035	0.0549133	0.0404624	0.0317919	0.0924855	0.0289017	0.0433526	0.0144509	0.0520231	0.0115607	0.00867052	0.0578035	0.0404624	0.101156	0.0578035	0.0953757	0.0751445	0.0202312	0.0202312	0.170989	0.366955	0.150817	0.311239	0.678194	0.517771	0.1254	0.5809	0.1268	0.3197	0.263	0.237	0.56	40.54	0.78	-0.29104	0.072254	0.302237	2	0.363901	0.180884	3.05106	0.0291456	0.0224928	0.0376299	6.12047
Rv0944	Rv0944	477	1	0.126582	0.0316456	0.0632911	0.0253165	0.0189873	0.107595	0.0189873	0.0379747	0.056962	0.101266	0.0253165	0.0126582	0.0443038	0.0379747	0.0696203	0.0696203	0.0696203	0.0696203	0	0.0126582	0.169811	0.320755	0.165618	0.343816	0.66457	0.486373	0.1176	0.4853	0.0846	0.5	0.269	0.204	0.535	43.19	0.826	-0.047468	0.031646	0.300766	3	0.364355	0.173932	3.30709	0.0386808	0.0274904	0.0525705	3.91843
Rv0945	Rv0945	762	1	0.13834	0.00395257	0.0355731	0.0592885	0.0158103	0.0909091	0.00790514	0.055336	0.0474308	0.106719	0.027668	0.0237154	0.0434783	0.0237154	0.083004	0.0592885	0.0513834	0.0909091	0.0197628	0.0158103	0.186352	0.316273	0.15748	0.339895	0.656168	0.473753	0.0817	0.5192	0.1349	0.4328	0.251	0.173	0.506	39.59	0.809	0.082609	0.051383	0.318034	2	0.390464	0.185479	3.05955	0.0310151	0.0232292	0.0410391	3.94242
Rv0946c	pgi	1662	0	0.108499	0	0.079566	0.034358	0.0488246	0.0886076	0.0325497	0.045208	0.0162749	0.0994575	0.0180832	0.0271248	0.045208	0.034358	0.0650995	0.0650995	0.0831826	0.0723327	0.0162749	0.0198915	0.173285	0.338748	0.183514	0.304452	0.643201	0.522262	0.1314	0.5421	0.0859	0.4315	0.32	0.298	0.59	38.96	0.813	-0.081555	0.084991	0.310428	6	0.375186	0.181289	3.33578	0.0204554	0.0163863	0.0259088	4.57053
Rv0947c	Rv0947c	231	0	NA	NA	NA	NA	NA	NA	NA	NA	NA	NA	NA	NA	NA	NA	NA	NA	NA	NA	NA	NA	0.181818	0.298701	0.203463	0.316017	0.614719	0.502165	NA	NA	NA	NA	NA	NA	NA	NA	NA	NA	NA	NA	NA	NA	NA	NA	NA	NA	NA	NA
Rv0948c	Rv0948c	318	0	0.0952381	0	0.047619	0.12381	0	0.0761905	0.0380952	0.0571429	0.047619	0.142857	0.047619	0.0190476	0.0571429	0.00952381	0.114286	0.047619	0.0190476	0.047619	0	0.00952381	0.232704	0.301887	0.157233	0.308176	0.610063	0.459119	0.1235	0.5309	0.1932	0.3659	0.206	0.16	0.49	43.97	0.73	-0.445714	0.009524	0.294014	2	0.367065	0.197713	2.34933	0.0301383	0.0184784	0.051951	4.03975
Rv0949	uvrD1	2316	1	0.108949	0.00389105	0.0713359	0.0726329	0.0298314	0.077821	0.0181582	0.0453956	0.0207523	0.0985733	0.0168612	0.0389105	0.0428016	0.0298314	0.0972763	0.0570687	0.0440986	0.0881971	0.00648508	0.0311284	0.174439	0.313472	0.173575	0.338515	0.651986	0.487047	0.1261	0.5182	0.0695	0.5044	0.286	0.27	0.568	37.08	0.834	-0.273022	0.067445	0.297738	8	0.35811	0.167525	3.25103	0.0246377	0.0202345	0.0294429	5.88283
Rv0950c	Rv0950c	999	0	0.141566	0.00301205	0.0692771	0.0572289	0.0271084	0.0963855	0.0361446	0.0391566	0.0120482	0.0963855	0.0180723	0.0210843	0.060241	0.0271084	0.063253	0.0421687	0.0662651	0.0843373	0.0150602	0.0240964	0.177177	0.335335	0.158158	0.329329	0.664665	0.493493	0.1211	0.5121	0.1341	0.4153	0.293	0.248	0.558	41.18	0.782	-0.049398	0.066265	0.311148	4	0.374725	0.175503	3.61679	0.027203	0.0206975	0.0350894	4.56567
Rv0951	sucC	1164	1	0.144703	0.00516796	0.0697674	0.0775194	0.0258398	0.0930233	0.0232558	0.0465116	0.0671835	0.0981912	0.0206718	0.0361757	0.0361757	0.0206718	0.0335917	0.0258398	0.0490956	0.103359	0.00258398	0.0206718	0.203608	0.301546	0.160653	0.334192	0.635739	0.462199	0.1306	0.5669	0.0812	0.4621	0.309	0.179	0.521	38.2	0.825	0.020155	0.049096	0.0350543	0	0.255563	0.148927	0.414755	0.0510795	0.0220834	0.0733949	2.95797
Rv0952	sucD	912	1	0.125413	0.00330033	0.0429043	0.0594059	0.029703	0.122112	0.019802	0.10231	0.049505	0.0594059	0.0264026	0.019802	0.0528053	0.019802	0.0330033	0.0528053	0.0891089	0.0759076	0.00330033	0.0132013	0.199561	0.310307	0.173246	0.316886	0.627193	0.483553	0.1529	0.549	0.0745	0.4286	0.301	0.169	0.52	41.54	0.803	0.212541	0.046205	0.0710495	0	0.313559	0.175994	0.607078	0.0388878	0.0171054	0.0607759	4.13872
Rv0953c	Rv0953c	849	0	0.131206	0.0106383	0.0744681	0.0496454	0.0283688	0.070922	0.035461	0.0390071	0.035461	0.0886525	0.0177305	0.0070922	0.0744681	0.0177305	0.070922	0.0425532	0.0638298	0.0886525	0.0319149	0.0212766	0.171967	0.318021	0.163722	0.34629	0.664311	0.481743	0.1172	0.4812	0.1009	0.4976	0.277	0.201	0.526	40.12	0.813	-0.114184	0.08156	0.316362	1	0.384574	0.182113	2.68764	0.0275304	0.0208993	0.0362055	3.93118
Rv0954	Rv0954	912	1	0.128713	0	0.0132013	0.0132013	0.0363036	0.155116	0.00990099	0.00990099	0.0165017	0.0693069	0.0132013	0.0165017	0.122112	0.0825083	0.00660066	0.112211	0.0462046	0.0825083	0.00660066	0.0594059	0.150219	0.326754	0.180921	0.342105	0.66886	0.507675	0.1673	0.384	0.1094	0.4901	0.251	0.203	0.539	39.95	0.758	-0.014521	0.10231	0.328243	8	0.401907	0.168782	3.61572	0.0372056	0.0289416	0.0473523	4.84012
Rv0955	Rv0955	1368	1	0.171429	0.0021978	0.0483516	0.0197802	0.0285714	0.103297	0.0153846	0.0417582	0.00659341	0.116484	0.0241758	0.010989	0.0703297	0.0175824	0.0483516	0.0791209	0.043956	0.123077	0.021978	0.00659341	0.119883	0.31652	0.203216	0.36038	0.676901	0.519737	0.1518	0.4096	0.0885	0.4603	0.25	0.198	0.513	43.32	0.777	0.685275	0.057143	0.305666	8	0.371107	0.17802	3.65996	0.0277294	0.0218825	0.034511	4.47302
Rv0956	purN	648	1	0.15814	0.00465116	0.0604651	0.0418605	0.0232558	0.0837209	0.0325581	0.027907	0.0139535	0.102326	0.0139535	0.00465116	0.0697674	0.0186047	0.0744186	0.0372093	0.0837209	0.130233	0.00465116	0.0139535	0.17284	0.328704	0.175926	0.322531	0.651235	0.50463	0.1531	0.4133	0.2033	0.3636	0.224	0.133	0.476	47.88	0.684	0.271163	0.04186	0.31413	6	0.386472	0.197394	4.12383	0.0242074	0.0171394	0.0337569	3.91389
Rv0957	purH	1572	1	0.16826	0.00956023	0.0573614	0.0535373	0.0286807	0.0879541	0.0325048	0.0439771	0.0248566	0.0803059	0.0133843	0.0229446	0.0516252	0.0344168	0.0554493	0.0516252	0.0554493	0.0936902	0.0133843	0.0210325	0.176209	0.33715	0.156489	0.330153	0.667303	0.493639	0.1156	0.5511	0.1122	0.4091	0.264	0.196	0.532	40.26	0.806	0.05239	0.063098	0.30038	10	0.362292	0.173923	4.26911	0.0230158	0.0183492	0.028766	4.963
Rv0958	Rv0958	1380	1	0.122004	0.00217865	0.0610022	0.0893246	0.0130719	0.0915033	0.0196078	0.0501089	0.0239651	0.111111	0.0108932	0.0152505	0.0457516	0.0261438	0.0936819	0.043573	0.0522876	0.100218	0.00653595	0.0217865	0.15942	0.326812	0.147101	0.366667	0.693478	0.473913	0.0801	0.5349	0.059	0.5177	0.285	0.26	0.557	35.2	0.88	-0.11329	0.041394	0.306723	10	0.366427	0.168611	3.33965	0.0269461	0.0211713	0.0334575	4.23487
Rv0959	Rv0959	2019	1	0.133929	0.0014881	0.0907738	0.0639881	0.0327381	0.0744048	0.0252976	0.016369	0.0193452	0.122024	0.0193452	0.0193452	0.0401786	0.0550595	0.11756	0.0401786	0.0505952	0.0550595	0.00892857	0.0133929	0.156513	0.332343	0.152551	0.358593	0.690936	0.484894	0.1161	0.4929	0.0585	0.5414	0.281	0.275	0.573	35.73	0.853	-0.532738	0.05506	0.303144	6	0.364321	0.167868	2.62451	0.0246311	0.0198461	0.0300569	5.8624
Rv0959A	vapB9	222	1	0.123288	0	0.0958904	0.0958904	0	0.0684932	0	0.0547945	0.0273973	0.136986	0.0136986	0.0273973	0.0410959	0	0.109589	0.0410959	0.0684932	0.0821918	0	0.0136986	0.171171	0.315315	0.184685	0.328829	0.644144	0.5	0.2222	0.4762	0.0645	0.4138	0.255	0.174	0.5	38.02	0.75	-0.19863	0.013699	NA	NA	NA	NA	NA	NA	NA	NA	NA
[truncated: 2,932 more rows]
[truncated: 71 more columns]

## Sheet: Annotations
feature	annotation
[truncated: 119 more rows]
