# Supplementary material for: Genetically encoded transcriptional plasticity underlies stress adaptation in Mycobacterium tuberculosis
Source: Nat Commun. 2024 Apr 10;15:3088. doi: 10.1038/s41467-024-47410-5 (PMC11006872; doi:10.1038/s41467-024-47410-5)
Supplement: Supplementary file 10 — Supplementary Data 7 [file 41467_2024_47410_MOESM10_ESM.xlsx]

## Sheet: Msm
Table S7. TP of Msm genes
gene	TP
MSMEG_0002	0.746176
MSMEG_0003	0.662187
MSMEG_0004	0.663715
MSMEG_0005	0.995105
MSMEG_0006	1.08048
MSMEG_0007	0.843194
MSMEG_0011	1.49275
MSMEG_0012	1.01959
MSMEG_0013	0.952123
MSMEG_0014	1.47611
MSMEG_0015	0.706125
MSMEG_0016	1.13195
MSMEG_0017	1.20954
MSMEG_0018	1.23722
MSMEG_0019	1.19977
MSMEG_0020	1.68724
MSMEG_0021	1.43051
MSMEG_0022	1.22869
MSMEG_0023	0.830956
MSMEG_0024	0.921809
MSMEG_0025	0.944707
MSMEG_0026	0.966238
MSMEG_0027	0.687534
MSMEG_0028	0.638986
MSMEG_0029	0.746011
MSMEG_0030	0.615813
MSMEG_0031	0.60522
MSMEG_0032	0.662061
MSMEG_0033	0.549837
MSMEG_0034	0.750156
MSMEG_0035	0.544445
MSMEG_0038	1.52829
MSMEG_0039	0.838699
MSMEG_0041	1.03502
MSMEG_0042	0.740553
MSMEG_0043	0.565439
MSMEG_0044	0.463857
MSMEG_0045	0.492194
MSMEG_0046	0.54016
MSMEG_0047	0.627152
MSMEG_0048	0.840363
MSMEG_0049	0.69317
MSMEG_0050	1.28666
MSMEG_0051	1.78615
MSMEG_0052	0.721707
MSMEG_0053	0.60546
MSMEG_0054	0.889569
MSMEG_0055	1.35607
MSMEG_0056	1.16
MSMEG_0057	0.977553
MSMEG_0058	1.03365
MSMEG_0059	1.14361
MSMEG_0060	1.10981
MSMEG_0061	1.08488
MSMEG_0062	1.02413
MSMEG_0063	1.32023
MSMEG_0064	1.22838
MSMEG_0065	1.65407
MSMEG_0066	1.46962
MSMEG_0067	1.10045
MSMEG_0068	0.985874
MSMEG_0069	0.773671
MSMEG_0070	0.83047
MSMEG_0071	0.784173
MSMEG_0076	1.12586
MSMEG_0077	1.22372
MSMEG_0078	1.39163
MSMEG_0079	1.18814
MSMEG_0080	1.11091
MSMEG_0081	1.16718
MSMEG_0082	0.807651
MSMEG_0083	0.809452
MSMEG_0084	1.01055
MSMEG_0085	1.07626
MSMEG_0086	0.935404
MSMEG_0087	1.02483
MSMEG_0088	1.27704
MSMEG_0089	0.960318
MSMEG_0090	0.787925
MSMEG_0091	0.990989
MSMEG_0092	1.28041
MSMEG_0093	0.943787
MSMEG_0094	1.4217
MSMEG_0095	1.05769
MSMEG_0096	1.34742
MSMEG_0097	1.0443
MSMEG_0098	0.525379
MSMEG_0099	0.648157
MSMEG_0100	0.707987
MSMEG_0101	0.804424
MSMEG_0102	0.733512
MSMEG_0103	1.29124
MSMEG_0104	0.531282
MSMEG_0105	0.929654
MSMEG_0106	1.0521
MSMEG_0107	0.649931
MSMEG_0108	0.997804
MSMEG_0109	1.02272
MSMEG_0110	0.994104
MSMEG_0111	0.671697
MSMEG_0113	1.64319
MSMEG_0114	1.91087
MSMEG_0115	1.59292
MSMEG_0116	2.11384
MSMEG_0117	1.80712
MSMEG_0118	1.45765
MSMEG_0120	0.947182
MSMEG_0121	0.749321
MSMEG_0122	1.03987
MSMEG_0124	0.608353
MSMEG_0125	1.03316
MSMEG_0126	0.654476
MSMEG_0127	1.0019
MSMEG_0128	0.684274
MSMEG_0129	1.01229
MSMEG_0130	1.83151
MSMEG_0131	1.22496
MSMEG_0132	1.01903
MSMEG_0133	1.15064
MSMEG_0134	1.13584
MSMEG_0135	1.1644
MSMEG_0136	1.09129
MSMEG_0137	1.21398
MSMEG_0138	1.26008
MSMEG_0139	1.23142
MSMEG_0140	1.10881
MSMEG_0141	0.914195
MSMEG_0142	0.991015
MSMEG_0143	1.28557
MSMEG_0144	0.911329
MSMEG_0145	1.06274
MSMEG_0146	0.522848
MSMEG_0147	0.901012
MSMEG_0148	0.714336
MSMEG_0149	1.00318
MSMEG_0150	1.29074
MSMEG_0151	1.06839
MSMEG_0152	1.30973
MSMEG_0153	1.12169
MSMEG_0154	1.23549
MSMEG_0155	1.22755
MSMEG_0156	1.34012
MSMEG_0157	1.38053
MSMEG_0158	1.50437
MSMEG_0159	1.22603
MSMEG_0160	1.55347
MSMEG_0161	1.25225
MSMEG_0162	1.34374
MSMEG_0163	1.04619
MSMEG_0164	1.36237
MSMEG_0165	1.30041
MSMEG_0166	0.889426
MSMEG_0167	1.46489
MSMEG_0168	1.4683
MSMEG_0170	1.25261
MSMEG_0171	1.52937
MSMEG_0172	1.40162
MSMEG_0173	0.734048
MSMEG_0174	0.822451
MSMEG_0175	0.945971
MSMEG_0176	1.04143
MSMEG_0177	0.892057
MSMEG_0178	1.01123
MSMEG_0179	0.75246
MSMEG_0180	0.753176
MSMEG_0181	0.863117
MSMEG_0182	0.663223
MSMEG_0183	0.810143
MSMEG_0184	1.02249
MSMEG_0185	1.07649
MSMEG_0186	0.917033
MSMEG_0187	0.58705
MSMEG_0188	0.638948
MSMEG_0189	1.03244
MSMEG_0190	0.974028
MSMEG_0191	1.19865
MSMEG_0192	0.588597
MSMEG_0193	1.37519
MSMEG_0194	1.39218
MSMEG_0195	0.84951
MSMEG_0196	0.871519
MSMEG_0197	1.02888
MSMEG_0198	1.23605
MSMEG_0199	0.829669
MSMEG_0200	1.4635
MSMEG_0204	1.32759
MSMEG_0205	0.892603
MSMEG_0206	0.952229
MSMEG_0207	0.606291
MSMEG_0208	0.986449
MSMEG_0209	0.632812
MSMEG_0210	0.999896
MSMEG_0211	0.691352
MSMEG_0212	0.807259
MSMEG_0213	0.698548
MSMEG_0214	0.639174
MSMEG_0215	0.682359
MSMEG_0216	1.17371
MSMEG_0217	0.790604
MSMEG_0218	1.22272
MSMEG_0219	1.10979
MSMEG_0220	0.708667
MSMEG_0221	0.78181
MSMEG_0222	0.792424
MSMEG_0223	0.845397
MSMEG_0224	0.831846
MSMEG_0225	1.08084
MSMEG_0226	1.1474
MSMEG_0227	1.24873
MSMEG_0228	1.08566
MSMEG_0229	0.704589
MSMEG_0230	1.78054
MSMEG_0231	0.880846
MSMEG_0232	1.12811
MSMEG_0233	0.651984
MSMEG_0234	0.682538
MSMEG_0235	1.01094
MSMEG_0236	0.712103
MSMEG_0238	1.03084
MSMEG_0239	0.952366
MSMEG_0240	0.774871
MSMEG_0241	0.581067
MSMEG_0242	0.990813
MSMEG_0243	0.999583
MSMEG_0244	0.98208
MSMEG_0245	0.775456
MSMEG_0246	0.942002
MSMEG_0247	0.68246
MSMEG_0248	0.873095
MSMEG_0249	0.895461
MSMEG_0250	0.590191
MSMEG_0251	0.892468
MSMEG_0252	0.715621
MSMEG_0253	0.84646
MSMEG_0254	0.726173
MSMEG_0255	0.806056
MSMEG_0256	0.894484
MSMEG_0257	0.908703
MSMEG_0258	0.929875
MSMEG_0259	0.618271
MSMEG_0260	0.845056
MSMEG_0261	0.588305
MSMEG_0262	0.92332
MSMEG_0263	0.99347
MSMEG_0264	1.05792
MSMEG_0265	2.63947
MSMEG_0266	2.28298
MSMEG_0267	2.68966
MSMEG_0268	1.11644
MSMEG_0269	0.671492
MSMEG_0270	0.866852
MSMEG_0271	0.871562
MSMEG_0276	1.46734
MSMEG_0277	1.28318
MSMEG_0278	1.9207
MSMEG_0279	2.01895
MSMEG_0280	2.21401
MSMEG_0281	1.52997
MSMEG_0282	0.982798
MSMEG_0283	1.01631
MSMEG_0284	1.16074
MSMEG_0285	1.34196
MSMEG_0286	0.975722
MSMEG_0287	0.778618
MSMEG_0288	1.17437
MSMEG_0289	1.05827
MSMEG_0290	0.63485
MSMEG_0291	0.771414
MSMEG_0292	0.981945
MSMEG_0293	0.904495
MSMEG_0294	0.902592
MSMEG_0295	1.02866
MSMEG_0296	0.704739
MSMEG_0297	1.00367
MSMEG_0299	1.17174
MSMEG_0300	1.0306
MSMEG_0301	1.15987
MSMEG_0302	0.882998
MSMEG_0303	1.9881
MSMEG_0304	0.741318
MSMEG_0305	0.820824
MSMEG_0306	0.771317
MSMEG_0307	0.914706
MSMEG_0308	0.876472
MSMEG_0309	0.860352
MSMEG_0310	0.853925
MSMEG_0311	0.754594
MSMEG_0312	1.79342
MSMEG_0313	1.90283
MSMEG_0314	2.11106
MSMEG_0315	1.09164
MSMEG_0316	1.00226
MSMEG_0317	0.740983
MSMEG_0318	0.960183
MSMEG_0319	0.594218
MSMEG_0320	0.757491
MSMEG_0321	0.57175
MSMEG_0322	0.623052
MSMEG_0323	0.746075
MSMEG_0324	0.926869
MSMEG_0325	0.878764
MSMEG_0326	1.00546
MSMEG_0327	0.639608
MSMEG_0328	0.685495
MSMEG_0329	0.788131
MSMEG_0330	1.66107
MSMEG_0331	1.76682
MSMEG_0332	1.05196
MSMEG_0333	1.09672
MSMEG_0334	1.37084
MSMEG_0335	1.14897
MSMEG_0336	1.32063
MSMEG_0337	1.24639
MSMEG_0338	1.53813
MSMEG_0339	1.2969
MSMEG_0340	1.05818
MSMEG_0341	0.696489
MSMEG_0342	0.737325
MSMEG_0343	0.975569
MSMEG_0344	0.906754
MSMEG_0345	0.757907
MSMEG_0346	0.845517
MSMEG_0347	0.773488
MSMEG_0348	0.648581
MSMEG_0349	0.82223
MSMEG_0350	0.855961
MSMEG_0351	0.877333
MSMEG_0352	1.05992
MSMEG_0353	0.776588
MSMEG_0354	0.527394
MSMEG_0355	0.982342
MSMEG_0356	1.26248
MSMEG_0357	1.64756
MSMEG_0358	1.21752
MSMEG_0359	0.869865
MSMEG_0360	1.51752
MSMEG_0361	0.735006
MSMEG_0362	0.850924
MSMEG_0363	0.616952
MSMEG_0364	1.30361
MSMEG_0365	0.812757
MSMEG_0366	0.750965
MSMEG_0367	0.934696
MSMEG_0368	0.65482
MSMEG_0369	1.03832
MSMEG_0370	0.77642
MSMEG_0371	1.2245
MSMEG_0372	1.52633
MSMEG_0373	1.1519
MSMEG_0374	1.65396
MSMEG_0375	2.19355
MSMEG_0376	0.869522
MSMEG_0377	0.817272
MSMEG_0378	0.711317
MSMEG_0379	0.81397
MSMEG_0380	1.32173
MSMEG_0381	1.17871
MSMEG_0382	1.2103
MSMEG_0383	1.17677
MSMEG_0384	0.855455
MSMEG_0385	1.07641
MSMEG_0386	0.642037
MSMEG_0387	0.937045
MSMEG_0388	0.998824
MSMEG_0389	0.992635
MSMEG_0390	1.03495
MSMEG_0391	1.13006
MSMEG_0392	0.813628
MSMEG_0393	1.43383
MSMEG_0394	1.17825
MSMEG_0399	1.24065
MSMEG_0400	0.468973
MSMEG_0401	0.915319
MSMEG_0402	0.73412
MSMEG_0403	1.21876
MSMEG_0404	0.94249
MSMEG_0405	0.683906
MSMEG_0406	1.53615
MSMEG_0407	1.19963
MSMEG_0408	0.893461
MSMEG_0409	1.2068
MSMEG_0410	0.931378
MSMEG_0411	0.842689
MSMEG_0412	0.514597
MSMEG_0413	0.955003
MSMEG_0414	0.856159
MSMEG_0415	1.07278
MSMEG_0416	2.01552
MSMEG_0417	1.93319
MSMEG_0418	1.69428
MSMEG_0419	1.94383
MSMEG_0420	2.33792
MSMEG_0422	1.0003
MSMEG_0423	0.903278
MSMEG_0424	2.20335
MSMEG_0425	0.878165
MSMEG_0426	0.803795
MSMEG_0427	2.39927
MSMEG_0428	1.95824
MSMEG_0429	1.22399
MSMEG_0430	2.05914
MSMEG_0431	1.93821
MSMEG_0432	2.1766
MSMEG_0433	1.92022
MSMEG_0434	1.24899
MSMEG_0435	1.77116
MSMEG_0436	1.7682
MSMEG_0437	0.733353
MSMEG_0438	0.772472
MSMEG_0439	0.735864
MSMEG_0441	0.689357
MSMEG_0442	0.799133
MSMEG_0443	1.28597
MSMEG_0444	0.896096
MSMEG_0445	0.88378
MSMEG_0446	0.890865
MSMEG_0447	1.31778
MSMEG_0448	0.915237
MSMEG_0449	1.55808
MSMEG_0450	2.71157
MSMEG_0451	1.91935
MSMEG_0452	1.54635
MSMEG_0453	1.49359
MSMEG_0454	0.69754
MSMEG_0455	0.71329
MSMEG_0456	1.10092
MSMEG_0457	0.963222
MSMEG_0458	0.632929
MSMEG_0459	0.727899
MSMEG_0460	0.566981
MSMEG_0461	0.698005
MSMEG_0462	0.943164
MSMEG_0463	0.986511
MSMEG_0464	0.730106
MSMEG_0465	0.799948
MSMEG_0466	1.00871
MSMEG_0467	1.41215
MSMEG_0468	1.54501
MSMEG_0469	1.30843
MSMEG_0470	1.17615
MSMEG_0471	0.691236
MSMEG_0472	1.62217
MSMEG_0473	1.30651
MSMEG_0474	1.29717
MSMEG_0475	1.0084
MSMEG_0476	1.01267
MSMEG_0478	0.943827
MSMEG_0480	0.627711
MSMEG_0481	1.03757
MSMEG_0482	0.668601
MSMEG_0483	0.772437
MSMEG_0484	0.683331
MSMEG_0485	0.753069
MSMEG_0486	1.0421
MSMEG_0487	0.696453
MSMEG_0488	1.18645
MSMEG_0489	1.33977
MSMEG_0490	0.926755
MSMEG_0491	0.877115
MSMEG_0492	0.661816
MSMEG_0493	1.84711
MSMEG_0494	1.70368
MSMEG_0495	1.27152
MSMEG_0496	0.892244
MSMEG_0497	1.18514
MSMEG_0499	1.09859
MSMEG_0500	1.02642
MSMEG_0501	0.926034
MSMEG_0502	1.09793
MSMEG_0503	1.01691
MSMEG_0504	1.19913
MSMEG_0505	1.14379
MSMEG_0506	0.937049
MSMEG_0507	0.887374
MSMEG_0508	1.10752
MSMEG_0509	1.01693
MSMEG_0510	1.21361
MSMEG_0511	1.09562
MSMEG_0512	0.852192
MSMEG_0513	1.09957
MSMEG_0514	1.02878
MSMEG_0515	0.852522
MSMEG_0516	0.736262
MSMEG_0517	0.925392
MSMEG_0518	0.730919
MSMEG_0520	1.42025
MSMEG_0521	2.18178
MSMEG_0522	2.02242
MSMEG_0523	1.45278
MSMEG_0524	0.774398
MSMEG_0526	0.854138
MSMEG_0527	0.899207
MSMEG_0528	1.04594
MSMEG_0529	1.10277
MSMEG_0530	1.43363
MSMEG_0531	1.60802
MSMEG_0532	1.6752
MSMEG_0533	1.16879
MSMEG_0534	1.5285
MSMEG_0535	1.95947
MSMEG_0536	1.87707
MSMEG_0537	1.52154
MSMEG_0538	1.7585
MSMEG_0539	1.00789
MSMEG_0540	0.547592
MSMEG_0541	1.3461
MSMEG_0542	0.973673
MSMEG_0543	0.86772
MSMEG_0544	0.766044
MSMEG_0545	0.89411
MSMEG_0546	1.67288
MSMEG_0547	0.966699
MSMEG_0548	0.698805
MSMEG_0549	1.72682
MSMEG_0550	1.80475
MSMEG_0551	1.42881
MSMEG_0552	0.995285
MSMEG_0553	1.1907
MSMEG_0554	1.23897
MSMEG_0555	1.08682
MSMEG_0556	1.04504
MSMEG_0558	1.26546
MSMEG_0559	1.23004
MSMEG_0560	1.4703
MSMEG_0561	0.891798
MSMEG_0562	0.610525
MSMEG_0563	0.622269
MSMEG_0564	0.784884
MSMEG_0565	1.10601
MSMEG_0566	1.04707
MSMEG_0567	2.07475
MSMEG_0568	2.36222
MSMEG_0569	2.13794
MSMEG_0571	2.45278
MSMEG_0572	2.36916
MSMEG_0573	0.772833
MSMEG_0574	0.872823
MSMEG_0575	1.86613
MSMEG_0576	1.86268
MSMEG_0577	0.721118
MSMEG_0578	0.672016
MSMEG_0579	0.75659
MSMEG_0580	0.802423
MSMEG_0581	1.55437
MSMEG_0582	1.55569
MSMEG_0583	1.35954
MSMEG_0584	1.85326
MSMEG_0586	1.77447
MSMEG_0587	1.23629
MSMEG_0588	0.868925
MSMEG_0589	0.941065
MSMEG_0590	1.17907
MSMEG_0591	0.861179
MSMEG_0592	0.691514
MSMEG_0593	1.02606
MSMEG_0594	1.07037
MSMEG_0595	1.16943
MSMEG_0596	1.01062
MSMEG_0597	0.927487
MSMEG_0598	0.916799
MSMEG_0599	1.15134
MSMEG_0600	1.34276
MSMEG_0601	1.69243
MSMEG_0602	1.82333
MSMEG_0603	1.03213
MSMEG_0604	1.05692
MSMEG_0605	1.12475
MSMEG_0606	0.972691
MSMEG_0607	0.638383
MSMEG_0608	0.832959
MSMEG_0609	0.985749
MSMEG_0610	0.865557
MSMEG_0611	0.745547
MSMEG_0612	0.789162
MSMEG_0613	0.783245
MSMEG_0614	0.845963
MSMEG_0615	1.09633
MSMEG_0616	1.21686
MSMEG_0617	1.50854
MSMEG_0618	0.841882
MSMEG_0619	1.39239
MSMEG_0620	1.32924
MSMEG_0621	1.06073
MSMEG_0622	1.44346
MSMEG_0623	1.3519
MSMEG_0624	1.48896
MSMEG_0625	0.840263
MSMEG_0626	1.16411
MSMEG_0627	1.16607
MSMEG_0628	1.07819
MSMEG_0629	0.599878
MSMEG_0630	0.893599
MSMEG_0631	0.702201
MSMEG_0632	0.522175
MSMEG_0633	0.857128
MSMEG_0634	0.813053
MSMEG_0635	1.16018
MSMEG_0636	1.12842
MSMEG_0637	2.34892
MSMEG_0638	0.764631
MSMEG_0639	0.926907
MSMEG_0640	1.01265
MSMEG_0641	1.05001
MSMEG_0642	1.07469
MSMEG_0643	1.0023
MSMEG_0644	1.08213
MSMEG_0645	0.902834
MSMEG_0646	1.31888
MSMEG_0647	1.09294
MSMEG_0649	1.27084
MSMEG_0650	1.19792
MSMEG_0651	1.64482
MSMEG_0652	0.765249
MSMEG_0653	0.938527
MSMEG_0654	0.883965
MSMEG_0655	0.777204
MSMEG_0656	0.694226
MSMEG_0657	1.09053
MSMEG_0658	1.63446
MSMEG_0659	1.74074
MSMEG_0660	1.61604
MSMEG_0661	1.24006
MSMEG_0662	1.02962
MSMEG_0663	0.588877
MSMEG_0664	1.12552
MSMEG_0665	0.882707
MSMEG_0666	1.182
MSMEG_0667	1.00108
MSMEG_0668	0.996311
MSMEG_0669	2.70477
MSMEG_0670	1.87856
MSMEG_0671	2.10813
MSMEG_0672	2.13766
MSMEG_0673	1.16667
MSMEG_0674	0.922242
MSMEG_0675	1.13421
MSMEG_0676	0.997732
MSMEG_0678	0.61106
MSMEG_0679	0.845274
MSMEG_0680	1.30479
MSMEG_0681	0.626103
MSMEG_0682	0.802058
MSMEG_0683	1.0355
MSMEG_0684	2.69194
MSMEG_0685	2.82009
MSMEG_0686	2.39898
MSMEG_0687	1.05325
MSMEG_0688	1.06927
MSMEG_0689	1.36212
MSMEG_0690	0.826353
MSMEG_0691	0.998133
MSMEG_0692	0.81017
MSMEG_0693	1.38387
MSMEG_0694	1.52642
MSMEG_0695	0.798461
MSMEG_0696	2.55699
MSMEG_0697	2.72665
MSMEG_0698	0.693875
MSMEG_0699	1.3548
MSMEG_0700	0.804406
MSMEG_0701	1.47144
MSMEG_0702	0.519241
MSMEG_0703	0.890906
MSMEG_0704	0.933794
MSMEG_0705	1.49367
MSMEG_0706	1.85018
MSMEG_0707	1.6414
MSMEG_0708	0.923137
MSMEG_0709	1.36662
MSMEG_0710	1.63973
MSMEG_0711	1.30546
MSMEG_0712	1.04449
MSMEG_0713	1.33507
MSMEG_0714	0.790446
MSMEG_0715	1.17691
MSMEG_0716	1.13467
MSMEG_0717	0.785133
MSMEG_0718	1.24971
MSMEG_0719	0.961462
MSMEG_0720	0.926145
MSMEG_0721	0.98257
MSMEG_0722	0.755988
MSMEG_0723	1.30287
MSMEG_0725	1.38774
MSMEG_0727	1.2804
MSMEG_0728	1.10541
MSMEG_0729	0.859178
MSMEG_0730	0.815447
MSMEG_0731	0.828758
MSMEG_0732	1.28556
MSMEG_0733	0.76235
MSMEG_0734	0.717487
MSMEG_0735	0.783857
MSMEG_0736	0.572987
MSMEG_0737	0.614113
MSMEG_0738	0.628762
MSMEG_0739	0.625536
MSMEG_0740	0.504711
MSMEG_0741	0.687695
MSMEG_0742	1.17345
MSMEG_0743	0.988318
MSMEG_0744	1.20075
MSMEG_0745	1.10246
MSMEG_0746	1.3321
MSMEG_0747	1.50642
MSMEG_0748	1.20839
MSMEG_0749	1.30791
MSMEG_0750	0.894828
MSMEG_0751	1.57724
MSMEG_0752	0.902265
MSMEG_0753	0.610547
MSMEG_0754	0.76693
MSMEG_0755	1.36203
MSMEG_0756	0.815918
MSMEG_0757	1.76637
MSMEG_0758	0.858771
MSMEG_0759	0.992786
MSMEG_0760	0.853867
MSMEG_0761	1.26329
MSMEG_0762	1.34871
MSMEG_0763	1.46978
MSMEG_0764	1.07916
MSMEG_0765	0.7582
MSMEG_0766	0.65405
MSMEG_0767	0.630845
MSMEG_0768	0.726936
MSMEG_0769	0.609327
MSMEG_0770	1.0417
MSMEG_0771	0.688161
MSMEG_0772	1.2894
MSMEG_0773	1.81413
MSMEG_0774	1.89174
MSMEG_0775	0.676519
MSMEG_0776	1.21506
MSMEG_0777	0.746388
MSMEG_0778	2.08106
MSMEG_0779	1.61944
MSMEG_0780	1.49974
MSMEG_0781	1.59697
MSMEG_0782	0.863232
MSMEG_0783	0.695772
MSMEG_0784	0.799268
MSMEG_0785	1.13967
MSMEG_0786	0.89312
MSMEG_0787	1.10498
MSMEG_0788	0.95005
MSMEG_0789	0.863511
MSMEG_0790	0.773263
MSMEG_0791	1.18197
MSMEG_0792	1.42592
MSMEG_0793	1.21152
MSMEG_0794	1.10893
MSMEG_0795	0.729546
MSMEG_0796	0.734
MSMEG_0797	0.850277
MSMEG_0798	0.769683
MSMEG_0799	0.787601
MSMEG_0800	1.08291
MSMEG_0805	0.796237
MSMEG_0806	0.607428
MSMEG_0807	0.69036
MSMEG_0808	1.14707
MSMEG_0810	0.960178
MSMEG_0811	0.784673
MSMEG_0812	0.926438
MSMEG_0813	0.631643
MSMEG_0814	1.47496
MSMEG_0815	0.996817
MSMEG_0816	1.11708
MSMEG_0817	1.04086
MSMEG_0818	0.942219
MSMEG_0819	0.86453
MSMEG_0820	0.820208
MSMEG_0821	0.950551
MSMEG_0822	0.732476
MSMEG_0823	0.905423
MSMEG_0824	1.74606
MSMEG_0825	1.82296
MSMEG_0826	2.13426
MSMEG_0827	0.887678
MSMEG_0828	0.908324
MSMEG_0829	0.67636
MSMEG_0830	0.914191
MSMEG_0831	0.941864
MSMEG_0832	0.867836
MSMEG_0833	1.35774
MSMEG_0834	0.991399
MSMEG_0835	0.944328
MSMEG_0836	0.939986
MSMEG_0837	0.692739
MSMEG_0838	0.640689
MSMEG_0839	0.909755
MSMEG_0840	1.08376
MSMEG_0841	1.12858
MSMEG_0842	1.12252
MSMEG_0843	0.784043
MSMEG_0844	0.794368
MSMEG_0845	0.925026
MSMEG_0846	0.810084
MSMEG_0847	0.909886
MSMEG_0848	0.561909
MSMEG_0849	0.742941
MSMEG_0850	1.01664
MSMEG_0851	1.10758
MSMEG_0852	0.939947
MSMEG_0853	0.467402
MSMEG_0854	0.950807
MSMEG_0855	0.96592
MSMEG_0856	0.842589
MSMEG_0857	1.00696
MSMEG_0858	0.492225
MSMEG_0859	0.753088
MSMEG_0860	0.618838
MSMEG_0861	0.731869
MSMEG_0862	0.640604
MSMEG_0863	0.719578
MSMEG_0864	0.749128
MSMEG_0865	0.782123
MSMEG_0866	1.01343
MSMEG_0867	0.794368
MSMEG_0868	1.18359
MSMEG_0870	0.799344
MSMEG_0871	0.754493
MSMEG_0872	0.744605
MSMEG_0874	0.756455
MSMEG_0875	0.718301
MSMEG_0876	0.978921
MSMEG_0877	0.891964
MSMEG_0878	0.6343
MSMEG_0880	1.56171
MSMEG_0881	1.16007
MSMEG_0882	0.954273
MSMEG_0883	1.10973
MSMEG_0884	0.812021
MSMEG_0885	0.786687
MSMEG_0886	0.6514
MSMEG_0887	1.09052
MSMEG_0888	0.913805
MSMEG_0889	1.22308
MSMEG_0890	0.739459
MSMEG_0891	0.816252
MSMEG_0892	0.682501
MSMEG_0893	0.816402
MSMEG_0894	1.63603
MSMEG_0895	0.631088
MSMEG_0896	0.784131
MSMEG_0897	0.778895
MSMEG_0898	0.843322
MSMEG_0899	0.613616
MSMEG_0900	1.30687
MSMEG_0901	1.31165
MSMEG_0902	1.25296
MSMEG_0903	0.744791
MSMEG_0904	0.958062
MSMEG_0905	0.862769
MSMEG_0906	0.781787
MSMEG_0907	0.809989
MSMEG_0908	0.923257
MSMEG_0909	0.700073
MSMEG_0911	1.66458
MSMEG_0912	0.934512
MSMEG_0913	1.07336
MSMEG_0914	0.755591
MSMEG_0915	0.679921
MSMEG_0916	1.32287
MSMEG_0917	0.748782
MSMEG_0918	1.19627
MSMEG_0919	1.36008
MSMEG_0920	0.900462
MSMEG_0921	0.960298
MSMEG_0922	0.849057
MSMEG_0923	0.656616
MSMEG_0924	0.915569
MSMEG_0925	0.916949
MSMEG_0926	0.798552
MSMEG_0927	0.746373
MSMEG_0928	0.820921
MSMEG_0929	0.570947
MSMEG_0930	0.696072
MSMEG_0932	1.54434
MSMEG_0933	0.900303
MSMEG_0934	1.27733
MSMEG_0935	0.718125
MSMEG_0936	0.670781
MSMEG_0937	0.788309
MSMEG_0938	0.655727
MSMEG_0939	0.552013
MSMEG_0940	0.626405
MSMEG_0941	0.860524
MSMEG_0942	0.799727
MSMEG_0943	0.890857
MSMEG_0944	1.13827
MSMEG_0946	0.713164
MSMEG_0947	0.652931
MSMEG_0948	0.964527
MSMEG_0949	0.668904
MSMEG_0952	0.577698
MSMEG_0953	0.943467
MSMEG_0954	0.865751
MSMEG_0956	1.14544
MSMEG_0958	0.764647
MSMEG_0959	0.808555
MSMEG_0960	1.00343
MSMEG_0961	1.00974
MSMEG_0962	0.728313
MSMEG_0963	1.80335
MSMEG_0964	1.16931
MSMEG_0965	1.30293
MSMEG_0966	1.22794
MSMEG_0967	0.834206
MSMEG_0968	1.88302
MSMEG_0969	0.779507
MSMEG_0970	0.902199
MSMEG_0971	0.983844
MSMEG_0972	0.848388
MSMEG_0973	0.960089
MSMEG_0974	0.853439
MSMEG_0975	0.717446
MSMEG_0976	1.57019
MSMEG_0977	1.0914
MSMEG_0978	0.599411
MSMEG_0979	1.10835
MSMEG_0980	1.46738
MSMEG_0981	1.34096
MSMEG_0982	1.03926
MSMEG_0983	0.814267
MSMEG_0984	1.09207
MSMEG_0985	0.750098
MSMEG_0986	0.892774
MSMEG_0987	1.19589
MSMEG_0988	2.47849
MSMEG_0989	1.01295
MSMEG_0990	0.702459
MSMEG_0991	0.801836
MSMEG_0992	0.716127
MSMEG_0993	0.65673
MSMEG_0994	0.595819
MSMEG_0995	1.45189
MSMEG_0996	1.24488
MSMEG_0997	1.23657
MSMEG_0998	1.06033
MSMEG_0999	0.650529
MSMEG_1000	0.86806
MSMEG_1001	1.44304
MSMEG_1060	0.91274
MSMEG_1061	0.754066
MSMEG_1062	0.720049
MSMEG_1063	0.87756
MSMEG_1064	1.06693
MSMEG_1065	1.04499
MSMEG_1066	1.1254
MSMEG_1067	0.811477
MSMEG_1068	0.687302
MSMEG_1069	1.01542
MSMEG_1070	1.11852
MSMEG_1071	0.894244
MSMEG_1072	0.809352
MSMEG_1073	0.90964
MSMEG_1074	0.517058
MSMEG_1075	0.725011
MSMEG_1076	2.1673
MSMEG_1077	1.71686
MSMEG_1078	0.901385
MSMEG_1079	2.07603
MSMEG_1080	1.75502
MSMEG_1081	1.48366
MSMEG_1082	2.90285
MSMEG_1084	2.39899
MSMEG_1085	1.71998
MSMEG_1086	1.69044
MSMEG_1087	1.6414
MSMEG_1088	1.58151
MSMEG_1089	0.943598
MSMEG_1090	1.10964
MSMEG_1091	1.08434
MSMEG_1092	1.13804
MSMEG_1093	0.850558
MSMEG_1094	0.914215
MSMEG_1095	0.965088
MSMEG_1096	1.21709
MSMEG_1097	2.6873
MSMEG_1098	1.69907
MSMEG_1099	1.34427
MSMEG_1100	1.2525
MSMEG_1101	1.42371
MSMEG_1102	0.901581
MSMEG_1103	0.685616
MSMEG_1105	1.06142
MSMEG_1106	1.01325
MSMEG_1107	0.747733
MSMEG_1108	0.883767
MSMEG_1109	0.596456
MSMEG_1110	0.70552
MSMEG_1111	0.572241
MSMEG_1112	2.15145
MSMEG_1113	1.74357
MSMEG_1114	1.84761
MSMEG_1115	0.87638
MSMEG_1116	0.902543
MSMEG_1117	0.874165
MSMEG_1118	0.872745
MSMEG_1119	0.810908
MSMEG_1120	0.569773
MSMEG_1121	0.780532
MSMEG_1123	1.09932
MSMEG_1124	1.24412
MSMEG_1125	1.1468
MSMEG_1126	1.03662
MSMEG_1127	1.11571
MSMEG_1129	2.85255
MSMEG_1130	1.40963
MSMEG_1131	2.35633
MSMEG_1132	1.73781
MSMEG_1133	0.597545
MSMEG_1134	1.19911
MSMEG_1135	1.13909
MSMEG_1136	0.865893
MSMEG_1137	1.77321
MSMEG_1138	0.985441
MSMEG_1139	0.758109
MSMEG_1140	0.961531
MSMEG_1141	1.15339
MSMEG_1142	1.32026
MSMEG_1143	1.36777
MSMEG_1144	1.03313
MSMEG_1145	1.41168
MSMEG_1146	1.46965
MSMEG_1147	1.33397
MSMEG_1148	1.26202
MSMEG_1149	1.3102
MSMEG_1150	0.982213
MSMEG_1151	1.68334
MSMEG_1152	1.28036
MSMEG_1153	1.17091
MSMEG_1154	1.35606
MSMEG_1155	1.11419
MSMEG_1156	1.16509
MSMEG_1157	1.13542
MSMEG_1158	1.11919
MSMEG_1159	1.09208
MSMEG_1160	1.01481
MSMEG_1161	0.812099
MSMEG_1162	0.911948
MSMEG_1164	1.23526
MSMEG_1165	0.880772
MSMEG_1167	1.08898
MSMEG_1168	0.972878
MSMEG_1169	1.43065
MSMEG_1170	1.38204
MSMEG_1171	1.16875
MSMEG_1172	1.41009
MSMEG_1173	1.72853
MSMEG_1174	2.12806
MSMEG_1175	1.31278
MSMEG_1176	1.00744
MSMEG_1177	1.43666
MSMEG_1178	1.94359
MSMEG_1179	1.85707
MSMEG_1180	1.87889
MSMEG_1181	1.78235
MSMEG_1182	1.66692
MSMEG_1183	1.54293
MSMEG_1184	1.68358
MSMEG_1185	1.18114
MSMEG_1186	1.14654
MSMEG_1187	1.32531
MSMEG_1188	0.648894
MSMEG_1189	0.567039
MSMEG_1190	1.07683
MSMEG_1191	0.969432
MSMEG_1192	1.42558
MSMEG_1193	1.84624
MSMEG_1194	0.827973
MSMEG_1195	0.55738
MSMEG_1196	0.693953
MSMEG_1198	0.790435
MSMEG_1199	0.774026
MSMEG_1200	1.17512
MSMEG_1201	0.675969
MSMEG_1203	1.47121
MSMEG_1204	1.13108
MSMEG_1205	1.36161
MSMEG_1207	1.71275
MSMEG_1208	1.44179
MSMEG_1209	1.06681
MSMEG_1210	0.626976
MSMEG_1211	0.688223
MSMEG_1212	1.64604
MSMEG_1213	0.874173
MSMEG_1214	0.744006
MSMEG_1215	0.756095
MSMEG_1216	1.54589
MSMEG_1217	1.40276
MSMEG_1218	1.3487
MSMEG_1219	1.68404
MSMEG_1220	1.35122
MSMEG_1221	0.96927
MSMEG_1222	0.655915
MSMEG_1223	0.913732
MSMEG_1225	1.44624
MSMEG_1226	0.724793
MSMEG_1227	0.924251
MSMEG_1228	1.03334
MSMEG_1229	0.963648
MSMEG_1232	1.80395
MSMEG_1233	1.73895
MSMEG_1235	1.40623
MSMEG_1236	1.8132
MSMEG_1237	1.55142
MSMEG_1238	1.50252
MSMEG_1240	1.31779
MSMEG_1241	1.10192
MSMEG_1242	0.936412
MSMEG_1243	0.937472
MSMEG_1244	0.802781
MSMEG_1245	1.04626
MSMEG_1246	1.04036
MSMEG_1247	1.20398
MSMEG_1248	1.24089
MSMEG_1249	0.824513
MSMEG_1250	0.600322
MSMEG_1251	1.08997
MSMEG_1252	0.698358
MSMEG_1253	0.970607
MSMEG_1254	0.805581
MSMEG_1255	0.814946
MSMEG_1256	0.896085
MSMEG_1259	1.79251
MSMEG_1260	0.859972
MSMEG_1261	0.784381
MSMEG_1262	0.682254
MSMEG_1263	1.50817
MSMEG_1264	1.47112
MSMEG_1265	1.2823
MSMEG_1266	1.16399
MSMEG_1267	1.40239
MSMEG_1268	1.24708
MSMEG_1269	1.50832
MSMEG_1270	1.39039
MSMEG_1271	1.11847
MSMEG_1272	1.34571
MSMEG_1273	1.19532
MSMEG_1274	0.817125
MSMEG_1275	0.730916
MSMEG_1277	1.11736
MSMEG_1278	0.830256
MSMEG_1279	0.960096
MSMEG_1280	0.962542
MSMEG_1281	0.886115
MSMEG_1282	0.785999
MSMEG_1283	0.77679
MSMEG_1284	0.684843
MSMEG_1285	0.454222
MSMEG_1286	1.12445
MSMEG_1287	1.0913
MSMEG_1288	0.923515
MSMEG_1289	0.971067
MSMEG_1290	1.39394
MSMEG_1291	1.37738
MSMEG_1292	1.29793
MSMEG_1293	1.9032
MSMEG_1294	1.55504
MSMEG_1295	1.63017
MSMEG_1296	1.4346
MSMEG_1297	1.42098
MSMEG_1298	1.49129
MSMEG_1299	1.3827
MSMEG_1300	1.34661
MSMEG_1301	1.52941
MSMEG_1302	1.61901
MSMEG_1303	1.92798
MSMEG_1304	0.909406
MSMEG_1305	0.647587
MSMEG_1306	1.13681
MSMEG_1308	1.06833
MSMEG_1311	0.784768
MSMEG_1312	1.28822
MSMEG_1313	1.02069
MSMEG_1314	1.44028
MSMEG_1315	2.11014
MSMEG_1316	0.921666
MSMEG_1317	0.62811
MSMEG_1318	0.984072
MSMEG_1319	1.75834
MSMEG_1320	1.46421
MSMEG_1321	1.28307
MSMEG_1322	0.889482
MSMEG_1323	0.916468
MSMEG_1325	0.871153
MSMEG_1327	0.914545
MSMEG_1328	0.911423
MSMEG_1329	0.642244
MSMEG_1330	0.688547
MSMEG_1331	0.619378
MSMEG_1332	0.842295
MSMEG_1333	0.961291
MSMEG_1334	0.762867
MSMEG_1335	0.912441
MSMEG_1336	0.957292
MSMEG_1339	1.65602
MSMEG_1340	1.59885
MSMEG_1341	1.48756
MSMEG_1342	1.41322
MSMEG_1344	0.882973
MSMEG_1345	0.801161
MSMEG_1346	1.34312
MSMEG_1347	1.37243
MSMEG_1348	0.813133
MSMEG_1349	0.810708
MSMEG_1350	0.857048
MSMEG_1351	1.15701
MSMEG_1352	0.733773
MSMEG_1353	0.604266
MSMEG_1354	0.796381
MSMEG_1355	1.08324
MSMEG_1356	0.784066
MSMEG_1357	0.760775
MSMEG_1358	2.07792
MSMEG_1359	1.14253
MSMEG_1360	1.44344
MSMEG_1361	1.91091
MSMEG_1362	2.22063
MSMEG_1363	0.812489
MSMEG_1364	2.16562
MSMEG_1365	1.71968
MSMEG_1366	0.972729
MSMEG_1367	1.10828
MSMEG_1368	1.21901
MSMEG_1369	1.12191
MSMEG_1370	2.03649
MSMEG_1371	1.96362
MSMEG_1372	1.8851
MSMEG_1373	1.81799
MSMEG_1374	1.95658
MSMEG_1375	1.08722
MSMEG_1376	1.00845
MSMEG_1377	0.853834
MSMEG_1378	1.03301
MSMEG_1379	0.587812
MSMEG_1380	0.858923
MSMEG_1381	1.46812
MSMEG_1382	1.37799
MSMEG_1383	0.996368
MSMEG_1384	0.738678
MSMEG_1385	0.69797
MSMEG_1386	0.998267
MSMEG_1387	0.76552
MSMEG_1388	0.71973
MSMEG_1389	0.632165
MSMEG_1390	0.809713
MSMEG_1391	0.890144
MSMEG_1392	2.85042
MSMEG_1393	1.2078
MSMEG_1394	0.82774
MSMEG_1395	0.73602
MSMEG_1396	0.624968
MSMEG_1397	0.970427
MSMEG_1398	1.41441
MSMEG_1399	1.51426
MSMEG_1400	1.50531
MSMEG_1401	1.71844
MSMEG_1402	0.862692
MSMEG_1403	0.907826
MSMEG_1404	1.76826
MSMEG_1407	1.17952
MSMEG_1408	0.941206
MSMEG_1409	0.737349
MSMEG_1410	0.854646
MSMEG_1411	1.46782
MSMEG_1412	2.01504
MSMEG_1413	2.43499
MSMEG_1414	2.26263
MSMEG_1415	1.3597
MSMEG_1416	1.04118
MSMEG_1417	1.07494
MSMEG_1418	1.10853
MSMEG_1419	1.88044
MSMEG_1420	1.2079
MSMEG_1421	3.14053
MSMEG_1422	1.96835
MSMEG_1423	1.48395
MSMEG_1424	1.64509
MSMEG_1425	1.23711
MSMEG_1426	1.26647
MSMEG_1427	0.928851
MSMEG_1428	0.853939
MSMEG_1429	0.894966
MSMEG_1430	0.747595
MSMEG_1431	1.03793
MSMEG_1432	0.668453
MSMEG_1433	2.54767
MSMEG_1434	1.02333
MSMEG_1435	1.82708
MSMEG_1436	1.88499
MSMEG_1437	1.76968
MSMEG_1438	1.86272
MSMEG_1439	1.80463
MSMEG_1440	1.91883
MSMEG_1441	1.87824
MSMEG_1442	1.83329
MSMEG_1443	2.0633
MSMEG_1444	1.97398
MSMEG_1445	1.61214
MSMEG_1446	1.61916
MSMEG_1447	1.44566
MSMEG_1448	1.28347
MSMEG_1451	0.799234
MSMEG_1452	0.562303
MSMEG_1453	0.848016
MSMEG_1455	0.979682
MSMEG_1456	0.801685
MSMEG_1457	0.966913
MSMEG_1458	0.929509
MSMEG_1459	0.810191
MSMEG_1460	1.15626
MSMEG_1461	1.15712
MSMEG_1462	0.652958
MSMEG_1463	0.830762
MSMEG_1464	0.791696
MSMEG_1465	1.60614
MSMEG_1466	1.77567
MSMEG_1467	1.70176
MSMEG_1468	1.64955
MSMEG_1469	1.79808
MSMEG_1470	1.5232
MSMEG_1471	1.5272
MSMEG_1472	1.45158
MSMEG_1473	1.83771
MSMEG_1474	1.4475
MSMEG_1475	1.07247
MSMEG_1476	0.986519
MSMEG_1477	1.13068
MSMEG_1478	1.26205
MSMEG_1479	0.825736
MSMEG_1480	0.983193
MSMEG_1481	1.02731
MSMEG_1482	1.08284
MSMEG_1483	1.05164
MSMEG_1484	1.09068
MSMEG_1485	1.17211
MSMEG_1486	1.20054
MSMEG_1487	0.703669
MSMEG_1488	1.29858
MSMEG_1489	1.18945
MSMEG_1490	1.08124
MSMEG_1491	0.995453
MSMEG_1492	0.639913
MSMEG_1493	0.765524
MSMEG_1494	0.812188
MSMEG_1495	2.53109
MSMEG_1496	1.10263
MSMEG_1497	1.28956
MSMEG_1498	1.29766
MSMEG_1499	0.730733
MSMEG_1500	0.67764
MSMEG_1501	0.759022
MSMEG_1502	1.06851
MSMEG_1503	1.06544
MSMEG_1504	1.14826
MSMEG_1505	0.764548
MSMEG_1506	0.724592
MSMEG_1507	1.16108
MSMEG_1508	1.03406
MSMEG_1509	0.918844
MSMEG_1510	0.589011
MSMEG_1511	1.39115
MSMEG_1512	0.506764
MSMEG_1513	1.02047
MSMEG_1514	0.935227
MSMEG_1515	0.893396
MSMEG_1516	0.818124
MSMEG_1517	0.854206
MSMEG_1518	0.907911
MSMEG_1519	1.45699
MSMEG_1521	1.76379
MSMEG_1522	1.78638
MSMEG_1523	1.58405
MSMEG_1524	1.89985
MSMEG_1525	1.78259
MSMEG_1526	0.855631
MSMEG_1527	1.30572
MSMEG_1528	1.02312
MSMEG_1529	1.2157
MSMEG_1530	2.34193
MSMEG_1531	0.791373
MSMEG_1532	1.10396
MSMEG_1533	1.14898
MSMEG_1534	1.08182
MSMEG_1535	1.13982
MSMEG_1536	1.1734
MSMEG_1537	1.38755
MSMEG_1538	0.783606
MSMEG_1539	0.976319
MSMEG_1540	2.153
MSMEG_1542	0.639751
MSMEG_1543	1.91187
MSMEG_1544	1.91762
MSMEG_1545	1.27571
MSMEG_1546	1.74163
MSMEG_1547	1.69714
MSMEG_1548	1.76431
MSMEG_1549	1.78932
MSMEG_1550	1.43988
MSMEG_1552	1.45602
MSMEG_1553	1.31498
MSMEG_1554	1.29704
MSMEG_1555	1.50284
MSMEG_1556	1.40827
MSMEG_1557	1.47281
MSMEG_1558	1.60721
MSMEG_1559	0.779587
MSMEG_1560	1.32798
MSMEG_1561	1.01408
MSMEG_1562	1.10585
MSMEG_1563	1.33531
MSMEG_1564	1.31655
MSMEG_1565	0.724131
MSMEG_1566	1.01772
MSMEG_1567	0.707664
MSMEG_1568	0.590042
MSMEG_1570	0.767318
MSMEG_1571	0.942589
MSMEG_1572	0.836139
MSMEG_1573	0.832434
MSMEG_1574	0.765765
MSMEG_1575	0.713785
MSMEG_1576	0.723037
MSMEG_1577	0.653538
MSMEG_1578	0.938679
MSMEG_1579	0.822806
MSMEG_1580	0.655247
MSMEG_1581	0.879419
MSMEG_1582	1.90561
MSMEG_1583	1.65753
MSMEG_1584	0.986016
MSMEG_1585	0.872889
MSMEG_1586	1.27626
MSMEG_1587	1.2209
MSMEG_1588	0.888589
MSMEG_1589	1.11156
MSMEG_1592	0.808713
MSMEG_1593	1.15689
MSMEG_1594	0.638612
MSMEG_1595	1.20214
MSMEG_1596	0.876046
MSMEG_1597	2.29918
MSMEG_1598	1.43509
MSMEG_1599	1.0327
MSMEG_1600	0.842947
MSMEG_1601	0.766197
MSMEG_1602	0.645076
MSMEG_1603	0.497327
MSMEG_1604	1.04598
MSMEG_1605	1.9316
MSMEG_1606	1.18397
MSMEG_1607	0.942737
MSMEG_1608	0.833383
MSMEG_1609	0.816388
MSMEG_1610	0.604813
MSMEG_1611	0.85564
MSMEG_1612	0.974408
MSMEG_1613	1.20687
MSMEG_1614	1.0585
MSMEG_1615	1.1305
MSMEG_1616	0.711736
MSMEG_1617	0.766479
MSMEG_1618	0.938773
MSMEG_1620	1.49199
MSMEG_1621	0.768538
MSMEG_1622	1.213
MSMEG_1623	1.0762
MSMEG_1624	1.71514
MSMEG_1625	1.60137
MSMEG_1626	0.742919
MSMEG_1628	1.48463
MSMEG_1629	1.17348
MSMEG_1630	1.17288
MSMEG_1631	0.996894
MSMEG_1632	1.01645
MSMEG_1633	1.10386
MSMEG_1634	1.39767
MSMEG_1635	0.881379
MSMEG_1636	1.34982
MSMEG_1637	0.812967
MSMEG_1638	0.978976
MSMEG_1639	1.04462
MSMEG_1640	0.836166
MSMEG_1641	0.878185
MSMEG_1642	0.656592
MSMEG_1643	1.05461
MSMEG_1644	0.618225
MSMEG_1645	0.587462
MSMEG_1646	1.81853
MSMEG_1647	0.63877
MSMEG_1648	0.809462
MSMEG_1649	0.793209
MSMEG_1650	1.34525
MSMEG_1651	1.36025
MSMEG_1652	1.30471
MSMEG_1654	0.842181
MSMEG_1655	0.728114
MSMEG_1656	1.15796
MSMEG_1657	0.898559
MSMEG_1658	1.13986
MSMEG_1659	1.37705
MSMEG_1660	0.87067
MSMEG_1661	0.955663
MSMEG_1662	0.887807
MSMEG_1663	1.07484
MSMEG_1664	1.3068
MSMEG_1665	0.726255
MSMEG_1666	0.622463
MSMEG_1667	0.855609
MSMEG_1668	0.666244
MSMEG_1669	1.01495
MSMEG_1670	0.895002
MSMEG_1671	1.14421
MSMEG_1672	1.11613
MSMEG_1673	0.923899
MSMEG_1675	0.564294
MSMEG_1676	1.06462
MSMEG_1677	1.82183
MSMEG_1678	1.118
MSMEG_1679	1.88435
MSMEG_1680	1.88729
MSMEG_1681	1.97379
MSMEG_1682	1.86531
MSMEG_1683	1.72678
MSMEG_1684	1.06437
MSMEG_1686	1.13145
MSMEG_1687	0.738499
MSMEG_1688	0.855838
MSMEG_1689	0.887617
MSMEG_1690	0.901068
MSMEG_1691	1.12684
MSMEG_1692	0.862891
MSMEG_1693	1.11823
MSMEG_1694	0.722625
MSMEG_1695	1.49775
MSMEG_1696	1.49237
MSMEG_1697	1.24591
MSMEG_1698	1.44872
MSMEG_1699	0.936176
MSMEG_1700	0.801092
MSMEG_1701	0.834109
MSMEG_1702	0.701933
MSMEG_1703	0.594183
MSMEG_1704	1.54555
MSMEG_1705	1.64209
MSMEG_1706	1.51729
MSMEG_1707	0.718612
MSMEG_1708	0.668718
MSMEG_1711	3.44304
MSMEG_1712	2.94306
MSMEG_1713	2.36128
MSMEG_1715	2.25637
MSMEG_1716	0.942851
MSMEG_1717	1.17906
MSMEG_1718	0.818138
MSMEG_1719	1.3005
MSMEG_1721	1.06131
MSMEG_1722	0.731625
MSMEG_1723	0.651299
MSMEG_1724	0.727853
MSMEG_1726	1.15021
MSMEG_1729	1.11184
MSMEG_1730	0.709348
MSMEG_1732	1.30925
MSMEG_1733	1.48155
MSMEG_1734	0.674551
MSMEG_1735	0.795493
MSMEG_1736	0.977427
MSMEG_1737	1.36783
MSMEG_1738	1.11998
MSMEG_1739	1.04601
MSMEG_1740	1.18624
MSMEG_1741	1.4217
MSMEG_1742	2.09914
MSMEG_1743	2.03391
MSMEG_1744	1.44858
MSMEG_1745	0.771528
MSMEG_1746	1.15236
MSMEG_1747	1.22894
MSMEG_1748	1.15136
MSMEG_1749	1.73406
MSMEG_1751	1.55483
MSMEG_1753	1.02196
MSMEG_1754	1.46018
MSMEG_1755	1.88409
MSMEG_1756	1.42582
MSMEG_1757	1.50771
MSMEG_1758	2.66893
MSMEG_1759	2.29329
MSMEG_1760	1.41887
MSMEG_1761	1.98609
MSMEG_1762	1.95058
MSMEG_1763	1.26967
MSMEG_1764	2.26593
MSMEG_1765	1.49801
MSMEG_1766	2.40941
MSMEG_1767	2.6941
MSMEG_1768	2.54373
MSMEG_1769	2.4102
MSMEG_1770	2.62952
MSMEG_1771	2.74624
MSMEG_1772	2.52327
MSMEG_1773	2.03887
MSMEG_1774	2.43287
MSMEG_1775	2.54863
MSMEG_1776	0.95204
MSMEG_1777	2.4916
MSMEG_1778	2.80001
MSMEG_1779	2.21882
MSMEG_1780	2.58221
MSMEG_1781	2.86838
MSMEG_1782	2.6745
MSMEG_1783	2.52281
MSMEG_1785	1.28124
MSMEG_1786	1.42519
MSMEG_1787	2.47741
MSMEG_1788	2.31933
MSMEG_1789	2.60557
MSMEG_1790	2.40992
MSMEG_1791	1.75141
MSMEG_1792	2.73223
MSMEG_1793	2.08711
MSMEG_1794	2.55582
MSMEG_1795	0.94796
MSMEG_1796	0.655468
MSMEG_1797	0.611096
MSMEG_1798	1.36668
MSMEG_1799	0.589227
MSMEG_1802	2.19959
MSMEG_1803	1.33967
MSMEG_1804	1.32504
MSMEG_1805	1.0116
MSMEG_1806	1.53028
MSMEG_1807	0.791539
MSMEG_1808	0.87544
MSMEG_1809	0.688268
MSMEG_1810	1.62668
MSMEG_1811	1.61718
MSMEG_1812	1.36293
MSMEG_1813	1.11195
MSMEG_1814	1.70116
MSMEG_1815	0.915768
MSMEG_1816	1.13434
MSMEG_1817	0.875582
MSMEG_1818	1.06796
MSMEG_1819	0.779413
MSMEG_1820	0.648466
MSMEG_1821	1.23272
MSMEG_1822	1.09431
MSMEG_1823	0.677134
MSMEG_1824	0.641956
MSMEG_1825	0.801685
MSMEG_1826	0.978398
MSMEG_1827	0.706622
MSMEG_1828	0.985964
MSMEG_1829	0.856172
MSMEG_1830	0.749281
MSMEG_1831	0.99834
MSMEG_1832	1.18136
MSMEG_1833	0.765117
MSMEG_1834	0.408585
MSMEG_1835	0.46519
MSMEG_1836	0.484509
MSMEG_1837	0.664729
MSMEG_1838	0.584049
MSMEG_1839	0.904243
MSMEG_1840	0.606859
MSMEG_1841	0.622236
MSMEG_1842	0.637755
MSMEG_1843	1.62377
MSMEG_1844	1.11606
MSMEG_1845	0.527362
MSMEG_1846	1.77764
MSMEG_1847	1.40612
MSMEG_1848	1.18845
MSMEG_1849	0.702492
MSMEG_1850	0.639846
MSMEG_1852	0.944365
MSMEG_1853	2.04877
MSMEG_1854	0.759901
MSMEG_1855	0.706463
MSMEG_1856	0.71076
MSMEG_1859	1.10774
MSMEG_1860	1.21164
MSMEG_1861	0.933292
MSMEG_1862	0.9869
MSMEG_1866	0.6392
MSMEG_1867	0.741651
MSMEG_1868	0.951518
MSMEG_1869	0.931285
MSMEG_1870	1.07091
MSMEG_1871	0.700007
MSMEG_1872	1.0696
MSMEG_1873	0.879297
MSMEG_1874	0.904733
MSMEG_1875	0.744434
MSMEG_1876	0.652581
MSMEG_1877	1.10401
MSMEG_1878	1.94285
MSMEG_1880	1.33715
MSMEG_1881	0.541113
MSMEG_1882	0.585944
MSMEG_1883	0.951787
MSMEG_1884	0.875583
MSMEG_1885	1.14014
MSMEG_1886	1.07753
MSMEG_1887	1.0945
MSMEG_1888	0.961024
MSMEG_1889	0.534603
MSMEG_1890	0.61763
MSMEG_1891	0.767932
MSMEG_1892	0.61527
MSMEG_1893	0.629
MSMEG_1894	0.682912
MSMEG_1895	0.906581
MSMEG_1896	1.48202
MSMEG_1897	1.31126
MSMEG_1898	1.11011
MSMEG_1899	0.836095
MSMEG_1900	0.690955
MSMEG_1901	0.866297
MSMEG_1902	0.609648
MSMEG_1903	0.915217
MSMEG_1904	0.62698
MSMEG_1905	0.85486
MSMEG_1906	1.40032
MSMEG_1907	1.32959
MSMEG_1908	1.67161
MSMEG_1909	1.54397
MSMEG_1910	1.80062
MSMEG_1911	1.9592
MSMEG_1912	1.48231
MSMEG_1913	0.77335
MSMEG_1914	0.864489
MSMEG_1915	1.30248
MSMEG_1917	0.965587
MSMEG_1918	0.706255
MSMEG_1919	1.09731
MSMEG_1920	0.810888
MSMEG_1921	0.82047
MSMEG_1922	0.745509
MSMEG_1923	0.658424
MSMEG_1924	0.650982
MSMEG_1925	0.641913
MSMEG_1926	0.507216
MSMEG_1927	0.626585
MSMEG_1928	0.578784
MSMEG_1929	0.945286
MSMEG_1930	0.993479
MSMEG_1931	0.61353
MSMEG_1932	0.903246
MSMEG_1934	0.960808
MSMEG_1935	0.741899
MSMEG_1936	0.649658
MSMEG_1937	0.960233
MSMEG_1938	0.713016
MSMEG_1939	0.680934
MSMEG_1940	0.68663
MSMEG_1941	1.49368
MSMEG_1942	0.978892
MSMEG_1943	0.958733
MSMEG_1944	0.882799
MSMEG_1945	0.479182
MSMEG_1946	1.23823
MSMEG_1947	1.61477
MSMEG_1950	2.6817
MSMEG_1951	2.65418
MSMEG_1952	1.06172
MSMEG_1953	1.96763
MSMEG_1954	0.60067
MSMEG_1955	1.01441
MSMEG_1957	0.807189
MSMEG_1958	0.757938
MSMEG_1959	0.607005
MSMEG_1960	0.743649
MSMEG_1961	0.825264
MSMEG_1962	0.766981
MSMEG_1963	0.659652
MSMEG_1964	0.813791
MSMEG_1966	1.25605
MSMEG_1967	0.714316
MSMEG_1968	1.08981
MSMEG_1969	1.36209
MSMEG_1970	2.65159
MSMEG_1971	2.43345
MSMEG_1972	1.57855
MSMEG_1973	1.64923
MSMEG_1974	1.59168
MSMEG_1975	1.73113
MSMEG_1976	1.3313
MSMEG_1977	1.36858
MSMEG_1978	1.31628
MSMEG_1979	1.24444
MSMEG_1980	0.823992
MSMEG_1981	1.01252
MSMEG_1982	0.830851
MSMEG_1983	0.923636
MSMEG_1984	1.15898
MSMEG_1985	0.624779
MSMEG_1986	1.27199
MSMEG_1987	2.03596
MSMEG_1988	1.82779
MSMEG_1989	1.61047
MSMEG_1990	1.64054
MSMEG_1991	0.825449
MSMEG_1992	0.74564
MSMEG_1993	0.803098
MSMEG_1995	0.704449
MSMEG_1996	1.00757
MSMEG_1997	0.830942
MSMEG_1998	0.74619
MSMEG_2000	0.654416
MSMEG_2004	0.86589
MSMEG_2005	1.23068
MSMEG_2006	1.05599
MSMEG_2007	1.05376
MSMEG_2009	0.750231
MSMEG_2010	1.51009
MSMEG_2011	0.991188
MSMEG_2012	1.1817
MSMEG_2013	1.29497
MSMEG_2014	1.88758
MSMEG_2015	2.09692
MSMEG_2016	2.30634
MSMEG_2017	1.7655
MSMEG_2018	0.977787
MSMEG_2019	0.691126
MSMEG_2020	0.876551
MSMEG_2021	0.669147
MSMEG_2022	1.2937
MSMEG_2023	1.38173
MSMEG_2024	1.31057
MSMEG_2025	0.706243
MSMEG_2026	0.945976
MSMEG_2027	1.74987
MSMEG_2028	1.00908
MSMEG_2029	1.08899
MSMEG_2030	0.71436
MSMEG_2032	1.04845
MSMEG_2033	0.651025
MSMEG_2034	0.909853
MSMEG_2035	1.68992
MSMEG_2036	1.15588
MSMEG_2037	1.3639
MSMEG_2038	0.770461
MSMEG_2039	0.81712
MSMEG_2040	1.10131
MSMEG_2041	0.920919
MSMEG_2042	0.834682
MSMEG_2043	1.09962
MSMEG_2044	0.999399
MSMEG_2045	1.01407
MSMEG_2046	0.704807
MSMEG_2047	0.744169
MSMEG_2048	0.631694
MSMEG_2049	1.08999
MSMEG_2050	1.49861
MSMEG_2051	1.71859
MSMEG_2052	1.96166
MSMEG_2053	1.31722
MSMEG_2054	1.80792
MSMEG_2055	1.94974
MSMEG_2056	1.85787
MSMEG_2057	1.9072
MSMEG_2058	2.39185
MSMEG_2059	1.58097
MSMEG_2060	1.85387
MSMEG_2061	1.46756
MSMEG_2062	1.71376
MSMEG_2063	1.46011
MSMEG_2064	1.2492
MSMEG_2065	0.847973
MSMEG_2066	0.816076
MSMEG_2067	1.23472
MSMEG_2068	0.669012
MSMEG_2069	0.712212
MSMEG_2070	0.687904
MSMEG_2071	0.728471
MSMEG_2072	0.616683
MSMEG_2073	0.722932
MSMEG_2074	0.973287
MSMEG_2075	0.934166
MSMEG_2076	0.521104
MSMEG_2077	1.06674
MSMEG_2078	0.833455
MSMEG_2079	1.3631
MSMEG_2080	0.967784
MSMEG_2081	1.07896
MSMEG_2083	0.640772
MSMEG_2084	0.596912
MSMEG_2085	0.69595
MSMEG_2086	0.587119
MSMEG_2087	0.770135
MSMEG_2088	0.879626
MSMEG_2089	0.921655
MSMEG_2090	1.05922
MSMEG_2091	0.876282
MSMEG_2092	1.07977
MSMEG_2094	1.83018
MSMEG_2095	0.587019
MSMEG_2096	0.849837
MSMEG_2097	0.61338
MSMEG_2098	0.811274
MSMEG_2099	0.900869
MSMEG_2100	0.989093
MSMEG_2101	0.839946
MSMEG_2102	0.87177
MSMEG_2103	0.854761
MSMEG_2104	0.655939
MSMEG_2105	0.675319
MSMEG_2106	0.735589
MSMEG_2107	1.18209
MSMEG_2108	0.799277
MSMEG_2109	0.75337
MSMEG_2110	0.745385
MSMEG_2111	1.0725
MSMEG_2112	2.31455
MSMEG_2113	1.37363
MSMEG_2115	2.60853
MSMEG_2116	1.22909
MSMEG_2117	0.916198
MSMEG_2118	0.788246
MSMEG_2119	0.875799
MSMEG_2120	0.75714
MSMEG_2121	1.28999
MSMEG_2122	1.05385
MSMEG_2123	1.08611
MSMEG_2124	1.20667
MSMEG_2125	0.884695
MSMEG_2126	1.33854
MSMEG_2127	0.556248
MSMEG_2128	1.1213
MSMEG_2130	1.43212
MSMEG_2131	1.49348
MSMEG_2132	1.39219
MSMEG_2133	0.739974
MSMEG_2134	0.577132
MSMEG_2135	0.935344
MSMEG_2136	0.766874
MSMEG_2137	0.574455
MSMEG_2140	1.03874
MSMEG_2141	1.05755
MSMEG_2142	0.692904
MSMEG_2143	0.908948
MSMEG_2144	1.15109
MSMEG_2145	1.33141
MSMEG_2146	1.10862
MSMEG_2147	1.67319
MSMEG_2148	1.53243
MSMEG_2149	1.05937
MSMEG_2152	0.690938
MSMEG_2153	0.756821
MSMEG_2154	1.26178
MSMEG_2155	0.975054
MSMEG_2156	0.932711
MSMEG_2157	1.91481
MSMEG_2158	1.46089
MSMEG_2159	1.91999
MSMEG_2161	1.38027
MSMEG_2162	1.12839
MSMEG_2163	0.924024
MSMEG_2164	0.720364
MSMEG_2165	0.876747
MSMEG_2166	1.03625
MSMEG_2167	0.879737
MSMEG_2169	1.8737
MSMEG_2170	1.79299
MSMEG_2171	2.12999
MSMEG_2172	1.54567
MSMEG_2173	0.972366
MSMEG_2174	0.636812
MSMEG_2175	1.74272
MSMEG_2176	0.799607
MSMEG_2177	2.09315
MSMEG_2179	0.791183
MSMEG_2180	0.716094
MSMEG_2181	1.27208
MSMEG_2182	0.601324
MSMEG_2183	1.2462
MSMEG_2184	2.33228
MSMEG_2185	2.05352
MSMEG_2187	1.66777
MSMEG_2188	1.37848
MSMEG_2189	1.10457
MSMEG_2190	0.904
MSMEG_2191	0.782633
MSMEG_2192	0.709398
MSMEG_2193	1.31
MSMEG_2194	1.53681
MSMEG_2195	1.12209
MSMEG_2196	0.512383
MSMEG_2197	0.636465
MSMEG_2198	0.634477
MSMEG_2199	1.15723
[truncated: 4,313 more rows]

## Sheet: Mab
Table S7. TP of Mab genes
gene	TP
MAB_0002	0.873597
MAB_0003	0.838155
MAB_0004	0.873072
MAB_0005	1.00673
MAB_0006	0.905501
MAB_0007	1.33292
MAB_0008	1.28101
MAB_0009	0.950766
MAB_0010c	0.957257
MAB_0011c	0.856532
MAB_0012c	1.0886
MAB_0013c	0.871195
MAB_0014	0.967088
MAB_0015	0.80306
MAB_0016	0.686787
MAB_0017	0.539304
MAB_0018c	0.953737
MAB_0019	0.813965
MAB_0020	0.936736
MAB_0022c	1.57285
MAB_0023	1.20876
MAB_0024c	1.06703
MAB_0025	1.29529
MAB_0026	0.87105
MAB_0027c	1.12519
MAB_0028c	1.02815
MAB_0029c	1.20629
MAB_0030	0.944775
MAB_0031	0.784598
MAB_0032	0.838368
MAB_0033c	0.796538
MAB_0034c	1.10378
MAB_0035c	1.21522
MAB_0036c	1.23899
MAB_0037c	0.991103
MAB_0038c	0.937403
MAB_0039c	0.946833
MAB_0042	0.701376
MAB_0043	0.70128
MAB_0044	0.688892
MAB_0045	0.77341
MAB_0047	1.18263
MAB_0048	1.16322
MAB_0049	0.960247
MAB_0050c	1.75517
MAB_0051	1.33613
MAB_0052	0.583671
MAB_0053c	0.699639
MAB_0054c	0.574207
MAB_0055c	0.757025
MAB_0056c	0.632912
MAB_0057	1.17196
MAB_0058c	0.940896
MAB_0060	0.950097
MAB_0061	0.777964
MAB_0062	0.599519
MAB_0063c	0.978618
MAB_0064c	0.708208
MAB_0065c	0.646129
MAB_0066c	0.600294
MAB_0067	1.53942
MAB_0068	1.45048
MAB_0069	1.35133
MAB_0070	0.841868
MAB_0071c	0.543649
MAB_0072c	0.867611
MAB_0073c	1.1687
MAB_0074c	1.15817
MAB_0075	0.983853
MAB_0076	0.658393
MAB_0077	0.682437
MAB_0078	0.823639
MAB_0080c	0.710382
MAB_0081	1.30911
MAB_0082c	0.785469
MAB_0083	0.714354
MAB_0084	0.523706
MAB_0085c	0.352883
MAB_0086	0.832695
MAB_0087c	0.826357
MAB_0088c	0.650323
MAB_0089c	0.807401
MAB_0090c	0.75707
MAB_0091	0.845063
MAB_0092	0.997536
MAB_0093	1.36722
MAB_0094c	1.03052
MAB_0095	0.96961
MAB_0096	0.678489
MAB_0097	0.917594
MAB_0098	0.751313
MAB_0099	0.952821
MAB_0100	0.78208
MAB_0101	0.802919
MAB_0102	0.960364
MAB_0103	1.42773
MAB_0104	1.01328
MAB_0105c	0.606326
MAB_0106c	0.606008
MAB_0107c	0.628637
MAB_0108c	1.3313
MAB_0109c	0.826058
MAB_0110c	0.857959
MAB_0111c	0.733364
MAB_0112	1.00952
MAB_0113	0.659067
MAB_0114	0.821646
MAB_0115c	1.29863
MAB_0116	1.03051
MAB_0117c	1.26398
MAB_0118c	1.40932
MAB_0119c	1.52558
MAB_0120	0.754655
MAB_0121	0.946348
MAB_0122	0.569703
MAB_0123	0.70466
MAB_0124	0.692663
MAB_0125c	1.13311
MAB_0126c	1.29937
MAB_0127c	0.998025
MAB_0128c	0.727608
MAB_0129c	1.00145
MAB_0130	0.820364
MAB_0131c	1.11195
MAB_0132	0.931884
MAB_0133	0.682274
MAB_0134c	0.524917
MAB_0136	1.13884
MAB_0137	0.790661
MAB_0138	0.669691
MAB_0139c	0.743684
MAB_0140c	0.696728
MAB_0141c	0.64225
MAB_0142c	0.8677
MAB_0143c	0.758453
MAB_0144c	0.870385
MAB_0145c	1.0193
MAB_0146	1.91116
MAB_0147c	1.29573
MAB_0148c	1.22341
MAB_0149c	1.38083
MAB_0150c	1.31643
MAB_0151c	1.44574
MAB_0152	0.805229
MAB_0153	0.788103
MAB_0154	0.801123
MAB_0155	1.08439
MAB_0156c	1.26421
MAB_0157	0.567538
MAB_0158c	0.68145
MAB_0159	0.995391
MAB_0160	0.798357
MAB_0161	0.61896
MAB_0162c	0.683738
MAB_0163c	1.6239
MAB_0164	0.982017
MAB_0165	0.568044
MAB_0166	0.672877
MAB_0167	0.579869
MAB_0168c	1.0285
MAB_0169c	1.2758
MAB_0170	0.920437
MAB_0171	1.13981
MAB_0172	1.4559
MAB_0173	1.28592
MAB_0174	1.09724
MAB_0175	1.16025
MAB_0176	1.16153
MAB_0177	1.03687
MAB_0178	0.935647
MAB_0179	0.706947
MAB_0180	1.2525
MAB_0181	0.749213
MAB_0182c	1.60049
MAB_0183c	2.35974
MAB_0184c	2.46374
MAB_0185c	0.884723
MAB_0186c	1.07434
MAB_0187	0.598707
MAB_0188c	0.550001
MAB_0189c	0.90834
MAB_0190c	1.00535
MAB_0191c	1.21969
MAB_0192c	1.08236
MAB_0193c	0.805881
MAB_0194	0.75624
MAB_0195c	1.72637
MAB_0196c	0.651043
MAB_0197	1.32827
MAB_0198	0.763399
MAB_0199	0.490345
MAB_0200c	1.04379
MAB_0201c	0.888007
MAB_0202c	0.720877
MAB_0203c	0.862583
MAB_0204c	0.741293
MAB_0205c	0.792521
MAB_0206	0.652705
MAB_0207c	0.542643
MAB_0208	1.06559
MAB_0209	0.849695
MAB_0210	1.87003
MAB_0211	0.90517
MAB_0212	1.74033
MAB_0213c	1.11887
MAB_0214c	1.05029
MAB_0215	1.61278
MAB_0216	1.38096
MAB_0217c	1.057
MAB_0218c	1.18831
MAB_0219	1.45518
MAB_0220c	0.780728
MAB_0221c	1.05265
MAB_0222c	1.04117
MAB_0224	2.05768
MAB_0226	1.87863
MAB_0229	1.96449
MAB_0230	1.44094
MAB_0231	1.28908
MAB_0232	1.09297
MAB_0233	2.4097
MAB_0235	1.24603
MAB_0240	1.22051
MAB_0241	1.48719
MAB_0242	1.49232
MAB_0243	1.24244
MAB_0244	1.1251
MAB_0245c	0.952497
MAB_0246	0.895065
MAB_0247c	0.790801
MAB_0248c	0.888208
MAB_0249	2.30826
MAB_0250	1.25675
MAB_0251	0.891154
MAB_0252	1.00117
MAB_0253	0.810032
MAB_0254c	0.491919
MAB_0255	0.666834
MAB_0256c	0.60531
MAB_0257c	0.780639
MAB_0258c	0.837575
MAB_0259c	0.88375
MAB_0260	0.620506
MAB_0261	0.948252
MAB_0262	0.880232
MAB_0263	1.05397
MAB_0264	1.24378
MAB_0265	0.810606
MAB_0266c	0.644178
MAB_0267	0.682495
MAB_0268	0.750587
MAB_0269c	1.21962
MAB_0270c	0.624514
MAB_0271	0.836334
MAB_0272	0.5957
MAB_0273c	1.1887
MAB_0274c	1.00743
MAB_0275	0.749243
MAB_0276	1.22156
MAB_0277c	1.12103
MAB_0278c	0.706882
MAB_0279c	0.705334
MAB_0280	0.862888
MAB_0281	1.24619
MAB_0282	0.655347
MAB_0283c	1.16947
MAB_0284c	1.3733
MAB_0285	0.989949
MAB_0286	1.28037
MAB_0287	2.14073
MAB_0288	1.752
MAB_0289	2.08868
MAB_0290	1.57243
MAB_0291	0.772001
MAB_0292c	1.14871
MAB_0294	1.66515
MAB_0295	1.38965
MAB_0296	1.77437
MAB_0297	1.89389
MAB_0298	1.41382
MAB_0299	1.02666
MAB_0300c	1.07935
MAB_0301	1.67822
MAB_0302	1.38879
MAB_0303	1.10223
MAB_0304	2.12496
MAB_0305	0.78847
MAB_0306c	0.79117
MAB_0307c	0.880098
MAB_0308c	0.702994
MAB_0309	0.893855
MAB_0310c	1.22633
MAB_0311c	1.15025
MAB_0312c	0.88361
MAB_0313c	0.834201
MAB_0314c	0.89295
MAB_0315	0.725751
MAB_0316	0.669817
MAB_0317	0.807946
MAB_0318c	0.978119
MAB_0319	0.879263
MAB_0320	0.997542
MAB_0321c	0.623185
MAB_0322c	1.25741
MAB_0323c	1.08829
MAB_0324c	1.1138
MAB_0325c	2.19695
MAB_0326	0.87217
MAB_0327	0.974393
MAB_0328	1.06507
MAB_0329	1.13097
MAB_0330	1.07768
MAB_0331c	2.44133
MAB_0332c	2.55254
MAB_0334c	2.52362
MAB_0335	2.69589
MAB_0336	2.06257
MAB_0337c	0.837814
MAB_0338c	1.96198
MAB_0339	0.754482
MAB_0340	1.21201
MAB_0341	0.873193
MAB_0342c	0.465665
MAB_0343	1.0669
MAB_0344	0.816992
MAB_0345	1.3438
MAB_0346	0.865493
MAB_0347	0.939968
MAB_0348	0.702517
MAB_0349c	1.28492
MAB_0350	0.731769
MAB_0351	1.51228
MAB_0352	0.678413
MAB_0353	0.586605
MAB_0354c	0.796776
MAB_0355	0.895907
MAB_0356c	1.94465
MAB_0357c	1.96811
MAB_0358	1.17655
MAB_0359	0.641441
MAB_0360	0.972285
MAB_0361	0.791582
MAB_0362c	0.985758
MAB_0363c	0.952415
MAB_0364c	0.915501
MAB_0365c	0.984974
MAB_0366	0.819982
MAB_0367c	0.760281
MAB_0368	1.08665
MAB_0369	0.697266
MAB_0370	0.891586
MAB_0371	0.88482
MAB_0372	0.893912
MAB_0373	0.809626
MAB_0374c	0.902866
MAB_0375	1.17235
MAB_0376	1.14426
MAB_0377	0.908445
MAB_0378	1.47487
MAB_0379	1.43592
MAB_0380	1.09654
MAB_0381	0.539586
MAB_0382	0.648048
MAB_0383c	2.18013
MAB_0384	1.18471
MAB_0385	0.760837
MAB_0386c	0.752128
MAB_0387	0.565667
MAB_0388c	0.604223
MAB_0389c	0.936116
MAB_0390c	0.541724
MAB_0391c	0.988955
MAB_0392c	0.979676
MAB_0393	1.50469
MAB_0394c	0.814982
MAB_0395c	0.835949
MAB_0396c	0.978224
MAB_0397c	0.931381
MAB_0398c	1.07553
MAB_0399c	1.11913
MAB_0400c	0.874371
MAB_0401	0.728377
MAB_0402	1.27308
MAB_0403	1.51258
MAB_0404c	1.74133
MAB_0405c	1.01673
MAB_0406c	0.825872
MAB_0407c	0.867844
MAB_0408c	0.718824
MAB_0409	1.68548
MAB_0410c	1.14976
MAB_0411c	0.989677
MAB_0412	1.1807
MAB_0413	0.813957
MAB_0414	0.796775
MAB_0415	1.47293
MAB_0416c	1.23677
MAB_0417c	1.0677
MAB_0418	0.666838
MAB_0419	0.904598
MAB_0420	0.743964
MAB_0421	0.656323
MAB_0422c	0.816315
MAB_0423c	0.933958
MAB_0424	1.00853
MAB_0425c	0.934475
MAB_0426	0.805706
MAB_0427	0.76318
MAB_0428	1.08665
MAB_0429	0.919475
MAB_0430	1.12561
MAB_0431c	1.17685
MAB_0432	1.58918
MAB_0433	1.44849
MAB_0434c	0.776666
MAB_0435c	0.652614
MAB_0436	1.17854
MAB_0437c	1.625
MAB_0438c	1.37273
MAB_0439	0.765451
MAB_0440	1.01327
MAB_0441	0.969842
MAB_0442	0.91032
MAB_0443	0.971989
MAB_0444	1.18378
MAB_0445	0.999514
MAB_0446c	0.759936
MAB_0447c	0.84529
MAB_0448c	2.10759
MAB_0449	1.16474
MAB_0450c	1.17996
MAB_0451c	1.26241
MAB_0452c	1.14079
MAB_0453c	1.47477
MAB_0454c	0.982119
MAB_0455	1.45163
MAB_0456	1.33477
MAB_0457	1.05797
MAB_0458	1.0118
MAB_0459c	0.795483
MAB_0460	1.49316
MAB_0462c	1.12332
MAB_0463c	0.880865
MAB_0464	1.21521
MAB_0465	0.837853
MAB_0466	0.935044
MAB_0467	1.18367
MAB_0468	1.17039
MAB_0469c	1.81716
MAB_0470c	1.35891
MAB_0471	0.880957
MAB_0472	0.875242
MAB_0473	0.583697
MAB_0474	0.892022
MAB_0476c	1.39575
MAB_0477	1.49135
MAB_0478	1.446
MAB_0479	0.904745
MAB_0480	0.982458
MAB_0481c	1.07794
MAB_0482c	1.25863
MAB_0483c	0.663962
MAB_0484	0.744106
MAB_0485	0.83805
MAB_0486c	0.506906
MAB_0487	1.06411
MAB_0488	0.769723
MAB_0489	0.641349
MAB_0490c	0.719458
MAB_0491	0.686156
MAB_0492	0.720778
MAB_0493	0.665502
MAB_0494	0.911123
MAB_0495c	0.966035
MAB_0496c	1.40214
MAB_0497	0.80667
MAB_0498c	1.15872
MAB_0499	0.674857
MAB_0500c	0.884355
MAB_0501c	0.748927
MAB_0502c	0.731249
MAB_0503	0.93828
MAB_0504c	0.873732
MAB_0505c	0.804952
MAB_0507	1.03939
MAB_0508c	0.884709
MAB_0509c	0.944085
MAB_0510c	0.803448
MAB_0511c	0.917674
MAB_0512	0.741627
MAB_0513	0.99003
MAB_0514	0.810593
MAB_0515	0.670524
MAB_0516c	1.28005
MAB_0517	1.06484
MAB_0518c	1.40104
MAB_0519	0.588757
MAB_0520	0.630897
MAB_0521	0.726217
MAB_0522c	1.36602
MAB_0523	0.747125
MAB_0524c	0.815245
MAB_0525c	0.826725
MAB_0526c	1.10661
MAB_0527c	1.12059
MAB_0528c	0.944359
MAB_0529c	0.839373
MAB_0530	0.827112
MAB_0531c	0.856198
MAB_0532	0.708934
MAB_0533	0.514205
MAB_0534	0.733678
MAB_0535	0.933796
MAB_0536	1.44156
MAB_0537	1.5243
MAB_0538	0.991855
MAB_0539	0.913815
MAB_0540	1.20979
MAB_0541	0.761393
MAB_0542	0.806968
MAB_0543	0.764687
MAB_0544	0.724132
MAB_0545	1.07104
MAB_0546	0.778199
MAB_0547c	0.98224
MAB_0548c	0.864901
MAB_0549c	1.34795
MAB_0550	1.05637
MAB_0551	0.928837
MAB_0552c	0.836661
MAB_0553c	0.664697
MAB_0554	0.503898
MAB_0555	0.583405
MAB_0557	1.04626
MAB_0558c	0.597853
MAB_0559	0.952472
MAB_0560	0.994858
MAB_0561	0.780813
MAB_0562c	0.7913
MAB_0563	1.15666
MAB_0564c	0.936196
MAB_0565c	0.955641
MAB_0566c	0.831709
MAB_0567c	0.797721
MAB_0568	0.764903
MAB_0569	0.752822
MAB_0570	0.868969
MAB_0571	0.626771
MAB_0572	0.808592
MAB_0573	0.493266
MAB_0574c	0.742915
MAB_0575c	0.964774
MAB_0576c	0.744558
MAB_0577c	1.68787
MAB_0578c	0.809981
MAB_0579c	0.819427
MAB_0580	0.756978
MAB_0581c	0.734955
MAB_0582c	0.815593
MAB_0583c	0.598392
MAB_0584	0.851796
MAB_0585	0.630231
MAB_0586	0.610574
MAB_0587	0.809442
MAB_0588c	0.695609
MAB_0589	1.12795
MAB_0590c	0.524084
MAB_0591	1.08793
MAB_0592c	1.06677
MAB_0593c	0.657473
MAB_0594c	0.569971
MAB_0595c	0.790961
MAB_0596c	0.680091
MAB_0597	0.601959
MAB_0598	0.567769
MAB_0599	0.798357
MAB_0600	0.853673
MAB_0601	0.827637
MAB_0602c	1.42835
MAB_0603c	0.823089
MAB_0604c	0.742838
MAB_0605c	0.913384
MAB_0606c	0.715675
MAB_0607	0.97267
MAB_0608	0.735043
MAB_0609c	0.577819
MAB_0610	0.598779
MAB_0611	0.722162
MAB_0612c	0.986977
MAB_0613	0.72879
MAB_0614	0.642819
MAB_0615	0.885383
MAB_0616	1.07483
MAB_0617	1.03951
MAB_0618	0.946511
MAB_0619	0.66715
MAB_0620c	0.683099
MAB_0621c	0.768701
MAB_0622c	0.930088
MAB_0623	1.19911
MAB_0624	0.757552
MAB_0625	0.700143
MAB_0626	0.609184
MAB_0627c	1.28568
MAB_0628	0.930715
MAB_0629	0.862511
MAB_0630	1.21595
MAB_0631c	0.851529
MAB_0632c	0.687468
MAB_0633c	0.95797
MAB_0634c	0.977287
MAB_0635c	1.10587
MAB_0636c	0.8365
MAB_0637c	0.934567
MAB_0638c	1.06205
MAB_0639c	0.914109
MAB_0640c	0.653549
MAB_0641	0.829511
MAB_0642	0.501389
MAB_0643	0.554661
MAB_0644c	0.665661
MAB_0645c	0.803306
MAB_0646c	1.22012
MAB_0647	0.620143
MAB_0648	0.931515
MAB_0649c	0.613433
MAB_0650	1.6503
MAB_0651c	1.26172
MAB_0652	0.893493
MAB_0653	0.901705
MAB_0654	0.752445
MAB_0655	0.64809
MAB_0656	0.859559
MAB_0657	0.883986
MAB_0658	0.866368
MAB_0659	2.37451
MAB_0660	2.5257
MAB_0661	2.42098
MAB_0663	2.26256
MAB_0664	2.27485
MAB_0665	2.74154
MAB_0666	2.44194
MAB_0667	2.86583
MAB_0668c	1.95445
MAB_0669	2.76343
MAB_0670	1.53901
MAB_0671	1.18577
MAB_0672c	0.873365
MAB_0673	1.09764
MAB_0674	0.965307
MAB_0676c	1.44595
MAB_0677c	2.09744
MAB_0678	0.65966
MAB_0679c	1.27792
MAB_0680c	1.44455
MAB_0681	0.743137
MAB_0682	0.564659
MAB_0683c	0.835329
MAB_0684c	0.744545
MAB_0685	0.68003
MAB_0686	1.64609
MAB_0687	0.69452
MAB_0688c	0.848491
MAB_0689	0.716895
MAB_0690	1.15322
MAB_0691	1.17768
MAB_0692c	1.14468
MAB_0693	0.957499
MAB_0694	1.29793
MAB_0695	0.656419
MAB_0696c	0.7516
MAB_0697	1.05741
MAB_0698	0.683216
MAB_0699c	0.576421
MAB_0700c	0.817497
MAB_0701	0.40772
MAB_0703c	0.862191
MAB_0704c	0.713704
MAB_0705	0.537831
MAB_0706c	0.694011
MAB_0707	0.59493
MAB_0708	0.900937
MAB_0709	1.0599
MAB_0710	0.984329
MAB_0711	0.685416
MAB_0712c	0.723658
MAB_0713	0.818997
MAB_0714c	1.50981
MAB_0715c	1.04171
MAB_0716c	1.04435
MAB_0717	2.31343
MAB_0718c	0.933015
MAB_0719	0.876868
MAB_0720	1.0128
MAB_0721	1.00676
MAB_0722	1.09692
MAB_0723c	1.13325
MAB_0724c	0.769353
MAB_0725c	0.857872
MAB_0726	0.736515
MAB_0727	0.474891
MAB_0728	0.887571
MAB_0729c	0.99663
MAB_0730c	0.846591
MAB_0731	1.06519
MAB_0732c	1.73199
MAB_0733	2.04691
MAB_0734	1.70739
MAB_0735	1.08484
MAB_0736	0.884447
MAB_0737c	1.01573
MAB_0738	0.631571
MAB_0739c	1.11214
MAB_0740c	1.00232
MAB_0741c	1.14435
MAB_0742c	1.09051
MAB_0743c	0.965999
MAB_0744	0.66681
MAB_0745	0.556522
MAB_0746	1.32938
MAB_0747	0.869461
MAB_0748	0.86059
MAB_0749	0.820686
MAB_0750	0.528257
MAB_0751c	0.792207
MAB_0752c	0.984251
MAB_0753c	1.00188
MAB_0754c	1.2417
MAB_0755c	1.92914
MAB_0756c	0.864797
MAB_0757	0.735756
MAB_0758	0.868516
MAB_0759c	1.26255
MAB_0760c	1.40591
MAB_0761c	1.66716
MAB_0762	0.762609
MAB_0763c	1.02512
MAB_0764c	1.32848
MAB_0765	1.2142
MAB_0766	1.71535
MAB_0767c	1.43633
MAB_0768	0.998059
MAB_0769c	1.10268
MAB_0770	0.885903
MAB_0771c	1.24398
MAB_0773	0.740513
MAB_0774c	1.48768
MAB_0775	0.93524
MAB_0776	0.614349
MAB_0777	0.76111
MAB_0778	0.631171
MAB_0779	0.636543
MAB_0780	0.734255
MAB_0781	0.678484
MAB_0782	1.14522
MAB_0783c	1.85216
MAB_0785	0.941351
MAB_0786	0.699356
MAB_0787	0.588782
MAB_0788	0.529286
MAB_0789	0.686719
MAB_0790	0.722759
MAB_0791	1.16388
MAB_0792	0.796792
MAB_0793	0.335543
MAB_0794	0.983229
MAB_0795	0.487831
MAB_0796c	0.964686
MAB_0797c	0.498413
MAB_0798c	0.622664
MAB_0799c	0.711298
MAB_0800	2.3839
MAB_0801	1.52767
MAB_0802	1.33817
MAB_0803	1.03643
MAB_0804	0.932863
MAB_0805	0.546675
MAB_0806	0.637794
MAB_0807	0.889064
MAB_0808c	1.26304
MAB_0809c	1.99891
MAB_0810c	1.0745
MAB_0811	1.51571
MAB_0812	0.891417
MAB_0813c	0.747757
MAB_0815	1.11694
MAB_0816	0.980205
MAB_0817	1.31042
MAB_0818	1.11463
MAB_0819	0.948796
MAB_0820c	0.994877
MAB_0821	1.63536
MAB_0822	0.937104
MAB_0823	0.892123
MAB_0824	0.58646
MAB_0825	0.778938
MAB_0826c	0.981799
MAB_0827	1.66342
MAB_0828	1.39137
MAB_0829	0.918511
MAB_0830	1.11664
MAB_0831	0.747323
MAB_0832	0.77826
MAB_0833	0.589205
MAB_0834	0.641079
MAB_0835c	0.768444
MAB_0836c	0.518098
MAB_0837c	0.893796
MAB_0838c	1.44502
MAB_0839c	0.818095
MAB_0840c	0.804602
MAB_0841	1.02062
MAB_0842	1.18869
MAB_0843	0.700874
MAB_0844	0.951586
MAB_0845	0.991161
MAB_0846	1.11748
MAB_0847c	0.643767
MAB_0848c	1.00621
MAB_0849c	0.863137
MAB_0850	1.01746
MAB_0851	1.12854
MAB_0852	1.55408
MAB_0853	1.86951
MAB_0854	1.67234
MAB_0855	1.75089
MAB_0856c	0.892551
MAB_0857	1.9845
MAB_0858	0.926464
MAB_0859	0.890436
MAB_0860c	0.578059
MAB_0861	1.06069
MAB_0862c	0.912296
MAB_0863	1.02039
MAB_0864	0.849491
MAB_0865	1.2554
MAB_0866	0.906919
MAB_0867c	0.755245
MAB_0868c	1.0142
MAB_0869c	1.3064
MAB_0870c	0.614715
MAB_0871c	0.725923
MAB_0872	1.30703
MAB_0873	1.63851
MAB_0874c	1.08839
MAB_0875c	1.12225
MAB_0876	0.675753
MAB_0877c	1.17302
MAB_0878c	0.92684
MAB_0879	1.2006
MAB_0880	1.2265
MAB_0881	0.926121
MAB_0882	0.624347
MAB_0883c	0.827738
MAB_0884c	1.30761
MAB_0885c	1.89773
MAB_0886c	0.566539
MAB_0887c	0.842218
MAB_0888c	1.35105
MAB_0889c	1.259
MAB_0890c	1.4107
MAB_0891c	0.795951
MAB_0892c	0.683416
MAB_0893	1.40895
MAB_0894c	2.28674
MAB_0895c	2.38816
MAB_0896c	2.18371
MAB_0897c	2.13166
MAB_0898	0.989292
MAB_0899c	2.0942
MAB_0900c	1.91059
MAB_0901c	0.654794
MAB_0902	2.03232
MAB_0903	2.42569
MAB_0904	2.195
MAB_0905	2.10865
MAB_0906	2.24932
MAB_0907	1.66151
MAB_0908	1.85946
MAB_0909	1.897
MAB_0910	1.68941
MAB_0911	1.63011
MAB_0912	1.27837
MAB_0913c	1.04999
MAB_0914c	0.757767
MAB_0915c	0.776519
MAB_0916c	0.813495
MAB_0917c	0.967369
MAB_0918c	1.28649
MAB_0919	1.29392
MAB_0920	0.844805
MAB_0923c	0.921817
MAB_0924c	1.5253
MAB_0925c	1.70133
MAB_0926	1.64545
MAB_0927	2.05076
MAB_0928c	1.04537
MAB_0929	1.91827
MAB_0930	1.51788
MAB_0931c	1.13862
MAB_0932c	1.16981
MAB_0933	0.646432
MAB_0934	0.608155
MAB_0935c	1.05548
MAB_0936c	0.812625
MAB_0937c	1.0575
MAB_0938c	1.42001
MAB_0939	1.02947
MAB_0940	0.93916
MAB_0941	0.707074
MAB_0942	0.651541
MAB_0943	0.648456
MAB_0944	0.937151
MAB_0945	1.33124
MAB_0946	0.860565
MAB_0947c	1.14185
MAB_0948c	0.689731
MAB_0949c	0.909465
MAB_0950c	1.05714
MAB_0951	0.827386
MAB_0952	0.55262
MAB_0953	0.61475
MAB_0954	1.11391
MAB_0955c	0.734882
MAB_0956c	0.699913
MAB_0957	1.00317
MAB_0958c	0.751528
MAB_0959	0.573743
MAB_0960	0.569923
MAB_0961c	1.15275
MAB_0962	0.782163
MAB_0963c	0.730323
MAB_0964	1.1684
MAB_0965	0.905829
MAB_0966	0.761019
MAB_0967	1.36462
MAB_0968c	1.56523
MAB_0969	0.836914
MAB_0970c	0.629651
MAB_0971	0.61649
MAB_0972	1.01048
MAB_0973	1.14083
MAB_0974	1.10909
MAB_0975c	0.898691
MAB_0976	0.89952
MAB_0977c	0.922731
MAB_0978	1.47961
MAB_0979	0.808261
MAB_0980	0.848848
MAB_0981c	0.877493
MAB_0982c	0.870878
MAB_0983c	0.741707
MAB_0984c	1.12204
MAB_0985	1.388
MAB_0986	0.905287
MAB_0987c	1.32529
MAB_0988c	1.30497
MAB_0989	0.670239
MAB_0990c	1.03547
MAB_0992	0.665502
MAB_0993c	0.739453
MAB_0994	0.762681
MAB_0995	0.658533
MAB_0997c	1.30514
MAB_0998	0.702909
MAB_0999	0.918977
MAB_1000	0.77649
MAB_1001	0.812821
MAB_1002	0.969257
MAB_1003c	1.13705
MAB_1004c	1.16219
MAB_1005c	1.89859
MAB_1006c	1.86093
MAB_1007c	1.76486
MAB_1008c	1.94626
MAB_1009c	1.96621
MAB_1010c	1.85286
MAB_1011c	1.54421
MAB_1012c	1.75828
MAB_1013	1.35869
MAB_1014c	0.760661
MAB_1015c	0.873922
MAB_1016c	0.791786
MAB_1017c	1.01101
MAB_1018c	0.887382
MAB_1019c	1.31654
MAB_1020	1.23665
MAB_1021	1.06165
MAB_1022	0.857533
MAB_1023c	1.56196
MAB_1024	1.0137
MAB_1025	0.973332
MAB_1026c	1.54941
MAB_1027	0.433497
MAB_1028c	1.16385
MAB_1029c	1.75759
MAB_1030	2.06444
MAB_1031c	2.18597
MAB_1032c	1.14948
MAB_1033	0.78614
MAB_1034c	0.749711
MAB_1035c	0.913338
MAB_1036	0.796016
MAB_1037	0.69851
MAB_1038	0.540978
MAB_1039	0.592642
MAB_1040	1.08774
MAB_1041	1.71187
MAB_1042c	3.14295
MAB_1043c	1.35247
MAB_1044c	1.91132
MAB_1045	0.754853
MAB_1046c	1.91849
MAB_1047c	0.741796
MAB_1048c	1.24673
MAB_1049	0.598808
MAB_1050c	0.603171
MAB_1051c	0.88921
MAB_1052c	1.24801
MAB_1053c	1.28986
MAB_1054	0.866389
MAB_1055c	1.31906
MAB_1056	1.00002
MAB_1057	1.02012
MAB_1058	0.616153
MAB_1059c	0.465251
MAB_1060	1.02231
MAB_1061	0.878466
MAB_1062	0.988686
MAB_1063	1.09381
MAB_1064	1.10791
MAB_1065	0.938949
MAB_1066	1.1744
MAB_1067	2.72878
MAB_1068c	1.14235
MAB_1069c	0.698715
MAB_1070c	1.08124
MAB_1071c	0.979647
MAB_1072c	0.926249
MAB_1073c	0.811741
MAB_1074c	0.646772
MAB_1075	1.54231
MAB_1076	1.32669
MAB_1077	0.912807
MAB_1078	0.543946
MAB_1079	0.599418
MAB_1080	0.920181
MAB_1081	1.10992
MAB_1082c	0.927127
MAB_1083c	1.60001
MAB_1084c	1.67254
MAB_1085c	0.709491
MAB_1086	0.954713
MAB_1087	1.24181
MAB_1088	1.12189
MAB_1089	0.796374
MAB_1091	1.37426
MAB_1092	0.881678
MAB_1093c	1.12135
MAB_1094	0.969955
MAB_1095	1.07796
MAB_1096	1.14866
MAB_1097	1.21834
MAB_1098	0.648558
MAB_1099c	0.925653
MAB_1100c	0.685946
MAB_1101	1.12892
MAB_1102	1.06802
MAB_1103	0.894237
MAB_1104c	1.37994
MAB_1105c	1.11429
MAB_1106c	0.528698
MAB_1107c	1.00725
MAB_1108c	0.711144
MAB_1109c	0.66449
MAB_1110	0.785122
MAB_1112c	0.764772
MAB_1113c	0.713105
MAB_1114	0.54728
MAB_1115	0.950544
MAB_1116	1.21673
MAB_1117c	2.10208
MAB_1118c	1.72443
MAB_1119	0.751162
MAB_1120c	0.800959
MAB_1121	0.72816
MAB_1122c	0.63735
MAB_1123	0.702817
MAB_1124c	1.48148
MAB_1125c	2.48699
MAB_1126c	0.667703
MAB_1127c	0.675468
MAB_1128c	0.652288
MAB_1129	0.78603
MAB_1130	1.29814
MAB_1131	1.17867
MAB_1132c	1.04337
MAB_1133c	0.824376
MAB_1134c	1.00168
MAB_1135c	1.50613
MAB_1136	0.654395
MAB_1137c	0.732402
MAB_1138c	0.892218
MAB_1139	0.757497
MAB_1140	0.856042
MAB_1141c	0.579287
MAB_1142c	1.06629
MAB_1143c	1.38814
MAB_1144c	1.1434
MAB_1145c	0.766618
MAB_1146	0.958304
MAB_1147c	0.900267
MAB_1148c	0.842575
MAB_1149	0.459635
MAB_1150	1.59732
MAB_1151	1.11246
MAB_1152	1.22933
MAB_1153	1.31686
MAB_1154	1.21858
MAB_1155	1.37217
MAB_1156c	1.28215
MAB_1157	0.567036
MAB_1158	1.01872
MAB_1159	0.914935
MAB_1160	1.0459
MAB_1161c	1.35045
MAB_1162c	1.58856
MAB_1163c	1.1607
MAB_1164	0.875753
MAB_1165	0.832468
MAB_1166	0.938092
MAB_1167	0.906137
MAB_1168	1.19343
MAB_1169	1.34095
MAB_1170	1.41592
MAB_1171c	1.16012
MAB_1172c	1.19708
MAB_1173c	1.10966
MAB_1174c	1.53995
MAB_1175	0.552614
MAB_1176c	0.655511
MAB_1177	1.15836
MAB_1178c	0.895908
MAB_1179c	1.0255
MAB_1180c	0.9497
MAB_1181c	1.25479
MAB_1182	1.90903
MAB_1183	1.18395
MAB_1184c	1.18148
MAB_1185c	1.24357
MAB_1186c	1.40172
MAB_1187c	1.37068
MAB_1188c	1.54829
MAB_1189c	1.62417
MAB_1190	0.821028
MAB_1191c	0.991182
MAB_1192c	0.88698
MAB_1193c	1.1589
MAB_1194	0.932864
MAB_1195	0.5721
MAB_1196	0.952963
MAB_1197	0.645341
MAB_1198c	0.869726
MAB_1199	0.809679
MAB_1200	1.32392
MAB_1201c	1.46124
MAB_1202c	0.610357
MAB_1203	0.616349
MAB_1204	0.668064
MAB_1205	0.815402
MAB_1206	0.867612
MAB_1207	1.04074
MAB_1208c	0.858607
MAB_1209	0.919335
MAB_1210c	0.682108
MAB_1211c	0.708908
MAB_1212c	0.929985
MAB_1213c	1.09755
MAB_1214c	0.692736
MAB_1215c	0.790032
MAB_1216c	0.875209
MAB_1217c	0.908278
MAB_1218	0.886314
MAB_1219	0.71085
MAB_1220	0.828904
MAB_1221	0.793639
MAB_1222	1.19931
MAB_1223	0.720248
MAB_1224	1.18494
MAB_1225	1.14851
MAB_1226	1.05592
MAB_1227	1.22959
MAB_1228	0.874615
MAB_1229	0.951157
MAB_1230c	0.822211
MAB_1231	1.92781
MAB_1232c	1.14274
MAB_1233c	1.25597
MAB_1234c	1.08031
MAB_1235	0.697077
MAB_1236	0.615572
MAB_1237	1.27357
MAB_1238	1.25019
MAB_1239	0.864179
MAB_1240	0.639211
MAB_1241c	1.896
MAB_1242c	1.82232
MAB_1243c	2.25722
MAB_1244c	1.96187
MAB_1245c	2.19769
MAB_1246c	2.43235
MAB_1247c	2.72405
MAB_1248	0.680307
MAB_1249	0.76623
MAB_1250c	0.981132
MAB_1251c	0.840441
MAB_1252	0.628419
MAB_1253c	0.630206
MAB_1254c	0.531433
MAB_1255c	0.755065
MAB_1256c	0.848613
MAB_1257	0.807404
MAB_1258c	0.818315
MAB_1259c	0.730798
MAB_1260c	0.650514
MAB_1261	1.03687
MAB_1262	1.56138
MAB_1263	1.0461
MAB_1264	1.47923
MAB_1265c	0.69848
MAB_1266	1.05485
MAB_1267	0.739752
MAB_1268c	0.978425
MAB_1269	0.903602
MAB_1270	1.02293
MAB_1271c	1.43005
MAB_1272	1.00699
MAB_1273	1.31101
MAB_1274	1.38701
MAB_1275	0.981956
MAB_1276c	1.01827
MAB_1277	1.11428
MAB_1278	0.682252
MAB_1279	1.12105
MAB_1280c	1.24346
MAB_1281c	1.01631
MAB_1282	1.89294
MAB_1283c	1.35609
MAB_1284c	0.837131
MAB_1285c	1.22782
MAB_1286c	1.1994
MAB_1287	0.926764
MAB_1288	0.896213
MAB_1289c	0.907143
MAB_1290c	0.877206
MAB_1291	0.95593
MAB_1292c	0.649346
MAB_1293c	0.745153
MAB_1294c	0.726989
MAB_1295c	0.744723
MAB_1296	2.10276
MAB_1297c	1.75251
MAB_1298c	1.43617
MAB_1299c	0.864289
MAB_1300c	0.928712
MAB_1301c	0.986164
MAB_1302	0.705556
MAB_1303c	1.90389
MAB_1304	1.01054
MAB_1305	0.687124
MAB_1306	0.674885
MAB_1307c	0.762745
MAB_1308	1.24162
MAB_1309c	0.794632
MAB_1310	0.740261
MAB_1311	0.932161
MAB_1312	0.674239
MAB_1313	0.667129
MAB_1314	1.7933
MAB_1315	0.729008
MAB_1316	0.808296
MAB_1317	0.984948
MAB_1318c	0.759417
MAB_1319	0.702239
MAB_1320c	1.13345
MAB_1321	1.09763
MAB_1323	0.814031
MAB_1324	0.869296
MAB_1325c	1.00705
MAB_1326c	0.82808
MAB_1327	0.769217
MAB_1328	0.660966
MAB_1329	0.766968
MAB_1330	2.06608
MAB_1331	2.18307
MAB_1332	1.16933
MAB_1333	1.11366
MAB_1334c	0.723812
MAB_1335c	0.866568
MAB_1336	0.613784
MAB_1337c	1.43083
MAB_1338	0.913333
MAB_1339	1.22994
MAB_1340	1.29797
MAB_1341	1.20839
MAB_1342	0.923498
MAB_1343	1.1224
MAB_1344c	1.93736
MAB_1345	0.733209
MAB_1346	0.86642
MAB_1347c	0.802559
MAB_1348	1.01162
MAB_1349	0.875074
MAB_1350	0.718636
MAB_1351c	1.05464
MAB_1352	0.734568
MAB_1353c	0.901684
MAB_1356	1.35783
MAB_1357c	1.02466
MAB_1358c	1.01463
MAB_1359c	1.29128
MAB_1360c	0.917395
MAB_1361c	0.878978
MAB_1362	1.694
MAB_1363	1.075
MAB_1364	0.851914
MAB_1365	0.58292
MAB_1366c	0.531389
MAB_1367c	1.34157
MAB_1368	1.51884
MAB_1369	0.723463
MAB_1370c	0.873601
MAB_1371	1.04932
MAB_1372	0.743937
MAB_1373	0.865854
MAB_1374	0.921861
MAB_1375	1.0984
MAB_1376	1.08307
MAB_1377c	0.843156
MAB_1378c	0.501839
MAB_1379c	0.715526
MAB_1380	1.77749
MAB_1381	1.64865
MAB_1382	1.12843
MAB_1383	0.598309
MAB_1384	0.864672
MAB_1385	1.17085
MAB_1386	0.632864
MAB_1387	0.876695
MAB_1388c	0.768358
MAB_1389c	1.23022
MAB_1390c	0.926163
MAB_1391	0.977198
MAB_1392c	1.07653
MAB_1393c	0.767634
MAB_1394c	1.84829
MAB_1395	1.22565
MAB_1396	0.938521
MAB_1397c	0.943268
MAB_1398c	0.604282
MAB_1399	1.15115
MAB_1400	0.73634
MAB_1401c	0.562996
MAB_1402c	1.0496
MAB_1403	0.639458
MAB_1404	0.87525
MAB_1405	1.77664
MAB_1406c	0.901135
MAB_1407c	0.887898
MAB_1408c	0.921169
MAB_1409c	1.84564
MAB_1410c	0.935054
MAB_1411	0.816002
MAB_1412	0.750743
MAB_1413	1.24654
MAB_1414c	0.979615
MAB_1415c	0.795362
MAB_1416	0.733131
MAB_1417	0.850348
MAB_1418	0.70611
MAB_1419c	0.752434
MAB_1420	0.796054
MAB_1421	1.06636
MAB_1422c	1.17247
MAB_1423	0.624
MAB_1424c	1.33788
MAB_1425	1.28649
MAB_1426	1.1971
MAB_1427c	1.4264
MAB_1428	0.979171
MAB_1429	1.30212
MAB_1430c	1.3687
MAB_1431	0.973873
MAB_1432	1.01531
MAB_1433	0.967591
MAB_1434	1.00659
MAB_1435	0.998906
MAB_1436	1.00633
MAB_1437	0.935445
MAB_1438	0.809074
MAB_1439c	1.79065
MAB_1440c	1.35304
MAB_1441	1.36784
MAB_1442	0.991257
MAB_1443	0.860666
MAB_1444	0.648639
MAB_1445	0.718271
MAB_1446	1.19858
MAB_1447	1.54992
MAB_1448	1.79326
MAB_1449	1.33015
MAB_1450	1.36765
MAB_1451	1.51135
MAB_1452	1.72205
MAB_1453	1.41081
MAB_1454	1.51009
MAB_1455	1.1452
MAB_1456c	0.858759
MAB_1457	1.28934
MAB_1458	1.12955
MAB_1459c	0.568378
MAB_1460	0.911799
MAB_1461	0.701991
MAB_1462c	0.977978
MAB_1463	0.644126
MAB_1464	1.46469
MAB_1465	0.925389
MAB_1466c	0.728228
MAB_1467c	0.8314
MAB_1468c	0.56378
MAB_1469	0.707455
MAB_1470c	1.03931
MAB_1471c	0.83283
MAB_1472c	0.771841
MAB_1473c	0.928465
MAB_1474c	0.622833
MAB_1475	0.832266
MAB_1476	0.782747
MAB_1477	1.07871
MAB_1478	0.653196
MAB_1479	0.681803
MAB_1480	0.713386
MAB_1481	0.831431
MAB_1482	0.808314
MAB_1483	0.861505
MAB_1484	0.532061
MAB_1485	0.762075
MAB_1486c	0.81841
MAB_1487c	1.41641
MAB_1488c	1.43702
MAB_1489	0.972244
MAB_1490	0.680236
MAB_1491	0.760034
MAB_1492	0.564565
MAB_1493c	0.771952
MAB_1494	0.893344
MAB_1495	0.629272
MAB_1496c	1.07028
MAB_1497c	1.22447
MAB_1498c	0.650341
MAB_1499	1.57778
MAB_1500	1.09817
MAB_1501	1.63147
MAB_1502	0.887765
MAB_1503	1.34539
MAB_1504	1.03482
MAB_1505	1.85267
MAB_1506c	1.30148
MAB_1507	0.70274
MAB_1508c	0.853778
MAB_1509	0.742357
MAB_1510	0.561489
MAB_1511	0.883559
MAB_1512	1.33861
MAB_1513	1.83587
MAB_1514	0.980482
MAB_1515c	0.77558
MAB_1516	0.850563
MAB_1517c	1.43649
MAB_1518	1.19318
MAB_1519	0.978721
MAB_1520c	0.994309
MAB_1521	0.903887
MAB_1522	0.635877
MAB_1523c	0.865825
MAB_1524c	0.661861
MAB_1525c	0.826759
MAB_1526	1.11656
MAB_1527	0.795504
MAB_1528c	1.64546
MAB_1529c	1.0988
MAB_1530	1.06968
MAB_1531c	1.22498
MAB_1533c	1.22626
MAB_1534	0.59091
MAB_1535c	0.765551
MAB_1536	0.92229
MAB_1537c	0.797177
MAB_1538	0.709497
MAB_1539c	0.860989
MAB_1540	0.859562
MAB_1541	1.45908
MAB_1542c	1.17362
MAB_1543	1.16979
MAB_1544c	1.7107
MAB_1545c	0.829079
MAB_1546c	0.877453
MAB_1547c	0.730753
MAB_1548c	1.12714
MAB_1549c	1.44986
MAB_1550	0.581855
MAB_1551c	0.777648
MAB_1552	0.948134
MAB_1553c	0.991849
MAB_1554	0.797776
MAB_1555	0.748315
MAB_1556	1.43822
MAB_1557	0.610905
MAB_1558c	0.696528
MAB_1559	0.807192
MAB_1560	0.77482
MAB_1561	1.54665
MAB_1562	1.22121
MAB_1563	1.23223
MAB_1564c	0.785411
MAB_1565c	0.921252
MAB_1566c	0.83981
MAB_1567	1.25179
MAB_1568	1.08237
MAB_1569	0.800499
MAB_1570	0.971928
MAB_1571c	0.62641
MAB_1572	1.0032
MAB_1573c	1.22661
MAB_1574	0.789818
MAB_1575	0.737775
MAB_1576	0.54914
MAB_1577c	0.804058
MAB_1578c	0.812828
MAB_1579	0.988382
MAB_1580	1.13584
MAB_1581	1.08777
MAB_1582	0.952195
MAB_1583	0.576206
MAB_1584	0.820263
MAB_1585	0.71048
MAB_1586c	1.29638
MAB_1587c	3.0908
MAB_1588c	3.50154
MAB_1589	2.01301
MAB_1590c	1.20213
MAB_1591	1.71909
MAB_1592c	0.670371
MAB_1593c	0.800252
MAB_1594	0.867936
MAB_1595	1.10601
MAB_1596	0.844405
MAB_1597	1.7225
MAB_1598	0.700159
MAB_1599	0.857069
MAB_1600c	0.713265
MAB_1601c	1.57244
MAB_1602	0.922304
MAB_1603	0.497914
MAB_1604	0.994165
MAB_1605	1.14474
MAB_1606	1.03171
MAB_1607	0.758748
MAB_1608c	1.19856
MAB_1609c	0.805719
MAB_1610	1.25357
MAB_1611	1.10044
MAB_1612	1.23609
MAB_1613	0.991794
MAB_1614	1.41521
MAB_1615	0.912873
MAB_1616	1.60453
MAB_1617c	1.21878
MAB_1618	0.58225
MAB_1619	0.736622
MAB_1620	0.940562
MAB_1621	0.712437
MAB_1622	0.874604
MAB_1623	0.963647
MAB_1624	0.723428
MAB_1625	1.02137
MAB_1626	0.826021
MAB_1627	1.12899
MAB_1628c	1.60291
MAB_1629c	0.947239
MAB_1630c	1.20287
MAB_1631c	1.33119
MAB_1632c	0.699001
MAB_1633	0.76108
MAB_1634c	1.37517
MAB_1635	0.552581
MAB_1636	0.73571
MAB_1637	0.655189
MAB_1638	0.948927
MAB_1639c	0.590177
MAB_1640	0.416034
MAB_1641	0.641075
MAB_1642	0.801875
MAB_1643	0.745675
MAB_1644	1.03506
MAB_1645	0.684315
MAB_1646c	0.82386
MAB_1647c	0.859468
MAB_1648c	0.662014
MAB_1649c	1.02512
MAB_1650c	0.8655
MAB_1651	0.999536
MAB_1652	0.918405
MAB_1653	0.869451
MAB_1654	1.15494
MAB_1655	1.0253
MAB_1656	1.71297
MAB_1657c	2.4209
MAB_1658c	1.21987
MAB_1659c	1.12985
MAB_1660c	1.23999
MAB_1661c	1.15191
MAB_1662c	0.958034
MAB_1663	0.818161
MAB_1664c	1.01368
MAB_1665	0.937673
MAB_1666	1.00456
MAB_1667	1.2477
MAB_1668	0.633544
MAB_1669	1.05619
MAB_1670	1.02018
MAB_1671	1.06185
MAB_1672	0.866317
MAB_1673	0.921666
MAB_1674c	0.632722
MAB_1675	0.860179
MAB_1676	0.673009
MAB_1677	0.54849
MAB_1678c	0.687189
MAB_1679c	1.23434
MAB_1680	2.98259
MAB_1681	2.67295
MAB_1682	2.5237
MAB_1683	2.19246
MAB_1684	2.33975
MAB_1685	2.09098
MAB_1686	1.83635
MAB_1687	2.17005
MAB_1688	2.14028
MAB_1689	2.26107
MAB_1690	2.15615
MAB_1691	2.08869
MAB_1692	2.01592
MAB_1693	1.93917
MAB_1694	1.55038
MAB_1695	1.73115
MAB_1696	2.26171
MAB_1697	1.42386
MAB_1698	1.2641
MAB_1699	1.52334
MAB_1700	1.62969
MAB_1701	0.83019
MAB_1702	0.836007
MAB_1703	0.692407
MAB_1704c	1.32497
MAB_1705c	1.36517
MAB_1706c	0.697468
MAB_1707	0.961972
MAB_1708	0.630173
MAB_1709c	0.815409
MAB_1710c	0.598343
MAB_1711c	0.877098
MAB_1712	0.81936
MAB_1713	0.666714
MAB_1714	0.804092
MAB_1715c	0.576852
MAB_1716c	0.641215
MAB_1717c	0.717759
MAB_1718	0.514612
MAB_1719	0.617666
MAB_1720	0.521486
MAB_1721	0.678419
MAB_1722	0.770223
MAB_1723	1.40993
MAB_1724c	1.1784
MAB_1725c	1.06472
MAB_1726	1.12905
MAB_1727c	1.30078
MAB_1728	1.14117
MAB_1729	1.45611
MAB_1731	0.810519
MAB_1732	0.863792
MAB_1742	1.74291
MAB_1743	1.11002
MAB_1744	1.63624
MAB_1746	1.66846
MAB_1748	1.5036
MAB_1750	1.22501
MAB_1751	1.22026
MAB_1752	1.17374
MAB_1753	0.996103
MAB_1755	1.08329
MAB_1756	1.19002
MAB_1757	1.45075
MAB_1758	1.14389
MAB_1759	1.28709
MAB_1760	1.2456
MAB_1761	0.847605
MAB_1762	1.18812
MAB_1763	1.13668
MAB_1764	0.741669
MAB_1765	1.01204
MAB_1766	1.66179
MAB_1767	1.68225
MAB_1768	1.77887
MAB_1769	1.76704
MAB_1770	1.61108
MAB_1771	1.36416
MAB_1773c	1.02234
MAB_1774	1.5229
MAB_1775	1.65207
MAB_1776	1.62042
MAB_1778	0.885459
MAB_1779	0.913007
MAB_1782	1.43939
MAB_1785	2.38038
MAB_1788	1.19422
MAB_1796	2.3257
MAB_1801	2.93663
MAB_1810	1.20698
MAB_1812c	1.75466
MAB_1814	0.929875
MAB_1815	1.18587
MAB_1816c	1.31612
MAB_1818	1.32709
MAB_1819c	1.02793
MAB_1820c	1.2345
MAB_1821	0.743213
MAB_1822	0.682174
MAB_1823c	0.890896
MAB_1825c	1.13541
MAB_1826	0.897061
MAB_1827c	1.03521
MAB_1828	1.37656
MAB_1829	1.05821
MAB_1830	1.02681
MAB_1831	0.974317
MAB_1832	0.7779
MAB_1833	0.57769
MAB_1834	0.666102
MAB_1835c	1.11606
MAB_1837c	0.832829
MAB_1838	0.698931
MAB_1839	0.907444
MAB_1840c	1.23588
MAB_1841c	0.638318
MAB_1842c	0.516558
MAB_1843	0.728486
MAB_1844	0.688703
MAB_1845c	0.99098
MAB_1846	1.87878
MAB_1847	1.34211
MAB_1848	0.934678
MAB_1849	0.600953
MAB_1850c	1.44432
MAB_1851	0.73057
MAB_1852c	0.506248
MAB_1853c	0.955207
MAB_1854c	0.766659
MAB_1855c	1.12742
MAB_1856	0.801484
MAB_1857c	0.536614
MAB_1858	1.30684
MAB_1859	1.09643
MAB_1860	1.13926
MAB_1861c	0.790384
MAB_1862	1.49829
MAB_1863	1.50365
MAB_1864	1.43591
MAB_1865	1.26401
MAB_1866c	0.746305
MAB_1867	1.01825
MAB_1868c	0.695756
MAB_1869c	0.741356
MAB_1870	0.542196
MAB_1871	0.801824
MAB_1872c	1.34597
MAB_1873c	1.33268
MAB_1874	1.49176
MAB_1875c	1.34905
MAB_1876c	1.47684
MAB_1877c	1.53925
MAB_1878c	1.28642
MAB_1879c	1.79267
MAB_1880c	0.894274
MAB_1881c	0.671687
MAB_1882c	0.673473
MAB_1883c	1.26009
MAB_1884c	1.39685
MAB_1885	0.781589
MAB_1886	0.63355
MAB_1887	0.803826
MAB_1888	0.729607
MAB_1889	0.808283
MAB_1890c	1.12775
MAB_1891	1.63659
MAB_1892	1.02906
MAB_1893	0.628754
MAB_1894c	0.75557
MAB_1895c	1.29207
MAB_1896c	0.888351
MAB_1897c	0.806228
MAB_1898	0.648211
MAB_1899c	0.707058
MAB_1900c	0.692682
MAB_1901c	0.669878
MAB_1902	0.655272
MAB_1903	0.570756
MAB_1904	0.606781
MAB_1905	0.716645
MAB_1906	0.519549
MAB_1907	0.689238
MAB_1908c	0.951502
MAB_1909c	1.02608
MAB_1910c	0.953065
MAB_1911c	0.970235
MAB_1912c	1.11732
MAB_1913	1.39816
MAB_1914c	1.03271
MAB_1915	0.732737
MAB_1916c	2.10963
MAB_1917	0.942116
MAB_1918	0.366284
MAB_1919	0.8902
MAB_1920	0.583122
MAB_1921	1.03965
MAB_1922	0.782455
MAB_1923c	1.41483
MAB_1924	0.800081
MAB_1925	2.40579
MAB_1926	1.76843
MAB_1927	1.26874
MAB_1928c	0.690612
MAB_1929	0.910864
MAB_1930c	1.1698
MAB_1931c	1.09856
MAB_1932c	1.46725
MAB_1933c	1.36844
MAB_1934	0.9042
MAB_1935	0.946694
MAB_1936	0.714157
MAB_1937	0.769321
MAB_1938c	0.756105
MAB_1939	1.24576
MAB_1940c	0.657964
MAB_1942c	1.05264
MAB_1943c	0.985484
MAB_1944c	1.03272
MAB_1945c	0.694662
MAB_1946	0.90443
MAB_1947	0.544412
MAB_1948c	0.579742
MAB_1949	0.618513
MAB_1950	1.15143
MAB_1951c	1.02218
MAB_1952c	0.803774
MAB_1953c	1.13874
MAB_1954c	0.706341
MAB_1955c	0.767147
MAB_1956	1.02168
MAB_1957	1.44842
MAB_1958c	1.08762
MAB_1959	0.861477
MAB_1960c	0.6844
MAB_1961	0.88971
MAB_1962	0.974324
MAB_1963	0.992217
MAB_1964	0.995678
MAB_1965c	0.640261
MAB_1966c	1.70902
MAB_1967c	1.53153
MAB_1968c	1.2822
MAB_1969c	1.22055
MAB_1970	1.33559
MAB_1971c	1.13676
MAB_1972c	0.653502
MAB_1973	0.873
MAB_1974	1.4377
MAB_1975	1.45502
MAB_1976	0.56239
MAB_1977	0.58175
MAB_1978c	0.886199
MAB_1979	0.907529
MAB_1980c	0.82294
MAB_1981	0.775184
MAB_1982	0.682858
MAB_1983	0.723165
MAB_1984	0.67364
MAB_1985	0.587993
MAB_1986	0.827956
MAB_1987	0.634989
MAB_1988c	0.495551
MAB_1989c	1.17225
MAB_1990	0.753094
MAB_1991c	0.783865
MAB_1992c	0.58539
MAB_1993	0.539796
MAB_1994c	0.732889
MAB_1995c	0.689555
MAB_1996	1.02734
MAB_1997	0.990519
MAB_1998	0.847851
MAB_1999	1.26848
MAB_2000	1.20667
MAB_2001	0.819594
MAB_2002	0.905161
MAB_2003	0.778062
MAB_2004	0.994684
MAB_2005	1.07394
MAB_2006	0.947368
MAB_2007	0.925264
MAB_2008	1.32386
MAB_2009	0.820279
MAB_2010	0.759479
MAB_2011	0.820961
MAB_2012	0.96116
MAB_2013c	0.648642
MAB_2014c	0.837129
MAB_2015c	0.772272
MAB_2016	1.28457
MAB_2017	0.814147
MAB_2018	0.926504
MAB_2019	1.02519
MAB_2020c	1.39665
MAB_2021c	1.62069
MAB_2022	0.971261
MAB_2023c	0.79754
MAB_2024	1.56237
MAB_2025	1.42223
MAB_2026	1.10583
MAB_2027	1.78911
MAB_2028	1.90997
MAB_2029	1.93687
MAB_2030	1.52809
MAB_2031	1.72337
MAB_2032	1.78344
MAB_2033	1.6745
MAB_2034	1.86322
MAB_2035	1.62133
MAB_2036	1.11362
MAB_2037	1.23539
MAB_2038	1.02538
MAB_2039	0.790824
MAB_2040c	0.62962
MAB_2041c	0.708798
MAB_2042c	0.685475
MAB_2043	1.05721
MAB_2044	0.950748
MAB_2045	0.804996
MAB_2046	0.66285
MAB_2047c	1.25972
MAB_2048c	1.43027
MAB_2049c	1.54715
MAB_2050	1.08751
MAB_2051	1.16637
MAB_2052	0.979517
MAB_2053	1.17568
MAB_2054	1.03384
MAB_2055	0.974445
MAB_2056	0.671928
MAB_2057	0.468821
MAB_2058	0.801847
MAB_2059	1.19396
MAB_2060	0.793545
MAB_2061c	0.952364
MAB_2062c	0.926096
MAB_2063c	0.750515
MAB_2065c	0.820806
MAB_2066c	0.93377
MAB_2067c	0.905555
MAB_2068c	1.02103
MAB_2069	1.63173
MAB_2070c	0.818455
MAB_2071	1.48393
MAB_2072	0.959702
MAB_2073	0.835409
MAB_2074	1.37342
MAB_2075	1.09418
MAB_2076	1.27877
MAB_2077	0.826856
MAB_2078	0.896625
MAB_2079	0.663253
MAB_2080	0.822218
MAB_2081	0.79656
MAB_2082	0.530229
MAB_2083	0.551549
MAB_2084	0.543935
MAB_2085	0.63472
[truncated: 2,841 more rows]
