# Supplementary material for: Genetically encoded transcriptional plasticity underlies stress adaptation in Mycobacterium tuberculosis
Source: Nat Commun. 2024 Apr 10;15:3088. doi: 10.1038/s41467-024-47410-5 (PMC11006872; doi:10.1038/s41467-024-47410-5)
Supplement: Supplementary file 11 — Supplementary Data 8 [file 41467_2024_47410_MOESM11_ESM.xlsx]

## Sheet: log2FC of 5th and 95th
Table S8. 95th and 5th expression level for each Mtb genes and their log2 fold changes compared to gene's mean expression level
q5 and q95 refer to the expression values corresponding to the 5th and 95th percentiles in our dataset of 894 samples. log2 log2FC of 95th/5th can be used as a threshold to screen up-/down-regulated genes in DE analysis.
gene	q5	q95	Mean_logRPKM	q5_log2FC	q95_log2FC
Rv0001	6.54581	9.87906	8.39682	-1.85101	1.48224
Rv0002	5.77885	8.81303	7.53988	-1.76103	1.27316
Rv0003	5.44274	8.27478	6.90142	-1.45868	1.37337
Rv0004	5.6135	7.73668	6.83908	-1.22558	0.897601
Rv0005	8.98163	11.3046	10.1625	-1.18088	1.14213
Rv0006	8.00904	10.4996	9.45032	-1.44128	1.04928
Rv0007	7.37939	9.40982	8.50327	-1.12388	0.906547
Rv0008c	5.05612	7.50041	6.43774	-1.38161	1.06267
Rv0009	8.17739	11.2877	10.0429	-1.86555	1.24476
Rv0010c	6.51239	9.82667	7.9369	-1.42451	1.88978
Rv0011c	7.66674	10.3358	9.02538	-1.35863	1.31042
Rv0012	7.14159	8.39747	7.69718	-0.555593	0.700292
Rv0013	6.32513	8.3898	7.59896	-1.27384	0.790844
Rv0014c	5.94308	8.46376	7.55009	-1.60701	0.913665
Rv0015c	6.72047	8.95602	7.89402	-1.17355	1.062
Rv0016c	6.51971	8.55149	7.77689	-1.25718	0.774593
Rv0017c	5.87304	8.39758	7.31113	-1.43809	1.08645
Rv0018c	7.06056	8.83179	7.97213	-0.91157	0.859657
Rv0019c	8.34164	9.7276	9.03199	-0.690351	0.695613
Rv0020c	9.07481	10.553	9.81017	-0.735356	0.742835
Rv0021c	4.94433	7.12426	5.95238	-1.00805	1.17188
Rv0022c	1.55241	5.31944	3.04702	-1.49462	2.27242
Rv0023	4.7667	7.04279	6.00889	-1.24219	1.0339
Rv0024	4.79211	6.94543	5.95322	-1.16111	0.99221
Rv0025	5.5379	7.72973	6.82468	-1.28677	0.905052
Rv0026	5.26894	7.04485	6.24236	-0.973418	0.802492
Rv0027	5.55984	7.58803	6.52761	-0.967777	1.06042
Rv0028	4.76217	7.58914	6.17979	-1.41762	1.40935
Rv0029	6.08451	7.5432	6.79865	-0.714133	0.744554
Rv0030	5.79014	7.94445	6.935	-1.14486	1.00945
Rv0032	3.3753	6.72184	4.76122	-1.38592	1.96063
Rv0033	1.96612	6.61812	4.25752	-2.2914	2.3606
Rv0034	2.27573	5.7657	4.02006	-1.74433	1.74564
Rv0035	3.09339	6.69427	4.96278	-1.86939	1.73149
Rv0036c	6.593	8.35515	7.53934	-0.946342	0.815807
Rv0037c	5.73651	7.4061	6.5147	-0.778197	0.891393
Rv0038	7.35119	9.13496	8.22221	-0.871016	0.912748
Rv0039c	4.79774	9.03227	7.21531	-2.41757	1.81696
Rv0040c	6.33169	10.1407	8.30425	-1.97255	1.83644
Rv0041	6.12197	7.87017	7.05115	-0.929173	0.819028
Rv0042c	5.88924	8.80276	7.87131	-1.98207	0.931443
Rv0043c	5.9224	7.99031	6.87043	-0.948034	1.11987
Rv0044c	5.64567	7.26863	6.39755	-0.751881	0.871082
Rv0045c	6.49887	9.35701	7.75618	-1.25732	1.60083
Rv0046c	8.05612	11.1752	9.64293	-1.58681	1.53229
Rv0047c	7.40492	11.5969	9.29031	-1.88539	2.30656
Rv0048c	5.37407	7.68466	6.49457	-1.12049	1.1901
Rv0049	7.82467	9.93713	8.80771	-0.983039	1.12942
Rv0050	6.90718	9.285	8.18849	-1.28131	1.09651
Rv0051	4.93469	7.45606	6.5244	-1.58971	0.931657
Rv0052	5.16944	7.35314	6.40469	-1.23525	0.948446
Rv0053	7.59704	11.0977	9.51634	-1.9193	1.58137
Rv0054	7.72389	10.3426	8.997	-1.27311	1.34564
Rv0055	7.33134	11.2804	9.13526	-1.80392	2.14517
Rv0056	7.53149	10.5102	9.25621	-1.72472	1.25403
Rv0057	6.07243	10.1741	8.10242	-2.03	2.07169
Rv0058	6.52025	9.27134	8.01215	-1.4919	1.25919
Rv0059	4.56642	8.3197	6.423	-1.85658	1.8967
Rv0060	7.06824	9.53729	8.26922	-1.20098	1.26807
Rv0061c	7.93476	10.7117	9.36454	-1.42979	1.34713
Rv0062	4.7763	8.59916	6.77396	-1.99766	1.8252
Rv0063	4.92195	7.44838	6.26918	-1.34723	1.17919
Rv0063a	6.12429	9.76441	7.79494	-1.67065	1.96947
Rv0064	5.93628	8.80994	7.15105	-1.21477	1.65889
Rv0064A	4.45998	7.43082	5.80278	-1.34281	1.62804
Rv0065	4.09822	7.65492	5.95742	-1.8592	1.69751
Rv0066c	6.32591	8.34417	7.3038	-0.977892	1.04037
Rv0067c	4.54049	6.50068	5.4036	-0.86311	1.09708
Rv0068	3.75954	6.45912	4.93826	-1.17872	1.52086
Rv0069c	4.25594	7.11186	5.8618	-1.60586	1.25006
Rv0070c	4.17191	7.10829	5.75573	-1.58381	1.35256
Rv0071	3.02723	6.17713	4.27427	-1.24703	1.90286
Rv0072	6.38617	9.08085	7.98572	-1.59955	1.09513
Rv0073	6.06067	9.01452	8.05665	-1.99598	0.95787
Rv0074	5.25976	7.88547	6.93164	-1.67188	0.953832
Rv0075	5.60253	7.97697	6.95128	-1.34875	1.0257
Rv0076c	4.28229	8.5715	6.34257	-2.06028	2.22893
Rv0077c	3.13334	8.55778	5.28337	-2.15004	3.2744
Rv0078	3.2853	6.90173	4.97651	-1.69122	1.92521
Rv0078A	6.98003	9.31775	8.04326	-1.06323	1.27449
Rv0078B	7.06373	10.3867	8.51198	-1.44825	1.87476
Rv0079	4.68482	11.8105	7.77839	-3.09358	4.0321
Rv0080	4.1304	10.8634	6.96965	-2.83925	3.8938
Rv0081	3.00523	8.60387	5.88163	-2.8764	2.72225
Rv0082	3.13392	8.5619	5.7408	-2.60688	2.8211
Rv0083	2.6976	7.36542	4.72739	-2.02978	2.63803
Rv0084	4.92466	8.08127	6.36162	-1.43696	1.71965
Rv0085	3.12584	7.18329	5.00697	-1.88113	2.17631
Rv0086	4.26917	7.26152	5.69542	-1.42625	1.5661
Rv0087	3.34602	6.5233	4.85509	-1.50907	1.66821
Rv0088	6.69792	9.29634	7.973	-1.27508	1.32333
Rv0089	4.76771	7.29238	6.14382	-1.37611	1.14856
Rv0090	2.91128	5.71889	4.12624	-1.21496	1.59265
Rv0091	3.97169	6.84018	5.55758	-1.58588	1.28261
Rv0092	5.25329	7.15059	6.15275	-0.899467	0.997839
Rv0093c	4.89616	7.04919	5.78949	-0.89333	1.2597
Rv0095c	2.91213	6.67279	4.26727	-1.35514	2.40552
Rv0096	1.92949	5.84765	3.40722	-1.47773	2.44043
Rv0097	4.34798	7.86651	5.67122	-1.32324	2.19529
Rv0098	3.82024	7.32395	5.22779	-1.40756	2.09616
Rv0099	4.46975	7.12159	5.52233	-1.05258	1.59926
Rv0100	3.10022	6.86086	4.89632	-1.7961	1.96454
Rv0101	3.83174	6.68367	5.14241	-1.31067	1.54126
Rv0102	5.99429	7.684	6.8622	-0.867908	0.8218
Rv0103c	6.44317	7.75706	7.09869	-0.655519	0.658375
Rv0104	2.33093	6.39866	4.24894	-1.91801	2.14972
Rv0106	3.52651	10.8464	5.72487	-2.19836	5.12151
Rv0107c	5.58538	7.68254	6.63891	-1.05353	1.04363
Rv0108c	8.05194	12.225	10.4114	-2.35948	1.81361
Rv0109	3.573	5.69357	4.53463	-0.961622	1.15894
Rv0110	4.63407	6.85158	5.84566	-1.21158	1.00593
Rv0111	3.68908	6.82558	5.57765	-1.88857	1.24793
Rv0112	5.69331	8.94327	7.22149	-1.52819	1.72177
Rv0113	5.4667	8.58969	7.13314	-1.66645	1.45655
Rv0114	4.22197	7.61572	6.12197	-1.90001	1.49375
Rv0115	4.05877	6.7065	5.53526	-1.47649	1.17124
Rv0115a	5.21951	10.2155	7.40321	-2.1837	2.81232
Rv0116c	6.28239	9.17952	7.37946	-1.09707	1.80006
Rv0117	4.46384	6.63597	5.545	-1.08116	1.09097
Rv0118c	4.47059	7.45661	5.79457	-1.32398	1.66204
Rv0119	4.0072	6.76289	5.33402	-1.32683	1.42886
Rv0120c	5.29765	7.75496	6.34195	-1.04429	1.41301
Rv0121c	4.26435	6.88956	5.52459	-1.26024	1.36497
Rv0122	3.34674	7.82936	5.51353	-2.16679	2.31583
Rv0123	4.50449	7.64822	5.89742	-1.39293	1.7508
Rv0124	1.28147	6.27785	3.39636	-2.11489	2.88148
Rv0125	7.46244	9.54894	8.48374	-1.0213	1.0652
Rv0126	6.4912	8.36484	7.42607	-0.934865	0.938769
Rv0127	6.16715	7.82165	7.09421	-0.92706	0.727442
Rv0128	5.35607	7.71042	6.51791	-1.16184	1.19251
Rv0129c	7.23222	11.2272	9.45032	-2.2181	1.77686
Rv0130	4.23617	6.83165	5.64652	-1.41034	1.18513
Rv0131c	4.62909	6.83421	5.76112	-1.13204	1.07309
Rv0132c	3.47736	6.47074	4.8382	-1.36084	1.63254
Rv0133	6.69544	8.64255	7.65401	-0.958567	0.988541
Rv0134	7.01482	8.86892	7.96105	-0.946229	0.907866
Rv0135c	7.15304	9.62289	8.11522	-0.962185	1.50767
Rv0136	4.69012	8.07596	5.96216	-1.27204	2.1138
Rv0137c	6.66604	8.73967	7.55541	-0.889371	1.18426
Rv0138	5.26378	7.41172	6.4527	-1.18892	0.959017
Rv0139	5.28849	7.68812	6.66204	-1.37356	1.02608
Rv0140	6.56969	10.7156	7.96309	-1.3934	2.75249
Rv0141c	7.05016	9.60958	8.09229	-1.04213	1.5173
Rv0142	4.09377	8.23517	5.95321	-1.85944	2.28197
Rv0143c	6.18289	7.66971	7.03859	-0.855697	0.631122
Rv0144	7.64998	10.5322	9.15865	-1.50867	1.37356
Rv0145	8.76787	11.173	9.91391	-1.14604	1.25911
Rv0146	6.84805	9.4901	7.99368	-1.14563	1.49642
Rv0147	7.62847	9.36102	8.43913	-0.810657	0.921889
Rv0148	7.76401	9.61146	8.60582	-0.84181	1.00564
Rv0149	7.01832	8.84162	7.84535	-0.827033	0.996271
Rv0150c	1.65028	6.56946	4.04943	-2.39914	2.52003
Rv0151c	3.76672	5.93961	4.8407	-1.07397	1.09891
Rv0152c	3.7527	5.57148	4.71472	-0.962013	0.856764
Rv0153c	5.87905	7.52627	6.81917	-0.940111	0.7071
Rv0154c	6.28103	8.06835	7.18348	-0.902451	0.88487
Rv0155	4.56363	7.65644	6.48039	-1.91676	1.17605
Rv0156	4.99414	8.548	7.14371	-2.14957	1.40428
Rv0157	6.10686	9.05936	7.83798	-1.73112	1.22138
Rv0158	6.132	8.19432	7.19535	-1.06335	0.998968
Rv0159c	3.12745	6.38513	4.68632	-1.55888	1.69881
Rv0160c	1.91437	4.55812	3.09171	-1.17734	1.4664
Rv0161	3.51431	6.18579	4.77088	-1.25658	1.4149
Rv0162c	3.82108	6.62865	4.99778	-1.1767	1.63087
Rv0163	4.15155	7.04781	5.66478	-1.51322	1.38303
Rv0164	7.24076	10.2544	9.14863	-1.90786	1.10582
Rv0165c	3.68352	8.98908	6.5253	-2.84178	2.46377
Rv0166	5.57072	10.1345	7.84109	-2.27037	2.29342
Rv0167	6.00197	10.5192	8.34808	-2.34611	2.17117
Rv0168	4.98825	9.22825	7.20061	-2.21236	2.02764
Rv0169	5.2416	9.85298	7.7099	-2.4683	2.14308
Rv0170	5.71122	10.1188	7.86802	-2.1568	2.25075
Rv0171	6.1549	10.027	8.13624	-1.98134	1.89072
Rv0172	6.0464	10.0817	8.02314	-1.97674	2.05857
Rv0173	5.55826	9.74782	7.76468	-2.20643	1.98314
Rv0174	7.38512	10.6371	9.06021	-1.67509	1.57694
Rv0175	8.76886	10.7722	9.90235	-1.13349	0.869857
Rv0176	6.50933	9.12414	8.10164	-1.59231	1.02251
Rv0177	7.33357	10.9401	9.05023	-1.71667	1.88984
Rv0178	7.32515	9.84867	8.86994	-1.54479	0.978733
Rv0179c	6.61683	9.68085	8.32659	-1.70976	1.35427
Rv0180c	5.91582	7.6416	6.73176	-0.815941	0.90984
Rv0181c	5.36551	8.25002	6.72672	-1.36121	1.52331
Rv0182c	6.18183	8.6288	7.1961	-1.01426	1.43271
Rv0183	5.60296	8.06485	7.21793	-1.61497	0.846925
Rv0184	6.04435	8.70544	7.57134	-1.52699	1.1341
Rv0185	6.09841	8.52468	7.31529	-1.21689	1.20939
Rv0186	6.32044	8.65657	7.38705	-1.0666	1.26953
Rv0186A	7.76746	14.3296	10.4757	-2.70828	3.85382
Rv0187	5.70176	7.77873	6.78677	-1.08501	0.991963
Rv0188	7.33252	11.616	8.82669	-1.49418	2.78934
Rv0189c	6.92339	8.32208	7.62396	-0.700562	0.698127
Rv0190	7.9711	11.4537	9.56006	-1.58896	1.89362
Rv0191	5.73313	8.36837	6.80003	-1.0669	1.56834
Rv0192	7.12526	8.64639	7.81185	-0.686598	0.834531
Rv0193c	3.14828	6.08069	4.60268	-1.45439	1.47802
Rv0194	2.2182	5.18496	3.32229	-1.10409	1.86267
Rv0195	1.3167	5.9657	3.36959	-2.05289	2.59611
Rv0196	3.28347	9.19338	5.97523	-2.69176	3.21814
Rv0197	4.07067	8.84685	6.16704	-2.09637	2.67981
Rv0198c	7.15195	8.81723	7.97403	-0.822088	0.843197
Rv0199	5.2964	7.40036	6.56544	-1.26904	0.834922
Rv0200	5.39202	7.80299	6.95865	-1.56663	0.844344
Rv0201c	6.83901	9.01742	7.93843	-1.09941	1.07899
Rv0202c	6.90584	8.90602	7.78741	-0.881567	1.11862
Rv0203	5.89631	9.13391	7.71444	-1.81812	1.41948
Rv0204c	5.9187	7.69859	6.88327	-0.964571	0.815318
Rv0205	4.56255	7.25699	5.98533	-1.42277	1.27166
Rv0206c	7.99985	10.1556	9.0836	-1.08375	1.07196
Rv0207c	7.27824	10.0546	8.77394	-1.4957	1.28067
Rv0208c	6.11314	9.22602	7.58102	-1.46787	1.64501
Rv0209	4.49995	6.76771	5.47226	-0.97231	1.29545
Rv0210	3.93824	6.08205	4.9361	-0.997862	1.14595
Rv0211	8.14413	11.5493	9.51852	-1.37439	2.03082
Rv0212c	4.31684	7.61684	5.63718	-1.32034	1.97967
Rv0213c	3.52057	6.38847	4.86186	-1.3413	1.52661
Rv0214	4.17422	6.16825	5.16422	-0.989998	1.00403
Rv0215c	4.87562	6.57231	5.77911	-0.903493	0.7932
Rv0216	4.41567	6.12803	5.23996	-0.824283	0.888074
Rv0217c	4.50892	6.21554	5.31101	-0.802089	0.904528
Rv0218	3.35931	5.49872	4.37009	-1.01078	1.12863
Rv0219	2.6223	4.78924	3.6181	-0.9958	1.17115
Rv0220	7.22225	9.75771	8.88422	-1.66197	0.873487
Rv0221	5.5772	8.25479	7.1319	-1.55471	1.12289
Rv0222	5.1617	7.96049	6.80197	-1.64027	1.15852
Rv0223c	4.72408	7.06301	5.78502	-1.06094	1.27799
Rv0224c	3.77049	6.12887	5.2149	-1.44441	0.913976
Rv0225	5.54	7.88444	6.90894	-1.36895	0.975497
Rv0226c	3.70885	6.62035	5.46325	-1.7544	1.1571
Rv0227c	6.02848	9.56367	8.0482	-2.01972	1.51547
Rv0228	4.24101	6.83371	5.53738	-1.29637	1.29633
Rv0229c	6.37871	8.93981	7.72055	-1.34184	1.21926
Rv0230c	5.76837	8.45112	6.98644	-1.21807	1.46467
Rv0231	4.60154	7.47179	6.19773	-1.59619	1.27406
Rv0232	5.98217	9.80432	7.81267	-1.8305	1.99166
Rv0233	6.14819	9.72733	7.71316	-1.56497	2.01417
Rv0234c	5.7977	7.71053	6.70616	-0.908465	1.00437
Rv0235c	3.51751	6.34062	5.05282	-1.53531	1.2878
Rv0236A	7.58355	10.4178	9.33444	-1.75089	1.08337
Rv0236c	4.7164	7.63969	6.35602	-1.63962	1.28367
Rv0237	5.18079	8.43027	6.91117	-1.73038	1.5191
Rv0238	7.21393	9.17465	8.29907	-1.08514	0.875586
Rv0239	8.23085	10.6586	9.32071	-1.08986	1.33793
Rv0240	5.2454	8.32779	6.77731	-1.53191	1.55048
Rv0241c	6.15714	9.30386	7.88267	-1.72553	1.42119
Rv0242c	6.30237	9.61926	8.06583	-1.76345	1.55343
Rv0243	7.34467	11.0673	9.23286	-1.88819	1.83448
Rv0244c	6.58002	10.8336	8.50573	-1.9257	2.32783
Rv0245	6.63827	9.08738	7.66506	-1.0268	1.42232
Rv0246	4.1211	7.91609	5.71962	-1.59852	2.19648
Rv0247c	6.93855	10.3703	8.78098	-1.84243	1.58932
Rv0248c	7.13616	9.52527	8.59561	-1.45945	0.92967
Rv0249c	7.61023	10.2368	8.92676	-1.31653	1.31004
Rv0250c	7.39263	11.5279	9.48762	-2.095	2.04024
Rv0251c	5.31719	12.7759	7.97281	-2.65562	4.80304
Rv0252	4.59244	8.06304	6.05223	-1.45979	2.01081
Rv0253	3.75849	7.3362	5.60571	-1.84722	1.73049
Rv0254c	4.12587	6.59155	5.41415	-1.28828	1.1774
Rv0255c	4.45429	6.64714	5.62649	-1.1722	1.02065
Rv0256c	4.9565	7.32779	6.33467	-1.37817	0.993117
Rv0257	4.89637	8.56447	6.55844	-1.66207	2.00603
Rv0258c	3.83941	6.6883	5.39104	-1.55162	1.29726
Rv0259c	2.38939	5.44397	3.79925	-1.40986	1.64472
Rv0260c	1.05162	5.6957	2.97792	-1.9263	2.71778
Rv0261c	1.90702	5.17428	3.31219	-1.40517	1.8621
Rv0262c	5.81403	8.28294	6.9628	-1.14877	1.32014
Rv0263c	4.72054	8.14502	6.34606	-1.62552	1.79896
Rv0264c	5.1492	7.9242	6.40227	-1.25307	1.52192
Rv0265c	6.03534	7.50965	6.77696	-0.741614	0.732693
Rv0266c	4.53822	6.96149	5.53138	-0.993161	1.43011
Rv0267	1.5828	6.73372	3.56491	-1.98211	3.16881
Rv0268c	7.25971	9.78877	8.4212	-1.16148	1.36757
Rv0269c	4.59042	6.36508	5.57828	-0.987852	0.786805
Rv0270	7.31546	9.79109	8.48622	-1.17077	1.30486
Rv0271c	5.76985	8.06696	7.00021	-1.23035	1.06675
Rv0272c	5.416	7.68061	6.58455	-1.16855	1.09606
Rv0273c	5.35311	8.07183	6.44052	-1.08741	1.63131
Rv0274	5.80708	8.56431	7.04586	-1.23878	1.51845
Rv0275c	6.3264	10.8935	7.95813	-1.63174	2.93536
Rv0276	7.31358	11.047	8.92234	-1.60876	2.12462
Rv0277A	7.96636	11.6128	10.2054	-2.23907	1.40738
Rv0277c	6.28537	10.3054	8.6027	-2.31733	1.70272
Rv0278c	1.77897	6.22328	3.68466	-1.90569	2.53862
Rv0279c	2.62294	7.61967	5.08072	-2.45779	2.53894
Rv0280	4.44164	11.9995	7.63133	-3.18969	4.36812
Rv0281	7.50357	11.8334	8.70088	-1.19731	3.13253
Rv0282	8.55189	13.2542	10.3951	-1.84321	2.85912
Rv0283	7.40008	12.3267	9.3453	-1.94522	2.98142
Rv0284	7.25842	11.7441	9.09058	-1.83216	2.65355
Rv0285	5.30285	11.3068	8.66021	-3.35736	2.64657
Rv0286	6.64508	11.3595	9.00287	-2.3578	2.35663
Rv0287	7.43754	13.2047	10.5722	-3.13465	2.63248
Rv0288	7.89177	13.5694	10.9522	-3.06046	2.61716
Rv0289	7.49615	12.8397	10.0834	-2.58724	2.75628
Rv0290	6.19729	12.0101	8.99021	-2.79292	3.01988
Rv0291	6.30235	11.5787	8.88423	-2.58188	2.6945
Rv0292	5.18027	10.8942	8.05735	-2.87709	2.83687
Rv0293c	6.35337	9.24106	7.61602	-1.26265	1.62504
Rv0294	3.23639	6.14046	4.61732	-1.38093	1.52314
Rv0295c	5.85033	7.95096	7.12857	-1.27824	0.822393
Rv0296c	5.16695	7.61894	6.51421	-1.34725	1.10474
Rv0297	5.9543	9.48168	7.43705	-1.48274	2.04463
Rv0298	8.25099	10.7938	9.49798	-1.24699	1.29579
Rv0299	7.52631	10.0218	8.95589	-1.42958	1.06591
Rv0300	7.84718	10.1566	9.12142	-1.27424	1.03517
Rv0301	7.11733	9.78272	8.52588	-1.40854	1.25684
Rv0302	6.16741	9.0111	7.59573	-1.42832	1.41537
Rv0303	4.97228	7.31688	6.18445	-1.21217	1.13244
Rv0304c	2.55219	5.61568	3.95502	-1.40283	1.66066
Rv0305c	3.98514	6.72353	5.24226	-1.25711	1.48127
Rv0306	2.85494	5.81175	4.29745	-1.44251	1.5143
Rv0307c	5.21738	8.25173	6.41426	-1.19688	1.83747
Rv0308	6.65061	9.19666	7.91049	-1.25988	1.28617
Rv0309	7.69606	10.2449	8.9917	-1.29564	1.25317
Rv0310c	3.8006	8.47978	5.57453	-1.77393	2.90524
Rv0311	4.29258	7.58946	5.47432	-1.18173	2.11514
Rv0312	5.01674	8.35154	7.01272	-1.99599	1.33882
Rv0313	8.56315	11.5099	9.6035	-1.04035	1.90638
Rv0314c	6.68739	8.83435	8.05735	-1.36996	0.776997
Rv0315	7.1281	10.1458	8.73768	-1.60958	1.40813
Rv0316	5.36097	8.92597	7.24344	-1.88247	1.68253
Rv0317c	6.56441	8.48994	7.53879	-0.974387	0.951145
Rv0318c	3.66159	5.69372	4.77571	-1.11412	0.918011
Rv0319	4.88372	6.61615	5.80952	-0.925804	0.806626
Rv0320	3.0419	6.26836	4.82622	-1.78431	1.44214
Rv0321	5.25705	7.31348	6.48164	-1.22459	0.831845
Rv0322	3.13371	5.57084	4.35898	-1.22527	1.21186
Rv0323c	4.27844	6.46728	5.25202	-0.973583	1.21526
Rv0324	3.84732	7.11635	5.04308	-1.19576	2.07327
Rv0325	3.58595	7.05247	5.00408	-1.41813	2.04839
Rv0326	3.14174	6.5645	4.60759	-1.46585	1.95691
Rv0327c	1.98318	5.84611	3.61506	-1.63187	2.23105
Rv0328	5.0039	8.1629	6.31735	-1.31345	1.84555
Rv0329c	2.28028	5.82355	3.82791	-1.54763	1.99564
Rv0330c	2.76256	6.00116	4.3385	-1.57594	1.66266
Rv0331	4.15817	7.39199	5.27962	-1.12146	2.11237
Rv0332	5.59942	7.84439	6.6768	-1.07738	1.16758
Rv0333	6.15984	8.32332	7.07899	-0.919147	1.24433
Rv0334	5.60617	7.50369	6.31069	-0.704522	1.193
Rv0335c	1.96585	6.33646	4.25078	-2.28493	2.08568
Rv0336	0.532827	4.161	2.04703	-1.5142	2.11397
Rv0337c	6.94775	8.93809	7.98245	-1.0347	0.955642
Rv0338c	7.5153	9.54309	8.58361	-1.06831	0.959481
Rv0339c	4.87753	6.80118	5.7034	-0.825875	1.09777
Rv0340	5.9269	9.05055	7.20697	-1.28008	1.84357
Rv0341	5.41652	12.9183	8.62955	-3.21303	4.2887
Rv0342	6.16371	11.0231	7.76573	-1.60202	3.25734
Rv0343	5.5896	9.49295	7.05228	-1.46268	2.44067
Rv0344c	3.34011	6.65461	5.15105	-1.81093	1.50356
Rv0345	5.3704	7.74993	6.52526	-1.15486	1.22467
Rv0346c	6.19083	9.14257	8.08582	-1.89499	1.05674
Rv0347	5.25417	7.84149	6.20777	-0.953603	1.63372
Rv0348	4.67807	7.85008	6.08962	-1.41154	1.76046
Rv0349	5.05699	7.5567	6.1965	-1.1395	1.3602
Rv0350	7.93537	12.5276	9.95705	-2.02169	2.57058
Rv0351	7.16609	11.8552	9.43502	-2.26893	2.42019
Rv0352	7.37237	10.7987	8.97065	-1.59828	1.82801
Rv0353	6.95051	9.79035	8.238	-1.28749	1.55235
Rv0354c	2.86816	8.55976	5.36704	-2.49888	3.19271
Rv0355c	3.89886	6.23017	5.04838	-1.14952	1.1818
Rv0356c	4.63272	7.36387	6.04048	-1.40776	1.32339
Rv0357c	5.2803	7.37026	6.302	-1.0217	1.06826
Rv0358	3.38082	6.03733	4.57601	-1.19519	1.46132
Rv0359	3.437	6.12042	4.99396	-1.55696	1.12646
Rv0360c	3.73137	7.47968	5.44443	-1.71306	2.03525
Rv0361	6.81792	8.97187	8.02158	-1.20366	0.950283
Rv0362	3.72042	6.95979	5.38611	-1.66569	1.57368
Rv0363c	7.2839	9.47602	8.48719	-1.20329	0.988825
Rv0364	6.59985	8.96661	7.9616	-1.36175	1.00501
Rv0365c	5.25889	7.07321	6.03878	-0.779883	1.03443
Rv0366c	3.73828	7.10586	5.36955	-1.63127	1.73631
Rv0367c	5.20491	8.74435	6.89125	-1.68633	1.8531
Rv0368c	1.80373	4.77606	2.99242	-1.18869	1.78364
Rv0369c	3.61243	6.04119	4.67968	-1.06725	1.36151
Rv0370c	2.69119	5.69872	4.13654	-1.44535	1.56218
Rv0371c	0.167242	4.35835	2.17744	-2.0102	2.18091
Rv0372c	1.14191	5.01999	2.64263	-1.50072	2.37736
Rv0373c	2.56549	5.78797	3.79831	-1.23281	1.98966
Rv0374c	1.53789	5.12684	2.96417	-1.42629	2.16267
Rv0375c	2.0946	5.29615	3.26613	-1.17153	2.03002
Rv0376c	3.08865	6.40676	4.35355	-1.2649	2.05321
Rv0377	4.38508	6.62106	5.39267	-1.00759	1.22839
Rv0378	0	5.48643	3.07192	-3.07192	2.41451
Rv0379	6.39315	10.1514	8.39725	-2.00409	1.75418
Rv0380c	3.6962	7.39765	5.84279	-2.14658	1.55486
Rv0381c	4.24824	7.34489	6.17268	-1.92444	1.17221
Rv0382c	6.63729	9.04418	7.90681	-1.26952	1.13737
Rv0383c	8.13703	10.328	9.27991	-1.14288	1.04805
Rv0384c	5.42149	10.3562	7.15728	-1.73579	3.19896
Rv0385	4.04431	6.39132	5.24088	-1.19657	1.15044
Rv0386	4.28532	6.61989	5.271	-0.985675	1.34889
Rv0387c	3.45676	5.96096	4.63788	-1.18112	1.32308
Rv0389	4.87892	7.06518	5.72946	-0.850545	1.33572
Rv0390	6.11582	8.06984	7.16919	-1.05337	0.900652
Rv0391	5.72798	7.51478	6.77423	-1.04625	0.740552
Rv0392c	5.58086	7.20297	6.25676	-0.675903	0.94621
Rv0393	0.675449	5.37272	2.85724	-2.18179	2.51548
Rv0394c	5.68091	7.39845	6.51017	-0.829255	0.888281
Rv0395	0	4.703	2.56769	-2.56769	2.13531
Rv0396	1.28712	5.20834	3.17268	-1.88556	2.03566
Rv0397	1.43899	5.77241	3.59194	-2.15294	2.18047
Rv0397A	6.74938	9.72325	7.99122	-1.24184	1.73203
Rv0398c	4.06493	6.92869	5.40681	-1.34188	1.52187
Rv0399c	4.67166	6.59045	5.53028	-0.858626	1.06016
Rv0400c	5.37475	8.08718	6.60521	-1.23047	1.48197
Rv0401	3.52416	6.28796	5.10333	-1.57917	1.18463
Rv0402c	3.78068	7.00796	5.55198	-1.7713	1.45597
Rv0403c	3.80509	7.14567	5.59629	-1.79119	1.54939
Rv0404	4.33212	7.91888	6.28108	-1.94897	1.6378
Rv0405	4.44903	7.66166	6.0222	-1.57316	1.63946
Rv0406c	4.54892	6.65552	5.60452	-1.0556	1.05101
Rv0407	5.99801	7.68515	6.83261	-0.834598	0.852543
Rv0408	5.13061	7.16087	6.29737	-1.16677	0.863497
Rv0409	5.17866	7.50019	6.49228	-1.31362	1.00791
Rv0410c	6.09115	9.20494	7.45928	-1.36813	1.74567
Rv0411c	6.37181	9.74335	7.65987	-1.28806	2.08348
Rv0412c	6.65754	10.0479	7.9434	-1.28586	2.10448
Rv0413	5.48105	7.97417	6.78893	-1.30788	1.18524
Rv0414c	3.58196	6.23847	4.90757	-1.32562	1.33089
Rv0415	5.08697	7.41027	6.23953	-1.15257	1.17073
Rv0416	2.91171	6.04551	4.43637	-1.52466	1.60914
Rv0417	4.22662	6.42006	5.28045	-1.05382	1.13962
Rv0418	5.90401	8.43727	7.36628	-1.46227	1.07099
Rv0419	7.50372	8.80185	8.04024	-0.536521	0.76161
Rv0420c	5.55134	8.25691	7.05926	-1.50792	1.19764
Rv0421c	4.70455	7.51162	6.37546	-1.67091	1.13616
Rv0422c	5.89599	8.20402	7.23819	-1.3422	0.965831
Rv0423c	7.78392	9.56648	8.68622	-0.902307	0.880257
Rv0424c	7.01105	10.0962	8.53867	-1.52762	1.55755
Rv0425c	6.49076	8.65655	7.59773	-1.10697	1.05883
Rv0426c	7.50765	10.0322	8.69369	-1.18604	1.33853
Rv0427c	5.21517	7.32591	6.38204	-1.16687	0.943874
Rv0428c	3.7587	6.55226	5.4286	-1.6699	1.12366
Rv0429c	5.09057	7.7716	6.5146	-1.42402	1.257
Rv0430	7.00557	10.4907	8.99212	-1.98656	1.49859
Rv0431	6.63532	8.9045	7.96581	-1.33048	0.938689
Rv0432	6.83305	9.10738	8.34578	-1.51273	0.761598
Rv0433	6.47509	8.60564	7.83094	-1.35585	0.774708
Rv0434	5.86861	8.04327	7.10441	-1.2358	0.938868
Rv0435c	5.10226	7.5078	6.6028	-1.50053	0.905003
Rv0436c	6.23374	7.63314	7.0523	-0.818563	0.580845
Rv0437c	5.15402	7.54081	6.58987	-1.43585	0.950936
Rv0438c	5.40387	6.77639	6.17036	-0.76649	0.606025
Rv0439c	5.11888	7.09396	6.17207	-1.05319	0.921882
Rv0440	7.60352	13.8949	11.035	-3.43152	2.85982
Rv0441c	5.38555	8.92027	7.35689	-1.97134	1.56338
Rv0442c	5.10832	6.88336	5.91245	-0.804129	0.970907
Rv0443	7.30535	9.20709	8.1939	-0.888552	1.01319
Rv0444c	6.19151	8.51	7.64943	-1.45792	0.860566
Rv0445c	6.28726	8.49071	7.68163	-1.39438	0.809076
Rv0446c	5.35971	7.50449	6.57929	-1.21959	0.9252
Rv0447c	4.56317	6.82817	5.82951	-1.26635	0.998659
Rv0448c	1.83308	6.58334	3.91333	-2.08025	2.67001
Rv0449c	4.48929	7.44594	5.68613	-1.19685	1.7598
Rv0450c	6.35907	9.10763	7.59065	-1.23158	1.51698
Rv0451c	5.86328	9.58843	7.58563	-1.72235	2.0028
Rv0452	4.3991	7.28189	5.80851	-1.40941	1.47338
Rv0453	3.11075	5.85425	4.27143	-1.16068	1.58282
Rv0455c	7.95948	10.6061	9.22824	-1.26875	1.37783
Rv0456A	3.47528	6.96336	5.36143	-1.88615	1.60193
Rv0456B	0.923886	4.4594	2.749	-1.82512	1.7104
Rv0456c	5.2024	7.59421	6.35769	-1.15529	1.23652
Rv0457c	4.32002	6.42992	5.39043	-1.0704	1.0395
Rv0458	4.79215	8.04432	6.1832	-1.39105	1.86112
Rv0459	4.16572	7.90811	5.9657	-1.79997	1.94241
Rv0460	6.86182	9.28798	8.16614	-1.30432	1.12184
Rv0461	6.27736	8.59451	7.49184	-1.21449	1.10266
Rv0462	7.47859	9.73802	8.87194	-1.39335	0.866073
Rv0463	5.33881	8.52558	7.03181	-1.69299	1.49378
Rv0464c	6.84659	9.34268	8.14356	-1.29697	1.19912
Rv0465c	5.62748	8.90195	6.98882	-1.36134	1.91313
Rv0466	6.78966	9.16854	8.12006	-1.33039	1.04848
Rv0467	6.64834	11.8819	8.95751	-2.30917	2.92439
Rv0468	6.74386	10.0787	8.16759	-1.42372	1.91114
Rv0469	7.43484	10.917	9.21046	-1.77563	1.70655
Rv0470A	3.53679	6.40961	5.01499	-1.47821	1.39461
Rv0470c	8.41376	10.0257	9.29729	-0.883529	0.72838
Rv0471c	5.30974	7.50852	6.55937	-1.24963	0.949147
Rv0472c	7.34875	9.03954	8.20244	-0.853686	0.837107
Rv0473	6.09599	7.61329	6.76384	-0.667844	0.849449
Rv0474	6.7325	10.4032	8.3567	-1.62419	2.04653
Rv0475	7.94743	11.3892	9.65763	-1.7102	1.73153
Rv0476	8.10225	10.6369	9.17517	-1.07292	1.46175
Rv0477	7.00688	9.63232	8.32576	-1.31888	1.30656
Rv0478	5.22985	8.07058	6.90666	-1.67681	1.16392
Rv0479c	7.26273	9.58438	8.469	-1.20627	1.11538
Rv0480c	5.1882	7.52011	6.40394	-1.21574	1.11617
Rv0481c	5.35551	7.54558	6.49689	-1.14137	1.04869
Rv0482	4.19251	6.61155	5.52726	-1.33475	1.08429
Rv0483	8.00269	10.9436	9.56512	-1.56243	1.37843
Rv0484c	5.67322	7.73627	6.7147	-1.04148	1.02156
Rv0485	7.53597	10.2205	8.87549	-1.33952	1.345
Rv0486	6.4063	9.30755	7.95373	-1.54743	1.35382
Rv0487	6.45891	8.58417	7.4491	-0.990191	1.13507
Rv0488	3.14472	6.40985	4.69715	-1.55243	1.7127
Rv0489	6.33867	8.30353	7.33838	-0.999713	0.96515
Rv0490	7.74783	9.58642	8.55897	-0.811139	1.02745
Rv0491	6.80441	8.96352	7.76366	-0.95925	1.19986
Rv0492A	3.03359	5.81952	4.28994	-1.25635	1.52958
Rv0492c	3.28043	6.26715	4.88587	-1.60544	1.38128
Rv0493c	3.71243	6.51283	4.98488	-1.27245	1.52795
Rv0494	1.38261	5.64057	3.61236	-2.22975	2.02821
Rv0495c	6.69429	8.66929	7.64154	-0.947249	1.02775
Rv0496	7.13858	8.46349	7.72594	-0.587354	0.737553
Rv0497	6.55204	8.09239	7.36952	-0.817482	0.722869
Rv0498	5.14047	7.19364	6.36314	-1.22267	0.830494
Rv0499	4.59016	6.90201	5.96765	-1.37748	0.934365
Rv0500	5.71456	7.82978	6.99198	-1.27743	0.837801
Rv0500A	8.14016	10.9357	9.5959	-1.45574	1.33981
Rv0501	7.49641	9.63292	8.73944	-1.24303	0.893488
Rv0502	8.19235	10.1571	9.2548	-1.06245	0.902277
Rv0503c	7.14289	9.92016	8.7157	-1.57282	1.20446
Rv0504c	6.34224	8.41042	7.46006	-1.11781	0.950365
Rv0505c	6.37209	8.95258	7.46219	-1.0901	1.49039
Rv0506	6.2932	9.34576	7.77027	-1.47707	1.57549
Rv0507	5.27407	7.77327	6.42998	-1.15591	1.34329
Rv0508	5.32242	7.96293	6.61233	-1.28991	1.3506
Rv0509	8.07581	10.3399	9.24043	-1.16462	1.09943
Rv0510	7.57352	10.5914	9.17587	-1.60235	1.41557
Rv0511	7.5219	10.3925	8.93196	-1.41006	1.4605
Rv0512	6.54182	10.0433	8.38998	-1.84816	1.65329
Rv0513	6.8952	9.81749	8.30203	-1.40683	1.51546
Rv0514	5.4774	9.12507	7.41539	-1.938	1.70967
Rv0515	1.29112	6.00887	3.54768	-2.25656	2.46119
Rv0516c	5.70243	10.8644	8.50811	-2.80568	2.35628
Rv0517	5.47146	7.30187	6.43535	-0.963886	0.866527
Rv0518	5.25697	7.49519	6.44875	-1.19178	1.04644
Rv0519c	4.8283	8.02964	6.72553	-1.89722	1.30411
Rv0522	5.03571	7.37395	6.2979	-1.26219	1.07604
Rv0523c	5.02522	7.31954	6.12558	-1.10036	1.19396
Rv0524	6.34794	9.13303	7.8805	-1.53256	1.25254
Rv0525	5.67832	8.49219	7.22374	-1.54542	1.26846
Rv0526	5.83507	9.05639	7.54548	-1.71041	1.51091
Rv0527	5.00903	8.89591	7.07308	-2.06406	1.82283
Rv0528	4.82842	8.63203	6.96223	-2.13382	1.6698
Rv0529	5.86923	8.39027	7.17499	-1.30576	1.21528
Rv0530	7.0862	9.13987	8.01484	-0.928644	1.12503
Rv0530A	7.00042	10.5326	8.59261	-1.59219	1.93999
Rv0531	6.3785	8.55168	7.55929	-1.18078	0.99239
Rv0532	3.21259	6.38889	4.80942	-1.59682	1.57948
Rv0533c	5.88843	8.10323	7.03379	-1.14536	1.06945
Rv0534c	4.25032	7.00529	5.64112	-1.3908	1.36417
Rv0535	4.44438	5.97703	5.18034	-0.735965	0.796686
Rv0536	3.52469	5.80204	4.87757	-1.35288	0.924476
Rv0537c	6.61774	8.3525	7.56037	-0.942633	0.792135
Rv0538	5.48983	7.55199	6.41834	-0.928511	1.13365
Rv0539	4.21515	7.79439	6.2379	-2.02275	1.55649
Rv0540	3.5642	5.59142	4.66259	-1.0984	0.928821
Rv0541c	4.83147	7.64216	6.42584	-1.59437	1.21632
Rv0542c	5.51887	8.67453	7.33194	-1.81307	1.34259
Rv0543c	8.44207	10.2455	9.43675	-0.994687	0.808737
Rv0544c	5.99473	9.02954	7.93677	-1.94204	1.09277
Rv0545c	8.37312	10.6193	9.70792	-1.3348	0.911391
Rv0546c	6.11395	8.08192	7.30602	-1.19208	0.7759
Rv0547c	5.96727	7.4901	6.70948	-0.742214	0.780622
Rv0548c	6.79799	8.45869	7.72852	-0.93053	0.730171
Rv0549c	5.13723	8.0354	6.40992	-1.27269	1.62548
Rv0550c	4.26768	7.5341	5.5722	-1.30452	1.9619
Rv0551c	4.59132	6.27121	5.37716	-0.785838	0.894046
Rv0552	4.88675	6.49766	5.54482	-0.658068	0.952844
Rv0553	3.56447	6.04966	4.62607	-1.06161	1.42358
Rv0554	5.14035	7.81716	6.54714	-1.4068	1.27001
Rv0555	6.39866	8.4048	7.44891	-1.05025	0.955894
Rv0556	6.29173	8.48529	7.59445	-1.30272	0.890843
Rv0557	5.74527	7.82096	6.80454	-1.05927	1.01643
Rv0558	6.57812	8.80093	7.67793	-1.09981	1.12301
Rv0559c	8.76069	10.7047	9.69562	-0.934925	1.00913
Rv0560c	5.09018	8.31854	6.25211	-1.16193	2.06643
Rv0561c	4.71129	6.29282	5.45694	-0.745652	0.83588
Rv0562	7.18154	8.8445	8.1455	-0.963963	0.698996
Rv0563	7.17065	10.6799	8.38729	-1.21664	2.29257
Rv0564c	4.69308	6.94821	5.81547	-1.12239	1.13275
Rv0565c	4.23792	6.69803	5.46576	-1.22784	1.23227
Rv0566c	4.6684	7.7394	6.38911	-1.72072	1.35029
Rv0567	6.3215	8.82805	7.67743	-1.35593	1.15062
Rv0568	7.10428	9.36794	8.21647	-1.11218	1.15147
Rv0569	7.03482	11.9123	8.46054	-1.42572	3.45177
Rv0570	4.73177	9.3765	6.17714	-1.44537	3.19936
Rv0571c	4.71994	8.29587	5.96097	-1.24104	2.3349
Rv0572c	4.41443	10.5571	6.68652	-2.27209	3.87062
Rv0573c	2.66721	6.39645	4.14442	-1.47721	2.25203
Rv0574c	3.31824	8.26939	4.95182	-1.63358	3.31757
Rv0575c	2.35831	6.76836	4.28013	-1.92181	2.48823
Rv0576	6.01808	8.06215	6.83586	-0.817781	1.22629
Rv0577	6.4383	8.71404	7.51939	-1.08109	1.19465
Rv0578c	5.06161	8.85042	6.96614	-1.90454	1.88428
Rv0579	5.86477	8.14999	6.96981	-1.10503	1.18019
Rv0580c	6.05528	9.49019	7.51502	-1.45974	1.97518
Rv0581	5.39903	9.09531	7.09897	-1.69994	1.99633
Rv0582	5.22566	7.67621	6.47314	-1.24749	1.20306
Rv0583c	4.64886	8.05537	6.49624	-1.84738	1.55913
Rv0584	3.7064	5.82285	4.71309	-1.00669	1.10975
Rv0585c	3.79051	5.44044	4.75197	-0.961455	0.688473
Rv0586	6.7645	10.2794	8.34122	-1.57672	1.93821
Rv0587	6.30725	9.36191	7.64909	-1.34184	1.71282
Rv0588	6.44401	8.86326	7.49024	-1.04623	1.37301
Rv0589	5.64888	8.72581	7.0921	-1.44322	1.63371
Rv0591	2.49229	6.17293	4.1593	-1.66701	2.01363
Rv0592	2.48218	5.64764	3.85725	-1.37507	1.79039
Rv0593	2.42265	5.73152	4.19386	-1.77122	1.53766
Rv0594	4.16753	5.95936	5.07068	-0.903151	0.888673
Rv0595c	4.29034	7.27521	5.80373	-1.51339	1.47147
Rv0596c	3.97441	7.04781	5.53987	-1.56547	1.50794
Rv0597c	5.06665	8.62372	7.06214	-1.99549	1.56158
Rv0598c	6.31343	9.0017	7.7329	-1.41947	1.2688
Rv0599c	5.88397	8.14661	7.08815	-1.20417	1.05846
Rv0600c	0	4.63253	2.59921	-2.59921	2.03333
Rv0601c	0	4.36675	2.53241	-2.53241	1.83434
Rv0602c	1.49925	4.60355	2.77756	-1.27831	1.82599
Rv0603	0	5.39539	3.06405	-3.06405	2.33134
Rv0604	4.66087	6.96232	5.89208	-1.23121	1.07024
Rv0605	5.79902	9.00396	7.05221	-1.25319	1.95175
Rv0607	4.17914	7.3717	5.57437	-1.39523	1.79733
Rv0608	7.22705	10.5071	8.74981	-1.52276	1.75733
Rv0609	6.28362	9.13309	7.5953	-1.31168	1.53779
Rv0609A	5.67758	8.57442	7.23963	-1.56205	1.33479
Rv0610c	5.10578	7.1247	6.21672	-1.11094	0.907978
Rv0611c	7.12497	10.0495	8.67336	-1.54839	1.37616
Rv0612	3.94053	7.59104	5.46384	-1.52331	2.1272
Rv0613c	5.87539	8.64962	7.38408	-1.50869	1.26554
Rv0614	1.73748	4.79517	3.18196	-1.44448	1.61321
Rv0615	6.74501	9.63354	8.00613	-1.26112	1.62741
Rv0616A	6.32126	9.20673	7.67425	-1.35299	1.53248
Rv0617	5.98934	8.53684	7.2511	-1.26176	1.28575
Rv0618	3.5628	6.0188	4.91443	-1.35163	1.10438
Rv0621	3.51371	7.14743	5.14495	-1.63124	2.00248
Rv0622	3.11401	6.07729	4.258	-1.14399	1.81929
Rv0623	5.39585	9.25592	7.13012	-1.73427	2.1258
Rv0624	5.98091	8.58412	7.0958	-1.11488	1.48832
Rv0625c	4.52874	7.31144	5.98163	-1.45289	1.3298
Rv0626	6.52012	9.04304	7.76758	-1.24746	1.27546
Rv0627	5.64532	8.65427	7.31639	-1.67108	1.33788
Rv0628c	5.53102	9.1038	7.03065	-1.49963	2.07315
Rv0629c	3.53643	6.16723	4.95054	-1.41411	1.21669
Rv0630c	2.85766	5.34664	4.23976	-1.3821	1.10688
Rv0631c	2.96367	5.53693	4.19055	-1.22688	1.34638
Rv0632c	8.10959	9.83821	9.02683	-0.917235	0.811377
Rv0633c	6.12729	7.54542	6.9709	-0.843617	0.574519
Rv0634A	8.10071	10.8021	9.67835	-1.57764	1.12372
Rv0634B	5.87015	9.26055	7.60974	-1.7396	1.65081
Rv0634c	8.43472	10.4914	9.44297	-1.00824	1.04845
Rv0635	7.50058	11.0722	9.44328	-1.9427	1.62896
Rv0636	7.48288	10.6673	9.33162	-1.84874	1.33569
Rv0637	7.78803	11.0908	9.70295	-1.91492	1.38789
Rv0638	9.40198	11.6065	10.3698	-0.967864	1.23662
Rv0639	9.52044	11.6809	10.5291	-1.00865	1.15176
Rv0640	9.66216	12.222	10.7326	-1.07045	1.48937
Rv0641	9.56339	11.8722	10.8133	-1.24986	1.05897
Rv0642c	7.75616	10.3267	9.39286	-1.63671	0.933829
Rv0643c	6.81976	9.64953	8.38398	-1.56422	1.26554
Rv0644c	6.53198	9.05111	7.79414	-1.26216	1.25697
Rv0645c	5.92686	8.0397	6.94549	-1.01863	1.0942
Rv0646c	6.08418	8.80008	7.39254	-1.30836	1.40754
Rv0647c	6.25092	9.05901	7.55232	-1.30141	1.50668
Rv0648	1.81709	5.64937	3.23748	-1.42039	2.41189
Rv0649	0	4.95187	2.5587	-2.5587	2.39317
Rv0650	0.289985	4.92734	2.34353	-2.05355	2.58381
Rv0651	6.54626	10.4979	8.53043	-1.98417	1.96751
Rv0652	6.31217	10.8595	8.68771	-2.37554	2.17179
Rv0653c	3.684	8.51788	5.56262	-1.87862	2.95525
Rv0654	4.9522	9.25702	6.35204	-1.39984	2.90498
Rv0655	8.03179	11.5036	9.86376	-1.83197	1.63984
Rv0656c	4.60003	7.73339	5.97976	-1.37973	1.75363
Rv0657c	6.62846	8.56036	7.51476	-0.886292	1.0456
Rv0658c	4.87026	7.50545	6.15343	-1.28318	1.35201
Rv0659c	8.16309	10.8035	9.44945	-1.28636	1.35405
Rv0660c	7.56085	11.2522	9.10552	-1.54467	2.14672
Rv0661c	1.5241	5.03213	3.43253	-1.90843	1.5996
Rv0662c	1.51173	5.86734	4.26161	-2.74987	1.60573
Rv0663	6.31198	7.87892	7.10409	-0.792116	0.774832
Rv0664	4.57181	6.90754	5.79747	-1.22565	1.11007
Rv0665	3.26482	6.2268	4.9145	-1.64968	1.3123
Rv0666	2.72324	6.41671	4.86922	-2.14598	1.54749
Rv0667	9.30962	12.0473	10.6271	-1.31748	1.42016
Rv0668	7.97331	11.4181	9.94197	-1.96865	1.47614
Rv0669c	4.6812	7.51568	6.24981	-1.56861	1.26587
Rv0670	6.96975	9.96588	8.24104	-1.27128	1.72485
Rv0671	6.39519	8.31655	7.24522	-0.85003	1.07133
Rv0672	6.23596	8.69379	7.28706	-1.05111	1.40672
Rv0673	5.15903	7.8139	6.46476	-1.30573	1.34914
Rv0674	4.77785	7.44914	6.07625	-1.2984	1.37289
Rv0675	4.63941	7.32356	5.81847	-1.17906	1.50509
Rv0676c	6.03072	10.0644	7.82317	-1.79245	2.24126
Rv0677c	6.74295	11.2473	8.81212	-2.06917	2.43522
Rv0678	6.15965	10.9565	8.045	-1.88535	2.91149
Rv0679c	5.84518	8.33435	7.27659	-1.43141	1.05776
Rv0680c	6.14111	8.45924	7.50231	-1.36121	0.956921
Rv0681	6.98256	8.48805	7.75423	-0.771661	0.733823
Rv0682	8.53844	11.6204	10.2158	-1.67733	1.40463
Rv0683	8.74842	11.4378	10.1201	-1.37164	1.31774
Rv0684	8.93833	11.3483	10.2204	-1.28203	1.12795
Rv0685	9.30169	12.1662	11.0119	-1.71017	1.15438
Rv0686	7.09359	9.27252	8.09651	-1.00292	1.176
Rv0687	5.46568	8.2457	6.57031	-1.10462	1.6754
Rv0688	6.10742	8.06721	6.89722	-0.7898	1.16999
Rv0690c	5.8977	8.44555	7.22543	-1.32773	1.22013
Rv0691c	5.88256	8.44521	7.2782	-1.39565	1.16701
Rv0692	6.21895	10.821	8.62825	-2.4093	2.19274
Rv0693	6.22183	10.3937	8.18423	-1.9624	2.20947
Rv0694	5.63161	9.71825	7.83104	-2.19943	1.88721
Rv0695	6.08182	9.06167	7.56715	-1.48533	1.49451
Rv0696	4.64034	8.31654	6.54057	-1.90023	1.77597
Rv0697	2.81579	6.84172	4.6053	-1.78951	2.23642
Rv0698	4.22481	6.8942	5.81993	-1.59511	1.07427
Rv0699	0	6.46371	3.92049	-3.92049	2.54322
Rv0700	10.1334	13.1533	11.7013	-1.56788	1.45198
Rv0701	9.08002	12.4645	10.8794	-1.7994	1.58509
Rv0702	8.1622	11.8014	10.2114	-2.0492	1.59
Rv0703	8.77767	12.5262	10.6644	-1.88671	1.86182
Rv0704	8.46447	12.1472	10.4781	-2.01367	1.66904
Rv0705	8.56508	12.3453	10.6763	-2.11126	1.66896
Rv0706	6.71347	10.8578	9.04282	-2.32935	1.81496
Rv0707	7.38003	10.9929	9.49832	-2.11829	1.49461
Rv0708	6.94698	10.9225	9.32404	-2.37706	1.59846
Rv0709	7.20021	11.4014	9.82713	-2.62692	1.57427
Rv0710	7.38039	11.536	10.0411	-2.66074	1.49487
Rv0711	5.9095	9.27474	7.46209	-1.55259	1.81265
Rv0712	5.31501	7.98116	6.66381	-1.3488	1.31735
Rv0713	5.67358	8.46856	7.11752	-1.44394	1.35105
Rv0714	8.3002	11.299	9.98101	-1.68081	1.31796
Rv0715	7.84204	11.4077	9.88293	-2.04089	1.52481
Rv0716	7.39472	11.179	9.69212	-2.29741	1.48691
Rv0717	7.52063	11.8072	9.99852	-2.47789	1.80871
Rv0718	8.12436	11.961	10.3685	-2.24418	1.59241
Rv0719	8.003	11.5874	10.0006	-1.99762	1.58675
Rv0720	6.82888	10.9272	9.0451	-2.21622	1.88205
Rv0721	7.50762	11.0466	9.60404	-2.09643	1.44254
Rv0722	6.79668	10.8909	8.984	-2.18732	1.90692
Rv0723	7.91569	11.3483	10.1283	-2.21263	1.21995
Rv0724	8.09512	10.6324	9.173	-1.07788	1.45937
Rv0725c	4.43978	7.30979	5.96251	-1.52272	1.34728
Rv0726c	6.25363	8.57866	7.15095	-0.897315	1.42771
Rv0727c	2.38626	6.33025	4.04814	-1.66188	2.28212
Rv0728c	2.61002	5.03202	3.89994	-1.28992	1.13207
Rv0729	3.23527	6.39892	4.7644	-1.52913	1.63452
Rv0730	7.19092	8.94629	7.97078	-0.779856	0.975513
Rv0731c	3.58243	6.5684	5.28415	-1.70172	1.28425
Rv0732	6.86161	9.90691	8.67436	-1.81274	1.23255
Rv0733	6.89921	9.74685	8.72053	-1.82131	1.02633
Rv0734	6.29988	8.90258	7.87426	-1.57438	1.02832
Rv0735	5.26211	7.64161	6.48297	-1.22087	1.15864
Rv0736	4.20733	6.76542	5.15196	-0.944622	1.61347
Rv0737	3.72652	6.02838	4.812	-1.08548	1.21638
Rv0738	4.27418	8.41365	6.24645	-1.97228	2.16719
Rv0739	4.18387	6.66215	5.27932	-1.09544	1.38283
Rv0740	5.57697	7.98456	6.68215	-1.10518	1.30241
Rv0742	4.00901	6.73695	5.30173	-1.29272	1.43522
Rv0743c	4.70754	7.36678	6.04214	-1.3346	1.32464
Rv0744c	5.1172	7.80513	6.4375	-1.3203	1.36762
Rv0745	0	4.41245	2.08951	-2.08951	2.32293
Rv0746	1.60062	6.27144	4.11082	-2.5102	2.16062
Rv0747	2.94406	7.87247	5.01341	-2.06935	2.85906
Rv0748	5.66223	8.35278	6.85179	-1.18956	1.50099
Rv0749	4.72281	7.27132	6.11998	-1.39717	1.15134
Rv0750	4.34137	8.75775	6.73093	-2.38956	2.02682
Rv0751c	5.19793	8.18039	6.39826	-1.20033	1.78213
Rv0752c	5.15824	8.19892	6.23658	-1.07834	1.96234
Rv0753c	5.44306	8.70426	6.60935	-1.1663	2.0949
Rv0754	3.22941	6.98133	4.38165	-1.15225	2.59968
Rv0755c	5.66753	8.09969	6.7878	-1.12027	1.3119
Rv0756c	6.32084	8.17547	7.18157	-0.860733	0.993894
Rv0757	7.67055	9.76996	8.57376	-0.903206	1.1962
Rv0758	6.49433	8.28858	7.23647	-0.742135	1.05211
Rv0759c	6.92259	9.58293	8.24882	-1.32623	1.3341
Rv0760c	6.14636	9.27063	7.79505	-1.64869	1.47558
Rv0761c	6.72043	9.52611	8.23657	-1.51615	1.28954
Rv0762c	5.04854	7.22041	6.02093	-0.972391	1.19947
Rv0763c	3.46752	6.65847	4.98662	-1.5191	1.67186
Rv0764c	4.7088	7.26548	5.6794	-0.970605	1.58608
Rv0765c	4.13322	7.57755	5.33353	-1.20031	2.24401
Rv0766c	4.1862	7.79269	5.53739	-1.35119	2.25531
Rv0767c	3.67363	7.87583	5.00435	-1.33072	2.87148
Rv0768	3.91405	7.61991	5.39753	-1.48348	2.22237
Rv0769	4.56872	7.17517	5.70903	-1.14031	1.46614
Rv0770	3.55281	6.09279	4.7658	-1.21299	1.32699
Rv0771	3.47325	5.97843	4.65424	-1.18099	1.32419
Rv0772	4.73479	6.48403	5.72691	-0.992121	0.757113
Rv0773c	4.60495	7.38884	6.45535	-1.8504	0.933491
Rv0774c	5.50677	7.80602	6.98605	-1.47927	0.819975
Rv0775	5.87023	8.0415	6.92271	-1.05248	1.11879
Rv0776c	3.21589	5.85846	4.49875	-1.28285	1.35971
Rv0777	6.64968	8.07232	7.3581	-0.708423	0.714213
Rv0778	5.66837	7.42156	6.70071	-1.03234	0.720854
Rv0779c	2.42442	5.71495	4.14351	-1.71908	1.57144
Rv0780	5.00845	7.25866	6.33305	-1.32459	0.925616
Rv0783c	5.74688	7.24441	6.52076	-0.773877	0.723656
Rv0784	4.49696	7.03309	5.72841	-1.23146	1.30468
Rv0785	4.9623	6.62571	5.7725	-0.810205	0.853208
Rv0786c	5.34729	7.44062	6.37043	-1.02314	1.0702
Rv0787	3.31862	7.43279	5.1381	-1.81947	2.29469
Rv0787A	7.33422	9.59638	8.39496	-1.06074	1.20142
Rv0788	6.99533	8.42348	7.8093	-0.813968	0.614178
Rv0789c	4.39593	7.90238	6.16389	-1.76796	1.73849
Rv0790c	4.40474	8.35532	5.81618	-1.41145	2.53913
Rv0791c	4.35815	8.47144	5.71168	-1.35353	2.75976
Rv0792c	4.78605	9.32504	6.21352	-1.42747	3.11152
Rv0793	1.98991	6.72031	4.29769	-2.30778	2.42262
Rv0794c	4.417	6.70678	5.56131	-1.14431	1.14547
Rv0798c	5.26115	8.31704	7.19619	-1.93504	1.12086
Rv0799c	5.49358	7.93806	7.01271	-1.51913	0.925344
Rv0800	4.40662	6.44237	5.45716	-1.05053	0.985209
Rv0801	5.31742	7.71039	6.53784	-1.22043	1.17255
Rv0802c	4.50468	6.71471	5.59506	-1.09038	1.11965
Rv0803	5.86322	7.92551	7.00152	-1.1383	0.923993
Rv0804	4.42225	7.16564	6.02667	-1.60442	1.13897
Rv0805	8.84713	11.0379	9.83477	-0.987639	1.20317
Rv0806c	4.39359	7.7259	6.02901	-1.63542	1.69689
Rv0807	4.23724	7.38095	5.68283	-1.44559	1.69812
Rv0808	7.25932	10.0178	8.38628	-1.12696	1.63149
Rv0809	6.99984	8.86274	7.90659	-0.906756	0.956146
Rv0810c	9.68359	12.3202	10.8511	-1.16746	1.46911
Rv0811c	6.42185	8.76693	7.44284	-1.021	1.32408
Rv0812	5.0763	7.34902	6.27501	-1.19871	1.07401
Rv0813c	7.08978	9.60012	8.17116	-1.08138	1.42896
Rv0814c	4.89156	9.41449	7.40071	-2.50915	2.01378
Rv0815c	2.27137	7.03334	4.87228	-2.60091	2.16105
Rv0816c	3.75312	6.97871	5.32099	-1.56787	1.65772
Rv0817c	3.88713	6.21832	5.19861	-1.31147	1.01971
Rv0818	7.60309	9.43493	8.53775	-0.934661	0.897176
Rv0819	6.34881	8.04345	7.22346	-0.874648	0.819995
Rv0820	5.60693	8.93014	7.21742	-1.61049	1.71272
Rv0821c	8.37336	10.619	9.40381	-1.03045	1.21522
Rv0822c	6.45794	9.47553	7.71481	-1.25687	1.76072
Rv0823c	7.41597	11.3504	9.51033	-2.09436	1.8401
Rv0824c	9.28914	13.2334	11.3414	-2.05228	1.89196
Rv0825c	5.26942	7.62348	6.4686	-1.19918	1.15488
Rv0826	3.53903	7.34154	4.96722	-1.42818	2.37433
Rv0827c	4.16625	9.07172	6.17237	-2.00612	2.89935
Rv0828c	2.11067	5.338	3.76332	-1.65265	1.57468
Rv0830	4.69282	8.01317	6.34742	-1.6546	1.66574
Rv0831c	7.77382	10.2684	9.28233	-1.50851	0.986119
Rv0832	5.37666	7.95938	6.9059	-1.52925	1.05347
Rv0833	0.98738	6.75509	4.54925	-3.56187	2.20584
Rv0834c	4.0371	9.67621	6.46013	-2.42303	3.21608
Rv0835	5.25588	7.36512	6.21183	-0.955953	1.15329
Rv0836c	2.2108	6.42388	3.92715	-1.71635	2.49673
Rv0837c	2.85952	6.861	4.21826	-1.35874	2.64274
Rv0838	4.88045	6.63572	5.81239	-0.931944	0.823332
Rv0839	5.64829	9.22506	7.1124	-1.46411	2.11267
Rv0840c	3.95799	8.08614	5.46872	-1.51073	2.61742
Rv0841	0	7.00005	3.33666	-3.33666	3.66339
Rv0842	3.46913	8.6815	5.10982	-1.64069	3.57169
Rv0843	3.1214	5.64526	4.17528	-1.05388	1.46998
Rv0844c	6.14771	8.41537	7.46376	-1.31606	0.951608
Rv0845	4.26788	6.50082	5.36734	-1.09945	1.13348
Rv0846c	3.89899	8.31681	5.58299	-1.68401	2.73382
Rv0847	4.51107	11.7016	7.55255	-3.04148	4.14909
Rv0848	3.72641	9.42011	6.2225	-2.49609	3.19761
Rv0849	2.76241	7.65138	4.85109	-2.08868	2.8003
Rv0851c	4.41868	6.27646	5.30972	-0.891042	0.966735
Rv0852	4.20479	6.74787	5.55155	-1.34676	1.19631
Rv0853c	4.75273	7.02026	5.9321	-1.17937	1.08816
Rv0854	5.59248	8.34332	6.7277	-1.13522	1.61562
Rv0855	4.85366	6.8496	5.81091	-0.957244	1.03869
Rv0856	6.39267	9.03754	7.62723	-1.23456	1.41031
Rv0857	6.41619	8.73107	7.53724	-1.12105	1.19383
Rv0858c	3.99981	6.20251	5.4022	-1.40239	0.800312
Rv0859	7.24909	10.5344	8.71873	-1.46964	1.81565
Rv0860	7.36228	10.6123	8.84485	-1.48257	1.76744
Rv0861c	6.16261	8.04565	7.01566	-0.853055	1.02998
Rv0862c	4.4657	6.41116	5.61612	-1.15041	0.795039
Rv0863	7.85417	10.2088	9.15513	-1.30095	1.05362
Rv0864	8.11145	10.0779	9.21628	-1.10483	0.861622
Rv0865	6.19704	8.51902	7.41714	-1.22009	1.10188
Rv0866	5.65337	7.99621	6.95627	-1.3029	1.03994
Rv0867c	5.94291	10.2026	8.21752	-2.27461	1.98509
Rv0868c	6.1427	8.88711	7.5883	-1.4456	1.29881
Rv0869c	6.04295	8.89338	7.37008	-1.32713	1.5233
Rv0870c	7.32582	9.59733	8.40566	-1.07984	1.19167
Rv0871	7.46375	9.60837	8.72793	-1.26418	0.880441
Rv0872c	5.80328	9.64976	7.50445	-1.70117	2.14531
Rv0873	7.19677	9.02007	8.05128	-0.854509	0.968792
Rv0874c	4.11163	7.36102	5.59337	-1.48174	1.76765
Rv0875c	5.74644	8.24365	6.90295	-1.15651	1.3407
Rv0876c	6.44394	8.49414	7.22942	-0.785481	1.26472
Rv0877	7.26156	9.49995	8.23284	-0.971278	1.26711
Rv0878c	3.6715	6.77736	5.22651	-1.55501	1.55085
Rv0879c	5.82294	8.51533	7.40592	-1.58298	1.10941
Rv0880	4.30023	6.88511	5.71461	-1.41438	1.1705
Rv0881	3.70941	6.11837	5.05712	-1.34771	1.06125
Rv0882	2.49233	6.84515	5.00451	-2.51218	1.84064
Rv0883c	6.5713	8.93154	7.86104	-1.28975	1.0705
Rv0884c	6.57439	8.53311	7.50379	-0.929399	1.02933
Rv0885	6.17619	10.5611	8.12304	-1.94684	2.43802
Rv0886	4.04472	8.39741	5.86579	-1.82107	2.53162
Rv0887c	3.07666	6.44112	4.68489	-1.60823	1.75623
Rv0888	3.53042	8.76892	6.52244	-2.99202	2.24648
Rv0889c	6.42769	8.56211	7.51409	-1.08641	1.04801
Rv0890c	3.95498	6.87319	5.83173	-1.87675	1.04146
Rv0891c	3.96566	7.86096	6.37553	-2.40987	1.48542
Rv0892	4.40443	8.04199	6.23894	-1.83451	1.80305
Rv0893c	3.15347	6.81544	5.05054	-1.89707	1.7649
Rv0894	2.1714	6.65523	3.92119	-1.74979	2.73404
Rv0895	2.43961	4.92821	3.61193	-1.17232	1.31627
Rv0896	8.08406	10.788	9.53578	-1.45171	1.25222
Rv0897c	5.05796	7.60848	6.27113	-1.21317	1.33735
Rv0898c	7.43776	9.93479	8.49126	-1.0535	1.44353
Rv0899	5.54319	7.20304	6.32029	-0.777106	0.882752
Rv0900	4.18338	7.31502	6.12009	-1.93671	1.19493
Rv0901	5.86641	7.56583	6.76036	-0.893942	0.805476
Rv0902c	6.15764	8.15026	7.14086	-0.983217	1.0094
Rv0903c	7.15021	9.42946	8.24139	-1.09118	1.18807
Rv0904c	4.08333	6.27731	5.24692	-1.16359	1.03039
Rv0905	7.02987	9.49968	8.1919	-1.16203	1.30779
Rv0906	6.27728	8.86164	7.4665	-1.18922	1.39514
Rv0907	5.12184	7.6683	6.63008	-1.50824	1.03822
Rv0908	4.4369	7.44701	6.42603	-1.98913	1.02098
Rv0909	7.72	10.7857	9.14762	-1.42762	1.63807
Rv0910	7.10515	9.39662	8.3346	-1.22945	1.06202
Rv0911	5.43953	7.41573	6.52551	-1.08597	0.890222
Rv0912	4.50226	7.26063	5.90725	-1.40499	1.35337
Rv0913c	4.89747	7.72257	6.36196	-1.46449	1.36061
Rv0914c	5.66385	7.62752	6.58263	-0.918774	1.04489
Rv0915c	2.85945	6.09701	4.09934	-1.23989	1.99767
Rv0916c	3.50296	6.58375	4.94249	-1.43953	1.64126
Rv0917	4.72162	6.63926	5.55914	-0.83752	1.08013
Rv0918	3.81571	6.76377	5.11432	-1.29862	1.64945
Rv0919	3.64777	8.48644	5.76538	-2.11761	2.72106
Rv0920c	5.12164	7.73942	6.41609	-1.29446	1.32333
Rv0921	4.96266	8.72502	6.47265	-1.51	2.25237
Rv0922	7.14458	9.45765	8.33684	-1.19226	1.12081
Rv0923c	4.10417	7.14926	5.71032	-1.60615	1.43894
Rv0924c	3.79001	6.48376	5.22587	-1.43587	1.25788
Rv0925c	5.82609	8.68038	7.29788	-1.47179	1.3825
Rv0926c	5.11075	7.03805	6.06092	-0.950167	0.977127
Rv0927c	4.52173	6.82447	5.66886	-1.14713	1.15561
Rv0928	6.01027	8.29062	7.01881	-1.00853	1.27181
Rv0929	4.87812	7.11231	5.97262	-1.09449	1.1397
Rv0930	5.24544	8.93614	6.48001	-1.23457	2.45613
Rv0931c	8.22411	10.7513	9.59821	-1.3741	1.1531
Rv0932c	9.51546	11.6662	10.5205	-1.00509	1.14565
Rv0933	5.92163	8.83625	7.78447	-1.86284	1.05177
Rv0934	5.65931	9.23998	8.05593	-2.39662	1.18405
Rv0935	5.81957	8.99596	7.8562	-2.03663	1.13976
Rv0936	4.38896	8.07426	6.7795	-2.39055	1.29476
Rv0937c	5.61871	8.25098	6.93086	-1.31215	1.32012
Rv0938	5.5707	8.65995	7.01905	-1.44836	1.64089
Rv0939	6.29509	8.60027	7.31312	-1.01803	1.28715
Rv0940c	5.50394	7.92976	6.57464	-1.0707	1.35512
Rv0941c	5.96866	7.79696	6.74009	-0.771433	1.05687
Rv0942	1.11227	7.24842	4.05918	-2.94692	3.18924
Rv0943c	0.878585	4.04259	2.46635	-1.58776	1.57624
Rv0944	3.18262	6.65775	5.02218	-1.83956	1.63557
Rv0945	5.64873	7.51705	6.61099	-0.962258	0.906061
Rv0946c	5.44258	7.07308	6.15323	-0.710649	0.919853
Rv0947c	5.00955	8.04387	6.74017	-1.73062	1.3037
Rv0948c	7.22897	9.63528	8.57672	-1.34775	1.05857
Rv0949	5.64118	7.06707	6.36325	-0.722065	0.703828
Rv0950c	5.49782	9.48246	7.9111	-2.41327	1.57136
Rv0951	7.72944	10.2045	9.14508	-1.41565	1.0594
Rv0952	7.37584	10.1136	8.93324	-1.55739	1.18034
Rv0953c	3.51178	6.07533	4.6412	-1.12942	1.43414
Rv0954	8.34561	10.4362	9.37242	-1.02681	1.06374
Rv0955	6.16431	8.16133	7.36407	-1.19976	0.79725
Rv0956	5.08844	7.40012	6.29119	-1.20275	1.10893
Rv0957	5.74217	7.77865	6.91638	-1.17422	0.86227
Rv0958	5.62615	7.9835	6.84272	-1.21657	1.14077
Rv0959	5.04323	7.34895	6.24601	-1.20278	1.10294
Rv0959A	4.68069	7.82808	6.39585	-1.71516	1.43223
Rv0960	5.35185	8.01406	6.67032	-1.31847	1.34374
Rv0961	6.24068	9.18296	7.56175	-1.32108	1.62121
Rv0962c	0.520942	7.36714	3.55498	-3.03404	3.81217
Rv0963c	2.46637	5.86442	4.13106	-1.66469	1.73336
Rv0964c	3.59336	6.16269	5.08241	-1.48905	1.08028
Rv0965c	5.69474	7.79051	6.7988	-1.10407	0.991704
Rv0966c	6.5702	8.51804	7.55784	-0.987645	0.960198
Rv0967	6.46881	11.7181	8.64217	-2.17336	3.07593
Rv0968	6.83932	11.817	8.74129	-1.90197	3.0757
Rv0969	5.30449	10.6594	7.22386	-1.91937	3.43552
Rv0970	6.07449	9.71339	7.37217	-1.29768	2.34122
Rv0971c	3.04868	6.86292	4.97609	-1.92741	1.88683
Rv0972c	3.85178	7.24164	5.38512	-1.53333	1.85653
Rv0973c	3.23602	6.79147	4.93103	-1.69501	1.86044
Rv0974c	2.74382	6.35214	4.37141	-1.62759	1.98073
Rv0975c	2.77704	6.56297	4.44868	-1.67164	2.11429
Rv0976c	2.77599	7.18747	4.76324	-1.98725	2.42423
Rv0977	4.08464	6.42586	5.10505	-1.02041	1.32081
Rv0979A	7.43107	10.31	9.0339	-1.60283	1.27609
Rv0979c	1.76035	5.80068	3.62165	-1.8613	2.17903
Rv0980c	1.56021	6.95301	3.83011	-2.2699	3.1229
Rv0981	7.03123	9.76076	8.1193	-1.08808	1.64146
Rv0982	7.44107	10.0714	8.43887	-0.997794	1.63257
Rv0983	7.92588	11.1921	9.17888	-1.253	2.01326
Rv0984	7.97911	11.1314	9.26095	-1.28184	1.8705
Rv0985c	5.01005	8.59845	6.74874	-1.73869	1.84972
Rv0986	5.32765	7.93014	6.4537	-1.12605	1.47644
Rv0987	5.05344	7.62628	6.28096	-1.22752	1.34532
Rv0988	4.82536	8.16609	6.57671	-1.75136	1.58938
Rv0989c	4.32058	7.16846	6.06384	-1.74326	1.10462
Rv0990c	4.25353	9.49089	6.34553	-2.092	3.14536
Rv0991c	6.62908	11.6484	8.66403	-2.03495	2.98436
Rv0992c	5.12289	7.60635	6.3648	-1.24192	1.24154
Rv0993	5.89778	8.13835	7.15162	-1.25383	0.98673
Rv0994	6.45536	8.77324	7.62313	-1.16777	1.15011
Rv0995	5.51337	7.33677	6.47662	-0.963256	0.860149
Rv0996	6.48805	9.56115	8.06655	-1.5785	1.4946
Rv0997	6.20212	9.63243	7.98795	-1.78583	1.64448
Rv0997a	7.14395	10.4931	8.85682	-1.71287	1.6363
Rv0998	5.9918	7.86047	6.79209	-0.800284	1.06838
Rv0999	5.81199	7.3735	6.71745	-0.905454	0.656051
Rv1000c	5.71903	8.40639	6.89798	-1.17895	1.50841
Rv1001	6.1469	7.74315	6.83336	-0.686453	0.909793
Rv1002c	5.47682	7.20735	6.45101	-0.974187	0.75634
Rv1003	4.06478	6.32651	5.11236	-1.04757	1.21415
Rv1004c	4.09301	7.69748	5.90766	-1.81465	1.78982
Rv1005c	4.74331	7.17692	5.86502	-1.12171	1.3119
Rv1006	6.9265	9.54935	8.5508	-1.62429	0.998557
Rv1007c	6.05461	7.39997	6.83511	-0.780503	0.564863
Rv1008	3.48102	6.1324	4.80416	-1.32314	1.32824
Rv1009	6.91001	9.57107	8.29405	-1.38404	1.27702
Rv1010	5.85529	8.46635	7.27997	-1.42468	1.18638
Rv1011	5.48855	7.26882	6.506	-1.01745	0.762817
Rv1012	3.18794	6.07523	4.70236	-1.51442	1.37288
Rv1013	6.93307	10.2221	8.3846	-1.45153	1.83746
Rv1014c	4.59314	7.63989	6.213	-1.61986	1.42689
Rv1015c	6.75334	9.5474	8.16355	-1.41021	1.38385
Rv1016c	5.75078	8.53452	7.29096	-1.54018	1.24357
Rv1017c	7.32466	9.4561	8.52011	-1.19545	0.935984
Rv1018c	6.3871	8.2537	7.49783	-1.11073	0.75587
Rv1019	6.6039	8.99827	7.57231	-0.968416	1.42596
Rv1020	5.45022	7.35778	6.3797	-0.929475	0.978085
Rv1021	5.83036	8.01214	6.83476	-1.0044	1.17738
Rv1022	5.71793	7.30828	6.62371	-0.905787	0.684567
Rv1023	6.10195	8.05955	7.18508	-1.08313	0.874475
Rv1024	5.46874	7.48881	6.56549	-1.09675	0.923319
Rv1025	4.92333	7.69898	6.5113	-1.58798	1.18767
Rv1026	3.63329	6.74665	5.59834	-1.96505	1.14831
Rv1027c	3.51889	5.86735	4.61368	-1.09479	1.25367
Rv1028c	4.15483	6.68839	5.12083	-0.966001	1.56757
Rv1029	3.39444	5.84376	4.76726	-1.37282	1.0765
Rv1030	3.48083	5.57925	4.59353	-1.1127	0.985719
Rv1031	4.54401	6.51436	5.55232	-1.00831	0.962035
Rv1032c	3.99073	6.48052	5.20977	-1.21904	1.27074
Rv1033c	3.80091	7.75078	5.82868	-2.02777	1.92211
Rv1037c	0	4.32724	2.35331	-2.35331	1.97394
Rv1038c	0.914398	5.33411	3.12959	-2.21519	2.20452
Rv1039c	1.80812	6.43907	3.64797	-1.83985	2.79109
Rv1040c	1.71092	6.47481	3.2164	-1.50548	3.25841
Rv1041c	0	3.12323	1.68337	-1.68337	1.43986
Rv1043c	5.3074	8.07442	6.79486	-1.48746	1.27956
Rv1044	3.98475	7.02646	5.35487	-1.37011	1.67159
Rv1045	4.33871	8.28277	5.78538	-1.44668	2.49739
Rv1048c	3.99618	7.00077	5.29012	-1.29394	1.71065
Rv1049	3.8355	6.93525	5.26002	-1.42452	1.67524
Rv1050	2.34911	5.6262	3.66743	-1.31831	1.95878
Rv1051c	0.703909	4.46088	2.27641	-1.5725	2.18447
Rv1052	6.0549	8.43015	7.12079	-1.0659	1.30936
Rv1056	5.37911	7.07639	6.19255	-0.813445	0.883841
Rv1057	4.198	10.5496	7.45265	-3.25465	3.09697
Rv1058	5.05901	7.56494	6.09167	-1.03266	1.47328
Rv1059	5.5176	7.51063	6.47251	-0.954906	1.03812
Rv1060	6.13246	8.6701	7.47727	-1.34481	1.19283
Rv1061	5.73431	7.21807	6.32416	-0.589843	0.893915
Rv1062	3.9242	6.07451	5.20743	-1.28322	0.867078
Rv1063c	5.31761	7.86205	6.31343	-0.99582	1.54861
Rv1064c	3.85217	6.55425	5.20506	-1.35289	1.34919
Rv1065	7.22476	10.215	8.71562	-1.49086	1.49943
Rv1066	3.76844	8.98902	6.56612	-2.79768	2.4229
Rv1067c	0.8912	4.99302	2.71547	-1.82427	2.27754
Rv1068c	1.49511	4.41253	2.90614	-1.41103	1.50639
Rv1069c	5.17446	7.28923	6.43692	-1.26246	0.852311
Rv1070c	6.07389	8.29816	7.3378	-1.26391	0.960361
Rv1071c	5.888	7.70612	6.83764	-0.949641	0.86848
Rv1072	10.5459	13.244	11.7052	-1.15931	1.5388
Rv1073	8.21152	11.2267	9.41592	-1.20441	1.81079
Rv1074c	7.84892	9.59136	8.80014	-0.951212	0.79122
Rv1075c	3.06306	7.18143	5.21473	-2.15167	1.9667
Rv1076	3.85459	8.43624	6.55603	-2.70144	1.88021
Rv1077	6.74704	8.54453	7.56589	-0.818845	0.978637
Rv1078	7.51665	10.9532	9.3944	-1.87776	1.55876
Rv1079	6.00511	9.41549	7.96729	-1.96218	1.4482
Rv1080c	9.72011	12.0934	10.753	-1.03294	1.34034
Rv1081c	4.97359	7.20207	6.11783	-1.14423	1.08424
Rv1082	6.68527	8.57741	7.43941	-0.754142	1.138
Rv1083	5.80247	8.35434	6.90227	-1.0998	1.45207
Rv1084	3.9348	7.28405	5.66656	-1.73176	1.61749
Rv1085c	5.59441	7.58059	6.75557	-1.16116	0.825024
Rv1086	6.48409	8.72435	7.35331	-0.869211	1.37105
Rv1087	3.67948	7.79677	5.41204	-1.73257	2.38473
Rv1088	2.29215	6.00575	3.68675	-1.3946	2.319
Rv1088a	2.42622	7.67772	5.0832	-2.65698	2.59452
Rv1091	2.94347	7.3764	5.22878	-2.28531	2.14761
Rv1092c	5.07126	7.58063	6.41167	-1.34041	1.16896
Rv1093	7.53673	9.12322	8.38614	-0.849406	0.737082
Rv1094	9.35827	13.1212	11.5576	-2.19932	1.56364
Rv1095	8.07971	10.6652	9.41531	-1.33559	1.24988
Rv1096	7.0436	9.39366	8.23907	-1.19547	1.15459
Rv1097c	5.79188	8.65371	7.78084	-1.98896	0.872869
Rv1098c	6.11544	8.59577	7.66716	-1.55172	0.928614
Rv1099c	6.28687	8.7534	7.58628	-1.29941	1.16712
Rv1100	6.37634	8.35019	7.24711	-0.870772	1.10308
Rv1101c	6.63559	8.49998	7.55209	-0.916504	0.947893
Rv1102c	7.35869	9.98886	8.75246	-1.39377	1.2364
Rv1103c	6.69485	9.81428	8.29642	-1.60158	1.51786
Rv1106c	6.04758	7.61037	6.9808	-0.933217	0.629566
Rv1107c	6.33546	9.7747	8.25559	-1.92013	1.51911
Rv1108c	6.02368	8.03506	7.14335	-1.11967	0.891711
Rv1109c	7.98026	10.4047	9.2014	-1.22114	1.20335
Rv1110	7.13116	9.53495	8.31775	-1.18659	1.2172
Rv1111c	6.33248	8.69506	7.59553	-1.26305	1.09953
Rv1112	3.92984	6.11404	4.9732	-1.04336	1.14084
Rv1113	5.02808	8.18368	6.64334	-1.61526	1.54034
Rv1114	4.66632	7.22845	5.82076	-1.15444	1.4077
Rv1115	3.59464	6.31824	5.03923	-1.44459	1.279
Rv1116	2.16277	7.5911	5.03284	-2.87007	2.55826
Rv1117	8.17386	10.1418	9.09346	-0.919594	1.04832
Rv1118c	4.06402	7.20633	5.59605	-1.53203	1.61029
Rv1120c	1.00491	4.85588	3.10912	-2.10421	1.74676
Rv1121	6.52835	8.73875	7.6783	-1.14995	1.06045
Rv1122	5.72673	8.11349	7.0549	-1.32817	1.05859
Rv1123c	5.38747	7.22489	6.43319	-1.04572	0.791701
Rv1124	4.55577	6.65069	5.53538	-0.979611	1.11531
Rv1125	3.68951	5.76321	4.77428	-1.08477	0.988934
Rv1126c	5.83869	7.37787	6.64081	-0.802118	0.737062
Rv1127c	5.89713	7.67996	6.81154	-0.914405	0.868422
Rv1128c	3.89495	7.26814	5.47101	-1.57606	1.79713
Rv1129c	3.02134	7.88047	4.99072	-1.96938	2.88975
Rv1130	2.63015	10.3003	6.20721	-3.57706	4.09309
Rv1131	2.84809	9.60137	6.1026	-3.25451	3.49877
Rv1132	5.137	8.14466	6.58229	-1.44529	1.56237
Rv1133c	8.29922	11.3697	10.01	-1.71079	1.35967
Rv1134	2.43134	5.71757	4.05352	-1.62218	1.66405
Rv1135c	3.55015	5.73658	4.39679	-0.846642	1.33979
Rv1138a	1.26934	5.10163	3.26951	-2.00017	1.83211
Rv1138c	4.14934	5.89021	5.12572	-0.976376	0.764487
Rv1139c	5.14911	6.8308	6.01015	-0.861041	0.820653
Rv1140	6.33718	8.26236	7.41319	-1.07601	0.849169
Rv1141c	5.26382	7.32821	6.33782	-1.074	0.990387
Rv1142c	5.9688	8.47338	7.24911	-1.2803	1.22427
Rv1143	5.16593	6.81488	6.12916	-0.963233	0.685714
Rv1144	4.95305	8.2564	6.26591	-1.31285	1.9905
Rv1145	3.74597	5.68648	4.62603	-0.880053	1.06046
Rv1146	3.76189	5.95994	4.82372	-1.06183	1.13623
Rv1147	3.2815	6.27409	4.71483	-1.43333	1.55927
Rv1148c	3.99573	7.57547	5.41449	-1.41876	2.16098
Rv1151c	4.9286	6.93943	5.95062	-1.02202	0.988811
Rv1152	6.15166	9.31347	7.51458	-1.36293	1.79889
Rv1153c	4.65838	6.51434	5.53088	-0.872495	0.983467
Rv1154c	4.97922	6.91418	5.76077	-0.781555	1.15341
Rv1155	7.40865	9.34147	8.30824	-0.899597	1.03323
Rv1155a	6.24896	9.45679	7.94715	-1.69819	1.50964
Rv1156	8.95623	10.5448	9.71249	-0.756252	0.832284
Rv1157c	4.38035	8.42316	6.80938	-2.42903	1.61378
Rv1158c	4.13338	9.747	7.2298	-3.09643	2.51719
Rv1159	4.87782	7.00477	6.08245	-1.20463	0.922325
Rv1159A	6.65132	9.83324	8.132	-1.48069	1.70124
Rv1160	4.46475	7.0118	6.09289	-1.62814	0.918906
Rv1161	8.11	10.5696	9.169	-1.059	1.40058
Rv1162	7.31117	9.82272	8.57718	-1.26601	1.24554
Rv1163	5.8656	8.7373	7.28206	-1.41645	1.45525
Rv1164	5.53737	8.62133	7.16667	-1.6293	1.45466
Rv1165	5.89148	7.75901	6.90121	-1.00973	0.857799
Rv1166	6.42547	7.95171	7.14097	-0.715497	0.810743
Rv1167c	6.86354	9.03547	7.63684	-0.773302	1.39863
Rv1168c	6.28298	9.82412	7.67237	-1.38939	2.15175
Rv1169c	4.7403	10.5638	7.37277	-2.63248	3.19099
Rv1170	5.6825	7.59814	6.60279	-0.920291	0.995344
Rv1171	6.3495	9.51069	7.93226	-1.58276	1.57843
Rv1172c	7.49136	9.75698	8.54422	-1.05286	1.21277
Rv1173	7.00597	9.19222	8.25501	-1.24903	0.93721
Rv1174c	9.82708	12.1896	11.2002	-1.37315	0.989358
Rv1175c	6.00774	7.97818	7.11611	-1.10837	0.862071
Rv1176c	4.80394	7.24065	6.02104	-1.21711	1.2196
Rv1177	9.5722	12.0005	10.8142	-1.24197	1.18629
Rv1178	7.42208	10.4162	9.08328	-1.66121	1.33287
Rv1179c	5.06679	7.65962	6.38301	-1.31621	1.27661
Rv1180	6.57374	9.27262	7.84626	-1.27252	1.42636
Rv1181	4.57053	9.20553	7.42605	-2.85552	1.77948
Rv1182	4.72851	10.1722	8.0284	-3.29989	2.14378
Rv1183	4.37887	9.15908	7.28278	-2.90391	1.8763
Rv1184c	6.55698	10.6361	8.7681	-2.21112	1.868
Rv1185c	7.01443	10.5234	9.15865	-2.14422	1.36474
Rv1186c	4.17338	7.22116	5.71141	-1.53804	1.50975
Rv1187	4.2105	7.21511	5.55612	-1.34562	1.659
Rv1188	3.32308	6.07274	4.54512	-1.22204	1.52762
Rv1189	3.60838	5.70737	4.62253	-1.01415	1.08484
Rv1190	2.87369	5.01312	3.87851	-1.00482	1.13461
Rv1191	4.72721	6.96468	5.82429	-1.09708	1.14039
Rv1192	7.47449	10.5614	9.02263	-1.54815	1.53874
Rv1193	5.96154	8.15135	7.06475	-1.10321	1.08659
Rv1194c	7.5568	9.74177	8.64196	-1.08515	1.09981
Rv1195	8.08075	13.7599	11.1562	-3.07542	2.6037
Rv1196	6.49222	12.0082	9.88552	-3.3933	2.12267
Rv1197	5.60741	12.3596	9.84727	-4.23986	2.51236
Rv1198	7.90952	13.0917	11.044	-3.13443	2.04776
Rv1200	6.07231	8.38196	7.37025	-1.29794	1.0117
Rv1201c	6.449	9.42991	8.1864	-1.7374	1.24351
Rv1202	6.10837	7.5271	6.8755	-0.767128	0.6516
Rv1203c	3.173	6.12825	4.56875	-1.39575	1.5595
Rv1204c	4.46869	7.02737	5.76201	-1.29332	1.26536
Rv1205	6.32595	8.1305	7.20433	-0.878374	0.926171
Rv1206	5.45337	6.97049	6.22775	-0.774379	0.742736
Rv1207	6.05385	8.05236	7.21074	-1.15688	0.841622
Rv1208	6.25165	7.79702	7.15575	-0.904107	0.641263
Rv1209	6.94825	8.90563	7.86416	-0.915902	1.04147
Rv1210	6.77168	8.76892	7.68899	-0.917307	1.07993
Rv1211	9.92076	11.9314	10.9453	-1.02459	0.986086
Rv1212c	4.32553	8.31579	5.83493	-1.5094	2.48086
Rv1213	5.83939	7.73796	6.67608	-0.83669	1.06188
Rv1214c	4.70576	6.99933	5.98311	-1.27735	1.01622
Rv1215c	5.32622	7.59916	6.52134	-1.19512	1.07782
Rv1216c	5.28726	7.91009	6.56333	-1.27607	1.34676
Rv1217c	4.19862	7.58455	5.73955	-1.54093	1.845
Rv1218c	4.72908	8.0294	5.97645	-1.24737	2.05294
Rv1219c	4.54263	8.47827	6.22752	-1.68489	2.25075
Rv1220c	5.56073	8.3729	7.08237	-1.52163	1.29054
Rv1221	8.28216	12.7975	10.1644	-1.88223	2.63306
Rv1222	8.33061	11.6349	9.65759	-1.32698	1.97727
Rv1223	8.39285	10.7233	9.37407	-0.981213	1.34921
Rv1224	7.74399	10.3323	8.85031	-1.10633	1.48201
Rv1225c	4.31204	7.18214	5.6109	-1.29886	1.57124
Rv1226c	3.3684	6.5034	5.03255	-1.66415	1.47085
Rv1227c	4.12823	7.01881	5.55393	-1.4257	1.46489
Rv1228	3.99959	8.52183	5.73874	-1.73915	2.78309
Rv1228a	2.57167	8.67997	5.63015	-3.05848	3.04982
Rv1229c	7.27035	8.96908	8.21269	-0.942336	0.756393
Rv1230c	5.52155	8.31699	6.95698	-1.43543	1.36001
Rv1231c	5.48788	7.88256	6.85604	-1.36816	1.02652
Rv1232c	5.83424	7.97516	7.04654	-1.2123	0.928614
Rv1233c	6.64262	9.99111	8.66614	-2.02352	1.32497
Rv1234	7.07447	8.65619	7.70248	-0.628012	0.953702
Rv1235	5.56973	6.96048	6.16783	-0.598106	0.792647
Rv1236	5.11163	7.05174	5.98043	-0.868798	1.07131
Rv1237	5.17008	7.25236	6.2317	-1.06162	1.02066
Rv1238	6.01092	8.03855	7.0057	-0.994778	1.03285
Rv1239c	5.18713	7.81642	6.4311	-1.24397	1.38533
Rv1240	6.79488	9.38363	8.26023	-1.46536	1.1234
Rv1241	6.02216	8.83447	7.68303	-1.66086	1.15144
Rv1242	4.86382	8.05246	6.72217	-1.85835	1.3303
Rv1243c	1.86699	5.18283	3.50017	-1.63319	1.68266
Rv1244	5.4774	7.80927	6.84318	-1.36578	0.966085
Rv1245c	6.42303	8.41092	7.32916	-0.90613	1.08176
Rv1246c	4.76865	7.83997	6.51558	-1.74693	1.32439
Rv1247c	6.44893	8.69993	7.56261	-1.11368	1.13732
Rv1248c	7.33136	8.85868	8.01168	-0.680326	0.846998
Rv1249c	6.23295	7.99543	7.17897	-0.946022	0.816461
Rv1250	4.65797	6.08572	5.33997	-0.682002	0.745747
Rv1251c	3.9698	6.46729	5.43521	-1.46541	1.03207
Rv1252c	5.03513	7.63853	6.42013	-1.38499	1.2184
Rv1253	6.02124	7.58916	6.69841	-0.677174	0.890751
Rv1254	5.53661	7.24658	6.4797	-0.94309	0.766884
Rv1255c	4.01083	6.8949	5.44619	-1.43535	1.44872
Rv1256c	4.29593	7.03824	5.49996	-1.20403	1.53829
Rv1257c	6.18457	8.17713	7.21641	-1.03183	0.960729
Rv1258c	3.7813	7.62036	5.16514	-1.38384	2.45521
Rv1259	3.02265	6.39823	4.61198	-1.58933	1.78626
Rv1260	5.80089	8.41767	7.27686	-1.47597	1.14081
Rv1261c	6.28539	8.48802	7.52469	-1.2393	0.963331
Rv1262c	5.58217	8.17714	7.01256	-1.43039	1.16458
Rv1263	3.67001	5.92572	4.88353	-1.21352	1.04218
Rv1264	6.74348	8.74412	7.8583	-1.11483	0.885819
Rv1265	7.37549	10.8117	8.76212	-1.38663	2.04956
Rv1266c	5.32527	7.27724	6.25894	-0.933672	1.0183
Rv1267c	3.85668	6.02333	4.82149	-0.96481	1.20184
Rv1268c	2.54528	5.60279	4.14195	-1.59666	1.46084
Rv1269c	5.18253	8.15019	6.57558	-1.39305	1.57461
Rv1270c	5.79561	8.57188	7.10735	-1.31173	1.46453
Rv1271c	3.28983	8.46802	6.09557	-2.80574	2.37245
Rv1272c	4.82559	6.9941	5.98095	-1.15537	1.01314
Rv1273c	3.52437	5.95992	5.03239	-1.50801	0.927536
Rv1274	8.02411	9.61455	8.75891	-0.734806	0.855636
Rv1275	7.15094	9.17699	8.2324	-1.08146	0.944596
Rv1276c	2.92012	6.19586	4.63864	-1.71853	1.55722
Rv1277	5.39114	8.3459	6.78339	-1.39225	1.56251
Rv1278	4.9252	7.97554	6.32014	-1.39494	1.6554
Rv1279	5.58056	7.81038	6.80963	-1.22907	1.00074
Rv1280c	5.49786	7.86826	6.93845	-1.44059	0.929812
Rv1281c	4.67236	6.64829	5.89124	-1.21888	0.757042
Rv1282c	3.84291	7.1985	5.97311	-2.1302	1.22539
Rv1283c	5.13822	7.43041	6.54264	-1.40442	0.887764
Rv1284	4.80129	9.1109	6.85373	-2.05245	2.25716
Rv1285	4.41435	9.68227	6.78175	-2.36741	2.90051
Rv1286	5.11195	9.04131	6.76869	-1.65674	2.27262
Rv1287	6.195	8.52763	7.16738	-0.972381	1.36025
Rv1288	4.18755	6.19197	5.06531	-0.877755	1.12666
Rv1289	5.9786	7.95596	6.98693	-1.00833	0.969038
Rv1290A	0	6.88854	3.57004	-3.57004	3.31851
Rv1290c	4.46003	6.26355	5.29961	-0.839573	0.963944
Rv1291c	2.071	6.31847	4.03906	-1.96806	2.27941
Rv1292	6.08087	7.97498	7.08623	-1.00536	0.888751
Rv1293	6.73082	8.6438	7.83598	-1.10516	0.807817
Rv1294	7.00111	9.13327	8.0607	-1.0596	1.07256
Rv1295	6.79793	9.16086	8.16124	-1.36331	0.999619
Rv1296	6.2543	8.20637	7.35653	-1.10223	0.849839
Rv1297	9.42392	12.2682	10.931	-1.50707	1.33716
Rv1298	10.3186	13.2466	11.8336	-1.51507	1.41298
Rv1299	7.7165	10.2744	8.98419	-1.26769	1.29022
Rv1300	7.7858	9.6009	8.65836	-0.872562	0.942546
Rv1301	7.42948	9.55141	8.58442	-1.15494	0.966994
Rv1302	6.02043	8.1747	7.22329	-1.20285	0.95141
Rv1303	7.37143	10.6697	9.16428	-1.79285	1.50544
Rv1304	7.05062	10.6318	9.09581	-2.04518	1.53603
Rv1305	8.31663	11.8923	10.3583	-2.04163	1.53402
Rv1306	8.37219	11.7166	10.4549	-2.08267	1.26171
Rv1307	7.9065	11.1111	9.88402	-1.97752	1.22704
Rv1308	7.2884	10.8938	9.60998	-2.32158	1.28379
Rv1309	7.14084	10.639	9.41674	-2.2759	1.22228
Rv1310	7.15522	10.7493	9.54067	-2.38544	1.20862
Rv1311	7.29745	10.3423	9.15952	-1.86207	1.18278
Rv1312	6.75286	9.36285	8.22724	-1.47438	1.13561
Rv1314c	5.55033	7.21496	6.42493	-0.874599	0.790024
Rv1315	6.73559	8.3048	7.61869	-0.883099	0.686106
Rv1316c	4.83353	8.70974	6.73327	-1.89974	1.97646
Rv1317c	4.70389	8.03099	6.25115	-1.54725	1.77984
Rv1318c	4.18942	6.49333	5.2171	-1.02768	1.27623
Rv1319c	4.57553	6.65501	5.77433	-1.1988	0.880677
Rv1320c	5.35925	7.97349	6.68156	-1.32231	1.29193
Rv1321	6.56102	8.65236	7.75675	-1.19573	0.895607
Rv1322	6.24419	10.0485	7.78147	-1.53729	2.26701
Rv1322A	9.8538	12.289	11.1962	-1.34239	1.09282
Rv1323	8.90101	10.5522	9.65384	-0.752833	0.898339
Rv1324	8.22832	10.4184	9.35508	-1.12676	1.06332
Rv1325c	3.53045	6.74595	5.18723	-1.65679	1.55872
Rv1326c	6.13194	8.22434	6.97349	-0.841544	1.25085
Rv1327c	6.66331	8.53992	7.39035	-0.727035	1.14957
Rv1328	6.2535	8.1218	7.24989	-0.996382	0.871915
Rv1329c	4.61228	6.13195	5.44946	-0.837188	0.682488
Rv1330c	4.36292	6.40063	5.36863	-1.00571	1.032
Rv1331	7.51161	10.5821	8.9452	-1.43358	1.63689
Rv1332	7.47194	10.2798	8.70688	-1.23494	1.5729
Rv1333	5.88145	8.63597	7.33734	-1.45589	1.29863
Rv1334	6.36557	9.38621	7.93349	-1.56792	1.45273
Rv1335	6.78966	9.30804	8.0484	-1.25874	1.25964
Rv1336	6.64458	8.98218	7.72329	-1.07871	1.2589
Rv1337	7.30478	9.48127	8.35984	-1.05506	1.12143
Rv1338	6.03371	8.16151	7.15832	-1.12461	1.00319
Rv1339	7.15302	9.32151	8.25064	-1.09763	1.07087
Rv1340	7.20912	9.00288	8.21952	-1.0104	0.783363
Rv1341	5.85705	7.78186	7.05487	-1.19782	0.726991
Rv1342c	5.606	8.26058	6.89614	-1.29014	1.36444
Rv1343c	5.58431	8.83904	6.74617	-1.16186	2.09287
Rv1344	4.43847	8.68971	6.28495	-1.84649	2.40476
Rv1345	5.8679	8.16921	6.90904	-1.04114	1.26018
Rv1346	6.08624	8.38728	6.90248	-0.816242	1.4848
Rv1347c	3.93457	7.43261	5.54692	-1.61235	1.88569
Rv1348	4.31395	7.52676	5.62688	-1.31293	1.89988
Rv1349	3.69087	7.1065	5.14332	-1.45245	1.96318
Rv1350	4.55551	6.68528	5.61431	-1.0588	1.07097
Rv1351	5.45046	7.92351	6.48078	-1.03032	1.44273
Rv1352	7.28772	9.69392	8.33422	-1.04649	1.3597
Rv1353c	2.69095	6.22345	4.28175	-1.5908	1.94171
Rv1354c	2.88467	6.017	4.35722	-1.47254	1.65978
Rv1355c	2.98828	5.62338	4.23001	-1.24173	1.39337
Rv1356c	1.66666	6.36288	3.81794	-2.15128	2.54494
Rv1358	1.92798	4.31597	3.1129	-1.18493	1.20307
Rv1359	2.79265	6.75499	4.47381	-1.68116	2.28118
Rv1360	6.07347	8.96889	7.68086	-1.60739	1.28804
Rv1361c	4.92888	8.98365	6.88751	-1.95864	2.09613
Rv1362c	5.45455	7.78678	6.56052	-1.10596	1.22626
Rv1363c	6.10571	8.05267	7.00113	-0.895421	1.05154
Rv1364c	5.69316	7.47893	6.46832	-0.775164	1.0106
Rv1365c	4.74922	8.16328	6.52718	-1.77796	1.6361
Rv1366	4.0532	6.09034	5.14714	-1.09394	0.943203
Rv1366A	6.20591	8.16114	7.02945	-0.823543	1.13169
Rv1367c	4.92994	6.89344	6.03594	-1.106	0.857502
Rv1368	6.4817	8.97213	7.63176	-1.15006	1.34036
Rv1371	0.64227	4.16613	1.95265	-1.31038	2.21348
Rv1372	3.3032	6.25083	4.90563	-1.60243	1.3452
Rv1373	4.29634	7.02441	5.74845	-1.45212	1.27596
Rv1374c	2.89528	8.11327	4.83572	-1.94044	3.27755
Rv1375	6.02342	9.56304	7.19953	-1.17611	2.36352
Rv1376	4.9387	6.86066	5.81691	-0.878205	1.04375
Rv1377c	5.87481	8.30998	6.86334	-0.988532	1.44664
Rv1378c	4.75587	9.86457	6.5665	-1.81063	3.29807
Rv1379	6.16671	8.78676	7.52029	-1.35358	1.26647
Rv1380	3.79212	7.57636	5.62691	-1.83479	1.94945
Rv1381	4.20964	8.03203	6.10725	-1.89761	1.92478
Rv1382	3.92887	7.34246	5.65196	-1.72308	1.69051
Rv1383	4.12684	7.65948	5.87816	-1.75132	1.78132
Rv1384	4.74799	7.8173	6.27336	-1.52537	1.54394
Rv1385	3.00407	7.16611	5.38568	-2.38162	1.78042
Rv1386	6.96865	10.7935	9.28508	-2.31643	1.50843
Rv1387	7.53186	11.2039	9.75557	-2.22371	1.44833
Rv1388	8.62317	11.2108	10.022	-1.39885	1.18877
Rv1389	7.95341	11.1758	9.62667	-1.67326	1.54911
Rv1390	9.66221	12.2875	10.8132	-1.15103	1.47431
Rv1391	8.15244	10.1249	8.95024	-0.797798	1.17465
Rv1392	8.27583	10.4121	9.33375	-1.05792	1.07831
Rv1393c	4.3106	7.5404	5.7841	-1.47349	1.7563
Rv1394c	4.74098	7.9528	6.00227	-1.2613	1.95052
Rv1395	3.55625	7.04652	5.05982	-1.50357	1.9867
Rv1396c	4.98358	9.24566	7.26041	-2.27683	1.98525
Rv1397c	8.48909	12.1835	10.5376	-2.04851	1.64593
Rv1398c	9.64381	14.4791	12.5627	-2.91891	1.91635
Rv1399c	4.7121	6.42224	5.74865	-1.03655	0.673592
Rv1400c	4.98524	7.93335	6.543	-1.55776	1.39035
Rv1401	5.83191	7.62654	6.86991	-1.038	0.75663
Rv1402	3.64219	6.59661	5.20026	-1.55807	1.39635
Rv1403c	2.52063	7.72907	4.82838	-2.30775	2.90069
Rv1404	7.95203	10.3365	9.08609	-1.13406	1.25045
Rv1405c	3.48518	10.3272	6.33429	-2.84911	3.9929
Rv1406	4.73368	8.32244	6.15914	-1.42546	2.1633
Rv1407	3.77965	7.36846	5.60542	-1.82577	1.76304
Rv1408	6.89032	8.72461	7.84878	-0.958455	0.875831
Rv1409	6.45939	8.35637	7.55186	-1.09247	0.804517
Rv1410c	8.22873	10.207	9.33307	-1.10433	0.873971
Rv1411c	8.37226	10.5752	9.39154	-1.01928	1.18363
Rv1412	5.79346	7.52098	6.50891	-0.715453	1.01207
Rv1413	4.91978	7.05983	6.05268	-1.1329	1.00715
Rv1414	3.26703	5.76983	4.53246	-1.26544	1.23737
Rv1415	7.67338	9.32153	8.44353	-0.770148	0.877999
Rv1416	6.93251	9.00951	8.18166	-1.24915	0.827852
Rv1417	5.75483	7.99773	6.93888	-1.18405	1.05885
Rv1418	6.27186	8.03238	7.33206	-1.0602	0.700319
Rv1419	7.60741	9.68644	8.61869	-1.01128	1.06775
Rv1420	6.50261	7.84164	7.12361	-0.620998	0.718029
Rv1421	6.27448	7.76206	7.09532	-0.820842	0.666742
Rv1422	5.90587	7.71023	6.9627	-1.05682	0.747535
Rv1423	6.14535	7.64512	6.9484	-0.803053	0.69672
Rv1424c	4.74507	7.12708	5.98736	-1.24229	1.13972
Rv1425	5.57748	7.85768	6.80129	-1.22381	1.0564
Rv1426c	4.53053	7.14669	5.85963	-1.3291	1.28706
Rv1427c	4.81493	7.24359	6.06198	-1.24704	1.18161
Rv1428c	5.46771	7.72872	6.70955	-1.24184	1.01917
Rv1429	4.05542	6.26262	5.02838	-0.972959	1.23424
Rv1430	3.96946	6.62267	5.3592	-1.38974	1.26347
Rv1431	4.59321	6.45557	5.38516	-0.791951	1.0704
Rv1432	3.00421	5.43791	4.20211	-1.1979	1.2358
Rv1433	4.60096	7.91256	6.43439	-1.83342	1.47818
Rv1435c	6.46002	10.9184	8.71799	-2.25797	2.20037
Rv1436	7.75548	10.3618	9.24258	-1.4871	1.11918
Rv1437	6.52576	9.25454	8.29643	-1.77068	0.958108
Rv1438	6.13021	9.09653	8.19399	-2.06378	0.902543
Rv1439c	4.38583	7.37501	5.91199	-1.52616	1.46302
Rv1440	7.68092	9.97716	8.80341	-1.12249	1.17375
Rv1441c	3.20141	7.23993	5.11984	-1.91844	2.12008
Rv1442	6.39402	8.24394	7.15494	-0.760926	1.089
Rv1443c	6.21517	8.26693	7.31285	-1.09768	0.954083
Rv1444c	6.1268	8.23817	7.30002	-1.17322	0.938149
Rv1445c	5.41361	7.76652	6.80541	-1.39179	0.961111
Rv1446c	5.73415	7.97596	7.06491	-1.33077	0.911046
Rv1447c	6.40055	8.80901	7.76839	-1.36784	1.04062
Rv1448c	7.03165	9.56807	8.23695	-1.2053	1.33113
Rv1449c	7.56641	9.1453	8.45698	-0.890561	0.688329
Rv1450c	0.913386	5.1586	2.66717	-1.75378	2.49143
Rv1451	7.44118	8.95149	8.24703	-0.805857	0.70446
Rv1452c	0.935815	4.23169	2.57747	-1.64165	1.65422
Rv1453	3.31095	6.49637	4.97646	-1.66551	1.51991
Rv1454c	5.693	7.59078	6.72743	-1.03444	0.863348
Rv1455	3.50827	5.76379	4.49793	-0.989665	1.26585
Rv1456c	4.30786	6.99544	5.77632	-1.46846	1.21912
Rv1457c	5.12218	7.26411	6.43804	-1.31586	0.826064
Rv1458c	6.04703	7.74306	6.99621	-0.949178	0.746849
Rv1459c	5.85339	7.39631	6.635	-0.78161	0.761314
Rv1460	5.67703	11.1488	7.49832	-1.82129	3.65049
Rv1461	7.63996	11.3149	8.96385	-1.32389	2.35104
Rv1462	6.29417	10.8749	8.20297	-1.90879	2.67189
Rv1463	6.30145	10.3931	8.18031	-1.87886	2.21275
Rv1464	6.33158	10.1381	7.92944	-1.59786	2.20867
Rv1465	6.11226	9.93141	7.73322	-1.62095	2.1982
Rv1466	6.72687	10.4911	8.49044	-1.76357	2.00069
Rv1467c	4.86587	7.84056	6.2156	-1.34973	1.62496
Rv1468c	4.35791	8.61394	6.45305	-2.09514	2.16089
Rv1469	3.94309	7.19265	5.6308	-1.68771	1.56185
Rv1470	5.34578	8.13883	6.60738	-1.2616	1.53145
Rv1471	5.51473	9.76908	7.53158	-2.01685	2.2375
Rv1472	6.84954	9.92516	8.19242	-1.34288	1.73274
Rv1473	6.1664	8.96107	7.22706	-1.06066	1.73401
Rv1473A	5.39737	8.09672	6.82205	-1.42468	1.27468
Rv1474c	5.05435	7.75161	6.54529	-1.49094	1.20632
Rv1475c	6.84777	9.20958	8.13632	-1.28855	1.07326
Rv1476	6.26998	8.82284	7.55496	-1.28498	1.26787
Rv1477	6.14435	9.51292	8.22126	-2.07691	1.29166
Rv1478	5.27191	8.90468	7.50977	-2.23786	1.3949
Rv1479	8.74618	10.2579	9.46158	-0.715404	0.796288
Rv1480	6.82871	9.31757	8.38403	-1.55532	0.933547
Rv1481	6.67289	9.10669	8.20405	-1.53116	0.902633
Rv1482c	1.27295	5.3529	3.0841	-1.81115	2.2688
Rv1483	7.22787	10.059	8.63762	-1.40975	1.42142
Rv1484	7.02995	9.63091	8.58972	-1.55977	1.04119
Rv1485	4.73937	7.76189	6.4542	-1.71483	1.30769
Rv1486c	6.95148	9.1666	7.93523	-0.983751	1.23137
Rv1487	6.99337	9.00594	7.92326	-0.929887	1.08268
Rv1488	7.54889	9.34084	8.37701	-0.828123	0.963821
Rv1489	7.09045	9.281	8.2463	-1.15585	1.0347
Rv1489A	6.47483	9.12676	7.82455	-1.34972	1.30221
Rv1490	3.826	6.59289	5.19431	-1.36831	1.39858
Rv1491c	5.82677	8.24211	7.30349	-1.47672	0.938627
Rv1492	4.69173	8.10734	6.14996	-1.45823	1.95738
Rv1493	5.33365	7.36088	6.23563	-0.901981	1.12525
Rv1494	5.98337	7.85945	6.86837	-0.884996	0.991082
Rv1495	4.69917	7.41965	6.08474	-1.38557	1.33491
Rv1496	5.45782	7.10142	6.19116	-0.733337	0.910265
Rv1497	6.13708	9.05062	7.6945	-1.55743	1.35612
Rv1498A	6.20662	9.09901	7.64131	-1.43469	1.4577
Rv1498c	6.65867	8.75442	7.59561	-0.936945	1.15881
Rv1499	2.52944	6.61502	4.2894	-1.75997	2.32562
Rv1500	5.52997	8.26688	6.78609	-1.25612	1.48079
Rv1501	5.68265	8.75927	7.07476	-1.39211	1.6845
Rv1502	5.84118	9.48603	7.56173	-1.72054	1.9243
Rv1503c	4.00642	7.47678	5.72392	-1.7175	1.75286
Rv1505c	4.07253	7.81947	6.14739	-2.07486	1.67208
Rv1506c	4.93306	8.01133	6.57882	-1.64575	1.43252
Rv1507A	1.87014	7.97858	4.57578	-2.70563	3.40281
Rv1507c	5.63607	9.39665	7.4373	-1.80123	1.95936
Rv1508A	4.86906	7.36537	6.06703	-1.19797	1.29834
Rv1508c	5.57134	8.16535	7.10715	-1.53581	1.05821
Rv1509	4.92426	7.53388	6.05505	-1.13078	1.47883
Rv1510	4.5141	6.3242	5.53465	-1.02055	0.789545
Rv1511	6.85612	8.52635	7.75999	-0.903861	0.766365
Rv1512	6.10926	7.8619	7.16543	-1.05617	0.696467
Rv1513	5.57741	8.0753	7.06749	-1.49008	1.0078
Rv1514c	3.17149	7.15793	5.3778	-2.20631	1.78013
Rv1515c	3.90701	7.231	5.81841	-1.91139	1.41259
Rv1516c	4.29804	6.92801	5.78617	-1.48813	1.14184
Rv1517	2.63191	5.63416	4.03756	-1.40565	1.5966
Rv1518	1.86731	5.68027	4.06902	-2.20171	1.61125
Rv1519	2.42646	7.50696	4.98959	-2.56313	2.51738
Rv1520	5.21849	7.44183	6.17355	-0.955067	1.26827
Rv1521	6.93356	9.35462	8.32157	-1.38801	1.03305
Rv1522c	5.47847	6.97105	6.29404	-0.815573	0.67701
Rv1523	4.8105	6.74412	5.88669	-1.07619	0.857433
Rv1524	3.97577	6.33866	5.47395	-1.49818	0.864714
Rv1525	4.82392	7.05002	6.09039	-1.26647	0.959632
Rv1526c	3.51292	5.89893	4.87545	-1.36253	1.02348
Rv1527c	4.48671	6.54932	5.48548	-0.998772	1.06383
Rv1528c	1.89389	7.57281	4.50562	-2.61173	3.06719
Rv1529	4.90686	7.07859	5.75101	-0.844143	1.32758
Rv1530	4.00827	5.81594	4.86245	-0.854173	0.953498
Rv1531	5.52797	7.50931	6.48711	-0.95914	1.0222
Rv1532c	4.76542	7.6091	6.211	-1.44559	1.39809
Rv1533	6.14343	8.96939	7.54252	-1.39909	1.42686
Rv1534	5.72425	8.10195	7.0212	-1.29695	1.08075
Rv1535	8.63971	13.072	10.8338	-2.19413	2.23812
Rv1536	7.01887	9.41568	7.98921	-0.970336	1.42647
Rv1537	3.5768	5.83082	4.61255	-1.03574	1.21827
Rv1538c	4.78998	7.02047	5.96317	-1.17319	1.0573
Rv1539	7.1909	9.34212	8.19645	-1.00555	1.14567
Rv1540	6.63979	8.75842	7.7664	-1.12662	0.992015
Rv1541c	3.78091	7.76565	5.3937	-1.61279	2.37195
Rv1542c	2.2596	6.87517	4.53619	-2.27659	2.33898
Rv1543	6.83988	9.17285	8.20214	-1.36226	0.970713
Rv1544	6.35715	8.61562	7.71548	-1.35833	0.900135
Rv1545	6.3381	8.48071	7.62644	-1.28834	0.854274
Rv1546	6.56999	8.44373	7.60704	-1.03705	0.836696
Rv1547	5.92225	8.76713	7.69339	-1.77114	1.07374
Rv1548c	3.82573	6.48904	5.09936	-1.27363	1.38968
Rv1550	2.55111	6.12517	4.39353	-1.84241	1.73164
Rv1551	1.99912	4.91475	3.41486	-1.41574	1.49989
Rv1552	0.994903	5.85487	3.0369	-2.04199	2.81797
Rv1553	0.847935	5.59557	2.89362	-2.04568	2.70195
Rv1554	0	5.27975	2.56332	-2.56332	2.71642
Rv1555	1.45574	5.69915	3.37602	-1.92028	2.32314
Rv1556	4.96578	6.50462	5.79466	-0.828881	0.709962
Rv1557	4.62555	7.20194	5.83245	-1.2069	1.36949
Rv1558	6.42495	8.71091	7.81474	-1.38979	0.896168
Rv1559	7.05662	9.00665	8.26516	-1.20854	0.741488
Rv1560	5.64987	7.93	7.0209	-1.37102	0.909101
Rv1561	5.21441	7.55551	6.43844	-1.22402	1.11708
Rv1562c	3.87243	6.05906	5.03347	-1.16103	1.02559
Rv1563c	3.86276	6.18197	5.07458	-1.21182	1.10738
Rv1564c	5.23693	7.56916	6.33522	-1.09828	1.23394
Rv1565c	6.28676	8.4593	7.47196	-1.18521	0.987334
Rv1566c	6.36165	9.83173	8.41357	-2.05192	1.41815
Rv1567c	5.58263	8.00157	6.81915	-1.23651	1.18242
Rv1568	4.71496	6.88413	5.75047	-1.03552	1.13365
Rv1569	4.29953	7.77115	6.14628	-1.84676	1.62487
Rv1570	3.87886	7.32869	5.83781	-1.95896	1.49088
Rv1571	2.47839	6.46653	4.90399	-2.42561	1.56254
Rv1573	2.57907	6.27927	4.61971	-2.04064	1.65955
Rv1574	2.43239	6.71653	4.59563	-2.16324	2.1209
Rv1575	1.26527	5.47249	3.60058	-2.33531	1.87192
Rv1576c	4.841	8.51185	6.41473	-1.57373	2.09712
Rv1577c	5.6601	9.63424	7.33545	-1.67535	2.29879
Rv1578c	3.74338	7.69563	5.45953	-1.71615	2.2361
Rv1579c	4.00528	6.41504	5.14807	-1.14279	1.26697
Rv1580c	3.52045	6.85814	5.2219	-1.70146	1.63624
Rv1581c	1.8663	5.87536	4.0291	-2.16279	1.84626
Rv1582c	2.74506	6.23192	4.67009	-1.92503	1.56183
Rv1583c	1.62328	6.91872	4.68514	-3.06186	2.23358
Rv1584c	4.77661	8.85305	6.96551	-2.1889	1.88755
Rv1585c	4.34111	8.4762	6.02233	-1.68123	2.45387
Rv1586c	4.25735	8.01309	5.88438	-1.62704	2.12871
Rv1588c	0.568928	4.6363	2.40759	-1.83866	2.22871
Rv1589	6.73652	8.93037	7.77399	-1.03747	1.15638
Rv1590	5.97094	8.57373	7.41032	-1.43937	1.16341
Rv1591	5.57536	8.13546	7.00903	-1.43367	1.12643
Rv1592c	6.50325	10.2208	8.31643	-1.81318	1.9044
Rv1593c	6.68766	10.4682	8.13926	-1.4516	2.32895
Rv1594	9.20306	11.7961	10.4072	-1.20415	1.38887
Rv1595	7.8006	11.2108	9.58241	-1.78181	1.62837
Rv1596	8.04617	11.0523	9.75899	-1.71282	1.29331
Rv1597	6.85647	8.865	7.98695	-1.13048	0.878043
Rv1598c	6.8354	9.2494	7.83068	-0.995282	1.41872
Rv1599	6.11053	9.57895	7.73883	-1.6283	1.84012
Rv1600	6.52776	9.20212	7.57218	-1.04443	1.62994
Rv1601	6.20055	8.90004	7.48355	-1.283	1.41649
Rv1602	6.2284	8.37123	7.22164	-0.993235	1.1496
Rv1603	6.23898	8.39933	7.39453	-1.15555	1.0048
Rv1604	6.10378	8.35422	7.28803	-1.18425	1.06619
Rv1605	5.5416	8.15967	7.04426	-1.50265	1.11541
Rv1606	6.18547	8.07257	7.16048	-0.975009	0.912095
Rv1607	5.41614	8.09607	6.8396	-1.42346	1.25647
Rv1608c	6.30874	8.63171	7.69315	-1.38441	0.938558
Rv1609	6.88442	8.2273	7.5521	-0.667682	0.675201
Rv1610	5.37096	8.0428	6.95283	-1.58187	1.08996
Rv1611	7.50798	10.4318	9.48456	-1.97657	0.947212
Rv1612	5.7588	9.82397	8.58775	-2.82895	1.23622
Rv1613	4.95711	9.80865	8.24376	-3.28665	1.56488
Rv1614	6.40104	9.74357	8.62452	-2.22347	1.11905
Rv1615	7.41472	9.86217	8.56025	-1.14553	1.30192
Rv1616	6.70385	8.75333	7.86967	-1.16582	0.88366
Rv1617	6.95032	8.79944	8.00454	-1.05422	0.7949
Rv1618	6.61605	9.04475	7.95851	-1.34246	1.08624
Rv1619	4.77884	6.70336	5.72315	-0.944317	0.980207
Rv1620c	3.25622	8.37328	5.62811	-2.37189	2.74517
Rv1621c	4.71642	8.77916	6.37289	-1.65647	2.40627
Rv1622c	4.61134	9.26208	6.79329	-2.18195	2.46879
Rv1623c	5.46553	10.4603	7.86208	-2.39655	2.59825
Rv1624c	5.17417	8.44326	6.82276	-1.64858	1.6205
Rv1625c	6.47105	8.43428	7.29375	-0.822696	1.14053
Rv1626	8.24739	10.6388	9.66382	-1.41644	0.974996
Rv1627c	6.94795	9.52833	8.06738	-1.11943	1.46094
Rv1628c	6.68084	9.35893	7.76192	-1.08108	1.59701
Rv1629	5.24723	7.36274	6.45735	-1.21011	0.905395
Rv1630	9.34567	11.6066	10.583	-1.23738	1.02354
Rv1631	6.99594	9.85777	8.61959	-1.62365	1.23817
Rv1632c	5.74411	8.58374	7.46692	-1.72281	1.11682
Rv1633	6.89179	8.89573	7.79964	-0.90785	1.09609
Rv1634	5.59602	7.70218	6.68772	-1.09171	1.01445
Rv1635c	5.80179	7.53809	6.60012	-0.798331	0.937969
Rv1636	8.13582	10.7226	9.36093	-1.22512	1.36165
Rv1637c	6.38559	8.24494	7.31626	-0.93067	0.928681
Rv1638	7.0387	8.84536	7.64097	-0.602267	1.20438
Rv1638A	5.98652	9.94834	8.1585	-2.17197	1.78984
Rv1639c	7.10146	10.015	8.39485	-1.29339	1.6202
Rv1640c	4.68976	7.05574	5.80729	-1.11753	1.24845
Rv1641	9.74734	12.7014	11.0926	-1.34527	1.60875
Rv1642	8.78096	12.9823	10.8175	-2.03654	2.16481
Rv1643	9.19396	11.8708	10.5308	-1.33686	1.33997
Rv1644	6.83184	10.3579	8.82291	-1.99107	1.53496
Rv1645c	4.37599	7.0106	5.71788	-1.34189	1.29272
Rv1646	6.74731	9.8871	8.16963	-1.42232	1.71747
Rv1647	5.42923	7.80413	6.36856	-0.939329	1.43557
Rv1648	5.8127	7.46371	6.72344	-0.910744	0.740267
Rv1649	5.53243	7.56659	6.72261	-1.19018	0.843973
Rv1650	5.27693	7.72457	6.62681	-1.34988	1.09777
Rv1651c	4.3084	7.39439	5.7158	-1.4074	1.67859
Rv1652	3.47954	8.81689	5.68954	-2.21	3.12735
Rv1653	4.06801	8.93222	6.31092	-2.24292	2.6213
Rv1654	4.20533	8.73977	6.34661	-2.14128	2.39316
Rv1655	3.70878	8.70518	5.89741	-2.18862	2.80777
Rv1656	4.20474	8.06749	5.96312	-1.75838	2.10437
Rv1657	3.09468	7.66009	5.37547	-2.2808	2.28462
Rv1658	6.08606	8.82826	7.27137	-1.18531	1.55689
Rv1659	4.48065	7.36943	5.95338	-1.47272	1.41606
Rv1660	5.87285	7.8086	6.67283	-0.799986	1.13577
Rv1661	3.72491	6.21197	4.95285	-1.22794	1.25913
Rv1662	2.93799	5.91408	4.52822	-1.59023	1.38586
Rv1663	3.56106	6.54427	5.15927	-1.59821	1.385
Rv1664	3.74975	6.27414	5.07376	-1.32401	1.20038
Rv1665	5.45625	8.65376	6.88415	-1.4279	1.76961
Rv1666c	4.0256	6.28734	5.22047	-1.19487	1.06686
Rv1667c	4.65758	6.26861	5.53488	-0.877297	0.733733
Rv1669	1.31483	5.28904	3.24154	-1.92671	2.0475
Rv1670	4.17907	7.44005	5.60988	-1.43081	1.83016
Rv1671	3.27959	6.30535	4.62099	-1.3414	1.68436
Rv1672c	4.20733	6.82619	5.69603	-1.4887	1.13016
Rv1673c	3.27268	5.89547	4.33423	-1.06155	1.56124
Rv1674c	2.61535	5.64597	3.94772	-1.33236	1.69825
Rv1675c	2.63202	4.7754	3.69042	-1.0584	1.08499
Rv1676	6.76137	8.89306	8.10151	-1.34014	0.791546
Rv1677	6.42682	8.83513	8.01507	-1.58825	0.820059
Rv1678	5.86388	8.5868	7.30716	-1.44329	1.27963
Rv1679	5.05148	7.47777	6.40363	-1.35215	1.07415
Rv1680	4.30364	6.92983	5.92259	-1.61895	1.00724
Rv1681	3.9742	6.56648	5.48471	-1.51051	1.08178
Rv1682	3.91079	7.82277	5.7196	-1.8088	2.10317
Rv1683	6.69986	8.21272	7.41287	-0.713006	0.799848
Rv1684	5.3538	7.67912	6.66117	-1.30737	1.01796
Rv1685c	3.82298	6.79806	5.24095	-1.41797	1.5571
Rv1686c	3.75692	6.68166	5.12986	-1.37295	1.55179
Rv1687c	3.56951	6.87798	5.06958	-1.50007	1.8084
Rv1688	2.73413	5.49523	4.18826	-1.45413	1.30697
Rv1689	5.53474	7.56678	6.72109	-1.18635	0.845691
Rv1690	5.71418	9.13515	7.41466	-1.70048	1.72049
Rv1691	4.97872	7.6153	6.36912	-1.3904	1.24618
Rv1692	5.05121	7.40039	6.23267	-1.18146	1.16773
Rv1693	6.11905	8.38075	7.4075	-1.28844	0.973252
Rv1694	5.82966	7.49522	6.80037	-0.97071	0.694849
Rv1695	5.77349	7.68674	6.87234	-1.09886	0.814402
Rv1696	4.96315	7.06853	6.21367	-1.25051	0.854859
Rv1697	5.86785	9.91636	8.51542	-2.64757	1.40094
Rv1698	5.38337	8.99989	7.69463	-2.31126	1.30526
Rv1699	7.27467	9.13957	8.24864	-0.973969	0.890928
Rv1700	6.55424	8.54673	7.57593	-1.02169	0.970801
Rv1701	5.55043	8.13926	6.91053	-1.36011	1.22873
Rv1702c	2.78073	7.01514	5.0389	-2.25817	1.97624
Rv1703c	7.37712	9.26058	8.58865	-1.21154	0.671929
Rv1704c	4.8623	7.60463	6.3759	-1.5136	1.22873
Rv1705c	3.23439	5.96275	4.51477	-1.28037	1.44799
Rv1706A	0	5.44264	3.23754	-3.23754	2.20511
Rv1706c	3.35284	6.48734	4.73617	-1.38332	1.75117
Rv1707	6.72972	8.71894	7.86061	-1.1309	0.858321
Rv1708	6.39006	8.5302	7.53466	-1.1446	0.995538
Rv1709	5.6682	8.48299	7.2091	-1.54091	1.27389
Rv1710	6.35597	8.21887	7.39279	-1.03682	0.826078
Rv1711	5.8642	8.05483	7.09601	-1.23181	0.958813
Rv1712	5.68951	7.96279	7.0472	-1.35769	0.915591
Rv1713	5.12568	8.1993	6.88344	-1.75776	1.31586
Rv1714	2.82926	6.63877	4.94341	-2.11415	1.69536
Rv1715	2.08747	5.97688	4.17557	-2.0881	1.80131
Rv1716	2.93859	6.45641	4.77754	-1.83896	1.67887
Rv1717	2.22825	6.03422	4.23516	-2.0069	1.79907
Rv1718	4.16616	6.40204	5.33888	-1.17272	1.06316
Rv1719	3.43854	6.05682	4.74278	-1.30424	1.31405
Rv1720c	4.11384	6.78388	5.30302	-1.18918	1.48086
Rv1721c	3.93105	6.79151	5.34545	-1.4144	1.44606
Rv1722	4.4228	6.30753	5.43024	-1.00744	0.87729
Rv1723	2.95552	5.24988	4.19844	-1.24292	1.05144
Rv1724c	4.60874	7.42234	6.12061	-1.51187	1.30172
Rv1725c	4.12345	6.85443	5.22221	-1.09876	1.63222
Rv1726	0.807401	4.68552	2.51835	-1.71095	2.16717
Rv1727	1.07844	5.69231	3.21704	-2.1386	2.47527
Rv1728c	5.85172	8.06444	6.88674	-1.03502	1.1777
Rv1729c	4.63529	6.70497	5.83996	-1.20467	0.86501
Rv1730c	4.50482	6.79773	5.73807	-1.23325	1.05966
Rv1731	5.94307	7.45954	6.84039	-0.897327	0.619147
Rv1732c	6.69134	9.11154	7.86171	-1.17036	1.24983
Rv1733c	1.87605	10.6961	5.42932	-3.55327	5.26682
Rv1734c	0	6.51632	3.27265	-3.27265	3.24367
Rv1735a	0	8.81059	4.06832	-4.06832	4.74226
Rv1735c	0.712717	5.96652	3.19443	-2.48171	2.77209
Rv1736c	2.88879	10.3807	5.51071	-2.62192	4.87003
Rv1737c	2.73132	10.7171	5.76219	-3.03087	4.95495
Rv1738	3.4487	14.1734	8.19332	-4.74462	5.98005
Rv1739c	3.23677	6.06709	4.53239	-1.29562	1.5347
Rv1740	5.10633	8.26086	6.56148	-1.45515	1.69937
Rv1741	5.24375	7.70304	6.40976	-1.16601	1.29328
Rv1742	4.27534	6.27623	5.24062	-0.965276	1.03561
Rv1743	6.25818	7.46341	6.82746	-0.569283	0.635947
Rv1744c	2.31822	6.82744	4.27637	-1.95815	2.55107
Rv1745c	2.5963	6.77019	4.35896	-1.76266	2.41123
Rv1746	5.42513	7.02443	6.46333	-1.0382	0.561095
Rv1747	6.64676	8.78108	8.01316	-1.36639	0.767923
Rv1748	4.31789	6.53473	5.40772	-1.08983	1.12701
Rv1749c	6.6369	8.38493	7.52366	-0.886753	0.861275
Rv1750c	5.05489	6.44181	5.75626	-0.701369	0.685549
Rv1751	5.72861	8.92724	7.83673	-2.10812	1.09051
Rv1752	4.57589	7.70852	6.53518	-1.95929	1.17334
Rv1753c	3.0897	5.98565	4.45469	-1.36499	1.53096
Rv1754c	2.85739	7.57769	5.46213	-2.60474	2.11555
Rv1758	0	4.42434	1.92561	-1.92561	2.49873
Rv1759c	1.38593	5.74049	3.37543	-1.9895	2.36506
Rv1760	4.12674	7.40696	5.68511	-1.55837	1.72185
Rv1761c	3.78432	6.35697	5.03468	-1.25037	1.32229
Rv1762c	4.4821	7.01986	5.74077	-1.25867	1.27909
Rv1765c	1.89586	5.95459	3.72032	-1.82446	2.23428
Rv1766	6.70144	8.67311	7.70632	-1.00488	0.966789
Rv1767	5.52595	7.80507	6.5965	-1.07055	1.20857
Rv1768	4.76875	7.53605	6.12928	-1.36053	1.40677
Rv1769	6.74629	8.07087	7.40714	-0.660855	0.663726
Rv1770	6.70942	8.59633	7.63599	-0.926573	0.960336
Rv1771	6.16842	8.45063	7.33036	-1.16195	1.12026
Rv1772	7.39051	11.319	9.17819	-1.78768	2.14078
Rv1773c	3.04761	7.3997	5.0537	-2.00609	2.346
Rv1774	5.02816	7.03893	5.95552	-0.927365	1.08341
Rv1775	6.026	7.54369	6.84084	-0.814842	0.70285
Rv1776c	3.34321	6.80623	5.05969	-1.71648	1.74653
Rv1777	2.60885	5.84977	3.87424	-1.26538	1.97553
Rv1778c	5.87937	8.75142	7.55424	-1.67486	1.19719
Rv1779c	5.96902	9.06195	7.71701	-1.748	1.34494
Rv1780	6.08974	8.89073	7.6058	-1.51606	1.28493
Rv1781c	3.37247	6.29515	4.81939	-1.44692	1.47576
Rv1782	7.84942	9.85408	8.65682	-0.8074	1.19727
Rv1783	7.62035	9.63188	8.5444	-0.924047	1.08748
Rv1785c	4.49332	6.91721	5.58394	-1.09062	1.33327
Rv1786	5.83323	8.30493	6.89474	-1.06151	1.41019
Rv1787	3.57078	6.03967	4.87054	-1.29976	1.16912
Rv1788	3.76303	7.57564	5.32603	-1.563	2.24961
Rv1789	7.10125	8.8707	7.98999	-0.888744	0.880711
Rv1790	2.49479	6.69788	4.2186	-1.72381	2.47928
Rv1791	8.41344	11.334	9.91757	-1.50414	1.41638
Rv1792	8.15151	11.2455	9.81118	-1.65967	1.43432
Rv1793	8.9584	11.8252	10.3507	-1.3923	1.47449
Rv1794	8.50989	10.928	9.65575	-1.14586	1.27224
Rv1795	7.62499	9.28932	8.54647	-0.921474	0.742855
Rv1796	8.01183	9.54644	8.74012	-0.728294	0.806324
Rv1797	7.60963	9.87541	8.79449	-1.18485	1.08093
Rv1798	6.41774	9.00008	7.85131	-1.43357	1.14877
Rv1799	5.15071	8.4492	6.679	-1.52829	1.7702
Rv1800	4.81156	6.78584	5.71901	-0.907453	1.06683
Rv1801	2.41601	7.41829	4.06283	-1.64682	3.35546
Rv1802	2.7521	6.21756	4.05164	-1.29953	2.16593
Rv1803c	3.72846	6.39293	4.83899	-1.11053	1.55395
Rv1804c	3.67303	6.4384	4.97693	-1.3039	1.46147
Rv1806	3.01757	11.0102	6.85295	-3.83537	4.15721
Rv1808	4.09467	8.66912	6.1354	-2.04073	2.53373
Rv1809	4.97633	8.71596	6.71808	-1.74175	1.99788
Rv1810	8.22238	11.1595	9.4617	-1.23931	1.6978
Rv1811	6.10138	8.43946	7.21913	-1.11775	1.22032
Rv1812c	5.35969	9.12219	6.97014	-1.61045	2.15205
Rv1813c	4.95436	12.7105	8.12832	-3.17396	4.58218
Rv1814	5.56853	7.39578	6.34699	-0.778461	1.04879
Rv1815	6.2887	9.87267	8.28314	-1.99444	1.58953
Rv1816	5.26497	8.54953	7.094	-1.82903	1.45554
Rv1817	4.63983	7.23705	5.5462	-0.906373	1.69085
Rv1818c	4.95571	8.66602	6.85619	-1.90048	1.80982
Rv1819c	4.52338	7.05378	5.93004	-1.40665	1.12374
Rv1820	5.78008	7.64602	6.72134	-0.941268	0.924678
Rv1821	7.95537	9.47977	8.71011	-0.754742	0.769659
Rv1822	5.73074	7.93521	6.94907	-1.21833	0.98614
Rv1823	5.38459	7.16131	6.39635	-1.01175	0.764958
Rv1824	5.28309	7.78574	6.63848	-1.35539	1.14726
Rv1825	5.5264	7.87561	6.90944	-1.38304	0.966167
Rv1826	8.32358	10.1149	9.25563	-0.932045	0.859248
Rv1827	10.0327	11.8403	10.7063	-0.673587	1.13396
Rv1828	8.20717	9.85142	9.03887	-0.831709	0.812548
Rv1829	8.15292	10.31	9.11131	-0.958387	1.19872
Rv1830	7.68342	9.97104	9.06816	-1.38474	0.902878
Rv1831	8.80767	12.1957	10.1088	-1.30117	2.08688
Rv1832	7.00239	9.83678	8.20486	-1.20247	1.63193
Rv1833c	5.03819	7.46077	6.15994	-1.12175	1.30083
Rv1834	3.66722	6.56775	4.82045	-1.15322	1.7473
Rv1835c	4.82711	7.07643	6.14981	-1.3227	0.926618
Rv1836c	7.40901	9.30872	8.39499	-0.985971	0.913737
Rv1837c	8.32008	10.1597	9.31149	-0.991413	0.848245
Rv1838c	5.42129	8.15464	6.62944	-1.20816	1.52519
Rv1839c	5.01493	7.35465	6.31874	-1.30381	1.03591
Rv1840c	2.91168	6.69663	4.65091	-1.73924	2.04572
Rv1841c	5.96008	8.16024	7.03074	-1.07066	1.12949
Rv1842c	6.20971	8.11343	7.19843	-0.988714	0.915002
Rv1843c	7.21654	9.10766	8.11894	-0.902403	0.98872
Rv1844c	7.14402	8.81664	7.80747	-0.663452	1.00917
Rv1845c	6.33074	9.34559	7.8087	-1.47796	1.53689
Rv1846c	8.6828	11.5829	10.092	-1.4092	1.49092
Rv1847	5.70515	8.91433	7.21976	-1.51461	1.69457
Rv1848	5.45383	7.6186	6.54894	-1.09511	1.06966
Rv1849	4.48477	6.79243	5.80863	-1.32385	0.983804
Rv1850	5.17793	7.14586	6.17407	-0.996145	0.971786
Rv1851	3.3689	5.95185	4.77237	-1.40347	1.17948
Rv1852	4.09792	6.26372	5.23332	-1.13539	1.0304
Rv1853	4.84691	7.06119	5.94706	-1.10015	1.11413
Rv1854c	6.69489	10.0351	8.13942	-1.44453	1.89563
Rv1855c	6.99638	8.94664	7.82585	-0.829467	1.12079
Rv1856c	6.9065	9.87947	8.54463	-1.63813	1.33483
Rv1857	5.72085	9.06891	7.52031	-1.79946	1.5486
Rv1858	2.83423	6.50576	4.82041	-1.98618	1.68534
Rv1859	5.49809	7.8979	6.79451	-1.29643	1.10338
Rv1860	5.70453	8.58588	7.15184	-1.44731	1.43404
Rv1861	5.61143	8.55295	6.89814	-1.28671	1.65481
Rv1862	5.68944	7.48218	6.60652	-0.917074	0.875669
Rv1863c	7.70249	9.53495	8.82293	-1.12044	0.71202
Rv1864c	4.9648	6.78193	5.8961	-0.931305	0.885827
Rv1865c	4.24986	6.00295	5.13193	-0.882062	0.871026
Rv1866	3.96896	5.83565	4.94963	-0.980669	0.886017
Rv1867	4.06611	5.84987	5.04301	-0.976904	0.806862
Rv1868	4.42206	7.1855	5.5855	-1.16344	1.6
Rv1869c	7.33428	9.90912	8.44555	-1.11127	1.46358
Rv1870c	7.75974	11.5757	9.94357	-2.18383	1.63212
Rv1871c	10.6498	13.1706	12.0259	-1.37608	1.14474
Rv1872c	10.9391	13.1764	12.1411	-1.20201	1.03531
Rv1873	1.93103	5.54218	3.8618	-1.93077	1.68038
Rv1874	5.82164	8.00112	6.75246	-0.930828	1.24865
Rv1875	6.51509	9.91952	7.63775	-1.12266	2.28177
Rv1876	7.58741	10.185	8.66807	-1.08066	1.5169
Rv1877	6.00492	7.73428	6.82756	-0.822637	0.906718
Rv1878	4.47901	6.41774	5.30844	-0.82943	1.1093
Rv1879	3.80947	7.29354	5.13127	-1.3218	2.16227
Rv1880c	6.86891	8.94132	7.89068	-1.02177	1.05064
Rv1881c	6.11382	8.55739	7.55513	-1.44131	1.00226
Rv1882c	5.90508	8.53898	7.28172	-1.37665	1.25726
Rv1883c	7.46002	11.1793	9.51948	-2.05946	1.65986
Rv1884c	6.45606	11.3675	9.47498	-3.01892	1.89257
Rv1885c	4.71013	9.50552	7.40203	-2.6919	2.10349
Rv1886c	6.11489	10.6415	8.91114	-2.79625	1.73034
Rv1887	8.29415	10.1994	9.43235	-1.1382	0.767058
Rv1887a	5.47525	9.0562	7.67397	-2.19871	1.38223
Rv1888A	3.34243	6.81045	5.03838	-1.69594	1.77207
Rv1890c	4.0717	6.28866	4.99726	-0.925557	1.2914
Rv1891	7.10786	9.64721	8.35231	-1.24446	1.29489
Rv1892	5.7334	8.62892	7.10413	-1.37073	1.52479
Rv1893	6.27323	9.05538	7.51379	-1.24056	1.54159
Rv1894c	5.59147	9.12696	6.78482	-1.19335	2.34214
Rv1895	4.26836	7.29036	5.40555	-1.13719	1.88481
Rv1896c	5.38551	7.38071	6.19946	-0.813948	1.18126
Rv1897c	4.63452	7.01388	5.9066	-1.27208	1.10728
Rv1898	6.95634	8.88886	7.78262	-0.826282	1.10624
Rv1899c	7.79055	10.0717	8.8878	-1.09725	1.18389
Rv1900c	6.37866	8.02474	7.13878	-0.760111	0.885969
Rv1901	6.3974	8.11343	7.45144	-1.05404	0.661992
Rv1902c	4.34438	7.30613	5.61666	-1.27228	1.68947
Rv1903	4.8844	8.12783	6.49991	-1.61551	1.62792
Rv1904	7.56622	10.6849	9.1313	-1.56508	1.55359
Rv1905c	6.3181	8.46028	7.32149	-1.0034	1.13879
Rv1906c	7.82067	9.99668	8.88675	-1.06608	1.10993
Rv1907c	5.44851	8.56432	6.71146	-1.26295	1.85286
Rv1908c	7.00515	11.0472	8.77183	-1.76668	2.27538
Rv1909c	5.39799	10.4062	7.1581	-1.76011	3.24806
Rv1910c	5.16224	7.04972	6.10123	-0.938994	0.948491
Rv1911c	7.08341	8.86615	7.92857	-0.845158	0.937578
Rv1912c	5.09763	7.47637	6.1971	-1.09946	1.27927
Rv1913	4.22649	6.32564	5.26103	-1.03454	1.06461
Rv1914c	5.11956	7.65441	6.35892	-1.23937	1.29549
Rv1915	7.511	9.09235	8.14336	-0.632354	0.94899
Rv1916	6.24943	8.11479	7.14289	-0.893454	0.971906
Rv1917c	1.96915	5.01503	3.38806	-1.41891	1.62696
Rv1918c	4.80056	7.15619	6.04254	-1.24198	1.11365
Rv1919c	6.63397	9.40609	8.36106	-1.72709	1.04503
Rv1920	5.1773	7.29794	6.15674	-0.97944	1.1412
Rv1921c	2.87491	5.53194	4.1225	-1.24759	1.40945
Rv1922	4.93727	6.96003	5.79558	-0.858313	1.16445
Rv1923	6.40692	8.21943	7.46205	-1.05513	0.757388
Rv1924c	5.90816	8.54864	7.37827	-1.4701	1.17037
Rv1925	9.32652	11.5294	10.2522	-0.925629	1.27724
Rv1926c	6.54463	10.4189	8.28306	-1.73843	2.13583
Rv1927	5.80619	8.07132	6.68191	-0.875719	1.38941
Rv1928c	4.01168	6.8383	5.33484	-1.32316	1.50346
Rv1929c	6.00424	9.14741	7.39761	-1.39337	1.7498
Rv1930c	1.36696	4.82025	3.14847	-1.78151	1.67178
Rv1931c	3.37223	6.0621	4.61873	-1.24651	1.44337
Rv1932	6.71172	10.0809	8.67016	-1.95844	1.41072
Rv1933c	0.946736	7.0576	3.2241	-2.27737	3.8335
Rv1934c	1.17471	5.0646	2.90512	-1.73041	2.15949
Rv1935c	2.51339	5.79831	3.66292	-1.14954	2.13539
Rv1936	3.63881	6.98328	4.93007	-1.29126	2.05321
Rv1937	3.53566	6.23362	4.59002	-1.05436	1.6436
Rv1938	3.07853	6.15918	4.18684	-1.10831	1.97234
Rv1939	2.4097	6.01453	3.93388	-1.52418	2.08065
Rv1940	2.51074	5.90683	4.10059	-1.58985	1.80625
Rv1941	4.49676	8.1035	5.98161	-1.48484	2.12189
Rv1942c	6.19289	8.26266	7.23919	-1.0463	1.02347
Rv1943c	5.65164	7.45026	6.60549	-0.953851	0.844772
Rv1944c	3.94114	6.11079	5.26168	-1.32054	0.849115
Rv1945	2.66227	6.72551	4.22645	-1.56419	2.49906
Rv1946c	2.21042	7.17469	4.4621	-2.25168	2.71259
Rv1947	4.67264	7.6084	6.32449	-1.65185	1.28391
Rv1948c	3.85782	7.09241	5.40672	-1.54891	1.68569
Rv1950c	5.43662	8.90202	6.87597	-1.43935	2.02605
Rv1951c	4.16317	7.13329	5.65247	-1.4893	1.48082
Rv1952	5.03077	7.839	6.53026	-1.49949	1.30874
Rv1953	4.82194	7.40874	6.13427	-1.31233	1.27447
Rv1954c	1.67635	7.88175	4.25206	-2.5757	3.6297
Rv1955	5.48927	10.3877	7.37826	-1.88899	3.0094
Rv1956	5.36419	8.79702	6.63464	-1.27045	2.16238
Rv1957	5.56965	9.44021	7.0738	-1.50416	2.36641
Rv1958c	2.33096	6.74493	4.80378	-2.47282	1.94115
Rv1959c	5.46064	8.31697	6.83933	-1.37869	1.47764
Rv1960c	5.36498	8.4616	6.79622	-1.43124	1.66538
Rv1961	3.60196	7.10007	5.09998	-1.49802	2.00009
Rv1962A	5.56595	7.7161	6.5954	-1.02945	1.12071
Rv1962c	5.56904	7.41711	6.5064	-0.937366	0.910708
Rv1963c	4.43046	6.563	5.3439	-0.913439	1.2191
Rv1964	3.00002	6.53217	4.35585	-1.35583	2.17632
Rv1965	2.23994	5.77333	3.60372	-1.36377	2.16962
Rv1966	2.14284	5.36311	3.39787	-1.25503	1.96523
Rv1967	1.62037	5.3941	3.15012	-1.52974	2.24399
Rv1968	1.22624	5.07121	2.73179	-1.50555	2.33942
Rv1969	1.29312	5.04392	2.82952	-1.5364	2.2144
Rv1970	1.69341	5.03475	3.17658	-1.48317	1.85817
Rv1971	2.07807	5.08136	3.34229	-1.26421	1.73908
Rv1972	1.66727	5.52943	3.30367	-1.63639	2.22576
Rv1973	1.32499	5.33797	3.12023	-1.79524	2.21774
Rv1974	0.742148	4.72926	3.03155	-2.28941	1.6977
Rv1975	2.09668	5.4902	3.80884	-1.71216	1.68136
Rv1976c	5.36555	7.69746	6.3502	-0.984649	1.34726
Rv1977	5.38749	7.50822	6.44613	-1.05864	1.06208
Rv1978	5.54745	7.41214	6.36023	-0.812784	1.05191
Rv1979c	5.60195	8.81326	7.37317	-1.77122	1.44009
Rv1980c	8.31619	11.1565	9.78323	-1.46704	1.3733
Rv1981c	6.9257	9.51818	8.10549	-1.17979	1.41269
Rv1982A	5.58524	9.56241	7.65791	-2.07266	1.9045
Rv1982c	5.26799	8.28605	6.80918	-1.54119	1.47686
Rv1983	5.4579	7.19267	6.14668	-0.688777	1.046
Rv1984c	5.82734	8.41121	7.07241	-1.24506	1.3388
Rv1985c	4.23623	7.48521	5.46068	-1.22445	2.02453
Rv1986	5.06255	8.91787	6.48561	-1.42306	2.43226
Rv1987	6.53802	10.5377	8.89076	-2.35274	1.64693
Rv1988	6.1356	9.36411	7.59359	-1.45799	1.77052
Rv1989c	5.38397	8.68603	6.75684	-1.37287	1.92918
Rv1990c	5.59953	9.83091	7.23611	-1.63658	2.5948
Rv1991A	5.29809	9.0443	6.60324	-1.30515	2.44106
Rv1991c	5.37526	8.49753	6.46943	-1.09418	2.0281
Rv1992c	4.80012	9.65392	6.44831	-1.6482	3.20561
Rv1993c	4.81544	10.543	6.89455	-2.07911	3.64849
Rv1994c	5.27111	11.0448	7.17263	-1.90152	3.8722
Rv1995	2.14901	6.52224	4.02241	-1.8734	2.49983
Rv1996	3.73359	11.8508	7.05823	-3.32464	4.79253
Rv1997	2.63784	9.35891	5.00951	-2.37167	4.3494
Rv1998c	4.72622	6.92666	5.67364	-0.947422	1.25302
Rv1999c	1.26134	5.07253	2.51563	-1.25428	2.55691
Rv2000	3.87747	6.51652	5.1514	-1.27393	1.36511
Rv2001	3.54202	7.02231	5.35596	-1.81394	1.66635
Rv2002	4.73369	7.33446	6.176	-1.4423	1.15847
Rv2003c	3.30302	9.57171	5.58921	-2.28619	3.98249
Rv2004c	4.28998	10.3182	6.33819	-2.04821	3.98001
Rv2005c	5.00584	11.2163	7.23048	-2.22464	3.98582
Rv2006	3.76311	7.54094	5.31283	-1.54971	2.22812
Rv2007c	5.14948	13.6153	8.41223	-3.26275	5.20307
Rv2008c	2.32171	5.51931	3.75847	-1.43676	1.76084
Rv2009	5.95579	9.90563	7.98257	-2.02678	1.92306
Rv2010	6.63655	9.90795	8.29057	-1.65402	1.61738
Rv2011c	3.33336	7.39966	5.10446	-1.7711	2.2952
Rv2012	2.9181	7.0913	4.85582	-1.93772	2.23549
Rv2015c	3.83787	6.97169	5.13622	-1.29835	1.83547
Rv2016	5.34408	8.77818	6.66205	-1.31797	2.11613
Rv2017	4.34099	7.63398	5.68647	-1.34548	1.94751
[truncated: 1,894 more rows]
